# Supplementary material for: Robust antibiotic sensitization of pathogenic Pseudomonas aeruginosa via negative hysteresis in the cell envelope
Source: Nat Commun. 2026 Mar 26;17:4487. doi: 10.1038/s41467-026-71178-5 (PMC13187417; doi:10.1038/s41467-026-71178-5)
Supplement: Supplementary file 3 — Supplementary Dataset 1 [file 41467_2026_71178_MOESM3_ESM.xlsx]

## Sheet: Legend
Experiment:	Determination of minimum inhibitory concentrations (MIC) of strains used in Figure 3
strain	Strain ID
method	Method to determine the minimum inhibitory concentration (MIC)
PIT	MIC Piperacillin/Tazobactam
CTZ	MIC Ceftazidime
MER	MIC Meropenem
GEN	MIC GEN
CIP	MIC CIP
reference	Reference of the MIC values

## Sheet: Supplementary Data 1
strain	method	PIT	CTZ	MER	GEN	CIP	reference
H01	Vitek2	R* (16)	R* (4)	S (1)	IE (>=16)	R (1)	Tueffers et al. 2024
H02	Vitek2	I (16)	I (4)	S (1)	IE (<=1)	I (<=0,25)	Tueffers et al. 2024
H03	Vitek2	R (>=128)	I (4)	I (4)	IE (>=16)	R (>=4)	Tueffers et al. 2024
H04	Vitek2	I (8)	R (16)	S (<=0,25)	IE (<=1)	I (<=0,25)	Tueffers et al. 2024
H05	Vitek2	I (16)	I (4)	S (1)	IE (<=1)	I (<=0,25)	Tueffers et al. 2024
H06	Vitek2	R (>=128)	I (4)	S (1)	IE (4)	R (>=4)	Tueffers et al. 2024
H07	Vitek2	I (8)	R (16*)	S (<=0,25)	IE (<=1)	I (<=0,25)	Tueffers et al. 2024
H08	Vitek2	I (8)	I (4)	S (1)	IE (<=1)	R (2)	Tueffers et al. 2024
H09	Vitek2	I (8)	I (4)	S (<=0,25)	IE (<=1)	I (<=0,25)	Tueffers et al. 2024
H10	Vitek2	I (<=4)	I (4)	S (<=0,25)	IE (<=1)	I (<=0,25)	Tueffers et al. 2024
H11	Vitek2	I (16)	I (2)	S (2)	IE (<=1)	R (>=4)	Tueffers et al. 2024
H12	Vitek2	I (16)	I (4)	I (8)	IE (<=1)	R (>=4)	Tueffers et al. 2024
H13	Vitek2	I (8)	I (4)	S (<=0,25)	IE (<=1)	I (<=0,25)	Tueffers et al. 2024
H14	Vitek2	I (<=4)	I (2)	S (<=0,25)	IE (<=1)	I (<=0,25)	Tueffers et al. 2024
H15	Vitek2	I (<=4)	I (<=1)	S (<=0,25)	IE (<=1)	I (<=0,25)	Tueffers et al. 2024
H16	Vitek2	I (8)	I (<=1)	S (<=0,25)	IE (<=1)	I (<=0,25)	Tueffers et al. 2024
H17	Vitek2	I (<=4)	I (<=1)	S (<=0,25)	IE (<=1)	I (<=0,25)	Tueffers et al. 2024
H18	Vitek2	I (<=4)	I (4)	S (<=0,25)	IE (<=1)	I (<=0,25)	Tueffers et al. 2024
H19	Vitek2	I (8)	I (<=1)	S (<=0,25)	IE (<=1)	I (<=0,25)	Tueffers et al. 2024
H20	Vitek2	I (8)	I (4)	S (<=0,25)	IE (<=1)	I (<=0,25)	Tueffers et al. 2024
PA14	Vitek2	I (8)	I (4)	S (<=0,25)	IE (<=1)	I (<=0,25)	Tueffers et al. 2024
PAO1	Unknown	I (8)	I (4)	S (1)	IE (<=1)	I (<=0,25)	unknown
CEF1	Vitek2	I (8)	I (<=1)	R (>=16)	IE (<=1)	I (<=0,25)	This work
CEF5	Vitek2	I (8)	I (<=1)	R (>=16)	IE (<=1)	I (0.5)	This work
CIP2	Vitek2	S (<=4)	I (2)	S (1)	IE (<=1)	R (2)	This work
CIP3	Vitek2	I (8)	I (2)	<=0.25	IE (4)	R (2)	This work
CIP9	Vitek2	S (<=4)	I (2)	S (1)	IE (<=1)	R (>=4)	This work
GEN4	Vitek2	I (8)	I (2)	<=0.25	IE (>=16)	R (1)	This work
GEN5	Vitek2	I (8)	I (2)	<=0.25	IE (>=16)	I (0.5)	This work
GEN7	Vitek2	I (8)	I (2)	<=0.25	IE (8)	I (0.5)	This work
PIT1	Vitek2	R (>=128)	R (>=64)	S (2)	IE (<=1)	I (<=0,25)	This work
PIT2	Vitek2	R (>=128)	R (16)	S (0.5)	IE (<=1)	I (<=0,25)	This work
PIT3	Vitek2	R (>=128)	R (>=64)	I (4)	IE (<=1)	I (<=0,25)	This work
PIT4	Vitek2	R (>=128)	R (16)	S (0.5)	IE (<=1)	I (<=0,25)	This work
PIT5	Vitek2	R (>=128)	R (16)	S (1)	IE (<=1)	I (<=0,25)	This work
PIT6	Vitek2	R (>=128)	R (16)	S (1)	IE (<=1)	I (<=0,25)	This work
PIT7	Vitek2	R (>=128)	R (16)	S (1)	IE (<=1)	I (<=0,25)	This work
PIT8	Vitek2	R (>=128)	R (>=64)	I (4)	IE (<=1)	I (<=0,25)	This work
PIT9	Vitek2	R (>=128)	R (16)	S (1)	IE (<=1)	I (<=0,25)	This work
PIT10	Vitek2	R (>=128)	R (>=64)	S (1)	IE (<=1)	I (<=0,25)	This work
PI1	MIC Test Strip	1	>=256	0.016	3	NA	This work
PI2	MIC Test Strip	1	0.25	0.012	0.5	NA	This work
PI3.1	MIC Test Strip	1	0.75	0.016	1	NA	This work
PI3.2	MIC Test Strip	1	0.75	0.016	1	NA	This work
PI4.1	MIC Test Strip	1	1	0.023	4	NA	This work
PI4.2	MIC Test Strip	1	0.38	0.012	2	NA	This work
E. coli
JM109	-	-	Promega (L2005)
Top10	pUIsacB	-	Obeng et al. 2023	1236
HB101	pRK2013	-	(Rogers & Summers, personal communication)	1237
DH5α	pME6032	-	(Rogers, personal communication)	1259
References
L. G. Rahme, E. J. Stevens, S. F. Wolfort, J. Shao, Common Virulence Factors for Bacterial Pathogenicity in Plants and Animals. 268, 5 (1995).
R. Roemhild, et al., Cellular hysteresis as a principle to maximize the efficacy of antibiotic therapy. Proc. Natl. Acad. Sci. U. S. A. 115, 9767–9772 (2018).
B. W. Holloway, Genetic Recombination in Pseudomonas aeruginosa. Microbiology 13, 572–581 (1955).
R. Hilker, et al., Interclonal gradient of virulence in the Pseudomonas aeruginosa pangenome from disease and environment. Environ. Microbiol. 17, 29–46 (2015).
L. Tueffers, et al., Variation in the response to antibiotics and life-history across the major Pseudomonas aeruginosa clone type (mPact) panel. Microbiol. Spectr. 0, e00143-24 (2024).
C. Barbosa, et al., Alternative Evolutionary Paths to Bacterial Antibiotic Resistance Cause Distinct Collateral Effects. Mol. Biol. Evol. 34, 2229–2244 (2017).
N. Obeng, et al., Bacterial c-di-GMP has a key role in establishing host–microbe symbiosis. Nat. Microbiol. 8, 1809–1819 (2023).
