# Supplementary material for: Robust antibiotic sensitization of pathogenic Pseudomonas aeruginosa via negative hysteresis in the cell envelope
Source: Nat Commun. 2026 Mar 26;17:4487. doi: 10.1038/s41467-026-71178-5 (PMC13187417; doi:10.1038/s41467-026-71178-5)
Supplement: Supplementary file 4 — Supplementary Dataset 2 [file 41467_2026_71178_MOESM4_ESM.xlsx]

## Sheet: Legend
Experiment:	Detailed statistical analysis of the pre-treatment effect for data used in the screen
Additional Information:	We examined whether the pre-treatment had any inhibitory effects. For this, we compared the area under the curve (AUC) of the two pre-treatment concentrations against the AUC of the main treatment control. Specifically, we compared pre-treatment conc. 1/2 combined with main treatment concentration 1 to just the main treatment concentration 1 on its own. The patient samples had a designated pre-tr…
strain	Strain ID
preA	First pre-treatment used on the test plate
preB	Second pre-treatment used on the test plate
main	Main treatment used
treat	Identifier of the treatment. E.g. pb2_m1 = higher concentration of the preB and concentration 1 of the maintreatment
p_value	P-value
Test statistic	Test statistic of the one-sided Wilcoxon rank sum test
significant	Is the P-value significant (If <= 0.05 == yes)
take	The concentration to take for the subsequent analysis

## Sheet: Supplementary Data 2
strain	preA	preB	main	treat	p_value	Test statistic	significant	take
CEF1	GEN	MER	PIT	pa1_m1	0.685257	108	No	No
CEF1	GEN	MER	PIT	pa2_m1	0.987075	146	No	Yes
CEF1	GEN	MER	PIT	pb1_m1	1.06809e-05	5	Yes	Yes
CEF1	GEN	MER	PIT	pb2_m1	3.73392e-06	0	Yes	No
CEF1	MER	PIT	GEN	pa1_m1	8.69114e-06	4	Yes	Yes
CEF1	MER	PIT	GEN	pa2_m1	3.73392e-06	0	Yes	No
CEF1	MER	PIT	GEN	pb1_m1	0.3826	91	No	Yes
CEF1	MER	PIT	GEN	pb2_m1	0.0424408	60	Yes	No
CEF5	GEN	MER	PIT	pa1_m1	0.96862	138	No	No
CEF5	GEN	MER	PIT	pa2_m1	0.974577	140	No	Yes
CEF5	GEN	MER	PIT	pb1_m1	3.73392e-06	0	Yes	Yes
CEF5	GEN	MER	PIT	pb2_m1	3.73392e-06	0	Yes	No
CEF5	MER	PIT	GEN	pa1_m1	3.73392e-06	0	Yes	Yes
CEF5	MER	PIT	GEN	pa2_m1	5.62553e-06	0	Yes	No
CEF5	MER	PIT	GEN	pb1_m1	0.130142	73	No	Yes
CEF5	MER	PIT	GEN	pb2_m1	0.0313805	57	Yes	No
CIP2	GEN	MER	PIT	pa1_m1	0.888315	124	No	No
CIP2	GEN	MER	PIT	pa2_m1	0.965233	137	No	Yes
CIP2	GEN	MER	PIT	pb1_m1	0.025423	55	Yes	Yes
CIP2	GEN	MER	PIT	pb2_m1	7.51166e-05	15	Yes	No
CIP2	MER	PIT	GEN	pa1_m1	0.789326	115	No	No
CIP2	MER	PIT	GEN	pa2_m1	0.775815	114	No	Yes
CIP2	MER	PIT	GEN	pb1_m1	0.173115	77	No	No
CIP2	MER	PIT	GEN	pb2_m1	0.599755	103	No	Yes
CIP3	GEN	MER	PIT	pa1_m1	0.96862	138	No	Yes
CIP3	GEN	MER	PIT	pa2_m1	3.73392e-06	0	Yes	No
CIP3	GEN	MER	PIT	pb1_m1	4.27339e-05	12	Yes	Yes
CIP3	GEN	MER	PIT	pb2_m1	0.00538466	42	Yes	No
CIP3	MER	PIT	GEN	pa1_m1	0.998692	163	No	No
CIP3	MER	PIT	GEN	pa2_m1	0.904819	126	No	Yes
CIP3	MER	PIT	GEN	pb1_m1	0.96862	138	No	No
CIP3	MER	PIT	GEN	pb2_m1	0.224185	81	No	Yes
CIP9	GEN	MER	PIT	pa1_m1	0.99969	172	No	No
CIP9	GEN	MER	PIT	pa2_m1	0.210674	80	No	Yes
CIP9	GEN	MER	PIT	pb1_m1	0.267532	84	No	No
CIP9	GEN	MER	PIT	pb2_m1	0.15061	75	No	Yes
CIP9	MER	PIT	GEN	pa1_m1	0.953238	134	No	No
CIP9	MER	PIT	GEN	pa2_m1	0.775815	114	No	Yes
CIP9	MER	PIT	GEN	pb1_m1	0.732468	111	No	No
CIP9	MER	PIT	GEN	pb2_m1	0.732468	111	No	Yes
GEN4	GEN	MER	PIT	pa1_m1	3.73392e-06	0	Yes	Yes
GEN4	GEN	MER	PIT	pa2_m1	1.60337e-05	7	Yes	No
GEN4	GEN	MER	PIT	pb1_m1	0.965233	137	No	Yes
GEN4	GEN	MER	PIT	pb2_m1	0.00898331	46	Yes	No
GEN4	MER	PIT	GEN	pa1_m1	0.599755	103	No	No
GEN4	MER	PIT	GEN	pa2_m1	0.651937	106	No	Yes
GEN4	MER	PIT	GEN	pb1_m1	1.06809e-05	5	Yes	Yes
GEN4	MER	PIT	GEN	pb2_m1	1.06809e-05	5	Yes	No
GEN5	GEN	MER	PIT	pa1_m1	0.400245	92	No	Yes
GEN5	GEN	MER	PIT	pa2_m1	0.025423	55	Yes	No
GEN5	GEN	MER	PIT	pb1_m1	8.75181e-06	2	Yes	Yes
GEN5	GEN	MER	PIT	pb2_m1	3.73392e-06	0	Yes	No
GEN5	MER	PIT	GEN	pa1_m1	5.7198e-06	2	Yes	Yes
GEN5	MER	PIT	GEN	pa2_m1	3.73392e-06	0	Yes	No
GEN5	MER	PIT	GEN	pb1_m1	0.0101608	47	Yes	Yes
GEN5	MER	PIT	GEN	pb2_m1	3.73392e-06	0	Yes	No
GEN7	GEN	MER	PIT	pa1_m1	0.400245	92	No	No
GEN7	GEN	MER	PIT	pa2_m1	0.912364	127	No	Yes
GEN7	GEN	MER	PIT	pb1_m1	0.056461	63	No	Yes
GEN7	GEN	MER	PIT	pb2_m1	1.30996e-05	6	Yes	No
GEN7	MER	PIT	GEN	pa1_m1	0.983683	144	No	No
GEN7	MER	PIT	GEN	pa2_m1	0.545726	100	No	Yes
GEN7	MER	PIT	GEN	pb1_m1	0.888315	124	No	No
GEN7	MER	PIT	GEN	pb2_m1	0.789326	115	No	Yes
H01	CTZ	MER	PIT	pa1_m1	0.999997	196	No	No
H01	CTZ	MER	PIT	pa2_m1	0.999997	196	No	Yes
H01	CTZ	MER	PIT	pb1_m1	0.999783	163	No	No
H01	CTZ	MER	PIT	pb2_m1	0.210674	80	No	Yes
H01	CTZ	PIT	CIP	pa1_m1	0.999634	171	No	No
H01	CTZ	PIT	CIP	pa2_m1	0.888315	124	No	Yes
H01	CTZ	PIT	CIP	pb1_m1	0.418097	93	No	No
H01	CTZ	PIT	CIP	pb2_m1	0.974577	140	No	Yes
H01	CTZ	PIT	GEN	pa1_m1	0.995285	154	No	No
H01	CTZ	PIT	GEN	pa2_m1	0.96862	138	No	Yes
H01	CTZ	PIT	GEN	pb1_m1	0.904819	126	No	No
H01	CTZ	PIT	GEN	pb2_m1	0.999297	167	No	Yes
H01	GEN	CIP	CTZ	pa1_m1	0.140122	74	No	No
H01	GEN	CIP	CTZ	pa2_m1	0.999997	196	No	Yes
H01	GEN	CIP	CTZ	pb1_m1	0.995879	155	No	Yes
H01	GEN	CIP	CTZ	pb2_m1	3.73392e-06	0	Yes	No
H01	GEN	CIP	MER	pa1_m1	0.775815	114	No	No
H01	GEN	CIP	MER	pa2_m1	0.802346	116	No	Yes
H01	GEN	CIP	MER	pb1_m1	0.331236	88	No	Yes
H01	GEN	CIP	MER	pb2_m1	3.73392e-06	0	Yes	No
H01	GEN	CIP	PIT	pa1_m1	0.252628	83	No	No
H01	GEN	CIP	PIT	pa2_m1	0.859878	121	No	Yes
H01	GEN	CIP	PIT	pb1_m1	0.761826	113	No	Yes
H01	GEN	CIP	PIT	pb2_m1	3.73392e-06	0	Yes	No
H01	MER	CIP	GEN	pa1_m1	0.99987	177	No	No
H01	MER	CIP	GEN	pa2_m1	0.999634	171	No	Yes
H01	MER	CIP	GEN	pb1_m1	0.400245	92	No	Yes
H01	MER	CIP	GEN	pb2_m1	8.69114e-06	4	Yes	No
H01	MER	GEN	CIP	pa1_m1	0.999739	173	No	No
H01	MER	GEN	CIP	pa2_m1	0.365195	90	No	Yes
H01	MER	GEN	CIP	pb1_m1	0.814868	117	No	No
H01	MER	GEN	CIP	pb2_m1	0.282867	85	No	Yes
H02	CTZ	MER	PIT	pa1_m1	0.908975	118	No	No
H02	CTZ	MER	PIT	pa2_m1	0.99897	154	No	Yes
H02	CTZ	MER	PIT	pb1_m1	0.986277	127	No	Yes
H02	CTZ	MER	PIT	pb2_m1	1.30467e-05	2	Yes	No
H02	CTZ	PIT	CIP	pa1_m1	0.99998	187	No	No
H02	CTZ	PIT	CIP	pa2_m1	0.999965	184	No	Yes
H02	CTZ	PIT	CIP	pb1_m1	0.904819	126	No	No
H02	CTZ	PIT	CIP	pb2_m1	0.99987	177	No	Yes
H02	CTZ	PIT	GEN	pa1_m1	0.802346	116	No	No
H02	CTZ	PIT	GEN	pa2_m1	0.509164	98	No	Yes
H02	CTZ	PIT	GEN	pb1_m1	0.173115	77	No	No
H02	CTZ	PIT	GEN	pb2_m1	0.282867	85	No	Yes
H02	GEN	CIP	CTZ	pa1_m1	0.605225	96	No	Yes
H02	GEN	CIP	CTZ	pa2_m1	0.0424408	60	Yes	No
H02	GEN	CIP	CTZ	pb1_m1	0.545726	100	No	Yes
H02	GEN	CIP	CTZ	pb2_m1	3.73392e-06	0	Yes	No
H02	GEN	CIP	MER	pa1_m1	0.00359472	39	Yes	Yes
H02	GEN	CIP	MER	pa2_m1	4.27339e-05	12	Yes	No
H02	GEN	CIP	MER	pb1_m1	0.298611	86	No	Yes
H02	GEN	CIP	MER	pb2_m1	8.75181e-06	2	Yes	No
H02	GEN	CIP	PIT	pa1_m1	0.563881	101	No	Yes
H02	GEN	CIP	PIT	pa2_m1	0.0204436	53	Yes	No
H02	GEN	CIP	PIT	pb1_m1	0.96862	138	No	Yes
H02	GEN	CIP	PIT	pb2_m1	5.62553e-06	0	Yes	No
H02	MER	CIP	GEN	pa1_m1	0.00176324	34	Yes	Yes
H02	MER	CIP	GEN	pa2_m1	2.9047e-05	10	Yes	No
H02	MER	CIP	GEN	pb1_m1	0.545726	100	No	No
H02	MER	CIP	GEN	pb2_m1	0.685257	108	No	Yes
H02	MER	GEN	CIP	pa1_m1	0.717133	110	No	Yes
H02	MER	GEN	CIP	pa2_m1	4.27339e-05	12	Yes	No
H02	MER	GEN	CIP	pb1_m1	0.0805466	67	No	Yes
H02	MER	GEN	CIP	pb2_m1	5.62553e-06	0	Yes	No
H03	CTZ	MER	PIT	pa1_m1	0.0738992	66	No	Yes
H03	CTZ	MER	PIT	pa2_m1	0.000219879	21	Yes	No
H03	CTZ	MER	PIT	pb1_m1	0.103194	70	No	Yes
H03	CTZ	MER	PIT	pb2_m1	5.16772e-05	13	Yes	No
H03	CTZ	PIT	CIP	pa1_m1	0.991848	140	No	No
H03	CTZ	PIT	CIP	pa2_m1	0.994828	134	No	Yes
H03	CTZ	PIT	CIP	pb1_m1	0.00797066	37	Yes	No
H03	CTZ	PIT	CIP	pb2_m1	0.794038	100	No	Yes
H03	CTZ	PIT	GEN	pa1_m1	0.999876	166	No	No
H03	CTZ	PIT	GEN	pa2_m1	0.999951	160	No	Yes
H03	CTZ	PIT	GEN	pb1_m1	0.0308631	52	Yes	No
H03	CTZ	PIT	GEN	pb2_m1	0.509679	91	No	Yes
H03	GEN	CIP	CTZ	pa1_m1	0.298611	86	No	No
H03	GEN	CIP	CTZ	pa2_m1	0.701389	109	No	Yes
H03	GEN	CIP	CTZ	pb1_m1	0.436119	94	No	No
H03	GEN	CIP	CTZ	pb2_m1	0.84939	120	No	Yes
H03	GEN	CIP	MER	pa1_m1	0.267532	84	No	No
H03	GEN	CIP	MER	pa2_m1	0.470987	89	No	Yes
H03	GEN	CIP	MER	pb1_m1	0.432567	87	No	No
H03	GEN	CIP	MER	pb2_m1	0.413571	86	No	Yes
H03	GEN	CIP	PIT	pa1_m1	0.454274	95	No	Yes
H03	GEN	CIP	PIT	pa2_m1	0.000703128	28	Yes	No
H03	GEN	CIP	PIT	pb1_m1	0.365195	90	No	No
H03	GEN	CIP	PIT	pb2_m1	0.418097	93	No	Yes
H03	MER	CIP	GEN	pa1_m1	0.995285	154	No	Yes
H03	MER	CIP	GEN	pa2_m1	3.73392e-06	0	Yes	No
H03	MER	CIP	GEN	pb1_m1	0.00538466	42	Yes	Yes
H03	MER	CIP	GEN	pb2_m1	0.0047152	41	Yes	No
H03	MER	GEN	CIP	pa1_m1	0.545726	100	No	Yes
H03	MER	GEN	CIP	pa2_m1	3.73392e-06	0	Yes	No
H03	MER	GEN	CIP	pb1_m1	4.62608e-06	1	Yes	Yes
H03	MER	GEN	CIP	pb2_m1	1.06809e-05	5	Yes	No
H04	CTZ	MER	PIT	pa1_m1	0.599755	103	No	No
H04	CTZ	MER	PIT	pa2_m1	0.932321	130	No	Yes
H04	CTZ	MER	PIT	pb1_m1	0.977181	141	No	No
H04	CTZ	MER	PIT	pb2_m1	0.331236	88	No	Yes
H04	CTZ	PIT	CIP	pa1_m1	0.6174	104	No	No
H04	CTZ	PIT	CIP	pa2_m1	0.197654	79	No	Yes
H04	CTZ	PIT	CIP	pb1_m1	0.238174	82	No	No
H04	CTZ	PIT	CIP	pb2_m1	0.130142	73	No	Yes
H04	CTZ	PIT	GEN	pa1_m1	0.000962817	30	Yes	Yes
H04	CTZ	PIT	GEN	pa2_m1	0.000261151	22	Yes	No
H04	CTZ	PIT	GEN	pb1_m1	0.0114707	48	Yes	Yes
H04	CTZ	PIT	GEN	pb2_m1	0.000509443	26	Yes	No
H04	GEN	CIP	CTZ	pa1_m1	0.732468	111	No	No
H04	GEN	CIP	CTZ	pa2_m1	0.0520146	57	No	Yes
H04	GEN	CIP	CTZ	pb1_m1	0.0514301	62	No	Yes
H04	GEN	CIP	CTZ	pb2_m1	3.73392e-06	0	Yes	No
H04	GEN	CIP	MER	pa1_m1	0.660003	99	No	Yes
H04	GEN	CIP	MER	pa2_m1	0.0115459	35	Yes	No
H04	GEN	CIP	MER	pb1_m1	0.149309	46	No	Yes
H04	GEN	CIP	MER	pb2_m1	3.73392e-06	0	Yes	No
H04	GEN	CIP	PIT	pa1_m1	0.3826	91	No	No
H04	GEN	CIP	PIT	pa2_m1	0.095181	69	No	Yes
H04	GEN	CIP	PIT	pb1_m1	0.056461	63	No	Yes
H04	GEN	CIP	PIT	pb2_m1	3.73392e-06	0	Yes	No
H04	MER	CIP	GEN	pa1_m1	0.999815	175	No	No
H04	MER	CIP	GEN	pa2_m1	0.996405	156	No	Yes
H04	MER	CIP	GEN	pb1_m1	0.789326	115	No	Yes
H04	MER	CIP	GEN	pb2_m1	3.73392e-06	0	Yes	No
H04	MER	GEN	CIP	pa1_m1	0.999983	176	No	Yes
H04	MER	GEN	CIP	pa2_m1	4.27339e-05	12	Yes	No
H04	MER	GEN	CIP	pb1_m1	0.995879	155	No	No
H04	MER	GEN	CIP	pb2_m1	0.314743	87	No	Yes
H05	CTZ	MER	PIT	pa1_m1	0.173115	77	No	No
H05	CTZ	MER	PIT	pa2_m1	0.936815	122	No	Yes
H05	CTZ	MER	PIT	pb1_m1	0.331236	88	No	Yes
H05	CTZ	MER	PIT	pb2_m1	1.30996e-05	6	Yes	No
H05	CTZ	PIT	CIP	pa1_m1	0.0313805	57	Yes	Yes
H05	CTZ	PIT	CIP	pa2_m1	0.004121	40	Yes	No
H05	CTZ	PIT	CIP	pb1_m1	1.06809e-05	5	Yes	Yes
H05	CTZ	PIT	CIP	pb2_m1	0.0047152	41	Yes	No
H05	CTZ	PIT	GEN	pa1_m1	0.00130808	32	Yes	Yes
H05	CTZ	PIT	GEN	pa2_m1	0.004121	40	Yes	No
H05	CTZ	PIT	GEN	pb1_m1	6.23668e-05	14	Yes	Yes
H05	CTZ	PIT	GEN	pb2_m1	0.000599093	27	Yes	No
H05	GEN	CIP	CTZ	pa1_m1	0.0129248	49	Yes	Yes
H05	GEN	CIP	CTZ	pa2_m1	0.0204436	53	Yes	No
H05	GEN	CIP	CTZ	pb1_m1	0.0313805	57	Yes	Yes
H05	GEN	CIP	CTZ	pb2_m1	3.73392e-06	0	Yes	No
H05	GEN	CIP	MER	pa1_m1	0.000219879	21	Yes	Yes
H05	GEN	CIP	MER	pa2_m1	5.16772e-05	13	Yes	No
H05	GEN	CIP	MER	pb1_m1	3.73392e-06	0	Yes	Yes
H05	GEN	CIP	MER	pb2_m1	3.73392e-06	0	Yes	No
H05	GEN	CIP	PIT	pa1_m1	0.224185	81	No	Yes
H05	GEN	CIP	PIT	pa2_m1	0.0182811	52	Yes	No
H05	GEN	CIP	PIT	pb1_m1	3.73392e-06	0	Yes	Yes
H05	GEN	CIP	PIT	pb2_m1	3.73392e-06	0	Yes	No
H05	MER	CIP	GEN	pa1_m1	0.816814	93	No	Yes
H05	MER	CIP	GEN	pa2_m1	2.06164e-05	6	Yes	No
H05	MER	CIP	GEN	pb1_m1	0.210674	80	No	Yes
H05	MER	CIP	GEN	pb2_m1	3.62793e-06	0	Yes	No
H05	MER	GEN	CIP	pa1_m1	0.999987	189	No	Yes
H05	MER	GEN	CIP	pa2_m1	8.69114e-06	4	Yes	No
H05	MER	GEN	CIP	pb1_m1	0.634805	105	No	Yes
H05	MER	GEN	CIP	pb2_m1	0.0282714	56	Yes	No
H06	CTZ	MER	PIT	pa1_m1	0.140089	74	No	No
H06	CTZ	MER	PIT	pa2_m1	0.061872	64	No	Yes
H06	CTZ	MER	PIT	pb1_m1	0.0313805	57	Yes	Yes
H06	CTZ	MER	PIT	pb2_m1	0.034748	58	Yes	No
H06	CTZ	PIT	CIP	pa1_m1	0.965233	137	No	Yes
H06	CTZ	PIT	CIP	pa2_m1	3.73392e-06	0	Yes	No
H06	CTZ	PIT	CIP	pb1_m1	0.331236	88	No	Yes
H06	CTZ	PIT	CIP	pb2_m1	5.6082e-06	0	Yes	No
H06	CTZ	PIT	GEN	pa1_m1	0.0676794	65	No	Yes
H06	CTZ	PIT	GEN	pa2_m1	3.73392e-06	0	Yes	No
H06	CTZ	PIT	GEN	pb1_m1	0.00176324	34	Yes	Yes
H06	CTZ	PIT	GEN	pb2_m1	3.69123e-06	0	Yes	No
H06	GEN	CIP	CTZ	pa1_m1	0.989839	148	No	No
H06	GEN	CIP	CTZ	pa2_m1	0.161607	76	No	Yes
H06	GEN	CIP	CTZ	pb1_m1	0.972367	130	No	No
H06	GEN	CIP	CTZ	pb2_m1	0.789326	115	No	Yes
H06	GEN	CIP	MER	pa1_m1	0.518349	98.5	No	No
H06	GEN	CIP	MER	pa2_m1	0.104722	70.5	No	Yes
H06	GEN	CIP	MER	pb1_m1	0.769187	113.5	No	No
H06	GEN	CIP	MER	pb2_m1	0.617713	104	No	Yes
H06	GEN	CIP	PIT	pa1_m1	0.306606	86.5	No	Yes
H06	GEN	CIP	PIT	pa2_m1	0.00331749	38.5	Yes	No
H06	GEN	CIP	PIT	pb1_m1	0.701389	109	No	No
H06	GEN	CIP	PIT	pb2_m1	0.339997	82	No	Yes
H06	MER	CIP	GEN	pa1_m1	0.0876361	68	No	Yes
H06	MER	CIP	GEN	pa2_m1	3.73392e-06	0	Yes	No
H06	MER	CIP	GEN	pb1_m1	0.348063	89	No	No
H06	MER	CIP	GEN	pb2_m1	0.987075	146	No	Yes
H06	MER	GEN	CIP	pa1_m1	0.995304	134	No	Yes
H06	MER	GEN	CIP	pa2_m1	3.73392e-06	0	Yes	No
H06	MER	GEN	CIP	pb1_m1	0.120666	72	No	Yes
H06	MER	GEN	CIP	pb2_m1	3.73392e-06	0	Yes	No
H07	CTZ	MER	PIT	pa1_m1	0.991017	149	No	No
H07	CTZ	MER	PIT	pa2_m1	0.84939	120	No	Yes
H07	CTZ	MER	PIT	pb1_m1	0.991017	149	No	No
H07	CTZ	MER	PIT	pb2_m1	0.904819	126	No	Yes
H07	CTZ	PIT	CIP	pa1_m1	0.563881	101	No	No
H07	CTZ	PIT	CIP	pa2_m1	0.331236	88	No	Yes
H07	CTZ	PIT	CIP	pb1_m1	0.224185	81	No	Yes
H07	CTZ	PIT	CIP	pb2_m1	0.00698175	44	Yes	No
H07	CTZ	PIT	GEN	pa1_m1	0.282867	85	No	No
H07	CTZ	PIT	GEN	pa2_m1	0.953238	134	No	Yes
H07	CTZ	PIT	GEN	pb1_m1	0.111685	71	No	No
H07	CTZ	PIT	GEN	pb2_m1	0.120666	72	No	Yes
H07	GEN	CIP	CTZ	pa1_m1	0.96667	110	No	No
H07	GEN	CIP	CTZ	pa2_m1	0.974019	112	No	Yes
H07	GEN	CIP	CTZ	pb1_m1	0.467277	75	No	Yes
H07	GEN	CIP	CTZ	pb2_m1	1.40722e-05	0	Yes	No
H07	GEN	CIP	MER	pa1_m1	0.859878	121	No	No
H07	GEN	CIP	MER	pa2_m1	0.651937	106	No	Yes
H07	GEN	CIP	MER	pb1_m1	0.545726	100	No	Yes
H07	GEN	CIP	MER	pb2_m1	3.73392e-06	0	Yes	No
H07	GEN	CIP	PIT	pa1_m1	0.974577	140	No	No
H07	GEN	CIP	PIT	pa2_m1	0.96862	138	No	Yes
H07	GEN	CIP	PIT	pb1_m1	0.701389	109	No	Yes
H07	GEN	CIP	PIT	pb2_m1	3.73392e-06	0	Yes	No
H07	MER	CIP	GEN	pa1_m1	0.991017	149	No	No
H07	MER	CIP	GEN	pa2_m1	0.912364	127	No	Yes
H07	MER	CIP	GEN	pb1_m1	0.000309554	23	Yes	Yes
H07	MER	CIP	GEN	pb2_m1	3.73392e-06	0	Yes	No
H07	MER	GEN	CIP	pa1_m1	0.999996	182	No	No
H07	MER	GEN	CIP	pa2_m1	0.509164	98	No	Yes
H07	MER	GEN	CIP	pb1_m1	0.761826	113	No	No
H07	MER	GEN	CIP	pb2_m1	0.96862	138	No	Yes
H08	CTZ	MER	PIT	pa1_m1	0.862548	113	No	No
H08	CTZ	MER	PIT	pa2_m1	0.992869	141	No	Yes
H08	CTZ	MER	PIT	pb1_m1	0.998692	163	No	Yes
H08	CTZ	MER	PIT	pb2_m1	0.0313805	57	Yes	No
H08	CTZ	PIT	CIP	pa1_m1	0.983683	144	No	No
H08	CTZ	PIT	CIP	pa2_m1	0.996405	156	No	Yes
H08	CTZ	PIT	CIP	pb1_m1	0.826885	118	No	No
H08	CTZ	PIT	CIP	pb2_m1	0.974577	140	No	Yes
H08	CTZ	PIT	GEN	pa1_m1	0.995879	155	No	No
H08	CTZ	PIT	GEN	pa2_m1	0.999892	178	No	Yes
H08	CTZ	PIT	GEN	pb1_m1	0.957559	135	No	No
H08	CTZ	PIT	GEN	pb2_m1	0.988529	147	No	Yes
H08	GEN	CIP	CTZ	pa1_m1	0.989839	148	No	No
H08	GEN	CIP	CTZ	pa2_m1	0.454274	95	No	Yes
H08	GEN	CIP	CTZ	pb1_m1	0.926101	129	No	Yes
H08	GEN	CIP	CTZ	pb2_m1	8.69114e-06	4	Yes	No
H08	GEN	CIP	MER	pa1_m1	0.349838	76	No	Yes
H08	GEN	CIP	MER	pa2_m1	8.74347e-06	0	Yes	No
H08	GEN	CIP	MER	pb1_m1	0.348063	89	No	Yes
H08	GEN	CIP	MER	pb2_m1	5.62553e-06	0	Yes	No
H08	GEN	CIP	PIT	pa1_m1	0.640193	91	No	No
H08	GEN	CIP	PIT	pa2_m1	0.509679	91	No	Yes
H08	GEN	CIP	PIT	pb1_m1	0.987979	137	No	Yes
H08	GEN	CIP	PIT	pb2_m1	5.62553e-06	0	Yes	No
H08	MER	CIP	GEN	pa1_m1	0.991017	149	No	No
H08	MER	CIP	GEN	pa2_m1	0.971729	139	No	Yes
H08	MER	CIP	GEN	pb1_m1	0.992073	150	No	Yes
H08	MER	CIP	GEN	pb2_m1	3.73392e-06	0	Yes	No
H08	MER	GEN	CIP	pa1_m1	0.991017	149	No	No
H08	MER	GEN	CIP	pa2_m1	0.348063	89	No	Yes
H08	MER	GEN	CIP	pb1_m1	0.717133	110	No	No
H08	MER	GEN	CIP	pb2_m1	0.953238	134	No	Yes
H09	CTZ	MER	PIT	pa1_m1	0.999948	182	No	No
H09	CTZ	MER	PIT	pa2_m1	0.436119	94	No	Yes
H09	CTZ	MER	PIT	pb1_m1	0.061872	64	No	Yes
H09	CTZ	MER	PIT	pb2_m1	4.27339e-05	12	Yes	No
H09	CTZ	PIT	CIP	pa1_m1	0.775815	114	No	Yes
H09	CTZ	PIT	CIP	pa2_m1	0.0472997	51	Yes	No
H09	CTZ	PIT	CIP	pb1_m1	0.00204116	35	Yes	Yes
H09	CTZ	PIT	CIP	pb2_m1	0.000309554	23	Yes	No
H09	CTZ	PIT	GEN	pa1_m1	0.454274	95	No	No
H09	CTZ	PIT	GEN	pa2_m1	0.545726	100	No	Yes
H09	CTZ	PIT	GEN	pb1_m1	7.51166e-05	15	Yes	Yes
H09	CTZ	PIT	GEN	pb2_m1	0.0145358	50	Yes	No
H09	GEN	CIP	CTZ	pa1_m1	0.886613	107	No	No
H09	GEN	CIP	CTZ	pa2_m1	0.996536	136	No	Yes
H09	GEN	CIP	CTZ	pb1_m1	0.349838	76	No	Yes
H09	GEN	CIP	CTZ	pb2_m1	8.74347e-06	0	Yes	No
H09	GEN	CIP	MER	pa1_m1	0.789326	115	No	No
H09	GEN	CIP	MER	pa2_m1	0.563881	101	No	Yes
H09	GEN	CIP	MER	pb1_m1	0.000509443	26	Yes	Yes
H09	GEN	CIP	MER	pb2_m1	3.73392e-06	0	Yes	No
H09	GEN	CIP	PIT	pa1_m1	0.991017	149	No	No
H09	GEN	CIP	PIT	pa2_m1	0.932321	130	No	Yes
H09	GEN	CIP	PIT	pb1_m1	0.130142	73	No	Yes
H09	GEN	CIP	PIT	pb2_m1	3.73392e-06	0	Yes	No
H09	MER	CIP	GEN	pa1_m1	0.999739	162	No	No
H09	MER	CIP	GEN	pa2_m1	0.997736	149	No	Yes
H09	MER	CIP	GEN	pb1_m1	0.872933	114	No	Yes
H09	MER	CIP	GEN	pb2_m1	5.62553e-06	0	Yes	No
H09	MER	GEN	CIP	pa1_m1	0.981719	143	No	No
H09	MER	GEN	CIP	pa2_m1	0.747372	112	No	Yes
H09	MER	GEN	CIP	pb1_m1	0.987979	137	No	No
H09	MER	GEN	CIP	pb2_m1	0.999688	161	No	Yes
H10	CTZ	MER	PIT	pa1_m1	0.979556	142	No	No
H10	CTZ	MER	PIT	pa2_m1	0.904819	126	No	Yes
H10	CTZ	MER	PIT	pb1_m1	0.732468	111	No	Yes
H10	CTZ	MER	PIT	pb2_m1	0.00792713	45	Yes	No
H10	CTZ	PIT	CIP	pa1_m1	0.998337	151	No	Yes
H10	CTZ	PIT	CIP	pa2_m1	0.00271933	37	Yes	No
H10	CTZ	PIT	CIP	pb1_m1	0.0738992	66	No	No
H10	CTZ	PIT	CIP	pb2_m1	0.15061	75	No	Yes
H10	CTZ	PIT	GEN	pa1_m1	0.0424408	60	Yes	No
H10	CTZ	PIT	GEN	pa2_m1	0.238174	82	No	Yes
H10	CTZ	PIT	GEN	pb1_m1	0.717133	110	No	Yes
H10	CTZ	PIT	GEN	pb2_m1	0.0424408	60	Yes	No
H10	GEN	CIP	CTZ	pa1_m1	0.999347	146	No	No
H10	GEN	CIP	CTZ	pa2_m1	0.331236	88	No	Yes
H10	GEN	CIP	CTZ	pb1_m1	0.00112335	31	Yes	Yes
H10	GEN	CIP	CTZ	pb2_m1	3.73392e-06	0	Yes	No
H10	GEN	CIP	MER	pa1_m1	0.00713149	40	Yes	Yes
H10	GEN	CIP	MER	pa2_m1	0.00194278	31	Yes	No
H10	GEN	CIP	MER	pb1_m1	0.000499575	17	Yes	Yes
H10	GEN	CIP	MER	pb2_m1	5.62553e-06	0	Yes	No
H10	GEN	CIP	PIT	pa1_m1	0.0114707	48	Yes	Yes
H10	GEN	CIP	PIT	pa2_m1	1.30996e-05	6	Yes	No
H10	GEN	CIP	PIT	pb1_m1	1.95854e-05	8	Yes	Yes
H10	GEN	CIP	PIT	pb2_m1	5.62553e-06	0	Yes	No
H10	MER	CIP	GEN	pa1_m1	0.0129248	49	Yes	Yes
H10	MER	CIP	GEN	pa2_m1	0.00271933	37	Yes	No
H10	MER	CIP	GEN	pb1_m1	3.73392e-06	0	Yes	Yes
H10	MER	CIP	GEN	pb2_m1	3.73392e-06	0	Yes	No
H10	MER	GEN	CIP	pa1_m1	0.0467624	61	Yes	Yes
H10	MER	GEN	CIP	pa2_m1	0.00194278	31	Yes	No
H10	MER	GEN	CIP	pb1_m1	0.161607	76	No	No
H10	MER	GEN	CIP	pb2_m1	0.15061	75	No	Yes
H11	CTZ	MER	PIT	pa1_m1	0.717133	110	No	No
H11	CTZ	MER	PIT	pa2_m1	0.938128	131	No	Yes
H11	CTZ	MER	PIT	pb1_m1	0.0899197	52	No	Yes
H11	CTZ	MER	PIT	pb2_m1	0.0129248	49	Yes	No
H11	CTZ	PIT	CIP	pa1_m1	0.892034	116	No	No
H11	CTZ	PIT	CIP	pa2_m1	0.436119	94	No	Yes
H11	CTZ	PIT	CIP	pb1_m1	0.472526	96	No	No
H11	CTZ	PIT	CIP	pb2_m1	0.314743	87	No	Yes
H11	CTZ	PIT	GEN	pa1_m1	0.969137	129	No	No
H11	CTZ	PIT	GEN	pa2_m1	0.727934	103	No	Yes
H11	CTZ	PIT	GEN	pb1_m1	0.197883	73	No	No
H11	CTZ	PIT	GEN	pb2_m1	0.148402	69	No	Yes
H11	GEN	CIP	CTZ	pa1_m1	0.838393	119	No	No
H11	GEN	CIP	CTZ	pa2_m1	0.331236	88	No	Yes
H11	GEN	CIP	CTZ	pb1_m1	0.00359472	39	Yes	Yes
H11	GEN	CIP	CTZ	pb2_m1	0.025423	55	Yes	No
H11	GEN	CIP	MER	pa1_m1	0.490836	97	No	No
H11	GEN	CIP	MER	pa2_m1	0.701389	109	No	Yes
H11	GEN	CIP	MER	pb1_m1	0.747372	112	No	Yes
H11	GEN	CIP	MER	pb2_m1	0.00312958	38	Yes	No
H11	GEN	CIP	PIT	pa1_m1	0.957527	126	No	No
H11	GEN	CIP	PIT	pa2_m1	0.428568	80	No	Yes
H11	GEN	CIP	PIT	pb1_m1	0.15061	75	No	No
H11	GEN	CIP	PIT	pb2_m1	0.0805466	67	No	Yes
H11	MER	CIP	GEN	pa1_m1	0.99848	162	No	Yes
H11	MER	CIP	GEN	pa2_m1	0.000823602	29	Yes	No
H11	MER	CIP	GEN	pb1_m1	0.6174	104	No	Yes
H11	MER	CIP	GEN	pb2_m1	0.025423	55	Yes	No
H11	MER	GEN	CIP	pa1_m1	0.988529	147	No	Yes
H11	MER	GEN	CIP	pa2_m1	0.00312958	38	Yes	No
H11	MER	GEN	CIP	pb1_m1	0.490836	97	No	No
H11	MER	GEN	CIP	pb2_m1	0.161607	76	No	Yes
H12	CTZ	MER	PIT	pa1_m1	0.997642	159	No	No
H12	CTZ	MER	PIT	pa2_m1	0.509164	98	No	Yes
H12	CTZ	MER	PIT	pb1_m1	0.965233	137	No	No
H12	CTZ	MER	PIT	pb2_m1	0.314743	87	No	Yes
H12	CTZ	PIT	CIP	pa1_m1	0.943539	132	No	No
H12	CTZ	PIT	CIP	pa2_m1	0.761826	113	No	Yes
H12	CTZ	PIT	CIP	pb1_m1	0.314743	87	No	No
H12	CTZ	PIT	CIP	pb2_m1	0.418097	93	No	Yes
H12	CTZ	PIT	GEN	pa1_m1	0.826885	118	No	No
H12	CTZ	PIT	GEN	pa2_m1	0.685257	108	No	Yes
H12	CTZ	PIT	GEN	pb1_m1	0.888315	124	No	No
H12	CTZ	PIT	GEN	pb2_m1	0.103194	70	No	Yes
H12	GEN	CIP	CTZ	pa1_m1	0.994615	153	No	No
H12	GEN	CIP	CTZ	pa2_m1	0.965233	137	No	Yes
H12	GEN	CIP	CTZ	pb1_m1	0.896806	125	No	Yes
H12	GEN	CIP	CTZ	pb2_m1	0.0344	53	Yes	No
H12	GEN	CIP	MER	pa1_m1	0.999965	184	No	No
H12	GEN	CIP	MER	pa2_m1	0.761826	113	No	Yes
H12	GEN	CIP	MER	pb1_m1	0.953238	134	No	No
H12	GEN	CIP	MER	pb2_m1	0.685257	108	No	Yes
H12	GEN	CIP	PIT	pa1_m1	0.998237	161	No	No
H12	GEN	CIP	PIT	pa2_m1	0.545726	100	No	Yes
H12	GEN	CIP	PIT	pb1_m1	0.0514301	62	No	Yes
H12	GEN	CIP	PIT	pb2_m1	3.73392e-06	0	Yes	No
H12	MER	CIP	GEN	pa1_m1	0.932321	130	No	No
H12	MER	CIP	GEN	pa2_m1	0.130142	73	No	Yes
H12	MER	CIP	GEN	pb1_m1	0.224185	81	No	Yes
H12	MER	CIP	GEN	pb2_m1	0.00538466	42	Yes	No
H12	MER	GEN	CIP	pa1_m1	0.3826	91	No	Yes
H12	MER	GEN	CIP	pa2_m1	0.0313805	57	Yes	No
H12	MER	GEN	CIP	pb1_m1	0.6174	104	No	Yes
H12	MER	GEN	CIP	pb2_m1	0.00152019	33	Yes	No
H13	CTZ	MER	PIT	pa1_m1	0.987075	146	No	No
H13	CTZ	MER	PIT	pa2_m1	0.238174	82	No	Yes
H13	CTZ	MER	PIT	pb1_m1	0.000184761	20	Yes	Yes
H13	CTZ	MER	PIT	pb2_m1	0.00353847	35	Yes	No
H13	CTZ	PIT	CIP	pa1_m1	0.999996	195	No	No
H13	CTZ	PIT	CIP	pa2_m1	0.999976	186	No	Yes
H13	CTZ	PIT	CIP	pb1_m1	0.999997	196	No	No
H13	CTZ	PIT	CIP	pb2_m1	0.999819	164	No	Yes
H13	CTZ	PIT	GEN	pa1_m1	0.999971	185	No	No
H13	CTZ	PIT	GEN	pa2_m1	0.999989	190	No	Yes
H13	CTZ	PIT	GEN	pb1_m1	0.999997	196	No	No
H13	CTZ	PIT	GEN	pb2_m1	0.999996	195	No	Yes
H13	GEN	CIP	CTZ	pa1_m1	0.348063	89	No	Yes
H13	GEN	CIP	CTZ	pa2_m1	0.0182811	52	Yes	No
H13	GEN	CIP	CTZ	pb1_m1	0.0204436	53	Yes	Yes
H13	GEN	CIP	CTZ	pb2_m1	3.73392e-06	0	Yes	No
H13	GEN	CIP	MER	pa1_m1	0.490321	90	No	Yes
H13	GEN	CIP	MER	pa2_m1	0.0126302	40	Yes	No
H13	GEN	CIP	MER	pb1_m1	0.00103011	27	Yes	Yes
H13	GEN	CIP	MER	pb2_m1	3.73392e-06	0	Yes	No
H13	GEN	CIP	PIT	pa1_m1	0.472526	96	No	No
H13	GEN	CIP	PIT	pa2_m1	0.527474	99	No	Yes
H13	GEN	CIP	PIT	pb1_m1	0.000108316	17	Yes	Yes
H13	GEN	CIP	PIT	pb2_m1	3.73392e-06	0	Yes	No
H13	MER	CIP	GEN	pa1_m1	0.651937	106	No	No
H13	MER	CIP	GEN	pa2_m1	0.694808	101	No	Yes
H13	MER	CIP	GEN	pb1_m1	0.00929834	42	Yes	Yes
H13	MER	CIP	GEN	pb2_m1	5.62553e-06	0	Yes	No
H13	MER	GEN	CIP	pa1_m1	0.971729	139	No	No
H13	MER	GEN	CIP	pa2_m1	0.252628	83	No	Yes
H13	MER	GEN	CIP	pb1_m1	0.267532	84	No	No
H13	MER	GEN	CIP	pb2_m1	0.904819	126	No	Yes
H14	CTZ	MER	PIT	pa1_m1	0.961552	136	No	Yes
H14	CTZ	MER	PIT	pa2_m1	2.5398e-05	7	Yes	No
H14	CTZ	MER	PIT	pb1_m1	0.84939	120	No	Yes
H14	CTZ	MER	PIT	pb2_m1	3.73392e-06	0	Yes	No
H14	CTZ	PIT	CIP	pa1_m1	0.6174	104	No	Yes
H14	CTZ	PIT	CIP	pa2_m1	2.06164e-05	6	Yes	No
H14	CTZ	PIT	CIP	pb1_m1	0.789326	115	No	No
H14	CTZ	PIT	CIP	pb2_m1	0.581903	102	No	Yes
H14	CTZ	PIT	GEN	pa1_m1	0.926101	129	No	Yes
H14	CTZ	PIT	GEN	pa2_m1	0.0003662	24	Yes	No
H14	CTZ	PIT	GEN	pb1_m1	0.103194	70	No	Yes
H14	CTZ	PIT	GEN	pb2_m1	0.0384481	59	Yes	No
H14	GEN	CIP	CTZ	pa1_m1	0.061872	64	No	No
H14	GEN	CIP	CTZ	pa2_m1	0.197654	79	No	Yes
H14	GEN	CIP	CTZ	pb1_m1	0.00204116	35	Yes	Yes
H14	GEN	CIP	CTZ	pb2_m1	3.73392e-06	0	Yes	No
H14	GEN	CIP	MER	pa1_m1	0.634805	105	No	No
H14	GEN	CIP	MER	pa2_m1	0.668764	107	No	Yes
H14	GEN	CIP	MER	pb1_m1	0.0145358	50	Yes	Yes
H14	GEN	CIP	MER	pb2_m1	3.37363e-06	0	Yes	No
H14	GEN	CIP	PIT	pa1_m1	0.977181	141	No	No
H14	GEN	CIP	PIT	pa2_m1	0.161607	76	No	Yes
H14	GEN	CIP	PIT	pb1_m1	0.000432352	25	Yes	Yes
H14	GEN	CIP	PIT	pb2_m1	8.42665e-07	0	Yes	No
H14	MER	CIP	GEN	pa1_m1	0.586429	95	No	No
H14	MER	CIP	GEN	pa2_m1	0.761826	113	No	Yes
H14	MER	CIP	GEN	pb1_m1	0.00271933	37	Yes	Yes
H14	MER	CIP	GEN	pb2_m1	3.73392e-06	0	Yes	No
H14	MER	GEN	CIP	pa1_m1	0.999997	196	No	No
H14	MER	GEN	CIP	pa2_m1	0.977181	141	No	Yes
H14	MER	GEN	CIP	pb1_m1	0.999401	168	No	No
H14	MER	GEN	CIP	pb2_m1	0.999997	196	No	Yes
H15	CTZ	MER	PIT	pa1_m1	0.00359472	39	Yes	Yes
H15	CTZ	MER	PIT	pa2_m1	0.000599093	27	Yes	No
H15	CTZ	MER	PIT	pb1_m1	0.0282714	56	Yes	Yes
H15	CTZ	MER	PIT	pb2_m1	0.00204116	35	Yes	No
H15	CTZ	PIT	CIP	pa1_m1	0.400245	92	No	Yes
H15	CTZ	PIT	CIP	pa2_m1	0.0163166	51	Yes	No
H15	CTZ	PIT	CIP	pb1_m1	0.0101608	47	Yes	Yes
H15	CTZ	PIT	CIP	pb2_m1	3.73392e-06	0	Yes	No
H15	CTZ	PIT	GEN	pa1_m1	0.545726	100	No	No
H15	CTZ	PIT	GEN	pa2_m1	0.210674	80	No	Yes
H15	CTZ	PIT	GEN	pb1_m1	0.00359472	39	Yes	Yes
H15	CTZ	PIT	GEN	pb2_m1	0.0145358	50	Yes	No
H15	GEN	CIP	CTZ	pa1_m1	0.173115	77	No	Yes
H15	GEN	CIP	CTZ	pa2_m1	0.00130808	32	Yes	No
H15	GEN	CIP	CTZ	pb1_m1	0.472526	96	No	Yes
H15	GEN	CIP	CTZ	pb2_m1	4.62608e-06	1	Yes	No
H15	GEN	CIP	MER	pa1_m1	0.000432352	25	Yes	Yes
H15	GEN	CIP	MER	pa2_m1	0.000432352	25	Yes	No
H15	GEN	CIP	MER	pb1_m1	0.0738992	66	No	Yes
H15	GEN	CIP	MER	pb2_m1	3.73392e-06	0	Yes	No
H15	GEN	CIP	PIT	pa1_m1	0.634805	105	No	Yes
H15	GEN	CIP	PIT	pa2_m1	0.00359472	39	Yes	No
H15	GEN	CIP	PIT	pb1_m1	0.581903	102	No	Yes
H15	GEN	CIP	PIT	pb2_m1	3.73392e-06	0	Yes	No
H15	MER	CIP	GEN	pa1_m1	0.961552	136	No	No
H15	MER	CIP	GEN	pa2_m1	0.651937	106	No	Yes
H15	MER	CIP	GEN	pb1_m1	0.965233	137	No	Yes
H15	MER	CIP	GEN	pb2_m1	3.73392e-06	0	Yes	No
H15	MER	GEN	CIP	pa1_m1	0.509164	98	No	No
H15	MER	GEN	CIP	pa2_m1	0.170666	65	No	Yes
H15	MER	GEN	CIP	pb1_m1	0.0220134	49	Yes	Yes
H15	MER	GEN	CIP	pb2_m1	0.000962817	30	Yes	No
H16	CTZ	MER	PIT	pa1_m1	0.999746	140	No	No
H16	CTZ	MER	PIT	pa2_m1	0.632507	71	No	Yes
H16	CTZ	MER	PIT	pb1_m1	0.698966	80	No	Yes
H16	CTZ	MER	PIT	pb2_m1	0.0423121	45	Yes	No
H16	CTZ	PIT	CIP	pa1_m1	0.99969	172	No	No
H16	CTZ	PIT	CIP	pa2_m1	0.761826	113	No	Yes
H16	CTZ	PIT	CIP	pb1_m1	0.932321	130	No	No
H16	CTZ	PIT	CIP	pb2_m1	0.802346	116	No	Yes
H16	CTZ	PIT	GEN	pa1_m1	0.995879	155	No	No
H16	CTZ	PIT	GEN	pa2_m1	0.701389	109	No	Yes
H16	CTZ	PIT	GEN	pb1_m1	0.472526	96	No	Yes
H16	CTZ	PIT	GEN	pb2_m1	0.004121	40	Yes	No
H16	GEN	CIP	CTZ	pa1_m1	0.0467624	61	Yes	Yes
H16	GEN	CIP	CTZ	pa2_m1	0.00271933	37	Yes	No
H16	GEN	CIP	CTZ	pb1_m1	0.000432352	25	Yes	Yes
H16	GEN	CIP	CTZ	pb2_m1	3.73392e-06	0	Yes	No
H16	GEN	CIP	MER	pa1_m1	0.717133	110	No	No
H16	GEN	CIP	MER	pa2_m1	0.651937	106	No	Yes
H16	GEN	CIP	MER	pb1_m1	0.00792713	45	Yes	Yes
H16	GEN	CIP	MER	pb2_m1	3.73392e-06	0	Yes	No
H16	GEN	CIP	PIT	pa1_m1	0.977181	141	No	No
H16	GEN	CIP	PIT	pa2_m1	0.826885	118	No	Yes
H16	GEN	CIP	PIT	pb1_m1	0.238174	82	No	Yes
H16	GEN	CIP	PIT	pb2_m1	3.73392e-06	0	Yes	No
H16	MER	CIP	GEN	pa1_m1	0.490836	97	No	No
H16	MER	CIP	GEN	pa2_m1	0.0514301	62	No	Yes
H16	MER	CIP	GEN	pb1_m1	0.140122	74	No	Yes
H16	MER	CIP	GEN	pb2_m1	3.73392e-06	0	Yes	No
H16	MER	GEN	CIP	pa1_m1	0.985464	145	No	No
H16	MER	GEN	CIP	pa2_m1	0.96862	138	No	Yes
H16	MER	GEN	CIP	pb1_m1	0.992073	150	No	No
H16	MER	GEN	CIP	pb2_m1	0.961552	136	No	Yes
H17	CTZ	MER	PIT	pa1_m1	0.272066	78	No	No
H17	CTZ	MER	PIT	pa2_m1	0.348063	89	No	Yes
H17	CTZ	MER	PIT	pb1_m1	0.111685	71	No	Yes
H17	CTZ	MER	PIT	pb2_m1	5.62553e-06	0	Yes	No
H17	CTZ	PIT	CIP	pa1_m1	0.995879	155	No	No
H17	CTZ	PIT	CIP	pa2_m1	0.999987	189	No	Yes
H17	CTZ	PIT	CIP	pb1_m1	0.932321	130	No	No
H17	CTZ	PIT	CIP	pb2_m1	0.99991	179	No	Yes
H17	CTZ	PIT	GEN	pa1_m1	0.999948	159	No	No
H17	CTZ	PIT	GEN	pa2_m1	0.999401	168	No	Yes
H17	CTZ	PIT	GEN	pb1_m1	0.953238	134	No	No
H17	CTZ	PIT	GEN	pb2_m1	0.919453	128	No	Yes
H17	GEN	CIP	CTZ	pa1_m1	0.969137	129	No	No
H17	GEN	CIP	CTZ	pa2_m1	0.599755	103	No	Yes
H17	GEN	CIP	CTZ	pb1_m1	0.999491	169	No	Yes
H17	GEN	CIP	CTZ	pb2_m1	0.0182811	52	Yes	No
H17	GEN	CIP	MER	pa1_m1	0.953238	134	No	No
H17	GEN	CIP	MER	pa2_m1	0.974577	140	No	Yes
H17	GEN	CIP	MER	pb1_m1	0.0514301	62	No	Yes
H17	GEN	CIP	MER	pb2_m1	3.73392e-06	0	Yes	No
H17	GEN	CIP	PIT	pa1_m1	0.0876361	68	No	Yes
H17	GEN	CIP	PIT	pa2_m1	0.0344	53	Yes	No
H17	GEN	CIP	PIT	pb1_m1	0.0101608	47	Yes	Yes
H17	GEN	CIP	PIT	pb2_m1	5.62553e-06	0	Yes	No
H17	MER	CIP	GEN	pa1_m1	0.000509443	26	Yes	No
H17	MER	CIP	GEN	pa2_m1	0.761826	113	No	Yes
H17	MER	CIP	GEN	pb1_m1	0.3826	91	No	No
H17	MER	CIP	GEN	pb2_m1	0.376221	84	No	Yes
H17	MER	GEN	CIP	pa1_m1	0.84939	120	No	No
H17	MER	GEN	CIP	pa2_m1	0.981719	143	No	Yes
H17	MER	GEN	CIP	pb1_m1	0.789326	115	No	Yes
H17	MER	GEN	CIP	pb2_m1	3.73392e-06	0	Yes	No
H18	CTZ	MER	PIT	pa1_m1	0.99991	179	No	No
H18	CTZ	MER	PIT	pa2_m1	0.999401	168	No	Yes
H18	CTZ	MER	PIT	pb1_m1	0.99991	179	No	Yes
H18	CTZ	MER	PIT	pb2_m1	0.0182811	52	Yes	No
H18	CTZ	PIT	CIP	pa1_m1	0.999982	140	No	No
H18	CTZ	PIT	CIP	pa2_m1	0.99997	138	No	Yes
H18	CTZ	PIT	CIP	pb1_m1	0.330275	62	No	Yes
H18	CTZ	PIT	CIP	pb2_m1	0.0475796	41	Yes	No
H18	CTZ	PIT	GEN	pa1_m1	0.999976	186	No	No
H18	CTZ	PIT	GEN	pa2_m1	0.932321	130	No	Yes
H18	CTZ	PIT	GEN	pb1_m1	0.992073	150	No	No
H18	CTZ	PIT	GEN	pb2_m1	0.599755	103	No	Yes
H18	GEN	CIP	CTZ	pa1_m1	0.84008	111	No	No
H18	GEN	CIP	CTZ	pa2_m1	0.400245	92	No	Yes
H18	GEN	CIP	CTZ	pb1_m1	0.99969	172	No	Yes
H18	GEN	CIP	CTZ	pb2_m1	3.73392e-06	0	Yes	No
H18	GEN	CIP	MER	pa1_m1	0.869858	122	No	No
H18	GEN	CIP	MER	pa2_m1	0.210674	80	No	Yes
H18	GEN	CIP	MER	pb1_m1	0.651937	106	No	Yes
H18	GEN	CIP	MER	pb2_m1	3.73392e-06	0	Yes	No
H18	GEN	CIP	PIT	pa1_m1	0.0101608	47	Yes	No
H18	GEN	CIP	PIT	pa2_m1	0.509164	98	No	Yes
H18	GEN	CIP	PIT	pb1_m1	0.0514301	62	No	Yes
H18	GEN	CIP	PIT	pb2_m1	3.73392e-06	0	Yes	No
H18	MER	CIP	GEN	pa1_m1	0.888315	124	No	No
H18	MER	CIP	GEN	pa2_m1	0.94857	133	No	Yes
H18	MER	CIP	GEN	pb1_m1	0.056461	63	No	Yes
H18	MER	CIP	GEN	pb2_m1	3.73392e-06	0	Yes	No
H18	MER	GEN	CIP	pa1_m1	0.999997	196	No	No
H18	MER	GEN	CIP	pa2_m1	0.999401	168	No	Yes
H18	MER	GEN	CIP	pb1_m1	0.651937	106	No	No
H18	MER	GEN	CIP	pb2_m1	0.252628	83	No	Yes
H19	CTZ	MER	PIT	pa1_m1	0.993863	152	No	No
H19	CTZ	MER	PIT	pa2_m1	0.314743	87	No	Yes
H19	CTZ	MER	PIT	pb1_m1	0.0220134	49	Yes	Yes
H19	CTZ	MER	PIT	pb2_m1	0.00353847	35	Yes	No
H19	CTZ	PIT	CIP	pa1_m1	0.717133	110	No	No
H19	CTZ	PIT	CIP	pa2_m1	0.971729	139	No	Yes
H19	CTZ	PIT	CIP	pb1_m1	0.365195	90	No	No
H19	CTZ	PIT	CIP	pb2_m1	0.84939	120	No	Yes
H19	CTZ	PIT	GEN	pa1_m1	0.993863	152	No	No
H19	CTZ	PIT	GEN	pa2_m1	0.965233	137	No	Yes
H19	CTZ	PIT	GEN	pb1_m1	0.965233	137	No	No
H19	CTZ	PIT	GEN	pb2_m1	0.717133	110	No	Yes
H19	GEN	CIP	CTZ	pa1_m1	0.994615	153	No	No
H19	GEN	CIP	CTZ	pa2_m1	0.061872	64	No	Yes
H19	GEN	CIP	CTZ	pb1_m1	0.0514301	62	No	Yes
H19	GEN	CIP	CTZ	pb2_m1	3.73392e-06	0	Yes	No
H19	GEN	CIP	MER	pa1_m1	0.761826	113	No	Yes
H19	GEN	CIP	MER	pa2_m1	0.004121	40	Yes	No
H19	GEN	CIP	MER	pb1_m1	0.000962817	30	Yes	Yes
H19	GEN	CIP	MER	pb2_m1	3.73392e-06	0	Yes	No
H19	GEN	CIP	PIT	pa1_m1	0.904819	126	No	No
H19	GEN	CIP	PIT	pa2_m1	0.0805466	67	No	Yes
H19	GEN	CIP	PIT	pb1_m1	0.056461	63	No	Yes
H19	GEN	CIP	PIT	pb2_m1	3.73392e-06	0	Yes	No
H19	MER	CIP	GEN	pa1_m1	0.996405	156	No	No
H19	MER	CIP	GEN	pa2_m1	0.879334	123	No	Yes
H19	MER	CIP	GEN	pb1_m1	0.0101608	47	Yes	Yes
H19	MER	CIP	GEN	pb2_m1	3.73392e-06	0	Yes	No
H19	MER	GEN	CIP	pa1_m1	0.995285	154	No	No
H19	MER	GEN	CIP	pa2_m1	0.869858	122	No	Yes
H19	MER	GEN	CIP	pb1_m1	0.490836	97	No	No
H19	MER	GEN	CIP	pb2_m1	0.563881	101	No	Yes
H20	CTZ	MER	PIT	pa1_m1	0.997367	148	No	No
H20	CTZ	MER	PIT	pa2_m1	0.977987	132	No	Yes
H20	CTZ	MER	PIT	pb1_m1	0.623779	97	No	Yes
H20	CTZ	MER	PIT	pb2_m1	0.0120207	44	Yes	No
H20	CTZ	PIT	CIP	pa1_m1	0.953238	134	No	No
H20	CTZ	PIT	CIP	pa2_m1	0.826885	118	No	Yes
H20	CTZ	PIT	CIP	pb1_m1	0.985464	145	No	No
H20	CTZ	PIT	CIP	pb2_m1	0.888315	124	No	Yes
H20	CTZ	PIT	GEN	pa1_m1	0.988529	147	No	No
H20	CTZ	PIT	GEN	pa2_m1	0.545726	100	No	Yes
H20	CTZ	PIT	GEN	pb1_m1	0.3826	91	No	No
H20	CTZ	PIT	GEN	pb2_m1	0.418097	93	No	Yes
H20	GEN	CIP	CTZ	pa1_m1	0.953238	134	No	No
H20	GEN	CIP	CTZ	pa2_m1	0.210674	80	No	Yes
H20	GEN	CIP	CTZ	pb1_m1	0.282867	85	No	Yes
H20	GEN	CIP	CTZ	pb2_m1	3.73392e-06	0	Yes	No
H20	GEN	CIP	MER	pa1_m1	0.0440527	37	Yes	Yes
H20	GEN	CIP	MER	pa2_m1	0.00180705	24	Yes	No
H20	GEN	CIP	MER	pb1_m1	0.000868463	14	Yes	Yes
H20	GEN	CIP	MER	pb2_m1	5.62553e-06	0	Yes	No
H20	GEN	CIP	PIT	pa1_m1	0.0384481	59	Yes	Yes
H20	GEN	CIP	PIT	pa2_m1	4.27339e-05	12	Yes	No
H20	GEN	CIP	PIT	pb1_m1	3.82862e-05	9	Yes	Yes
H20	GEN	CIP	PIT	pb2_m1	3.73392e-06	0	Yes	No
H20	MER	CIP	GEN	pa1_m1	0.981719	143	No	No
H20	MER	CIP	GEN	pa2_m1	0.331236	88	No	Yes
H20	MER	CIP	GEN	pb1_m1	0.267532	84	No	Yes
H20	MER	CIP	GEN	pb2_m1	3.73392e-06	0	Yes	No
H20	MER	GEN	CIP	pa1_m1	0.999965	184	No	No
H20	MER	GEN	CIP	pa2_m1	0.96862	138	No	Yes
H20	MER	GEN	CIP	pb1_m1	0.859878	121	No	No
H20	MER	GEN	CIP	pb2_m1	0.988529	147	No	Yes
PA01	CTZ	MER	PIT	pa1_m1	0.974577	140	No	No
PA01	CTZ	MER	PIT	pa2_m1	0.938128	131	No	Yes
PA01	CTZ	MER	PIT	pb1_m1	0.527474	99	No	Yes
PA01	CTZ	MER	PIT	pb2_m1	3.73392e-06	0	Yes	No
PA01	CTZ	PIT	CIP	pa1_m1	0.987075	146	No	No
PA01	CTZ	PIT	CIP	pa2_m1	0.999176	166	No	Yes
PA01	CTZ	PIT	CIP	pb1_m1	0.999995	194	No	No
PA01	CTZ	PIT	CIP	pb2_m1	0.999915	168	No	Yes
PA01	CTZ	PIT	GEN	pa1_m1	0.999401	168	No	No
PA01	CTZ	PIT	GEN	pa2_m1	0.999976	186	No	Yes
PA01	CTZ	PIT	GEN	pb1_m1	0.802346	116	No	No
PA01	CTZ	PIT	GEN	pb2_m1	0.869858	122	No	Yes
PA01	GEN	CIP	CTZ	pa1_m1	0.999473	158	No	No
PA01	GEN	CIP	CTZ	pa2_m1	0.993774	142	No	Yes
PA01	GEN	CIP	CTZ	pb1_m1	0.994577	143	No	Yes
PA01	GEN	CIP	CTZ	pb2_m1	1.08791e-05	3	Yes	No
PA01	GEN	CIP	MER	pa1_m1	0.727934	103	No	No
PA01	GEN	CIP	MER	pa2_m1	0.0761404	61	No	Yes
PA01	GEN	CIP	MER	pb1_m1	5.99932e-05	9	Yes	Yes
PA01	GEN	CIP	MER	pb2_m1	3.29415e-06	0	Yes	No
PA01	GEN	CIP	PIT	pa1_m1	0.0805466	67	No	Yes
PA01	GEN	CIP	PIT	pa2_m1	0.0379912	49	Yes	No
PA01	GEN	CIP	PIT	pb1_m1	0.000509443	26	Yes	Yes
PA01	GEN	CIP	PIT	pb2_m1	3.73392e-06	0	Yes	No
PA01	MER	CIP	GEN	pa1_m1	0.0738992	66	No	Yes
PA01	MER	CIP	GEN	pa2_m1	0.000129678	18	Yes	No
PA01	MER	CIP	GEN	pb1_m1	0.004121	40	Yes	Yes
PA01	MER	CIP	GEN	pb2_m1	3.73392e-06	0	Yes	No
PA01	MER	GEN	CIP	pa1_m1	0.000599093	27	Yes	Yes
PA01	MER	GEN	CIP	pa2_m1	5.62553e-06	0	Yes	No
PA01	MER	GEN	CIP	pb1_m1	0.00112335	31	Yes	Yes
PA01	MER	GEN	CIP	pb2_m1	6.23668e-05	14	Yes	No
PA14	CTZ	MER	PIT	pa1_m1	0.989417	138	No	No
PA14	CTZ	MER	PIT	pa2_m1	0.996944	147	No	Yes
PA14	CTZ	MER	PIT	pb1_m1	0.0833331	62	No	No
PA14	CTZ	MER	PIT	pb2_m1	0.509679	91	No	Yes
PA14	CTZ	PIT	CIP	pa1_m1	0.919453	128	No	No
PA14	CTZ	PIT	CIP	pa2_m1	0.999176	166	No	Yes
PA14	CTZ	PIT	CIP	pb1_m1	0.943539	132	No	No
PA14	CTZ	PIT	CIP	pb2_m1	0.999455	147	No	Yes
PA14	CTZ	PIT	GEN	pa1_m1	0.173115	77	No	No
PA14	CTZ	PIT	GEN	pa2_m1	0.732468	111	No	Yes
PA14	CTZ	PIT	GEN	pb1_m1	0.127067	67	No	No
PA14	CTZ	PIT	GEN	pb2_m1	0.314743	87	No	Yes
PA14	GEN	CIP	CTZ	pa1_m1	0.3826	91	No	Yes
PA14	GEN	CIP	CTZ	pa2_m1	0.0282714	56	Yes	No
PA14	GEN	CIP	CTZ	pb1_m1	3.73392e-06	0	Yes	Yes
PA14	GEN	CIP	CTZ	pb2_m1	3.62793e-06	0	Yes	No
PA14	GEN	CIP	MER	pa1_m1	0.999297	167	No	No
PA14	GEN	CIP	MER	pa2_m1	0.747372	112	No	Yes
PA14	GEN	CIP	MER	pb1_m1	0.732468	111	No	Yes
PA14	GEN	CIP	MER	pb2_m1	3.73392e-06	0	Yes	No
PA14	GEN	CIP	PIT	pa1_m1	0.357949	83	No	No
PA14	GEN	CIP	PIT	pa2_m1	0.3826	91	No	Yes
PA14	GEN	CIP	PIT	pb1_m1	0.000454099	19	Yes	Yes
PA14	GEN	CIP	PIT	pb2_m1	5.62553e-06	0	Yes	No
PA14	MER	CIP	GEN	pa1_m1	0.999037	165	No	No
PA14	MER	CIP	GEN	pa2_m1	0.995879	155	No	Yes
PA14	MER	CIP	GEN	pb1_m1	0.238174	82	No	Yes
PA14	MER	CIP	GEN	pb2_m1	3.73392e-06	0	Yes	No
PA14	MER	GEN	CIP	pa1_m1	0.995879	155	No	No
PA14	MER	GEN	CIP	pa2_m1	0.932321	130	No	Yes
PA14	MER	GEN	CIP	pb1_m1	0.926101	129	No	No
PA14	MER	GEN	CIP	pb2_m1	0.563881	101	No	Yes
PIT1	GEN	MER	PIT	pa1_m1	0.977181	141	No	Yes
PIT1	GEN	MER	PIT	pa2_m1	0.00271933	37	Yes	No
PIT1	GEN	MER	PIT	pb1_m1	0.025423	55	Yes	Yes
PIT1	GEN	MER	PIT	pb2_m1	0.0047152	41	Yes	No
PIT1	MER	PIT	GEN	pa1_m1	0.0282714	56	Yes	Yes
PIT1	MER	PIT	GEN	pa2_m1	0.0101608	47	Yes	No
PIT1	MER	PIT	GEN	pb1_m1	0.0467624	61	Yes	No
PIT1	MER	PIT	GEN	pb2_m1	0.0805466	67	No	Yes
PIT10	GEN	MER	PIT	pa1_m1	0.977181	141	No	No
PIT10	GEN	MER	PIT	pa2_m1	0.814868	117	No	Yes
PIT10	GEN	MER	PIT	pb1_m1	0.999948	182	No	No
PIT10	GEN	MER	PIT	pb2_m1	0.999634	171	No	Yes
PIT10	MER	PIT	GEN	pa1_m1	0.685257	108	No	Yes
PIT10	MER	PIT	GEN	pa2_m1	1.30996e-05	6	Yes	No
PIT10	MER	PIT	GEN	pb1_m1	0.185132	78	No	No
PIT10	MER	PIT	GEN	pb2_m1	0.161607	76	No	Yes
PIT2	GEN	MER	PIT	pa1_m1	0.620842	90	No	Yes
PIT2	GEN	MER	PIT	pa2_m1	0.017391	47	Yes	No
PIT2	GEN	MER	PIT	pb1_m1	0.999996	182	No	No
PIT2	GEN	MER	PIT	pb2_m1	0.999989	178	No	Yes
PIT2	MER	PIT	GEN	pa1_m1	0.997642	159	No	No
PIT2	MER	PIT	GEN	pa2_m1	0.061872	64	No	Yes
PIT2	MER	PIT	GEN	pb1_m1	0.941647	114	No	No
PIT2	MER	PIT	GEN	pb2_m1	0.454274	95	No	Yes
PIT3	GEN	MER	PIT	pa1_m1	0.000703128	28	Yes	Yes
PIT3	GEN	MER	PIT	pa2_m1	0.00359472	39	Yes	No
PIT3	GEN	MER	PIT	pb1_m1	7.51166e-05	15	Yes	Yes
PIT3	GEN	MER	PIT	pb2_m1	3.73392e-06	0	Yes	No
PIT3	MER	PIT	GEN	pa1_m1	0.288405	79	No	Yes
PIT3	MER	PIT	GEN	pa2_m1	0.00698175	44	Yes	No
PIT3	MER	PIT	GEN	pb1_m1	0.926101	129	No	No
PIT3	MER	PIT	GEN	pb2_m1	0.634805	105	No	Yes
PIT4	GEN	MER	PIT	pa1_m1	0.900088	109	No	No
PIT4	GEN	MER	PIT	pa2_m1	0.9656	128	No	Yes
PIT4	GEN	MER	PIT	pb1_m1	0.305192	80	No	Yes
PIT4	GEN	MER	PIT	pb2_m1	0.00305585	34	Yes	No
PIT4	MER	PIT	GEN	pa1_m1	0.974577	140	No	No
PIT4	MER	PIT	GEN	pa2_m1	0.140122	74	No	Yes
PIT4	MER	PIT	GEN	pb1_m1	0.685257	108	No	No
PIT4	MER	PIT	GEN	pb2_m1	0.668764	107	No	Yes
PIT5	GEN	MER	PIT	pa1_m1	0.0523778	43	No	Yes
PIT5	GEN	MER	PIT	pa2_m1	8.29832e-05	6	Yes	No
PIT5	GEN	MER	PIT	pb1_m1	0.5	45	No	No
PIT5	GEN	MER	PIT	pb2_m1	0.117241	66	No	Yes
PIT5	MER	PIT	GEN	pa1_m1	0.3826	91	No	Yes
PIT5	MER	PIT	GEN	pa2_m1	0.00613732	43	Yes	No
PIT5	MER	PIT	GEN	pb1_m1	0.00792713	45	Yes	Yes
PIT5	MER	PIT	GEN	pb2_m1	0.0182811	52	Yes	No
PIT6	GEN	MER	PIT	pa1_m1	0.919453	128	No	No
PIT6	GEN	MER	PIT	pa2_m1	0.527474	99	No	Yes
PIT6	GEN	MER	PIT	pb1_m1	0.0182811	52	Yes	Yes
PIT6	GEN	MER	PIT	pb2_m1	0.000102712	14	Yes	No
PIT6	MER	PIT	GEN	pa1_m1	0.651937	106	No	No
PIT6	MER	PIT	GEN	pa2_m1	0.0805466	67	No	Yes
PIT6	MER	PIT	GEN	pb1_m1	0.252628	83	No	No
PIT6	MER	PIT	GEN	pb2_m1	0.400245	92	No	Yes
PIT7	GEN	MER	PIT	pa1_m1	0.981379	124	No	No
PIT7	GEN	MER	PIT	pa2_m1	0.332503	64	No	Yes
PIT7	GEN	MER	PIT	pb1_m1	0.999993	168	No	Yes
PIT7	GEN	MER	PIT	pb2_m1	5.78116e-06	0	Yes	No
PIT7	MER	PIT	GEN	pa1_m1	0.814868	117	No	Yes
PIT7	MER	PIT	GEN	pa2_m1	3.73392e-06	0	Yes	No
PIT7	MER	PIT	GEN	pb1_m1	0.717133	110	No	No
PIT7	MER	PIT	GEN	pb2_m1	0.298611	86	No	Yes
PIT8	GEN	MER	PIT	pa1_m1	0.509164	98	No	No
PIT8	GEN	MER	PIT	pa2_m1	0.339997	82	No	Yes
PIT8	GEN	MER	PIT	pb1_m1	0.0282714	56	Yes	Yes
PIT8	GEN	MER	PIT	pb2_m1	3.52674e-05	11	Yes	No
PIT8	MER	PIT	GEN	pa1_m1	0.996405	156	No	Yes
PIT8	MER	PIT	GEN	pa2_m1	0.00204116	35	Yes	No
PIT8	MER	PIT	GEN	pb1_m1	0.987075	146	No	No
PIT8	MER	PIT	GEN	pb2_m1	0.994615	153	No	Yes
PIT9	GEN	MER	PIT	pa1_m1	0.999997	196	No	No
PIT9	GEN	MER	PIT	pa2_m1	0.999965	184	No	Yes
PIT9	GEN	MER	PIT	pb1_m1	0.999989	154	No	No
PIT9	GEN	MER	PIT	pb2_m1	0.999997	196	No	Yes
PIT9	MER	PIT	GEN	pa1_m1	0.926101	129	No	Yes
PIT9	MER	PIT	GEN	pa2_m1	3.73392e-06	0	Yes	No
PIT9	MER	PIT	GEN	pb1_m1	0.3826	91	No	No
PIT9	MER	PIT	GEN	pb2_m1	0.238174	82	No	Yes
PI1	CTZ	GEN	MER	pa5_m0	0.999123	821	No	Yes
PI1	CTZ	GEN	MER	pb5_m0	0.079317	219	No	Yes
PI1	MER	CTZ	GEN	pa5_m0	0.690587	629	No	Yes
PI1	MER	CTZ	GEN	pb5_m0	0.0615205	212	No	Yes
PI2	MER	CTZ	GEN	pa5_m0	0.905361	697	No	Yes
PI2	MER	CTZ	GEN	pb5_m0	0.884648	333	No	Yes
PI2	MER	GEN	CTZ	pa5_m0	0.692214	585	No	Yes
PI2	MER	GEN	CTZ	pb5_m0	0.994327	398	No	Yes
PI3.1	CTZ	GEN	MER	pa5_m0	0.488045	585	No	Yes
PI3.1	CTZ	GEN	MER	pb5_m0	0.0384305	200	Yes	No
PI3.1	MER	CTZ	GEN	pa5_m0	0.0724762	430	No	Yes
PI3.1	MER	CTZ	GEN	pb5_m0	0.297862	226	No	Yes
PI3.2	CTZ	GEN	MER	pa5_m0	0.000970951	329	Yes	No
PI3.2	CTZ	GEN	MER	pb5_m0	2.39458e-08	5	Yes	No
PI3.2	MER	CTZ	GEN	pa5_m0	4.57218e-07	178	Yes	No
PI3.2	MER	CTZ	GEN	pb5_m0	0.971392	394	No	Yes
PI4.1	CTZ	GEN	MER	pa5_m0	0.989426	754	No	Yes
PI4.1	CTZ	GEN	MER	pb5_m0	9.80831e-06	57	Yes	No
PI4.1	MER	CTZ	GEN	pa5_m0	0.992889	792	No	Yes
PI4.1	MER	CTZ	GEN	pb5_m0	0.986903	411	No	Yes
PI4.2	CTZ	GEN	MER	pa5_m0	0.123662	491	No	Yes
PI4.2	CTZ	GEN	MER	pb5_m0	0.000108127	98	Yes	No
PI4.2	MER	CTZ	GEN	pa5_m0	0.999946	823	No	Yes
PI4.2	MER	CTZ	GEN	pb5_m0	0.962903	361	No	Yes
