# Supplementary material for: Robust antibiotic sensitization of pathogenic Pseudomonas aeruginosa via negative hysteresis in the cell envelope
Source: Nat Commun. 2026 Mar 26;17:4487. doi: 10.1038/s41467-026-71178-5 (PMC13187417; doi:10.1038/s41467-026-71178-5)
Supplement: Supplementary file 5 — Supplementary Dataset 3 [file 41467_2026_71178_MOESM5_ESM.xlsx]

## Sheet: Legend
Experiment	Detailed statistical analysis of the hysteresis response observed in the screen, shown in Figure 3.
Additional Information:	The objective was to determine if the area under the curve (AUC) of our treatment was significantly different from the control AUC. A two-sided Wilcoxon rank sum test was used to analyze the data. All resulting P-values were corrected for multiple comparisons with the false discovery rate and the pre-treatment effect.
strain	Strain ID
preA	First pre-treatment used on the test plate
preB	Second pre-treatment used on the test plate
main	Main treatment used
treat	Identifier of the treatment. E.g. pb2_m1 = higher concentration of the preB and concentration 1 of the maintreatment
p_value	P-value
test_statistic	Test statistic of the Wilcoxon rank sum test
control	Identifier for the control used
p_adjusted	P-value adjusted for multiple comparisons with the false discovery rate
Hys_significant	Is the adjusted P-value significant (If <= 0.05 == yes)
pre_drug	Pre-treatment drug used
Pre_significant_inhibition	Did the pre-treatment (see Table S2) significantly inhibit growth as yes or no.
Significance_pre_adjusted	Significance adjusted by pre-treatment effect. If pre-treatment significantly inhibited growth, significant hysteresis results were change to "no".

## Sheet: Supplementary Data 3
strain	preA	preB	main	treat	p_value	test_statistic	control	p_adjusted	Hys_significant	pre_drug	Pre_significant_inhibition	Significance_pre_adjusted
CEF1	GEN	MER	PIT	pa2_m3	0.161093	129	p0_m3	0.239604	No	GEN	No	No
CEF1	GEN	MER	PIT	pb1_m3	9.36985e-05	172	p0_m3	0.00037119	Yes	MER	Yes	No
CEF1	MER	PIT	GEN	pa1_m4	7.05349e-05	185	p0_m4	0.000296534	Yes	MER	Yes	No
CEF1	MER	PIT	GEN	pb1_m4	0.147798	130	p0_m4	0.221429	No	PIT	No	No
CEF5	GEN	MER	PIT	pa2_m3	0.147798	66	p0_m3	0.221429	No	GEN	No	No
CEF5	GEN	MER	PIT	pb1_m3	2.20215e-05	167	p0_m3	0.000120972	Yes	MER	Yes	No
CEF5	MER	PIT	GEN	pa1_m3	7.46784e-06	196	p0_m3	7.3256e-05	Yes	MER	Yes	No
CEF5	MER	PIT	GEN	pb1_m3	0.945052	96	p0_m3	0.951984	No	PIT	No	No
CIP2	GEN	MER	PIT	pa2_m4	0.0537567	46	p0_m4	0.0971393	No	GEN	No	No
CIP2	GEN	MER	PIT	pb1_m4	3.91707e-05	188	p0_m4	0.00018339	Yes	MER	Yes	No
CIP2	MER	PIT	GEN	pa2_m3	0.000296512	98	p0_m3	0.00103528	Yes	MER	No	Yes
CIP2	MER	PIT	GEN	pb2_m3	1.74869e-05	168	p0_m3	9.87875e-05	Yes	PIT	No	Yes
CIP3	GEN	MER	PIT	pa1_m3	1	71	p0_m3	1	No	GEN	No	No
CIP3	GEN	MER	PIT	pb1_m3	0.123936	115	p0_m3	0.196391	No	MER	Yes	No
CIP3	MER	PIT	GEN	pa2_m2	0.000619108	173	p0_m2	0.00191764	Yes	MER	No	Yes
CIP3	MER	PIT	GEN	pb2_m2	7.46784e-06	196	p0_m2	7.3256e-05	Yes	PIT	No	Yes
CIP9	GEN	MER	PIT	pa2_m4	0.0308181	136	p0_m4	0.0607514	Yes	GEN	No	No
CIP9	GEN	MER	PIT	pb2_m4	9.36985e-05	172	p0_m4	0.00037119	Yes	MER	No	Yes
CIP9	MER	PIT	GEN	pa2_m2	0.135359	131	p0_m2	0.209653	No	MER	No	No
CIP9	MER	PIT	GEN	pb2_m2	0.395307	117	p0_m2	0.498063	No	PIT	No	No
GEN4	GEN	MER	PIT	pa1_m2	0.00119819	169	p0_m2	0.00324772	Yes	GEN	Yes	No
GEN4	GEN	MER	PIT	pb1_m2	0.7652	91	p0_m2	0.816741	No	MER	No	No
GEN4	MER	PIT	GEN	pa2_m3	0.000124734	182	p0_m3	0.000458841	Yes	MER	No	Yes
GEN4	MER	PIT	GEN	pb1_m3	7.46784e-06	196	p0_m3	7.3256e-05	Yes	PIT	Yes	No
GEN5	GEN	MER	PIT	pa1_m2	0.730389	106	p0_m2	0.789817	No	GEN	No	No
GEN5	GEN	MER	PIT	pb1_m2	7.46784e-06	196	p0_m2	7.3256e-05	Yes	MER	Yes	No
GEN5	MER	PIT	GEN	pa1_m4	1.12511e-05	182	p0_m4	7.85519e-05	Yes	MER	Yes	No
GEN5	MER	PIT	GEN	pb1_m4	0.0122746	153	p0_m4	0.0262029	Yes	PIT	Yes	No
GEN7	GEN	MER	PIT	pa2_m3	0.505257	113	p0_m3	0.601635	No	GEN	No	No
GEN7	GEN	MER	PIT	pb1_m3	0.000522303	174	p0_m3	0.0016553	Yes	MER	No	Yes
GEN7	MER	PIT	GEN	pa2_m1	0.945052	96	p0_m1	0.951984	No	MER	No	No
GEN7	MER	PIT	GEN	pb2_m1	0.448369	81	p0_m1	0.548155	No	PIT	No	No
PI1	MER	CTZ	GEN	pa1_m4	0.383387	57	p0_m4	0.489027	No	MER	No	No
PI1	MER	CTZ	GEN	pb1_m4	0.00206022	155	p0_m4	0.00530507	Yes	CTZ	No	Yes
PI2	MER	CTZ	GEN	pa1_m4	0.0480388	76	p0_m4	0.0879644	Yes	MER	No	No
PI2	MER	CTZ	GEN	pb1_m4	0.0617262	52	p0_m4	0.109147	No	CTZ	No	No
PI3.1	MER	CTZ	GEN	pa1_m3	0.0795659	73	p0_m3	0.136588	No	MER	No	No
PI3.1	MER	CTZ	GEN	pb1_m3	0.0408872	143	p0_m3	0.0762242	Yes	CTZ	No	No
PI3.2	MER	CTZ	GEN	pa1_m3	0.0040752	88	p0_m3	0.0097051	Yes	MER	Yes	No
PI3.2	MER	CTZ	GEN	pb1_m3	0.0220891	129	p0_m3	0.044831	Yes	CTZ	No	Yes
PI4.1	MER	CTZ	GEN	pa1_m4	0.0323905	73	p0_m4	0.0631215	Yes	MER	No	No
PI4.1	MER	CTZ	GEN	pb1_m4	0.504985	71	p0_m4	0.601635	No	CTZ	No	No
PI4.2	MER	CTZ	GEN	pa1_m4	0.127046	23	p0_m4	0.200548	No	MER	No	No
PI4.2	MER	CTZ	GEN	pb1_m4	0.260285	73	p0_m4	0.357458	No	CTZ	No	No
H01	CTZ	MER	PIT	pa2_m3	0.000114398	11	p0_m3	0.000432405	Yes	CTZ	No	Yes
H01	CTZ	MER	PIT	pb2_m3	0.0122746	153	p0_m3	0.0262029	Yes	MER	No	Yes
H01	CTZ	PIT	CIP	pa2_m2	0.730389	90	p0_m2	0.789817	No	CTZ	No	No
H01	CTZ	PIT	CIP	pb2_m2	0.0290716	50	p0_m2	0.0578622	Yes	PIT	No	No
H01	CTZ	PIT	GEN	pa2_m3	0.00284173	29	p0_m3	0.00692778	Yes	CTZ	No	Yes
H01	CTZ	PIT	GEN	pb2_m3	0.000309886	19	p0_m3	0.00105515	Yes	PIT	No	Yes
H01	GEN	CIP	CTZ	pa2_m3	7.46784e-06	0	p0_m3	7.3256e-05	Yes	GEN	No	Yes
H01	GEN	CIP	CTZ	pb1_m3	0.021167	43	p0_m3	0.043604	Yes	CIP	No	Yes
H01	GEN	CIP	MER	pa2_m1	0.421348	80	p0_m1	0.521308	No	GEN	No	No
H01	GEN	CIP	MER	pb1_m1	0.662472	108	p0_m1	0.737671	No	CIP	No	No
H01	GEN	CIP	PIT	pa2_m3	0.000369522	176	p0_m3	0.00120828	Yes	GEN	No	Yes
H01	GEN	CIP	PIT	pb1_m3	0.161093	129	p0_m3	0.239604	No	CIP	No	No
H01	MER	CIP	GEN	pa2_m1	0.000864703	25	p0_m1	0.00256301	Yes	MER	No	Yes
H01	MER	CIP	GEN	pb1_m1	0.800491	104	p0_m1	0.841332	No	CIP	No	No
H01	MER	GEN	CIP	pa2_m2	0.421348	80	p0_m2	0.521308	No	MER	No	No
H01	MER	GEN	CIP	pb2_m2	0.323214	76	p0_m2	0.426808	No	GEN	No	No
H02	CTZ	MER	PIT	pa2_m1	0.00242228	28	p0_m1	0.00608524	Yes	CTZ	No	Yes
H02	CTZ	MER	PIT	pb1_m1	0.0312522	42	p0_m1	0.0613139	Yes	MER	No	No
H02	CTZ	PIT	CIP	pa2_m2	0.000309886	19	p0_m2	0.00105515	Yes	CTZ	No	Yes
H02	CTZ	PIT	CIP	pb2_m2	0.00119819	27	p0_m2	0.00324772	Yes	PIT	No	Yes
H02	CTZ	PIT	GEN	pa2_m3	7.46784e-06	196	p0_m3	7.3256e-05	Yes	CTZ	No	Yes
H02	CTZ	PIT	GEN	pb2_m3	0.0179666	150	p0_m3	0.0373851	Yes	PIT	No	Yes
H02	GEN	CIP	CTZ	pa1_m2	0.752443	84	p0_m2	0.811535	No	GEN	No	No
H02	GEN	CIP	CTZ	pb1_m2	0.448369	115	p0_m2	0.548155	No	CIP	No	No
H02	GEN	CIP	MER	pa1_m1	0.00718945	157	p0_m1	0.0161861	Yes	GEN	Yes	No
H02	GEN	CIP	MER	pb1_m1	0.597223	110	p0_m1	0.683488	No	CIP	No	No
H02	GEN	CIP	PIT	pa1_m1	0.908549	95	p0_m1	0.924252	No	GEN	No	No
H02	GEN	CIP	PIT	pb1_m1	0.0695342	58	p0_m1	0.12139	No	CIP	No	No
H02	MER	CIP	GEN	pa1_m2	0.00471653	160	p0_m2	0.011041	Yes	MER	Yes	No
H02	MER	CIP	GEN	pb2_m2	0.565734	85	p0_m2	0.652892	No	CIP	No	No
H02	MER	GEN	CIP	pa1_m3	7.46784e-06	196	p0_m3	7.3256e-05	Yes	MER	No	Yes
H02	MER	GEN	CIP	pb1_m3	0.00304038	163	p0_m3	0.00736845	Yes	GEN	No	Yes
H03	CTZ	MER	PIT	pa1_m1	0.147798	130	p0_m1	0.221429	No	CTZ	No	No
H03	CTZ	MER	PIT	pb1_m1	0.206388	126	p0_m1	0.293213	No	MER	No	No
H03	CTZ	PIT	CIP	pa2_m2	0.000402466	15	p0_m2	0.00130564	Yes	CTZ	No	Yes
H03	CTZ	PIT	CIP	pb2_m2	0.0089127	33	p0_m2	0.0196365	Yes	PIT	No	Yes
H03	CTZ	PIT	GEN	pa2_m4	0.0220891	39	p0_m4	0.044831	Yes	CTZ	No	Yes
H03	CTZ	PIT	GEN	pb2_m4	0.000744707	161	p0_m4	0.00225602	Yes	PIT	No	Yes
H03	GEN	CIP	CTZ	pa2_m1	0.629486	87	p0_m1	0.710543	No	GEN	No	No
H03	GEN	CIP	CTZ	pb2_m1	0.323214	76	p0_m1	0.426808	No	CIP	No	No
H03	GEN	CIP	PIT	pa1_m1	0.908549	101	p0_m1	0.924252	No	GEN	No	No
H03	GEN	CIP	PIT	pb2_m1	0.836194	103	p0_m1	0.867788	No	CIP	No	No
H03	MER	CIP	GEN	pa1_m4	0.0765267	128	p0_m4	0.132558	No	MER	No	No
H03	MER	CIP	GEN	pb1_m4	0.000216631	179	p0_m4	0.000776105	Yes	CIP	Yes	No
H03	MER	GEN	CIP	pa1_m4	0.104029	125	p0_m4	0.170079	No	MER	No	No
H03	MER	GEN	CIP	pb1_m4	3.20674e-05	189	p0_m4	0.000165147	Yes	GEN	Yes	No
H04	CTZ	MER	PIT	pa2_m1	0.147798	66	p0_m1	0.221429	No	CTZ	No	No
H04	CTZ	MER	PIT	pb2_m1	0.662472	108	p0_m1	0.737671	No	MER	No	No
H04	CTZ	PIT	CIP	pa2_m1	0.395307	117	p0_m1	0.498063	No	CTZ	No	No
H04	CTZ	PIT	CIP	pb2_m1	0.260285	123	p0_m1	0.357458	No	PIT	No	No
H04	CTZ	PIT	GEN	pa1_m3	0.00824201	156	p0_m3	0.0182565	Yes	CTZ	Yes	No
H04	CTZ	PIT	GEN	pb1_m3	0.0122746	153	p0_m3	0.0262029	Yes	PIT	Yes	No
H04	GEN	CIP	CTZ	pa2_m2	1.75036e-05	180	p0_m2	9.87875e-05	Yes	GEN	No	Yes
H04	GEN	CIP	CTZ	pb1_m2	0.172878	111	p0_m2	0.256208	No	CIP	No	No
H04	GEN	CIP	MER	pa1_m1	0.715898	83	p0_m1	0.784442	No	GEN	No	No
H04	GEN	CIP	MER	pb1_m1	0.298618	80	p0_m1	0.405563	No	CIP	No	No
H04	GEN	CIP	PIT	pa2_m1	0.190362	127	p0_m1	0.274228	No	GEN	No	No
H04	GEN	CIP	PIT	pb1_m1	0.112922	133	p0_m1	0.183165	No	CIP	No	No
H04	MER	CIP	GEN	pa2_m3	7.46784e-06	196	p0_m3	7.3256e-05	Yes	MER	No	Yes
H04	MER	CIP	GEN	pb1_m3	0.00101889	170	p0_m3	0.00291515	Yes	CIP	No	Yes
H04	MER	GEN	CIP	pa1_m2	1.73823e-05	192	p0_m2	9.87875e-05	Yes	MER	No	Yes
H04	MER	GEN	CIP	pb2_m2	7.46784e-06	196	p0_m2	7.3256e-05	Yes	GEN	No	Yes
H05	CTZ	MER	PIT	pa2_m1	0.13886	60	p0_m1	0.213472	No	CTZ	No	No
H05	CTZ	MER	PIT	pb1_m1	0.662472	108	p0_m1	0.737671	No	MER	No	No
H05	CTZ	PIT	CIP	pa1_m2	0.0552655	131	p0_m2	0.0994296	No	CTZ	Yes	No
H05	CTZ	PIT	CIP	pb1_m2	0.00105469	159	p0_m2	0.00297626	Yes	PIT	Yes	No
H05	CTZ	PIT	GEN	pa1_m3	0.135359	131	p0_m3	0.209653	No	CTZ	Yes	No
H05	CTZ	PIT	GEN	pb1_m3	3.91707e-05	188	p0_m3	0.00018339	Yes	PIT	Yes	No
H05	GEN	CIP	CTZ	pa1_m2	0.696126	107	p0_m2	0.766855	No	GEN	Yes	No
H05	GEN	CIP	CTZ	pb1_m2	0.10286	134	p0_m2	0.168838	No	CIP	Yes	No
H05	GEN	CIP	PIT	pa1_m2	0.323214	120	p0_m2	0.426808	No	GEN	No	No
H05	GEN	CIP	PIT	pb1_m2	7.46784e-06	196	p0_m2	7.3256e-05	Yes	CIP	Yes	No
H05	MER	CIP	GEN	pa1_m3	0.00105469	159	p0_m3	0.00297626	Yes	MER	No	Yes
H05	MER	CIP	GEN	pb1_m3	0.504985	98	p0_m3	0.601635	No	CIP	No	No
H05	MER	GEN	CIP	pa1_m2	5.8094e-05	10	p0_m2	0.000251944	Yes	MER	No	Yes
H05	MER	GEN	CIP	pb1_m2	0.395307	79	p0_m2	0.498063	No	GEN	No	No
H06	CTZ	PIT	CIP	pa1_m4	0.10286	134	p0_m4	0.168838	No	CTZ	No	No
H06	CTZ	PIT	CIP	pb1_m4	7.05349e-05	185	p0_m4	0.000296534	Yes	PIT	No	Yes
H06	CTZ	PIT	GEN	pa1_m2	0.0617262	130	p0_m2	0.109147	No	CTZ	No	No
H06	CTZ	PIT	GEN	pb1_m2	8.54679e-05	184	p0_m2	0.000345223	Yes	PIT	Yes	No
H06	MER	CIP	GEN	pa1_m2	0.000369522	176	p0_m2	0.00120828	Yes	MER	No	Yes
H06	MER	CIP	GEN	pb2_m2	0.34623	77	p0_m2	0.44999	No	CIP	No	No
H06	MER	GEN	CIP	pa1_m4	3.20674e-05	189	p0_m4	0.000165147	Yes	MER	No	Yes
H06	MER	GEN	CIP	pb1_m4	0.0508461	141	p0_m4	0.0922845	No	GEN	No	No
H07	CTZ	MER	PIT	pa2_m2	0.629486	87	p0_m2	0.710543	No	CTZ	No	No
H07	CTZ	MER	PIT	pb2_m2	0.800491	104	p0_m2	0.841332	No	MER	No	No
H07	CTZ	PIT	CIP	pa2_m2	0.0326332	145	p0_m2	0.0631215	Yes	CTZ	No	No
H07	CTZ	PIT	CIP	pb1_m2	0.421348	80	p0_m2	0.521308	No	PIT	No	No
H07	CTZ	PIT	GEN	pa2_m4	2.61992e-05	190	p0_m4	0.000142027	Yes	CTZ	No	Yes
H07	CTZ	PIT	GEN	pb2_m4	0.629486	109	p0_m4	0.710543	No	PIT	No	No
H07	GEN	CIP	CTZ	pa2_m3	0.6448	81	p0_m3	0.72584	No	GEN	No	No
H07	GEN	CIP	CTZ	pb1_m3	0.836194	103	p0_m3	0.867788	No	CIP	No	No
H07	GEN	CIP	MER	pa2_m1	0.730389	90	p0_m1	0.789817	No	GEN	No	No
H07	GEN	CIP	MER	pb1_m1	0.945052	96	p0_m1	0.951984	No	CIP	No	No
H07	GEN	CIP	PIT	pa2_m2	0.535064	84	p0_m2	0.624494	No	GEN	No	No
H07	GEN	CIP	PIT	pb1_m2	0.323214	120	p0_m2	0.426808	No	CIP	No	No
H07	MER	CIP	GEN	pa2_m4	1.12511e-05	182	p0_m4	7.85519e-05	Yes	MER	No	Yes
H07	MER	CIP	GEN	pb1_m4	0.00284173	153	p0_m4	0.00692778	Yes	CIP	Yes	No
H07	MER	GEN	CIP	pa2_m2	0.789551	85	p0_m2	0.838389	No	MER	No	No
H07	MER	GEN	CIP	pb2_m2	0.00352649	34	p0_m2	0.00849656	Yes	GEN	No	Yes
H08	CTZ	MER	PIT	pa2_m3	0.000309886	177	p0_m3	0.00105515	Yes	CTZ	No	Yes
H08	CTZ	MER	PIT	pb1_m3	0.0139635	152	p0_m3	0.0296545	Yes	MER	No	Yes
H08	CTZ	PIT	CIP	pa2_m2	0.0408872	53	p0_m2	0.0762242	Yes	CTZ	No	No
H08	CTZ	PIT	CIP	pb2_m2	0.696126	89	p0_m2	0.766855	No	PIT	No	No
H08	CTZ	PIT	GEN	pa2_m3	0.981671	99	p0_m3	0.98406	No	CTZ	No	No
H08	CTZ	PIT	GEN	pb2_m3	0.342873	54	p0_m3	0.44999	No	PIT	No	No
H08	GEN	CIP	CTZ	pa2_m2	0.175272	128	p0_m2	0.256983	No	GEN	No	No
H08	GEN	CIP	CTZ	pb1_m2	0.505257	83	p0_m2	0.601635	No	CIP	No	No
H08	GEN	CIP	MER	pa1_m1	0.699676	92	p0_m1	0.76871	No	GEN	No	No
H08	GEN	CIP	MER	pb1_m1	0.696126	107	p0_m1	0.766855	No	CIP	No	No
H08	GEN	CIP	PIT	pa2_m3	0.00242228	154	p0_m3	0.00608524	Yes	GEN	No	Yes
H08	GEN	CIP	PIT	pb1_m3	0.13886	122	p0_m3	0.213472	No	CIP	No	No
H08	MER	CIP	GEN	pa2_m4	0.000369522	176	p0_m4	0.00120828	Yes	MER	No	Yes
H08	MER	CIP	GEN	pb1_m4	0.7652	105	p0_m4	0.816741	No	CIP	No	No
H08	MER	GEN	CIP	pa2_m2	0.0122746	153	p0_m2	0.0262029	Yes	MER	No	Yes
H08	MER	GEN	CIP	pb2_m2	0.908549	101	p0_m2	0.924252	No	GEN	No	No
H09	CTZ	MER	PIT	pa2_m2	5.39998e-05	163	p0_m2	0.000241825	Yes	CTZ	No	Yes
H09	CTZ	MER	PIT	pb1_m2	0.0463866	107	p0_m2	0.0853182	Yes	MER	No	No
H09	CTZ	PIT	CIP	pa1_m2	1.12511e-05	0	p0_m2	7.85519e-05	Yes	CTZ	No	Yes
H09	CTZ	PIT	CIP	pb1_m2	0.00174844	156	p0_m2	0.00461767	Yes	PIT	Yes	No
H09	CTZ	PIT	GEN	pa2_m4	1.12511e-05	182	p0_m4	7.85519e-05	Yes	CTZ	No	Yes
H09	CTZ	PIT	GEN	pb1_m4	0.198463	118	p0_m4	0.284901	No	PIT	Yes	No
H09	GEN	CIP	CTZ	pa2_m2	0.18205	119	p0_m2	0.263174	No	GEN	No	No
H09	GEN	CIP	CTZ	pb1_m2	0.18205	119	p0_m2	0.263174	No	CIP	No	No
H09	GEN	CIP	MER	pa2_m1	0.908549	95	p0_m1	0.924252	No	GEN	No	No
H09	GEN	CIP	MER	pb1_m1	0.00101889	170	p0_m1	0.00291515	Yes	CIP	Yes	No
H09	GEN	CIP	PIT	pa2_m1	0.147798	66	p0_m1	0.221429	No	GEN	No	No
H09	GEN	CIP	PIT	pb1_m1	0.260285	123	p0_m1	0.357458	No	CIP	No	No
H09	MER	CIP	GEN	pa2_m4	7.46784e-06	196	p0_m4	7.3256e-05	Yes	MER	No	Yes
H09	MER	CIP	GEN	pb1_m4	0.206388	70	p0_m4	0.293213	No	CIP	No	No
H09	MER	GEN	CIP	pa2_m2	0.00261615	164	p0_m2	0.00645422	Yes	MER	No	Yes
H09	MER	GEN	CIP	pb2_m2	3.3395e-05	5	p0_m2	0.000169861	Yes	GEN	No	Yes
H10	CTZ	MER	PIT	pa2_m2	0.535064	112	p0_m2	0.624494	No	CTZ	No	No
H10	CTZ	MER	PIT	pb1_m2	0.370264	78	p0_m2	0.473753	No	MER	No	No
H10	CTZ	PIT	CIP	pa1_m1	0.00388556	31	p0_m1	0.00930726	Yes	CTZ	No	Yes
H10	CTZ	PIT	CIP	pb2_m1	0.301219	121	p0_m1	0.405563	No	PIT	No	No
H10	CTZ	PIT	GEN	pa2_m3	0.000103354	183	p0_m3	0.000401717	Yes	CTZ	No	Yes
H10	CTZ	PIT	GEN	pb1_m3	0.0768963	59	p0_m3	0.132558	No	PIT	No	No
H10	GEN	CIP	CTZ	pa2_m2	0.800491	104	p0_m2	0.841332	No	GEN	No	No
H10	GEN	CIP	CTZ	pb1_m2	0.0016472	167	p0_m2	0.0044068	Yes	CIP	Yes	No
H10	GEN	CIP	MER	pa1_m1	0.014263	142	p0_m1	0.0299814	Yes	GEN	Yes	No
H10	GEN	CIP	MER	pb1_m1	0.000999149	139	p0_m1	0.00289894	Yes	CIP	Yes	No
H10	GEN	CIP	PIT	pa1_m2	0.112922	133	p0_m2	0.183165	No	GEN	Yes	No
H10	GEN	CIP	PIT	pb1_m2	3.91707e-05	188	p0_m2	0.00018339	Yes	CIP	Yes	No
H10	MER	CIP	GEN	pa1_m3	1.12511e-05	182	p0_m3	7.85519e-05	Yes	MER	Yes	No
H10	MER	CIP	GEN	pb1_m3	1.12511e-05	182	p0_m3	7.85519e-05	Yes	CIP	Yes	No
H10	MER	GEN	CIP	pa1_m1	0.0935248	135	p0_m1	0.156001	No	MER	Yes	No
H10	MER	GEN	CIP	pb2_m1	0.301219	121	p0_m1	0.405563	No	GEN	No	No
H11	CTZ	MER	PIT	pa2_m4	0.395307	79	p0_m4	0.498063	No	CTZ	No	No
H11	CTZ	MER	PIT	pb1_m4	0.597223	86	p0_m4	0.683488	No	MER	No	No
H11	CTZ	PIT	CIP	pa2_m4	0.00471653	36	p0_m4	0.011041	Yes	CTZ	No	Yes
H11	CTZ	PIT	CIP	pb2_m4	0.535064	84	p0_m4	0.624494	No	PIT	No	No
H11	CTZ	PIT	GEN	pa2_m4	7.46784e-06	196	p0_m4	7.3256e-05	Yes	CTZ	No	Yes
H11	CTZ	PIT	GEN	pb2_m4	1.12511e-05	182	p0_m4	7.85519e-05	Yes	PIT	No	Yes
H11	GEN	CIP	CTZ	pa2_m4	0.505257	113	p0_m4	0.601635	No	GEN	No	No
H11	GEN	CIP	CTZ	pb1_m4	0.291697	63	p0_m4	0.399266	No	CIP	Yes	No
H11	GEN	CIP	MER	pa2_m2	0.315874	104	p0_m2	0.422533	No	GEN	No	No
H11	GEN	CIP	MER	pb1_m2	0.129187	114	p0_m2	0.203149	No	CIP	No	No
H11	GEN	CIP	PIT	pa2_m4	0.565734	111	p0_m4	0.652892	No	GEN	No	No
H11	GEN	CIP	PIT	pb2_m4	0.344016	71	p0_m4	0.44999	No	CIP	No	No
H11	MER	CIP	GEN	pa1_m4	0.000522303	174	p0_m4	0.0016553	Yes	MER	No	Yes
H11	MER	CIP	GEN	pb1_m4	0.0508461	141	p0_m4	0.0922845	No	CIP	No	No
H11	MER	GEN	CIP	pa1_m4	0.175272	68	p0_m4	0.256983	No	MER	No	No
H11	MER	GEN	CIP	pb2_m4	0.836194	93	p0_m4	0.867788	No	GEN	No	No
H12	CTZ	MER	PIT	pa2_m4	0.476348	114	p0_m4	0.580637	No	CTZ	No	No
H12	CTZ	MER	PIT	pb2_m4	0.836194	93	p0_m4	0.867788	No	MER	No	No
H12	CTZ	PIT	CIP	pa2_m4	0.00119819	27	p0_m4	0.00324772	Yes	CTZ	No	Yes
H12	CTZ	PIT	CIP	pb2_m4	0.301219	75	p0_m4	0.405563	No	PIT	No	No
H12	CTZ	PIT	GEN	pa2_m4	0.000362568	91	p0_m4	0.00120828	Yes	CTZ	No	Yes
H12	CTZ	PIT	GEN	pb2_m4	1.64967e-05	169	p0_m4	9.87875e-05	Yes	PIT	No	Yes
H12	GEN	CIP	CTZ	pa2_m4	0.301219	75	p0_m4	0.405563	No	GEN	No	No
H12	GEN	CIP	CTZ	pb1_m4	0.260285	123	p0_m4	0.357458	No	CIP	No	No
H12	GEN	CIP	MER	pa2_m3	0.0768963	137	p0_m3	0.132558	No	GEN	No	No
H12	GEN	CIP	MER	pb2_m3	1.73823e-05	192	p0_m3	9.87875e-05	Yes	CIP	No	Yes
H12	GEN	CIP	PIT	pa2_m4	0.730389	106	p0_m4	0.789817	No	GEN	No	No
H12	GEN	CIP	PIT	pb1_m4	0.0391733	134	p0_m4	0.0743751	Yes	CIP	No	No
H12	MER	CIP	GEN	pa2_m4	7.46784e-06	196	p0_m4	7.3256e-05	Yes	MER	No	Yes
H12	MER	CIP	GEN	pb1_m4	0.629486	109	p0_m4	0.710543	No	CIP	No	No
H12	MER	GEN	CIP	pa1_m4	0.014263	142	p0_m4	0.0299814	Yes	MER	No	Yes
H12	MER	GEN	CIP	pb1_m4	0.00707694	147	p0_m4	0.0160203	Yes	GEN	No	Yes
H13	CTZ	MER	PIT	pa2_m2	0.0229413	148	p0_m2	0.0463325	Yes	CTZ	No	Yes
H13	CTZ	MER	PIT	pb1_m2	7.05349e-05	185	p0_m2	0.000296534	Yes	MER	Yes	No
H13	CTZ	PIT	CIP	pa2_m1	5.8094e-05	10	p0_m1	0.000251944	Yes	CTZ	No	Yes
H13	CTZ	PIT	CIP	pb2_m1	0.000434572	18	p0_m1	0.00139878	Yes	PIT	No	Yes
H13	CTZ	PIT	GEN	pa2_m3	1.14396e-05	194	p0_m3	7.85519e-05	Yes	CTZ	No	Yes
H13	CTZ	PIT	GEN	pb2_m3	7.46784e-06	196	p0_m3	7.3256e-05	Yes	PIT	No	Yes
H13	GEN	CIP	CTZ	pa1_m2	0.311165	96	p0_m2	0.41759	No	GEN	No	No
H13	GEN	CIP	CTZ	pb1_m2	3.89714e-05	143	p0_m2	0.00018339	Yes	CIP	Yes	No
H13	GEN	CIP	MER	pa1_m1	0.980643	92	p0_m1	0.98406	No	GEN	No	No
H13	GEN	CIP	MER	pb1_m1	0.00206022	155	p0_m1	0.00530507	Yes	CIP	Yes	No
H13	GEN	CIP	PIT	pa2_m2	0.0185967	140	p0_m2	0.0385017	Yes	GEN	No	Yes
H13	GEN	CIP	PIT	pb1_m2	0.000887229	160	p0_m2	0.00259247	Yes	CIP	Yes	No
H13	MER	CIP	GEN	pa2_m3	7.46784e-06	196	p0_m3	7.3256e-05	Yes	MER	No	Yes
H13	MER	CIP	GEN	pb1_m3	0.000619108	173	p0_m3	0.00191764	Yes	CIP	Yes	No
H13	MER	GEN	CIP	pa2_m1	0.505257	113	p0_m1	0.601635	No	MER	No	No
H13	MER	GEN	CIP	pb2_m1	0.206388	70	p0_m1	0.293213	No	GEN	No	No
H14	CTZ	MER	PIT	pa1_m2	0.10286	62	p0_m2	0.168838	No	CTZ	No	No
H14	CTZ	MER	PIT	pb1_m2	0.512401	77	p0_m2	0.608384	No	MER	No	No
H14	CTZ	PIT	CIP	pa1_m1	0.800491	92	p0_m1	0.841332	No	CTZ	No	No
H14	CTZ	PIT	CIP	pb2_m1	0.872238	94	p0_m1	0.898405	No	PIT	No	No
H14	CTZ	PIT	GEN	pa1_m3	7.46784e-06	196	p0_m3	7.3256e-05	Yes	CTZ	No	Yes
H14	CTZ	PIT	GEN	pb1_m3	0.0022467	165	p0_m3	0.00571383	Yes	PIT	No	Yes
H14	GEN	CIP	MER	pa2_m1	0.696126	89	p0_m1	0.766855	No	GEN	No	No
H14	GEN	CIP	MER	pb1_m1	0.0290716	146	p0_m1	0.0578622	Yes	CIP	Yes	No
H14	GEN	CIP	PIT	pa2_m2	0.610385	80	p0_m2	0.696616	No	GEN	No	No
H14	GEN	CIP	PIT	pb1_m2	0.00471653	160	p0_m2	0.011041	Yes	CIP	Yes	No
H14	MER	CIP	GEN	pa2_m3	1.14396e-05	194	p0_m3	7.85519e-05	Yes	MER	No	Yes
H14	MER	CIP	GEN	pb1_m3	0.0408872	143	p0_m3	0.0762242	Yes	CIP	Yes	No
H15	CTZ	MER	PIT	pa1_m2	0.0935248	135	p0_m2	0.156001	No	CTZ	Yes	No
H15	CTZ	MER	PIT	pb1_m2	0.241331	124	p0_m2	0.339346	No	MER	Yes	No
H15	CTZ	PIT	CIP	pa1_m2	0.370264	78	p0_m2	0.473753	No	CTZ	No	No
H15	CTZ	PIT	CIP	pb1_m2	0.223371	125	p0_m2	0.315167	No	PIT	Yes	No
H15	CTZ	PIT	GEN	pa2_m3	9.25216e-06	195	p0_m3	7.85519e-05	Yes	CTZ	No	Yes
H15	CTZ	PIT	GEN	pb1_m3	0.00824201	156	p0_m3	0.0182565	Yes	PIT	Yes	No
H15	GEN	CIP	CTZ	pa1_m1	0.34623	119	p0_m1	0.44999	No	GEN	No	No
H15	GEN	CIP	CTZ	pb1_m1	0.945052	100	p0_m1	0.951984	No	CIP	No	No
H15	GEN	CIP	MER	pa1_m1	0.000864703	171	p0_m1	0.00256301	Yes	GEN	Yes	No
H15	GEN	CIP	MER	pb1_m1	0.147798	130	p0_m1	0.221429	No	CIP	No	No
H15	GEN	CIP	PIT	pa1_m2	0.135359	131	p0_m2	0.209653	No	GEN	No	No
H15	GEN	CIP	PIT	pb1_m2	0.0308181	136	p0_m2	0.0607514	Yes	CIP	No	No
H15	MER	CIP	GEN	pa2_m3	7.46784e-06	196	p0_m3	7.3256e-05	Yes	MER	No	Yes
H15	MER	CIP	GEN	pb1_m3	0.535064	112	p0_m3	0.624494	No	CIP	No	No
H15	MER	GEN	CIP	pa2_m2	0.260285	123	p0_m2	0.357458	No	MER	No	No
H15	MER	GEN	CIP	pb1_m2	0.0408872	143	p0_m2	0.0762242	Yes	GEN	Yes	No
H16	CTZ	MER	PIT	pa2_m2	0.370264	78	p0_m2	0.473753	No	CTZ	No	No
H16	CTZ	MER	PIT	pb1_m2	0.14268	113	p0_m2	0.218529	No	MER	No	No
H16	CTZ	PIT	CIP	pa2_m2	0.7652	105	p0_m2	0.816741	No	CTZ	No	No
H16	CTZ	PIT	CIP	pb2_m2	0.662472	108	p0_m2	0.737671	No	PIT	No	No
H16	CTZ	PIT	GEN	pa2_m4	7.46784e-06	196	p0_m4	7.3256e-05	Yes	CTZ	No	Yes
H16	CTZ	PIT	GEN	pb1_m4	8.54679e-05	184	p0_m4	0.000345223	Yes	PIT	No	Yes
H16	GEN	CIP	CTZ	pa1_m3	0.0022467	165	p0_m3	0.00571383	Yes	GEN	Yes	No
H16	GEN	CIP	CTZ	pb1_m3	7.46784e-06	196	p0_m3	7.3256e-05	Yes	CIP	Yes	No
H16	GEN	CIP	MER	pa2_m2	0.000864703	171	p0_m2	0.00256301	Yes	GEN	No	Yes
H16	GEN	CIP	MER	pb1_m2	0.000124734	182	p0_m2	0.000458841	Yes	CIP	Yes	No
H16	GEN	CIP	PIT	pa2_m2	0.215932	117	p0_m2	0.305719	No	GEN	No	No
H16	GEN	CIP	PIT	pb1_m2	0.000623697	162	p0_m2	0.00191764	Yes	CIP	No	Yes
H16	MER	CIP	GEN	pa2_m4	7.46784e-06	196	p0_m4	7.3256e-05	Yes	MER	No	Yes
H16	MER	CIP	GEN	pb1_m4	0.0695342	138	p0_m4	0.12139	No	CIP	No	No
H16	MER	GEN	CIP	pa2_m2	0.123744	64	p0_m2	0.196391	No	MER	No	No
H16	MER	GEN	CIP	pb2_m2	3.91707e-05	8	p0_m2	0.00018339	Yes	GEN	No	Yes
H17	CTZ	MER	PIT	pa2_m2	7.65725e-05	173	p0_m2	0.000318665	Yes	CTZ	No	Yes
H17	CTZ	MER	PIT	pb1_m2	0.0617262	130	p0_m2	0.109147	No	MER	No	No
H17	CTZ	PIT	CIP	pa2_m2	1.14396e-05	2	p0_m2	7.85519e-05	Yes	CTZ	No	Yes
H17	CTZ	PIT	CIP	pb2_m2	7.46784e-06	0	p0_m2	7.3256e-05	Yes	PIT	No	Yes
H17	CTZ	PIT	GEN	pa2_m4	7.38245e-06	196	p0_m4	7.3256e-05	Yes	CTZ	No	Yes
H17	CTZ	PIT	GEN	pb2_m4	7.46784e-06	196	p0_m4	7.3256e-05	Yes	PIT	No	Yes
H17	GEN	CIP	CTZ	pa2_m1	0.836194	93	p0_m1	0.867788	No	GEN	No	No
H17	GEN	CIP	CTZ	pb1_m1	0.00119819	27	p0_m1	0.00324772	Yes	CIP	No	Yes
H17	GEN	CIP	MER	pa2_m1	0.0565428	56	p0_m1	0.101285	No	GEN	No	No
H17	GEN	CIP	MER	pb1_m1	0.10286	134	p0_m1	0.168838	No	CIP	No	No
H17	GEN	CIP	PIT	pa1_m3	5.8094e-05	186	p0_m3	0.000251944	Yes	GEN	No	Yes
H17	GEN	CIP	PIT	pb1_m3	7.46784e-06	196	p0_m3	7.3256e-05	Yes	CIP	Yes	No
H17	MER	CIP	GEN	pa2_m2	0.535064	84	p0_m2	0.624494	No	MER	No	No
H17	MER	CIP	GEN	pb2_m2	0.0365622	52	p0_m2	0.0700634	Yes	CIP	No	No
H17	MER	GEN	CIP	pa2_m3	0.000887229	160	p0_m3	0.00259247	Yes	MER	No	Yes
H17	MER	GEN	CIP	pb1_m3	0.123936	115	p0_m3	0.196391	No	GEN	No	No
H18	CTZ	MER	PIT	pa2_m2	0.000361543	17	p0_m2	0.00120828	Yes	CTZ	No	Yes
H18	CTZ	MER	PIT	pb1_m2	0.000114398	11	p0_m2	0.000432405	Yes	MER	No	Yes
H18	CTZ	PIT	CIP	pa2_m2	9.25216e-06	1	p0_m2	7.85519e-05	Yes	CTZ	No	Yes
H18	CTZ	PIT	CIP	pb1_m2	0.123744	64	p0_m2	0.196391	No	PIT	No	No
H18	CTZ	PIT	GEN	pa2_m4	0.00119819	169	p0_m4	0.00324772	Yes	CTZ	No	Yes
H18	CTZ	PIT	GEN	pb2_m4	7.46784e-06	196	p0_m4	7.3256e-05	Yes	PIT	No	Yes
H18	GEN	CIP	CTZ	pa2_m3	8.54679e-05	184	p0_m3	0.000345223	Yes	GEN	No	Yes
H18	GEN	CIP	CTZ	pb1_m3	0.000259355	18	p0_m3	0.000913285	Yes	CIP	No	Yes
H18	GEN	CIP	MER	pa2_m1	0.421348	116	p0_m1	0.521308	No	GEN	No	No
H18	GEN	CIP	MER	pb1_m1	0.730389	90	p0_m1	0.789817	No	CIP	No	No
H18	GEN	CIP	PIT	pa2_m2	0.421348	80	p0_m2	0.521308	No	GEN	No	No
H18	GEN	CIP	PIT	pb1_m2	0.370264	118	p0_m2	0.473753	No	CIP	No	No
H18	MER	CIP	GEN	pa2_m4	7.46784e-06	196	p0_m4	7.3256e-05	Yes	MER	No	Yes
H18	MER	CIP	GEN	pb1_m4	1.73823e-05	192	p0_m4	9.87875e-05	Yes	CIP	No	Yes
H18	MER	GEN	CIP	pa2_m2	1.41156e-05	3	p0_m2	9.38002e-05	Yes	MER	No	Yes
H18	MER	GEN	CIP	pb2_m2	0.0158543	45	p0_m2	0.0331571	Yes	GEN	No	Yes
H19	CTZ	MER	PIT	pa2_m2	0.0935248	135	p0_m2	0.156001	No	CTZ	No	No
H19	CTZ	MER	PIT	pb1_m2	0.00543866	159	p0_m2	0.0125884	Yes	MER	Yes	No
H19	CTZ	PIT	CIP	pa2_m3	7.46784e-06	196	p0_m3	7.3256e-05	Yes	CTZ	No	Yes
H19	CTZ	PIT	CIP	pb2_m3	7.46784e-06	196	p0_m3	7.3256e-05	Yes	PIT	No	Yes
H19	CTZ	PIT	GEN	pa2_m2	0.175272	68	p0_m2	0.256983	No	CTZ	No	No
H19	CTZ	PIT	GEN	pb2_m2	0.908549	95	p0_m2	0.924252	No	PIT	No	No
H19	GEN	CIP	CTZ	pa2_m2	2.69863e-05	178	p0_m2	0.000144394	Yes	GEN	No	Yes
H19	GEN	CIP	CTZ	pb1_m2	0.7652	105	p0_m2	0.816741	No	CIP	No	No
H19	GEN	CIP	MER	pa1_m1	0.505257	83	p0_m1	0.601635	No	GEN	No	No
H19	GEN	CIP	MER	pb1_m1	0.00192563	166	p0_m1	0.00502127	Yes	CIP	Yes	No
H19	GEN	CIP	PIT	pa2_m2	1.73823e-05	192	p0_m2	9.87875e-05	Yes	GEN	No	Yes
H19	GEN	CIP	PIT	pb1_m2	0.00192563	166	p0_m2	0.00502127	Yes	CIP	No	Yes
H19	MER	CIP	GEN	pa2_m3	7.46784e-06	196	p0_m3	7.3256e-05	Yes	MER	No	Yes
H19	MER	CIP	GEN	pb1_m3	0.00261615	164	p0_m3	0.00645422	Yes	CIP	Yes	No
H19	MER	GEN	CIP	pa2_m2	0.000619108	23	p0_m2	0.00191764	Yes	MER	No	Yes
H19	MER	GEN	CIP	pb2_m2	0.00119819	27	p0_m2	0.00324772	Yes	GEN	No	Yes
H20	CTZ	MER	PIT	pa2_m2	0.135359	131	p0_m2	0.209653	No	CTZ	No	No
H20	CTZ	MER	PIT	pb1_m2	0.0935248	61	p0_m2	0.156001	No	MER	No	No
H20	CTZ	PIT	CIP	pa2_m2	0.254134	115	p0_m2	0.356134	No	CTZ	No	No
H20	CTZ	PIT	CIP	pb2_m2	0.18205	119	p0_m2	0.263174	No	PIT	No	No
H20	CTZ	PIT	GEN	pa2_m3	7.46784e-06	196	p0_m3	7.3256e-05	Yes	CTZ	No	Yes
H20	CTZ	PIT	GEN	pb2_m3	7.46784e-06	196	p0_m3	7.3256e-05	Yes	PIT	No	Yes
H20	GEN	CIP	CTZ	pa2_m2	4.69487e-05	143	p0_m2	0.000214921	Yes	GEN	No	Yes
H20	GEN	CIP	CTZ	pb1_m2	0.0848787	118	p0_m2	0.145104	No	CIP	No	No
H20	GEN	CIP	MER	pa1_m1	0.0881054	93	p0_m1	0.149998	No	GEN	Yes	No
H20	GEN	CIP	MER	pb1_m1	0.00173693	116	p0_m1	0.00461686	Yes	CIP	Yes	No
H20	GEN	CIP	PIT	pa1_m2	0.00625915	158	p0_m2	0.0143265	Yes	GEN	Yes	No
H20	GEN	CIP	PIT	pb1_m2	4.12329e-05	176	p0_m2	0.000190876	Yes	CIP	Yes	No
H20	MER	CIP	GEN	pa2_m3	1.12511e-05	182	p0_m3	7.85519e-05	Yes	MER	No	Yes
H20	MER	CIP	GEN	pb1_m3	0.260285	123	p0_m3	0.357458	No	CIP	No	No
H20	MER	GEN	CIP	pa2_m2	0.000732399	24	p0_m2	0.00223517	Yes	MER	No	Yes
H20	MER	GEN	CIP	pb2_m2	0.0122746	43	p0_m2	0.0262029	Yes	GEN	No	Yes
PA01	CTZ	MER	PIT	pa2_m2	0.0290716	146	p0_m2	0.0578622	Yes	CTZ	No	No
PA01	CTZ	MER	PIT	pb1_m2	0.123744	132	p0_m2	0.196391	No	MER	No	No
PA01	CTZ	PIT	CIP	pa2_m2	0.0372425	43	p0_m2	0.0710367	Yes	CTZ	No	No
PA01	CTZ	PIT	CIP	pb2_m2	0.00130602	21	p0_m2	0.00351687	Yes	PIT	No	Yes
PA01	CTZ	PIT	GEN	pa2_m3	1.12511e-05	182	p0_m3	7.85519e-05	Yes	CTZ	No	Yes
PA01	CTZ	PIT	GEN	pb2_m3	1.14396e-05	194	p0_m3	7.85519e-05	Yes	PIT	No	Yes
PA01	GEN	CIP	CTZ	pa2_m2	0.448369	115	p0_m2	0.548155	No	GEN	No	No
PA01	GEN	CIP	CTZ	pb1_m2	0.370264	118	p0_m2	0.473753	No	CIP	No	No
PA01	GEN	CIP	PIT	pa1_m2	0.021827	59	p0_m2	0.0447399	Yes	GEN	No	Yes
PA01	GEN	CIP	PIT	pb1_m2	0.000124154	110	p0_m2	0.000458841	Yes	CIP	Yes	No
PA01	MER	CIP	GEN	pa1_m3	9.25216e-06	195	p0_m3	7.85519e-05	Yes	MER	No	Yes
PA01	MER	CIP	GEN	pb1_m3	0.000259355	178	p0_m3	0.000913285	Yes	CIP	Yes	No
PA01	MER	GEN	CIP	pa1_m2	3.20674e-05	189	p0_m2	0.000165147	Yes	MER	Yes	No
PA01	MER	GEN	CIP	pb1_m2	1.41156e-05	193	p0_m2	9.38002e-05	Yes	GEN	Yes	No
PA14	CTZ	MER	PIT	pa2_m3	0.0456382	142	p0_m3	0.0843181	Yes	CTZ	No	No
PA14	CTZ	MER	PIT	pb2_m3	1.14396e-05	194	p0_m3	7.85519e-05	Yes	MER	No	Yes
PA14	CTZ	PIT	CIP	pa2_m2	0.00543866	37	p0_m2	0.0125884	Yes	CTZ	No	Yes
PA14	CTZ	PIT	CIP	pb2_m2	2.17583e-05	3	p0_m2	0.000120972	Yes	PIT	No	Yes
PA14	CTZ	PIT	GEN	pa2_m3	7.46784e-06	196	p0_m3	7.3256e-05	Yes	CTZ	No	Yes
PA14	CTZ	PIT	GEN	pb2_m3	3.91707e-05	188	p0_m3	0.00018339	Yes	PIT	No	Yes
PA14	GEN	CIP	CTZ	pa1_m2	0.116706	53	p0_m2	0.18856	No	GEN	No	No
PA14	GEN	CIP	CTZ	pb1_m2	3.65846e-05	144	p0_m2	0.00018339	Yes	CIP	Yes	No
PA14	GEN	CIP	MER	pa2_m2	0.865135	87	p0_m2	0.895567	No	GEN	No	No
PA14	GEN	CIP	MER	pb1_m2	0.18205	119	p0_m2	0.263174	No	CIP	No	No
PA14	GEN	CIP	PIT	pa2_m4	0.0365622	144	p0_m4	0.0700634	Yes	GEN	No	No
PA14	GEN	CIP	PIT	pb1_m4	0.448369	115	p0_m4	0.548155	No	CIP	Yes	No
PA14	MER	CIP	GEN	pa2_m3	7.46784e-06	196	p0_m3	7.3256e-05	Yes	MER	No	Yes
PA14	MER	CIP	GEN	pb1_m3	4.77512e-05	187	p0_m3	0.000216192	Yes	CIP	No	Yes
PA14	MER	GEN	CIP	pa2_m2	0.00611169	34	p0_m2	0.0140671	Yes	MER	No	Yes
PA14	MER	GEN	CIP	pb2_m2	0.000114398	11	p0_m2	0.000432405	Yes	GEN	No	Yes
PIT1	GEN	MER	PIT	pa1_m3	0.00261615	32	p0_m3	0.00645422	Yes	GEN	No	Yes
PIT1	GEN	MER	PIT	pb1_m3	0.872238	94	p0_m3	0.898405	No	MER	Yes	No
PIT1	MER	PIT	GEN	pa1_m2	0.0695342	138	p0_m2	0.12139	No	MER	Yes	No
PIT1	MER	PIT	GEN	pb2_m2	0.00707694	147	p0_m2	0.0160203	Yes	PIT	No	Yes
PIT10	GEN	MER	PIT	pa2_m2	0.597223	86	p0_m2	0.683488	No	GEN	No	No
PIT10	GEN	MER	PIT	pb2_m2	7.46784e-06	0	p0_m2	7.3256e-05	Yes	MER	No	Yes
PIT10	MER	PIT	GEN	pa1_m3	7.46784e-06	196	p0_m3	7.3256e-05	Yes	MER	No	Yes
PIT10	MER	PIT	GEN	pb2_m3	1.12511e-05	182	p0_m3	7.85519e-05	Yes	PIT	No	Yes
PIT2	GEN	MER	PIT	pa1_m4	0.789551	97	p0_m4	0.838389	No	GEN	No	No
PIT2	GEN	MER	PIT	pb2_m4	1.75036e-05	180	p0_m4	9.87875e-05	Yes	MER	No	Yes
PIT2	MER	PIT	GEN	pa2_m3	7.46784e-06	196	p0_m3	7.3256e-05	Yes	MER	No	Yes
PIT2	MER	PIT	GEN	pb2_m3	1.74869e-05	168	p0_m3	9.87875e-05	Yes	PIT	No	Yes
PIT3	GEN	MER	PIT	pa1_m3	0.562343	82	p0_m3	0.652634	No	GEN	Yes	No
PIT3	GEN	MER	PIT	pb1_m3	0.0455003	124	p0_m3	0.0843181	Yes	MER	Yes	No
PIT3	MER	PIT	GEN	pa1_m2	0.34623	77	p0_m2	0.44999	No	MER	No	No
PIT3	MER	PIT	GEN	pb2_m2	0.505257	83	p0_m2	0.601635	No	PIT	No	No
PIT4	GEN	MER	PIT	pa2_m3	0.55876	56	p0_m3	0.650308	No	GEN	No	No
PIT4	GEN	MER	PIT	pb1_m3	0.418052	67	p0_m3	0.521308	No	MER	No	No
PIT4	MER	PIT	GEN	pa2_m4	0.0326332	145	p0_m4	0.0631215	Yes	MER	No	No
PIT4	MER	PIT	GEN	pb2_m4	0.000216631	179	p0_m4	0.000776105	Yes	PIT	No	Yes
PIT5	GEN	MER	PIT	pa1_m2	0.0905873	51	p0_m2	0.153588	No	GEN	No	No
PIT5	GEN	MER	PIT	pb2_m2	0.000141033	1	p0_m2	0.00051421	Yes	MER	No	Yes
PIT5	MER	PIT	GEN	pa1_m3	1.74869e-05	168	p0_m3	9.87875e-05	Yes	MER	No	Yes
PIT5	MER	PIT	GEN	pb1_m3	7.46784e-06	196	p0_m3	7.3256e-05	Yes	PIT	Yes	No
PIT6	MER	PIT	GEN	pa2_m3	7.46784e-06	196	p0_m3	7.3256e-05	Yes	MER	No	Yes
PIT6	MER	PIT	GEN	pb2_m3	7.44642e-06	196	p0_m3	7.3256e-05	Yes	PIT	No	Yes
PIT7	MER	PIT	GEN	pa1_m3	7.46784e-06	196	p0_m3	7.3256e-05	Yes	MER	No	Yes
PIT7	MER	PIT	GEN	pb2_m3	1.74869e-05	168	p0_m3	9.87875e-05	Yes	PIT	No	Yes
PIT8	GEN	MER	PIT	pa2_m3	0.520269	97	p0_m3	0.615951	No	GEN	No	No
PIT8	GEN	MER	PIT	pb1_m3	0.000103048	8	p0_m3	0.000401717	Yes	MER	Yes	No
PIT8	MER	PIT	GEN	pa1_m1	0.00824201	40	p0_m1	0.0182565	Yes	MER	No	Yes
PIT8	MER	PIT	GEN	pb2_m1	0.0122746	43	p0_m1	0.0262029	Yes	PIT	No	Yes
PIT9	MER	PIT	GEN	pa1_m3	7.46784e-06	196	p0_m3	7.3256e-05	Yes	MER	No	Yes
PIT9	MER	PIT	GEN	pb2_m3	7.46784e-06	196	p0_m3	7.3256e-05	Yes	PIT	No	Yes
