# Supplementary material for: Robust antibiotic sensitization of pathogenic Pseudomonas aeruginosa via negative hysteresis in the cell envelope
Source: Nat Commun. 2026 Mar 26;17:4487. doi: 10.1038/s41467-026-71178-5 (PMC13187417; doi:10.1038/s41467-026-71178-5)
Supplement: Supplementary file 6 — Supplementary Dataset 4 [file 41467_2026_71178_MOESM6_ESM.xlsx]

## Sheet: Legend
Experiment :	Transcriptome analysis of pre-treated and untreated PA14 WT at t0
Additional Information:	We here focus on t0 as Fig. 1F shows a decrease of negative hysteresis over time. Therefore we omited t30 and t60.
X	Gene ID
Synonym	alternative gene ID
Gene	Gene
Product	Protein encoded by the gene
Location	Genomic coordinates
Strand	Indication whether gene is on the positive or negative DNA strand
Length	Length in nucleotides (bp)
logFC	log2 fold change in expression between PA14 WT and PA14WT under CAR treatment at t0
logCPM	log2 counts per million reads
F	F-statistic from quasi-likelihood generalized negative binomial model
PValue	P-value
FDR	adjusted P-value with the false discovery rate
log10_FDR	negative log10-transformed adjusted P-value
sig	Indicator of FDR <= 0.05
cutoff	Predefined threshold; absolute foldchange > 2
candidate	Indicator of FDR <= 0.05 AND absolute foldchange >2

## Sheet: Supplementary Data 4
X	Synonym	Gene	Product	Location	Strand	Length	logFC	logCPM	F	PValue	FDR	log10_FDR	sig	cutoff	candidate
PA14_50480	PA14_50480	flgB	flagellar basal body rod protein FlgB	4485245..4485652	-	136	-1.44273	6.64083	54.9782	5.23222e-09	3.08282e-05	-4.51105	*	*	*
PA14_38480	PA14_38480	gnyA	alpha subunit of geranoyl-CoA carboxylase, GnyA	3431547..3433514	+	656	0.578421	7.3647	40.9262	1.31627e-07	0.000296533	-3.52793	*	ns	ns
PA14_50410	PA14_50410	flgI	flagellar basal body P-ring protein	4478997..4480106	-	370	-0.63956	6.84353	40.3846	1.50984e-07	0.000296533	-3.52793	*	ns	ns
PA14_50450	PA14_50450	flgE	flagellar hook protein FlgE	4482657..4484045	-	463	-0.741124	7.27606	35.1802	5.96785e-07	0.000879064	-3.05598	*	ns	ns
PA14_38080	PA14_38080	-	hypothetical protein	3395836..3397710	+	625	0.435379	7.19518	31.7173	1.56399e-06	0.0015382	-2.81299	*	ns	ns
PA14_38470	PA14_38470	gnyH	gamma-carboxygeranoyl-CoA hydratase	3430753..3431550	+	266	0.585659	6.16801	31.7119	1.5664e-06	0.0015382	-2.81299	*	ns	ns
PA14_50300	PA14_50300	-	hypothetical protein	4467231..4472315	-	1695	-0.396647	8.58178	30.6307	2.14082e-06	0.00180196	-2.74425	*	ns	ns
PA14_35530	PA14_35530	bkdA1	2-oxoisovalerate dehydrogenase subunit alpha	3158396..3159628	-	411	0.861908	7.81848	28.9417	3.58131e-06	0.00263763	-2.57879	*	ns	ns
PA14_50380	PA14_50380	flgJ	flagellar rod assembly protein/muramidase FlgJ	4477784..4478986	-	401	-0.471805	6.95299	27.2388	5.90277e-06	0.00386434	-2.41292	*	ns	ns
PA14_50310	PA14_50310	-	sugar nucleotidyltransferase	4472308..4472970	-	221	-0.560646	5.10553	25.0964	1.15278e-05	0.00679216	-2.16799	*	ns	ns
PA14_50360	PA14_50360	flgK	flagellar hook-associated protein FlgK	4475714..4477765	-	684	-0.506904	7.55256	24.2855	1.49448e-05	0.00800498	-2.09664	*	ns	ns
PA14_35520	PA14_35520	bkdA2	2-oxoisovalerate dehydrogenase subunit beta	3157347..3158399	-	351	0.785057	7.28288	23.8181	1.76014e-05	0.00864227	-2.06337	*	ns	ns
PA14_50440	PA14_50440	flgF	flagellar basal body rod protein FlgF	4481691..4482440	-	250	-0.926452	6.61235	23.46	1.9775e-05	0.00896264	-2.04756	*	ns	ns
PA14_31510	PA14_31510	-	short-chain dehydrogenase	2740053..2740820	+	256	0.591712	6.04368	22.8836	2.3611e-05	0.00927536	-2.03267	*	ns	ns
PA14_38530	PA14_38530	fahA	fumarylacetoacetase	3436772..3438070	+	433	0.632129	7.73639	22.7116	2.50377e-05	0.00927536	-2.03267	*	ns	ns
PA14_56010	PA14_56010	pctB	chemotactic transducer PctB	5000826..5002715	+	630	-0.50103	6.82067	22.6422	2.55742e-05	0.00927536	-2.03267	*	ns	ns
PA14_38460	PA14_38460	gnyB	acyl-CoA carboxyltransferase subunit beta	3429132..3430739	+	536	0.549281	7.47329	22.5054	2.67619e-05	0.00927536	-2.03267	*	ns	ns
PA14_45830	PA14_45830	-	hypothetical protein	4072450..4073733	-	428	-0.657971	7.93189	21.6476	3.57726e-05	0.0111428	-1.953	*	ns	ns
PA14_39160	PA14_39160	-	LysR family transcriptional regulator	3488469..3489404	+	312	0.419712	5.82355	21.6258	3.59324e-05	0.0111428	-1.953	*	ns	ns
PA14_61300	PA14_61300	-	chemotaxis transducer	5472466..5474604	+	713	-0.420761	7.72966	20.981	4.4729e-05	0.0131772	-1.88018	*	ns	ns
PA14_56000	PA14_56000	pctA	chemotactic transducer PctA	4998702..5000591	+	630	-0.488602	6.32864	20.1096	6.03807e-05	0.0169411	-1.77106	*	ns	ns
PA14_50330	PA14_50330	-	hypothetical protein	4473553..4474314	-	254	-0.58618	6.19295	19.1155	8.557e-05	0.0228949	-1.64026	*	ns	ns
PA14_37260	PA14_37260	-	porin	3318312..3319541	+	410	0.405755	6.9007	18.9917	8.93725e-05	0.0228949	-1.64026	*	ns	ns
PA14_50420	PA14_50420	flgH	flagellar basal body L-ring protein	4480118..4480813	-	232	-0.479977	5.85025	18.5266	0.000105472	0.0258934	-1.58681	*	ns	ns
PA14_38140	PA14_38140	-	glutamine synthetase	3402135..3403511	-	459	0.645113	7.04653	17.8652	0.000134926	0.0317994	-1.49758	*	ns	ns
PA14_45400	PA14_45400	-	hypothetical protein	4042922..4044400	+	493	-0.471695	6.44217	17.5035	0.000152642	0.0345911	-1.46104	*	ns	ns
PA14_39800	PA14_39800	-	ECF subfamily RNA polymerase sigma-70 factor	3546403..3546909	+	169	0.576249	4.81404	17.3166	0.000163437	0.0356656	-1.44775	*	ns	ns
PA14_50460	PA14_50460	flgD	flagellar basal body rod modification protein	4484073..4484786	-	238	-0.742228	6.3983	15.3334	0.00034527	0.0726547	-1.13874	ns	ns	ns
PA14_18720	PA14_18720	-	OmpA family membrane protein	1611174..1612139	+	322	-0.411177	6.90498	15.0129	0.000387832	0.0787968	-1.10349	ns	ns	ns
PA14_50070	PA14_50070	-	hypothetical protein	4451380..4452093	+	238	-0.3192	5.99238	14.6968	0.000438112	0.0849804	-1.07068	ns	ns	ns
PA14_35070	PA14_35070	-	AraC family transcriptional regulator	3122614..3123468	+	285	0.36304	6.36639	14.6442	0.000447113	0.0849804	-1.07068	ns	ns	ns
PA14_38510	PA14_38510	hmgA	homogentisate 1,2-dioxygenase	3435469..3436767	+	433	0.534457	8.01001	14.3965	0.000492725	0.090723	-1.04228	ns	ns	ns
PA14_33900	PA14_33900	-	aldehyde dehydrogenase	3011563..3013878	+	772	0.333284	7.26744	13.8212	0.000616767	0.110121	-0.95813	ns	ns	ns
PA14_38440	PA14_38440	gnyD	citronelloyl-CoA dehydrogenase, GnyD	3427846..3429009	+	388	0.696582	8.17372	13.6385	0.000666572	0.115513	-0.937369	ns	ns	ns
PA14_64640	PA14_64640	-	TetR family transcriptional regulator	5757762..5758391	+	210	0.420562	6.97067	13.3811	0.000734343	0.123621	-0.907906	ns	ns	ns
PA14_64410	PA14_64410	-	hypothetical protein	5738681..5738947	-	89	-0.36781	5.54049	13.0395	0.000841861	0.136058	-0.866275	ns	ns	ns
PA14_50430	PA14_50430	flgG	flagellar basal body rod protein FlgG	4480859..4481644	-	262	-0.559952	6.73604	13.0153	0.000854406	0.136058	-0.866275	ns	ns	ns
PA14_44120	PA14_44120	-	3-hydroxyisobutyrate dehydrogenase	3926831..3927697	-	289	0.387956	6.85223	12.9313	0.000879277	0.136334	-0.865395	ns	ns	ns
PA14_38570	PA14_38570	-	transcriptional regulator	3440271..3441641	+	457	0.275158	6.73165	12.3735	0.00110226	0.166527	-0.778516	ns	ns	ns
PA14_03420	PA14_03420	-	hypothetical protein	313222..313638	-	139	0.48776	6.80962	12.2354	0.00117093	0.171076	-0.766811	ns	ns	ns
PA14_55960	PA14_55960	pctC	chemotactic transducer PctC	4994810..4996708	+	633	-0.466866	7.01604	12.1926	0.00119045	0.171076	-0.766811	ns	ns	ns
PA14_30740	PA14_30740	-	NADPH specific quinone oxidoreductase	2666962..2667552	+	197	0.51655	3.51144	11.7011	0.0014533	0.203877	-0.690632	ns	ns	ns
PA14_50470	PA14_50470	flgC	flagellar basal body rod protein FlgC	4484799..4485239	-	147	-0.624613	5.10022	11.6116	0.00150861	0.206715	-0.684628	ns	ns	ns
PA14_42700	PA14_42700	alkA	DNA-3-methyladenine glycosidase II	3798594..3799487	+	298	0.390704	6.64732	11.5419	0.00155269	0.207919	-0.682106	ns	ns	ns
PA14_48780	PA14_48780	-	hypothetical protein	4336875..4337537	-	221	0.309115	6.06276	11.4218	0.00163238	0.213733	-0.670128	ns	ns	ns
PA14_64610	PA14_64610	-	hypothetical protein	5755394..5756506	-	371	0.339855	7.85047	11.1897	0.00179894	0.230421	-0.637477	ns	ns	ns
PA14_16380	PA14_16380	-	LysR family transcriptional regulator	1400900..1401805	-	302	-0.343217	5.28293	11.0964	0.00187088	0.234537	-0.629789	ns	ns	ns
PA14_50320	PA14_50320	-	hypothetical protein	4472946..4473548	-	201	-0.635604	5.56456	10.0893	0.00288405	0.354017	-0.450976	ns	ns	ns
PA14_37190	PA14_37190	ada	O6-methylguanine-DNA methyltransferase	3312668..3313744	-	359	0.327089	6.54892	9.88655	0.00313811	0.377342	-0.423265	ns	ns	ns
PA14_38560	PA14_38560	-	MFS transporter	3438790..3440142	+	451	0.28152	6.40486	9.73647	0.00334994	0.394757	-0.403671	ns	ns	ns
PA14_41080	PA14_41080	-	hydroxyacylglutathione hydrolase	3662879..3663361	+	161	0.329888	4.70568	9.4917	0.00372866	0.43077	-0.365754	ns	ns	ns
PA14_36250	PA14_36250	-	hypothetical protein	3227598..3228482	-	295	0.295468	6.1426	9.43925	0.00381561	0.432337	-0.364177	ns	ns	ns
PA14_41050	PA14_41050	dnaQ	DNA polymerase III subunit epsilon	3660468..3661208	-	247	0.48038	6.36526	9.32512	0.00402439	0.439326	-0.357213	ns	ns	ns
PA14_36230	PA14_36230	-	amino acid ABC transporter permease	3226905..3227582	+	226	0.441417	5.52897	9.31716	0.00402641	0.439326	-0.357213	ns	ns	ns
PA14_33000	PA14_33000	gcvP2	glycine dehydrogenase	2886115..2888994	+	960	0.350892	8.16318	8.90922	0.00482545	0.514788	-0.288371	ns	ns	ns
PA14_64620	PA14_64620	-	oxidoreductase	5756503..5757603	-	367	0.677516	9.69847	8.88444	0.00489276	0.514788	-0.288371	ns	ns	ns
PA14_01020	PA14_01020	hsiC1	HsiC1	99431..100927	+	499	-0.494109	7.16445	8.80382	0.00507217	0.515933	-0.287406	ns	ns	ns
PA14_38610	PA14_38610	-	hypothetical protein	3444304..3445728	-	475	0.386276	6.11019	8.79478	0.00507877	0.515933	-0.287406	ns	ns	ns
PA14_33050	PA14_33050	-	hypothetical protein	2893079..2893954	-	292	0.383549	6.29221	8.73874	0.00520829	0.520123	-0.283894	ns	ns	ns
PA14_54760	PA14_54760	-	hypothetical protein	4853789..4854865	+	359	-0.403072	5.66079	8.62841	0.00547261	0.537411	-0.269694	ns	ns	ns
PA14_45740	PA14_45740	fliR	flagellar biosynthesis protein FliR	4067897..4068673	-	259	-0.398905	5.98261	8.48327	0.00584279	0.564356	-0.248447	ns	ns	ns
PA14_35500	PA14_35500	bkdB	branched-chain alpha-keto acid dehydrogenase subunit E2	3156060..3157346	-	429	0.609531	8.15239	8.4043	0.00607083	0.576925	-0.238881	ns	ns	ns
PA14_37320	PA14_37320	-	hypothetical protein	3322033..3322509	+	159	0.442706	5.30966	8.31721	0.00629936	0.580965	-0.23585	ns	ns	ns
PA14_40960	PA14_40960	-	pilin biosynthetic protein	3651973..3653661	-	563	0.36066	8.26489	8.29904	0.00635156	0.580965	-0.23585	ns	ns	ns
PA14_65190	PA14_65190	-	TrmH family RNA methyltransferase , group 3	5809333..5810079	-	249	0.235718	6.66349	8.27918	0.00640915	0.580965	-0.23585	ns	ns	ns
PA14_50250	PA14_50250	fliS	flagellar protein FliS	4462945..4463325	-	127	-0.677851	6.92987	8.24336	0.00653063	0.583007	-0.234326	ns	ns	ns
PA14_63150	PA14_63150	pmrA	two-component response regulator	5635995..5636660	+	222	0.391214	7.51308	8.06185	0.00708682	0.614378	-0.211564	ns	ns	ns
PA14_53690	PA14_53690	-	hypothetical protein	4761706..4761978	+	91	-0.649845	3.78112	8.06078	0.00709058	0.614378	-0.211564	ns	ns	ns
PA14_38730	PA14_38730	-	major facilitator superfamily transporter	3453132..3454340	+	403	0.314161	6.48243	7.81202	0.00793812	0.677846	-0.168869	ns	ns	ns
PA14_71670	PA14_71670	-	hypothetical protein	6383971..6385185	-	405	0.315881	8.12646	7.76719	0.00810412	0.682135	-0.166129	ns	ns	ns
PA14_44530	PA14_44530	-	multidrug efflux system protein MdtI	3964934..3965263	+	110	0.45129	4.47299	7.66221	0.0085075	0.706003	-0.151194	ns	ns	ns
PA14_37820	PA14_37820	-	hypothetical protein	3372115..3373338	-	408	0.285785	6.54951	7.59325	0.00878412	0.718834	-0.143371	ns	ns	ns
PA14_61190	PA14_61190	-	hypothetical protein	5457101..5458807	-	569	-0.304704	6.69981	7.35296	0.00982563	0.778284	-0.108862	ns	ns	ns
PA14_37270	PA14_37270	-	LamB/YcsF family protein	3319574..3320317	+	248	0.56886	6.98537	7.35149	0.00985275	0.778284	-0.108862	ns	ns	ns
PA14_37310	PA14_37310	-	hypothetical protein	3321024..3321965	+	314	0.445042	6.67406	7.33978	0.00990687	0.778284	-0.108862	ns	ns	ns
PA14_48500	PA14_48500	-	transcriptional regulator	4311093..4311980	+	296	-0.413167	5.49611	7.27989	0.010168	0.788285	-0.103317	ns	ns	ns
PA14_38110	PA14_38110	-	serine/threonine transporter SstT	3398891..3400120	-	410	0.481115	7.43641	7.23182	0.0104211	0.797417	-0.0983148	ns	ns	ns
PA14_35080	PA14_35080	-	arsenical resistance protein	3123481..3124173	-	231	0.365902	4.85062	7.18669	0.0106232	0.802462	-0.0955756	ns	ns	ns
PA14_01010	PA14_01010	hsiB1	HsiB1	98900..99418	+	173	-0.540312	5.80317	7.16286	0.0107644	0.802837	-0.0953726	ns	ns	ns
PA14_55410	PA14_55410	lapC	LapC	4930632..4931810	-	393	-0.242484	6.21639	7.11641	0.010981	0.804255	-0.0946063	ns	ns	ns
PA14_30400	PA14_30400	-	sulfur transfer complex subunit TusD	2632934..2633329	-	132	0.494195	4.97388	7.07717	0.0111878	0.804255	-0.0946063	ns	ns	ns
PA14_46060	PA14_46060	gbuR	transcriptional regulator	4095896..4096789	-	298	-0.22423	5.8319	7.0759	0.011193	0.804255	-0.0946063	ns	ns	ns
PA14_39150	PA14_39150	-	azoreductase	3487713..3488321	-	203	0.411018	4.95052	6.9001	0.0121653	0.863591	-0.063692	ns	ns	ns
PA14_41800	PA14_41800	-	transcriptional regulator	3730426..3733149	-	908	0.222803	6.79194	6.865	0.0123701	0.867672	-0.0616444	ns	ns	ns
PA14_18310	PA14_18310	-	hypothetical protein	1570836..1571249	-	138	0.341513	6.17944	6.81764	0.0126523	0.877025	-0.0569878	ns	ns	ns
PA14_16710	PA14_16710	-	hypothetical protein	1431174..1431854	+	227	0.656461	7.96001	6.72126	0.0132718	0.905942	-0.0428995	ns	ns	ns
PA14_42710	PA14_42710	-	hypothetical protein	3799503..3799694	-	64	0.344818	4.58337	6.69707	0.0134022	0.905942	-0.0428995	ns	ns	ns
PA14_62570	PA14_62570	folK	2-amino-4-hydroxy-6- hydroxymethyldihydropteridine pyrophosphokinase	5582656..5583144	+	163	0.429748	6.24318	6.64445	0.0137686	0.905942	-0.0428995	ns	ns	ns
PA14_22710	PA14_22710	-	hypothetical protein	1975607..1976167	+	187	0.56522	7.87102	6.64084	0.0137924	0.905942	-0.0428995	ns	ns	ns
PA14_29390	PA14_29390	-	hypothetical protein	2544083..2546152	+	690	-0.276441	7.19757	6.59585	0.0140687	0.905942	-0.0428995	ns	ns	ns
PA14_20670	PA14_20670	-	glutamine synthetase	1779377..1780618	+	414	0.200362	7.04567	6.58642	0.0141326	0.905942	-0.0428995	ns	ns	ns
PA14_47580	PA14_47580	-	MarR family transcriptional regulator	4237417..4237866	-	150	0.459477	5.13404	6.58458	0.0141457	0.905942	-0.0428995	ns	ns	ns
PA14_20730	PA14_20730	flgM	hypothetical protein	1784108..1784431	-	108	-0.625809	9.20462	6.51484	0.0146527	0.908381	-0.0417318	ns	ns	ns
PA14_38720	PA14_38720	-	hypothetical protein	3452444..3453007	+	188	0.255518	5.47103	6.49895	0.0147401	0.908381	-0.0417318	ns	ns	ns
PA14_10740	PA14_10740	-	spermidine acetyltransferase	925770..926279	+	170	0.251048	6.0602	6.47967	0.0148778	0.908381	-0.0417318	ns	ns	ns
PA14_48150	PA14_48150	-	hypothetical protein	4286195..4286536	+	114	-0.287525	5.33933	6.46906	0.0149542	0.908381	-0.0417318	ns	ns	ns
PA14_54220	PA14_54220	icp	inhibitor of cysteine peptidase	4812268..4812672	+	135	-0.366787	5.97746	6.44373	0.0151421	0.908381	-0.0417318	ns	ns	ns
PA14_33530	PA14_33530	-	hypothetical protein	2950112..2951029	-	306	0.448556	5.89054	6.4304	0.0152614	0.908381	-0.0417318	ns	ns	ns
PA14_37290	PA14_37290	-	hypothetical protein	3320314..3321027	+	238	0.40269	6.79622	6.43018	0.015263	0.908381	-0.0417318	ns	ns	ns
PA14_37220	PA14_37220	-	LysR family transcriptional regulator	3315808..3316761	-	318	0.259819	5.46977	6.35179	0.0158266	0.931022	-0.0310398	ns	ns	ns
PA14_39130	PA14_39130	-	ABC transporter ATP-binding protein	3485688..3487253	+	522	0.457675	7.76285	6.33791	0.0159595	0.931022	-0.0310398	ns	ns	ns
PA14_06880	PA14_06880	-	LysR family transcriptional regulator	596990..597868	-	293	-0.331719	6.26632	6.25888	0.0165591	0.956534	-0.0192997	ns	ns	ns
PA14_63130	PA14_63130	-	hypothetical protein	5635122..5635982	+	287	0.428024	7.97042	6.21384	0.0169503	0.969625	-0.0133964	ns	ns	ns
PA14_29760	PA14_29760	-	chemotaxis transducer	2576304..2578448	-	715	-0.223017	7.00571	6.16272	0.0173505	0.97508	-0.0109597	ns	ns	ns
PA14_50340	PA14_50340	flgL	flagellar hook-associated protein FlgL	4474369..4475688	-	440	-0.403655	6.08401	6.14407	0.0175356	0.97508	-0.0109597	ns	ns	ns
PA14_39180	PA14_39180	-	hypothetical protein	3489415..3489849	-	145	0.478833	5.19236	6.13679	0.017586	0.97508	-0.0109597	ns	ns	ns
PA14_30330	PA14_30330	serS	seryl-tRNA synthetase	2627215..2628495	+	427	0.412228	7.62682	6.09205	0.0179876	0.97508	-0.0109597	ns	ns	ns
PA14_31530	PA14_31530	-	acyl-CoA thiolase	2740838..2742028	+	397	0.232164	6.76439	6.06314	0.018216	0.97508	-0.0109597	ns	ns	ns
PA14_18580	PA14_18580	algD	GDP-mannose 6-dehydrogenase AlgD	1593998..1595308	-	437	-0.406943	4.32644	6.04712	0.0183595	0.97508	-0.0109597	ns	ns	ns
PA14_71220	PA14_71220	cls	cardiolipin synthetase	6344830..6346302	-	491	0.224107	7.41377	6.03535	0.0184657	0.97508	-0.0109597	ns	ns	ns
PA14_61340	PA14_61340	-	hypothetical protein	5476364..5476627	-	88	0.344694	4.66489	6.01587	0.018643	0.97508	-0.0109597	ns	ns	ns
PA14_38180	PA14_38180	-	hypothetical protein	3405199..3406659	-	487	0.495726	6.25969	5.99884	0.0188277	0.97508	-0.0109597	ns	ns	ns
PA14_41150	PA14_41150	nppC	peptidyl nucleoside antibiotic ABC transporter permease NppC	3670001..3671020	+	340	0.333016	5.54032	5.99045	0.0188771	0.97508	-0.0109597	ns	ns	ns
PA14_19210	PA14_19210	-	hypothetical protein	1658658..1659200	-	181	0.205406	6.06102	5.98407	0.0189363	0.97508	-0.0109597	ns	ns	ns
PA14_45720	PA14_45720	flhB	flagellar biosynthesis protein FlhB	4066758..4067894	-	379	-0.304273	6.90024	5.97461	0.0190316	0.97508	-0.0109597	ns	ns	ns
PA14_38430	PA14_38430	gnyR	regulatory gene of gnyRDBHAL cluster, GnyR	3427393..3427797	+	135	0.545026	7.09791	5.87159	0.0200433	0.999551	-0.000195089	ns	ns	ns
PA14_43520	PA14_43520	-	hypothetical protein	3875737..3876543	-	269	0.242616	6.26737	5.84727	0.0202561	0.999551	-0.000195089	ns	ns	ns
PA14_06390	PA14_06390	-	hypothetical protein	563308..563601	-	98	-0.48031	3.71341	5.83964	0.0203325	0.999551	-0.000195089	ns	ns	ns
PA14_38160	PA14_38160	-	hypothetical protein	3404017..3404775	+	253	0.360214	5.47007	5.80865	0.0206463	0.999551	-0.000195089	ns	ns	ns
PA14_43140	PA14_43140	-	MarR family transcriptional regulator	3842926..3843402	+	159	0.361437	5.17343	5.79992	0.0207357	0.999551	-0.000195089	ns	ns	ns
PA14_69010	PA14_69010	-	hypothetical protein	6155236..6155790	-	185	0.368743	7.1539	5.78871	0.0208806	0.999551	-0.000195089	ns	ns	ns
PA14_26980	PA14_26980	-	hypothetical protein	2347241..2347729	-	163	-0.377448	5.81796	5.77355	0.021015	0.999551	-0.000195089	ns	ns	ns
PA14_58690	PA14_58690	-	hypothetical protein	5229197..5231452	-	752	-0.366788	7.75808	5.72472	0.0215506	0.999551	-0.000195089	ns	ns	ns
PA14_62590	PA14_62590	panC	pantoate--beta-alanine ligase	5584191..5585042	+	284	0.314888	7.16074	5.7168	0.0216251	0.999551	-0.000195089	ns	ns	ns
PA14_41160	PA14_41160	nppD	peptidyl nucleoside antibiotic ABC transporter ATP-binding protein NppD	3671022..3672632	+	537	0.296281	6.70061	5.70558	0.0217312	0.999551	-0.000195089	ns	ns	ns
PA14_17630	PA14_17630	potB	polyamine transport protein PotB	1514941..1515834	-	298	-0.279638	5.41191	5.69868	0.0218029	0.999551	-0.000195089	ns	ns	ns
PA14_24060	PA14_24060	xcpW	general secretion pathway protein J	2088952..2089665	+	238	-0.199104	6.11466	5.62711	0.0225931	0.999551	-0.000195089	ns	ns	ns
PA14_17920	PA14_17920	glpM	membrane protein GlpM	1539568..1539897	-	110	-0.258194	4.5159	5.59896	0.0229122	0.999551	-0.000195089	ns	ns	ns
PA14_38170	PA14_38170	-	hypothetical protein	3404760..3405074	+	105	0.534505	3.77947	5.56443	0.0233329	0.999551	-0.000195089	ns	ns	ns
PA14_39070	PA14_39070	-	hypothetical protein	3482981..3483373	-	131	0.405604	5.90017	5.55638	0.0234345	0.999551	-0.000195089	ns	ns	ns
PA14_65110	PA14_65110	alr	biosynthetic alanine racemase	5804393..5805469	-	359	0.229314	7.43865	5.53486	0.0236574	0.999551	-0.000195089	ns	ns	ns
PA14_61330	PA14_61330	-	magnesium transporter, MgtC family	5475647..5476351	+	235	0.266215	6.21785	5.49073	0.0241856	0.999551	-0.000195089	ns	ns	ns
PA14_38320	PA14_38320	-	bile acid/Na+ symporter family transporter	3415099..3416100	+	334	0.213934	5.70861	5.47744	0.0243471	0.999551	-0.000195089	ns	ns	ns
PA14_41840	PA14_41840	cysH	phosphoadenosine phosphosulfate reductase	3738178..3738981	+	268	0.303458	5.72031	5.47623	0.0243619	0.999551	-0.000195089	ns	ns	ns
PA14_18330	PA14_18330	arnT	4-amino-4-deoxy-L-arabinose transferase	1571590..1573239	-	550	0.203411	8.1692	5.46922	0.0244477	0.999551	-0.000195089	ns	ns	ns
PA14_33130	PA14_33130	-	cation-transporting P-type ATPase	2900290..2902275	+	662	0.400462	7.02627	5.46422	0.0245407	0.999551	-0.000195089	ns	ns	ns
PA14_46960	PA14_46960	ggt	gamma-glutamyltranspeptidase	4181255..4182928	+	558	0.340628	7.87729	5.41692	0.0251158	0.999551	-0.000195089	ns	ns	ns
PA14_43250	PA14_43250	-	hypothetical protein	3853781..3854128	+	116	0.276713	4.98396	5.33695	0.0261284	0.999551	-0.000195089	ns	ns	ns
PA14_05280	PA14_05280	yqgF	Holliday junction resolvase-like protein	461077..461511	-	145	0.267443	6.06156	5.3168	0.0263952	0.999551	-0.000195089	ns	ns	ns
PA14_66060	PA14_66060	rfaE	bifunctional heptose 7-phosphate kinase/heptose 1-phosphate adenyltransferase	5883665..5885089	-	475	0.365222	9.04327	5.30142	0.0266009	0.999551	-0.000195089	ns	ns	ns
PA14_00800	PA14_00800	-	hypothetical protein	78396..78671	+	92	0.285085	5.29926	5.2912	0.0267385	0.999551	-0.000195089	ns	ns	ns
PA14_33550	PA14_33550	-	ABC transporter ATP-binding protein	2951928..2952683	-	252	0.617723	6.14309	5.26728	0.0270966	0.999551	-0.000195089	ns	ns	ns
PA14_30350	PA14_30350	-	hypothetical protein	2629899..2630873	-	325	0.320767	5.94117	5.25343	0.0272538	0.999551	-0.000195089	ns	ns	ns
PA14_24910	PA14_24910	moeA2	molybdenum cofactor biosynthesis protein A2	2175871..2177088	+	406	0.202705	7.11005	5.24945	0.0273087	0.999551	-0.000195089	ns	ns	ns
PA14_16200	PA14_16200	-	hypothetical protein	1384137..1384829	+	231	-0.244119	5.50421	5.23024	0.0275755	0.999551	-0.000195089	ns	ns	ns
PA14_38550	PA14_38550	maiA	maleylacetoacetate isomerase	3438067..3438705	+	213	0.365718	6.96702	5.22398	0.0276964	0.999551	-0.000195089	ns	ns	ns
PA14_30390	PA14_30390	-	sulfur relay protein TusC	2632578..2632937	-	120	0.309911	4.5602	5.21679	0.027764	0.999551	-0.000195089	ns	ns	ns
PA14_39280	PA14_39280	rbsK	ribokinase	3497825..3498751	-	309	0.292335	6.24889	5.19135	0.0281243	0.999551	-0.000195089	ns	ns	ns
PA14_00780	PA14_00780	-	hypothetical protein	75734..76276	-	181	-0.248501	5.86315	5.17424	0.0283695	0.999551	-0.000195089	ns	ns	ns
PA14_30970	PA14_30970	-	transcriptional regulator	2691005..2692000	-	332	0.263449	5.32936	5.16135	0.0285558	0.999551	-0.000195089	ns	ns	ns
PA14_33040	PA14_33040	gcvT2	glycine cleavage system protein T2	2891911..2893032	+	374	0.295027	7.05428	5.14917	0.028752	0.999551	-0.000195089	ns	ns	ns
PA14_40660	PA14_40660	-	hypothetical protein	3630345..3630809	+	155	-0.60252	3.70963	5.14836	0.0287787	0.999551	-0.000195089	ns	ns	ns
PA14_50870	PA14_50870	-	hypothetical protein	4521914..4522213	-	100	-0.360428	3.57288	5.12151	0.0291398	0.999551	-0.000195089	ns	ns	ns
PA14_29480	PA14_29480	-	ABC-2 transporter permease	2556397..2557200	+	268	-0.458069	3.93493	5.12126	0.0291444	0.999551	-0.000195089	ns	ns	ns
PA14_45560	PA14_45560	motC	flagellar motor protein	4052941..4053681	-	247	-0.350431	6.98	5.11821	0.0292229	0.999551	-0.000195089	ns	ns	ns
PA14_38340	PA14_38340	-	ring-cleaving dioxygenase	3417655..3418077	+	141	0.235283	5.62362	5.08118	0.0297443	0.999551	-0.000195089	ns	ns	ns
PA14_46070	PA14_46070	gbuA	guanidinobutyrase	4096997..4097956	+	320	-0.442065	5.08373	5.04221	0.0303581	0.999551	-0.000195089	ns	ns	ns
PA14_27370	PA14_27370	-	ATP-dependent RNA helicase	2373795..2375498	+	568	0.386253	9.12742	4.98868	0.0311844	0.999551	-0.000195089	ns	ns	ns
PA14_35860	PA14_35860	-	amino acid permease	3190988..3192292	+	435	0.301657	5.20321	4.97446	0.0314106	0.999551	-0.000195089	ns	ns	ns
PA14_16880	PA14_16880	-	ABC transporter permease	1446939..1447673	+	245	-0.334102	4.79743	4.9498	0.0318099	0.999551	-0.000195089	ns	ns	ns
PA14_32530	PA14_32530	-	cytochrome c	2825911..2826564	+	218	0.379926	5.81035	4.937	0.032045	0.999551	-0.000195089	ns	ns	ns
PA14_42180	PA14_42180	-	hypothetical protein	3762552..3763238	-	229	0.310606	5.91901	4.93533	0.0320467	0.999551	-0.000195089	ns	ns	ns
PA14_50890	PA14_50890	-	hypothetical protein	4523092..4523589	+	166	-0.312084	5.19442	4.93127	0.0321137	0.999551	-0.000195089	ns	ns	ns
PA14_32880	PA14_32880	-	hypothetical protein	2877066..2877917	-	284	0.265411	5.54594	4.92521	0.0322136	0.999551	-0.000195089	ns	ns	ns
PA14_41380	PA14_41380	glnS	glutaminyl-tRNA synthetase	3689939..3691609	-	557	0.451731	8.28149	4.92492	0.0322537	0.999551	-0.000195089	ns	ns	ns
PA14_47110	PA14_47110	-	hypothetical protein	4197563..4197970	-	136	0.484509	6.99129	4.91709	0.0323834	0.999551	-0.000195089	ns	ns	ns
PA14_32770	PA14_32770	-	hypothetical protein	2845921..2846445	+	175	0.40499	7.02757	4.90722	0.0325479	0.999551	-0.000195089	ns	ns	ns
PA14_01060	PA14_01060	tssE1	TssE1	102506..103015	+	170	-0.450302	5.51271	4.89758	0.0327093	0.999551	-0.000195089	ns	ns	ns
PA14_32930	PA14_32930	-	hypothetical protein	2880132..2881049	+	306	0.28049	6.52963	4.83687	0.033716	0.999551	-0.000195089	ns	ns	ns
PA14_49720	PA14_49720	-	hypothetical protein	4423761..4424174	+	138	0.297452	5.83876	4.8198	0.034008	0.999551	-0.000195089	ns	ns	ns
PA14_42230	PA14_42230	bglX	beta-glucosidase	3766270..3768564	+	765	0.127103	7.67614	4.76299	0.0350201	0.999551	-0.000195089	ns	ns	ns
PA14_73090	PA14_73090	-	hypothetical protein	6507745..6508989	-	415	-0.288657	5.57441	4.73591	0.0355141	0.999551	-0.000195089	ns	ns	ns
PA14_20060	PA14_20060	-	hypothetical protein	1729996..1730283	-	96	-0.525485	2.75615	4.70683	0.0360529	0.999551	-0.000195089	ns	ns	ns
PA14_04030	PA14_04030	-	hypothetical protein	363195..364214	+	340	0.214469	7.31666	4.7051	0.0360853	0.999551	-0.000195089	ns	ns	ns
PA14_33320	PA14_33320	-	hypothetical protein	2929123..2930106	-	328	0.396081	4.57816	4.69245	0.0363226	0.999551	-0.000195089	ns	ns	ns
PA14_15230	PA14_15230	xseA	exodeoxyribonuclease VII large subunit	1289880..1291259	-	460	0.27575	7.25951	4.68447	0.0364902	0.999551	-0.000195089	ns	ns	ns
PA14_22330	PA14_22330	-	glycine betaine-binding protein	1944551..1945408	+	286	-0.296473	4.28634	4.68151	0.0365294	0.999551	-0.000195089	ns	ns	ns
PA14_49840	PA14_49840	dgt	deoxyguanosinetriphosphate triphosphohydrolase	4431765..4433261	-	499	-0.182618	6.27597	4.67099	0.0367294	0.999551	-0.000195089	ns	ns	ns
PA14_24340	PA14_24340	-	two-component sensor	2115489..2116784	-	432	-0.177914	6.1638	4.6521	0.0370914	0.999551	-0.000195089	ns	ns	ns
PA14_11600	PA14_11600	-	ABC transporter	1003505..1005307	-	601	-0.271215	6.23576	4.61792	0.0377566	0.999551	-0.000195089	ns	ns	ns
PA14_72210	PA14_72210	-	hypothetical protein	6432477..6433616	-	380	0.171404	7.77937	4.58602	0.0383891	0.999551	-0.000195089	ns	ns	ns
PA14_59660	PA14_59660	-	hypothetical protein	5308761..5309342	+	194	-0.328893	3.5495	4.56427	0.0388268	0.999551	-0.000195089	ns	ns	ns
PA14_56210	PA14_56210	-	hypothetical protein	5018512..5019318	+	269	-0.254686	5.45969	4.55965	0.0389205	0.999551	-0.000195089	ns	ns	ns
PA14_04010	PA14_04010	-	hypothetical protein	361977..362480	-	168	-0.283059	5.86438	4.55656	0.0389833	0.999551	-0.000195089	ns	ns	ns
PA14_50240	PA14_50240	-	hypothetical protein	4462626..4462922	-	99	-0.542665	6.28779	4.55624	0.0390278	0.999551	-0.000195089	ns	ns	ns
PA14_40570	PA14_40570	-	two-component response regulator	3622472..3623677	-	402	0.227684	5.9025	4.55006	0.0391158	0.999551	-0.000195089	ns	ns	ns
PA14_18340	PA14_18340	-	hypothetical protein	1573236..1574123	-	296	0.392814	7.91709	4.54913	0.0391727	0.999551	-0.000195089	ns	ns	ns
PA14_52610	PA14_52610	-	hypothetical protein	4664895..4665899	-	335	0.237618	7.42739	4.54621	0.0391945	0.999551	-0.000195089	ns	ns	ns
PA14_07900	PA14_07900	-	ABC transporter permease	681283..682113	+	277	-0.322754	4.98467	4.53609	0.0394023	0.999551	-0.000195089	ns	ns	ns
PA14_55030	PA14_55030	-	ABC transporter permease	4886892..4887956	+	355	-0.290136	5.43279	4.5192	0.0397516	0.999551	-0.000195089	ns	ns	ns
PA14_59170	PA14_59170	-	hypothetical protein	5267621..5267854	-	78	0.58182	5.60381	4.51296	0.0399197	0.999551	-0.000195089	ns	ns	ns
PA14_32610	PA14_32610	dsbG	disulfide isomerase/thiol-disulfide oxidase	2832396..2833166	+	257	0.204505	5.27457	4.48966	0.0403709	0.999551	-0.000195089	ns	ns	ns
PA14_41810	PA14_41810	-	transcriptional regulator	3733152..3735857	-	902	0.23101	7.7251	4.46289	0.040941	0.999551	-0.000195089	ns	ns	ns
PA14_53810	PA14_53810	-	hypothetical protein	4771279..4771752	-	158	-0.378465	5.59763	4.4527	0.041183	0.999551	-0.000195089	ns	ns	ns
PA14_64440	PA14_64440	-	hypothetical protein	5740541..5741404	-	288	0.178974	7.054	4.4359	0.0415249	0.999551	-0.000195089	ns	ns	ns
PA14_40730	PA14_40730	-	ribosomal RNA large subunit methyltransferase N	3636128..3637168	+	347	0.220086	7.16072	4.43168	0.0416168	0.999551	-0.000195089	ns	ns	ns
PA14_30380	PA14_30380	-	hypothetical protein	2632273..2632578	-	102	0.372794	3.96541	4.41699	0.0419392	0.999551	-0.000195089	ns	ns	ns
PA14_38090	PA14_38090	-	pseudouridylate synthase	3397868..3398770	-	301	0.249546	6.94192	4.40795	0.0421399	0.999551	-0.000195089	ns	ns	ns
PA14_56140	PA14_56140	-	hypothetical protein	5013478..5014755	+	426	-0.19835	7.31158	4.36774	0.0430401	0.999551	-0.000195089	ns	ns	ns
PA14_50530	PA14_50530	braD	branched-chain amino acid transport protein BraD	4488332..4489255	+	308	0.281078	5.88725	4.35428	0.0433463	0.999551	-0.000195089	ns	ns	ns
PA14_45680	PA14_45680	flhA	flagellar biosynthesis protein FlhA	4061770..4063893	-	708	-0.297803	7.94996	4.34388	0.0435973	0.999551	-0.000195089	ns	ns	ns
PA14_59900	PA14_59900	-	hypothetical protein	5333604..5334263	+	220	-0.345044	4.11229	4.33456	0.0437995	0.999551	-0.000195089	ns	ns	ns
PA14_49800	PA14_49800	-	oxidoreductase	4429321..4430310	+	330	-0.209604	5.98474	4.32255	0.0440781	0.999551	-0.000195089	ns	ns	ns
PA14_47690	PA14_47690	cobQ	cobyric acid synthase	4244882..4246354	-	491	0.264361	7.91777	4.31388	0.0442803	0.999551	-0.000195089	ns	ns	ns
PA14_47720	PA14_47720	cobC	threonine-phosphate decarboxylase	4246347..4247342	-	332	0.379858	7.20873	4.3053	0.0445208	0.999551	-0.000195089	ns	ns	ns
PA14_44000	PA14_44000	sucB	dihydrolipoamide succinyltransferase	3915162..3916391	-	410	0.458579	8.43489	4.3037	0.0445584	0.999551	-0.000195089	ns	ns	ns
PA14_35190	PA14_35190	pbpC	penicillin-binding protein 3A	3129531..3131228	-	566	0.191106	7.2798	4.28995	0.0448437	0.999551	-0.000195089	ns	ns	ns
PA14_28620	PA14_28620	-	hypothetical protein	2465588..2465914	-	109	0.226448	4.92895	4.28974	0.0448487	0.999551	-0.000195089	ns	ns	ns
PA14_11400	PA14_11400	ribD	riboflavin-specific deaminase/reductase	988435..989556	+	374	0.421942	8.52365	4.26953	0.0453707	0.999551	-0.000195089	ns	ns	ns
PA14_33010	PA14_33010	glyA2	serine hydroxymethyltransferase	2889137..2890393	+	419	0.181007	6.8317	4.24876	0.0458323	0.999551	-0.000195089	ns	ns	ns
PA14_41470	PA14_41470	acnB	bifunctional aconitate hydratase 2/2-methylisocitrate dehydratase	3697030..3699639	+	870	0.443651	9.6951	4.24534	0.0459496	0.999551	-0.000195089	ns	ns	ns
PA14_29940	PA14_29940	nuoG	NADH dehydrogenase subunit G	2591467..2594184	-	906	0.316927	9.40269	4.24306	0.045971	0.999551	-0.000195089	ns	ns	ns
PA14_58500	PA14_58500	-	hypothetical protein	5209620..5210252	-	211	0.222704	7.62383	4.19944	0.0470474	0.999551	-0.000195089	ns	ns	ns
PA14_64590	PA14_64590	-	MFS transporter	5753858..5755174	-	439	0.237232	7.7467	4.19561	0.0471432	0.999551	-0.000195089	ns	ns	ns
PA14_52980	PA14_52980	phhR	transcriptional regulator PhhR	4696353..4697912	-	520	0.161513	7.04133	4.17237	0.0477294	0.999551	-0.000195089	ns	ns	ns
PA14_22580	PA14_22580	-	AraC family transcriptional regulator	1964106..1964870	-	255	0.349498	6.07255	4.17253	0.0477656	0.999551	-0.000195089	ns	ns	ns
PA14_65200	PA14_65200	rnr	exoribonuclease RNase R	5810076..5812799	-	908	0.226495	8.99632	4.16835	0.0478316	0.999551	-0.000195089	ns	ns	ns
PA14_00720	PA14_00720	-	hypothetical protein	71678..71911	+	78	-0.198027	5.14486	4.16617	0.0478871	0.999551	-0.000195089	ns	ns	ns
PA14_65390	PA14_65390	-	hypothetical protein	5824962..5826470	-	503	0.440616	8.1734	4.16479	0.0479626	0.999551	-0.000195089	ns	ns	ns
PA14_41590	PA14_41590	-	cytoplasmic membrane protein	3714270..3715094	-	275	0.421224	8.43674	4.16399	0.047983	0.999551	-0.000195089	ns	ns	ns
PA14_35730	PA14_35730	-	hypothetical protein	3176984..3177358	-	125	0.350321	5.102	4.15872	0.0480773	0.999551	-0.000195089	ns	ns	ns
PA14_28630	PA14_28630	-	hydrolase	2466106..2466969	+	288	0.176812	6.17101	4.14695	0.0483796	0.999551	-0.000195089	ns	ns	ns
PA14_17910	PA14_17910	-	alpha/beta hydrolase	1538565..1539551	+	329	-0.213429	5.86705	4.13855	0.0485966	0.999551	-0.000195089	ns	ns	ns
PA14_62360	PA14_62360	-	Rieske family iron-sulfur cluster-binding protein	5563545..5563892	+	116	0.285123	5.35787	4.12981	0.0488236	0.999551	-0.000195089	ns	ns	ns
PA14_31400	PA14_31400	-	chemotaxis transducer	2730777..2732504	-	576	-0.292994	6.18213	4.11287	0.0492877	0.999551	-0.000195089	ns	ns	ns
PA14_01080	PA14_01080	tssG1	TssG1	104835..105881	+	349	-0.460295	6.41007	4.11237	0.0493205	0.999551	-0.000195089	ns	ns	ns
PA14_11410	PA14_11410	ribC	riboflavin synthase subunit alpha	989984..990643	+	220	0.346213	7.95326	4.11158	0.0493414	0.999551	-0.000195089	ns	ns	ns
PA14_22720	PA14_22720	-	hypothetical protein	1976148..1976624	-	159	0.587233	7.85436	4.11108	0.0493546	0.999551	-0.000195089	ns	ns	ns
PA14_00070	PA14_00070	-	D,D-heptose 1,7-bisphosphate phosphatase	7803..8339	-	179	0.294445	6.51098	4.09617	0.0497435	0.999551	-0.000195089	ns	ns	ns
PA14_49400	PA14_49400	-	hypothetical protein	4390542..4390925	+	128	0.320442	7.20413	4.09089	0.0498892	0.999551	-0.000195089	ns	ns	ns
PA14_55710	PA14_55710	-	hypothetical protein	4972197..4972880	-	228	0.316519	6.93704	4.08625	0.0500129	0.999551	-0.000195089	ns	ns	ns
PA14_54790	PA14_54790	-	hypothetical protein	4855698..4855970	+	91	-0.381432	4.48511	4.07988	0.0501425	0.999551	-0.000195089	ns	ns	ns
PA14_41820	PA14_41820	pabB	para-aminobenzoate synthase component I	3736022..3737383	+	454	0.217389	6.94323	4.07785	0.050197	0.999551	-0.000195089	ns	ns	ns
PA14_72820	PA14_72820	-	hypothetical protein	6486029..6486730	+	234	-0.326966	5.44258	4.07096	0.0503821	0.999551	-0.000195089	ns	ns	ns
PA14_41650	PA14_41650	-	esterase	3717181..3718191	-	337	0.284197	7.26875	4.06233	0.0506533	0.999551	-0.000195089	ns	ns	ns
PA14_34840	PA14_34840	-	non-ribosomal peptide synthetase	3096787..3103164	+	2126	0.385841	8.49013	4.0604	0.0507086	0.999551	-0.000195089	ns	ns	ns
PA14_28710	PA14_28710	pheT	phenylalanyl-tRNA synthetase subunit beta	2471477..2473855	+	793	0.316102	8.632	4.04667	0.0510422	0.999551	-0.000195089	ns	ns	ns
PA14_03860	PA14_03860	-	glutamine synthetase	347204..348580	-	459	0.33312	7.958	4.04735	0.0510638	0.999551	-0.000195089	ns	ns	ns
PA14_60200	PA14_60200	-	hypothetical protein	5362595..5363323	-	243	0.264456	7.2796	4.03953	0.0512602	0.999551	-0.000195089	ns	ns	ns
PA14_63660	PA14_63660	-	hypothetical protein	5676805..5678040	+	412	0.213234	7.79082	4.03618	0.0513291	0.999551	-0.000195089	ns	ns	ns
PA14_66220	PA14_66220	waaP	lipopolysaccharide kinase WaaP	5899262..5900068	-	269	0.306736	7.57748	4.03024	0.0515338	0.999551	-0.000195089	ns	ns	ns
PA14_45010	PA14_45010	-	hydroxypyruvate isomerase	4014009..4014791	+	261	-0.266107	5.38478	4.01798	0.0518322	0.999551	-0.000195089	ns	ns	ns
PA14_41563	PA14_41563	cobA	uroporphyrin-III C-methyltransferase	3711641..3712378	+	246	0.373399	5.95102	4.01245	0.0520277	0.999551	-0.000195089	ns	ns	ns
PA14_70230	PA14_70230	radC	DNA repair protein RadC	6261568..6262242	-	225	-0.226292	6.58181	3.96386	0.053361	0.999551	-0.000195089	ns	ns	ns
PA14_40780	PA14_40780	-	hypothetical protein	3639513..3640010	+	166	0.348885	6.88214	3.95817	0.0535663	0.999551	-0.000195089	ns	ns	ns
PA14_00180	PA14_00180	-	tRNA and rRNA cytosine-C5-methylases	18789..20093	-	435	0.266545	8.02683	3.95196	0.0537037	0.999551	-0.000195089	ns	ns	ns
PA14_27980	PA14_27980	-	tRNA-dihydrouridine synthase A	2420753..2421751	-	333	0.191429	6.40508	3.93438	0.0542145	0.999551	-0.000195089	ns	ns	ns
PA14_06190	PA14_06190	-	glutathione S-transferase	546995..547744	+	250	0.254303	5.53416	3.93218	0.054279	0.999551	-0.000195089	ns	ns	ns
PA14_66990	PA14_66990	-	16S ribosomal RNA methyltransferase RsmE	5979420..5980127	+	236	0.183309	7.00093	3.93	0.0543426	0.999551	-0.000195089	ns	ns	ns
PA14_59880	PA14_59880	-	hypothetical protein	5332854..5333210	+	119	-0.502064	2.60509	3.92388	0.054544	0.999551	-0.000195089	ns	ns	ns
PA14_12810	PA14_12810	-	two-component response regulator	1096875..1098053	+	393	-0.221214	5.43865	3.92085	0.0546114	0.999551	-0.000195089	ns	ns	ns
PA14_08010	PA14_08010	-	hypothetical protein	689063..689620	+	186	-0.405444	9.07652	3.90724	0.0550559	0.999551	-0.000195089	ns	ns	ns
PA14_28410	PA14_28410	-	hypothetical protein	2454266..2454580	+	105	-0.276692	4.29582	3.90355	0.0551234	0.999551	-0.000195089	ns	ns	ns
PA14_32290	PA14_32290	-	hypothetical protein	2805646..2806899	-	418	0.194341	6.98543	3.89222	0.0554617	0.999551	-0.000195089	ns	ns	ns
PA14_21920	PA14_21920	-	ABC transporter permease	1907066..1907863	-	266	-0.348513	4.13287	3.89127	0.0554901	0.999551	-0.000195089	ns	ns	ns
PA14_02100	PA14_02100	-	hypothetical protein	191228..191818	+	197	0.297212	7.13916	3.89034	0.0555601	0.999551	-0.000195089	ns	ns	ns
PA14_11900	PA14_11900	-	hypothetical protein	1029384..1031123	-	580	0.231224	7.43602	3.87571	0.0559585	0.999551	-0.000195089	ns	ns	ns
PA14_06300	PA14_06300	-	GNAT family acetyltransferase	557442..557885	+	148	-0.290477	6.06621	3.86373	0.0563442	0.999551	-0.000195089	ns	ns	ns
PA14_38500	PA14_38500	hmgR	HmgR	3434505..3435308	-	268	0.242253	7.08961	3.86319	0.0563492	0.999551	-0.000195089	ns	ns	ns
PA14_07060	PA14_07060	-	hypothetical protein	611373..612116	-	248	0.209157	5.75512	3.86076	0.0564127	0.999551	-0.000195089	ns	ns	ns
PA14_00590	PA14_00590	-	lipoprotein	60241..60750	+	170	0.248389	6.10181	3.85563	0.0565696	0.999551	-0.000195089	ns	ns	ns
PA14_46430	PA14_46430	-	hypothetical protein	4130109..4130471	-	121	-0.259856	4.46562	3.85385	0.0566242	0.999551	-0.000195089	ns	ns	ns
PA14_31540	PA14_31540	-	acyl-CoA dehydrogenase	2742057..2743184	+	376	0.235443	6.2127	3.84977	0.0567494	0.999551	-0.000195089	ns	ns	ns
PA14_56620	PA14_56620	-	hypothetical protein	5045603..5045905	+	101	-0.414057	3.72962	3.84876	0.0567844	0.999551	-0.000195089	ns	ns	ns
PA14_13060	PA14_13060	-	transcriptional regulator	1120835..1121623	-	263	-0.334593	5.30764	3.84862	0.0567847	0.999551	-0.000195089	ns	ns	ns
PA14_11460	PA14_11460	thiL	thiamine monophosphate kinase	992856..993824	+	323	0.425653	8.07173	3.83979	0.0570991	0.999551	-0.000195089	ns	ns	ns
PA14_25990	PA14_25990	-	magnesium chelatase	2270442..2271455	+	338	0.315122	6.79566	3.83239	0.0573283	0.999551	-0.000195089	ns	ns	ns
PA14_46890	PA14_46890	-	short-chain dehydrogenase	4176124..4176918	-	265	0.265352	6.04919	3.83026	0.0573522	0.999551	-0.000195089	ns	ns	ns
PA14_40860	PA14_40860	-	hypothetical protein	3645255..3645569	+	105	0.779456	9.02694	3.8155	0.0578554	0.999551	-0.000195089	ns	ns	ns
PA14_30760	PA14_30760	-	acetyltransferase	2668775..2669335	-	187	0.234608	4.38849	3.81309	0.0578884	0.999551	-0.000195089	ns	ns	ns
PA14_68450	PA14_68450	-	hypothetical protein	6107697..6108110	+	138	0.490553	6.93719	3.7948	0.0585087	0.999551	-0.000195089	ns	ns	ns
PA14_39810	PA14_39810	-	transmembrane sensor	3546906..3547856	+	317	0.623348	5.6541	3.79201	0.0585973	0.999551	-0.000195089	ns	ns	ns
PA14_03650	PA14_03650	cysA	sulfate transport protein CysA	328093..329082	-	330	0.218375	7.15522	3.78273	0.0588507	0.999551	-0.000195089	ns	ns	ns
PA14_68955	PA14_68955	-	2-octaprenyl-3-methyl-6-methoxy-1,4-benzoquinol hydroxylase	6150967..6152184	-	406	0.213451	8.00521	3.77636	0.0590547	0.999551	-0.000195089	ns	ns	ns
PA14_33570	PA14_33570	-	hypothetical protein	2953666..2954226	-	187	0.565554	4.83661	3.77685	0.0590817	0.999551	-0.000195089	ns	ns	ns
PA14_67550	PA14_67550	-	transcriptional regulator	6034403..6034828	+	142	0.587665	6.70411	3.76506	0.0594615	0.999551	-0.000195089	ns	ns	ns
PA14_60710	PA14_60710	gdhA	glutamate dehydrogenase	5409885..5411222	-	446	-0.201957	6.71198	3.75103	0.0598738	0.999551	-0.000195089	ns	ns	ns
PA14_53300	PA14_53300	-	alkyl hydroperoxide reductase	4723858..4724457	-	200	-0.233906	4.91118	3.70941	0.0612477	0.999551	-0.000195089	ns	ns	ns
PA14_38010	PA14_38010	-	hypothetical protein	3390598..3392031	+	478	0.291991	5.9834	3.69977	0.0615931	0.999551	-0.000195089	ns	ns	ns
PA14_46470	PA14_46470	pdxB	erythronate-4-phosphate dehydrogenase	4135139..4136281	-	381	0.380448	7.83197	3.6971	0.0617038	0.999551	-0.000195089	ns	ns	ns
PA14_72220	PA14_72220	-	hypothetical protein	6433984..6434784	-	267	-0.148981	6.6362	3.67921	0.0622661	0.999551	-0.000195089	ns	ns	ns
PA14_42780	PA14_42780	-	hypothetical protein	3805104..3805883	+	260	-0.23715	6.57763	3.67704	0.0623406	0.999551	-0.000195089	ns	ns	ns
PA14_69250	PA14_69250	-	hypothetical protein	6178084..6178674	+	197	0.312039	7.52609	3.65499	0.0631401	0.999551	-0.000195089	ns	ns	ns
PA14_11910	PA14_11910	-	hypothetical protein	1031314..1031769	-	152	-0.343442	4.58617	3.64587	0.0634125	0.999551	-0.000195089	ns	ns	ns
PA14_34850	PA14_34850	-	tRNA synthase	3103232..3103774	+	181	0.351155	5.05328	3.64569	0.0634228	0.999551	-0.000195089	ns	ns	ns
PA14_38630	PA14_38630	atoB	acetyl-CoA acetyltransferase	3445941..3447122	-	394	0.35484	8.16157	3.64403	0.0635198	0.999551	-0.000195089	ns	ns	ns
PA14_50910	PA14_50910	-	hypothetical protein	4524065..4524382	+	106	-0.270668	3.57023	3.64223	0.063539	0.999551	-0.000195089	ns	ns	ns
PA14_56800	PA14_56800	-	hypothetical protein	5060075..5060977	-	301	-0.140087	6.47131	3.63141	0.0639167	0.999551	-0.000195089	ns	ns	ns
PA14_28780	PA14_28780	-	hypothetical protein	2478590..2478874	+	95	0.578927	3.63721	3.6262	0.0641432	0.999551	-0.000195089	ns	ns	ns
PA14_31220	PA14_31220	-	hypothetical protein	2714625..2714903	-	93	0.425655	2.29829	3.6215	0.064265	0.999551	-0.000195089	ns	ns	ns
PA14_32820	PA14_32820	-	hypothetical protein	2868300..2868887	+	196	0.424433	5.29687	3.61942	0.064382	0.999551	-0.000195089	ns	ns	ns
PA14_62190	PA14_62190	-	hypothetical protein	5549104..5549883	-	260	0.335261	7.88875	3.60959	0.0647302	0.999551	-0.000195089	ns	ns	ns
PA14_24860	PA14_24860	snr1	cytochrome c Snr1	2172628..2174031	+	468	-0.189155	6.04188	3.59955	0.0650438	0.999551	-0.000195089	ns	ns	ns
PA14_69600	PA14_69600	-	hypothetical protein	6209203..6209436	+	78	0.232605	4.78387	3.59659	0.0651499	0.999551	-0.000195089	ns	ns	ns
PA14_50200	PA14_50200	fleS	two-component sensor	4459551..4460759	-	403	-0.168222	7.20861	3.59641	0.0651563	0.999551	-0.000195089	ns	ns	ns
PA14_50160	PA14_50160	fliE	flagellar hook-basal body protein FliE	4457549..4457878	-	110	-0.33242	5.35512	3.58708	0.065498	0.999551	-0.000195089	ns	ns	ns
PA14_42720	PA14_42720	masA	enolase-phosphatase	3799743..3800420	-	226	0.235334	6.44203	3.58111	0.0657071	0.999551	-0.000195089	ns	ns	ns
PA14_43400	PA14_43400	kdpA	potassium-transporting ATPase subunit A	3865760..3867454	-	565	-0.766944	4.5719	3.57574	0.0659444	0.999551	-0.000195089	ns	ns	ns
PA14_33060	PA14_33060	-	hypothetical protein	2893951..2894922	-	324	0.329249	5.97176	3.55627	0.0666546	0.999551	-0.000195089	ns	ns	ns
PA14_10480	PA14_10480	-	transcriptional regulator	902853..903275	+	141	-0.236943	5.45252	3.54724	0.0669426	0.999551	-0.000195089	ns	ns	ns
PA14_10670	PA14_10670	aph	aminoglycoside 3'-phosphotransferase type IIB	919472..920275	+	268	0.208207	6.79957	3.54323	0.0670909	0.999551	-0.000195089	ns	ns	ns
PA14_31380	PA14_31380	-	sulfate transporter	2728313..2729800	-	496	0.200072	5.77918	3.53884	0.0672534	0.999551	-0.000195089	ns	ns	ns
PA14_20720	PA14_20720	flgN	hypothetical protein	1783583..1784053	-	157	-0.282814	6.97672	3.5229	0.0678911	0.999551	-0.000195089	ns	ns	ns
PA14_72200	PA14_72200	prfH	peptide chain release factor-like protein	6431866..6432480	-	205	0.441012	7.84532	3.47502	0.0697103	0.999551	-0.000195089	ns	ns	ns
PA14_40390	PA14_40390	modA	molybdate-binding periplasmic protein precursor modA	3610001..3610756	+	252	0.234419	5.25678	3.47145	0.0698039	0.999551	-0.000195089	ns	ns	ns
PA14_02730	PA14_02730	-	dihydrodipicolinate synthetase	243064..243945	-	294	-0.341945	5.90183	3.46188	0.0702191	0.999551	-0.000195089	ns	ns	ns
PA14_16720	PA14_16720	pemA	PemA	1431928..1432275	+	116	0.469272	6.6556	3.46034	0.0702791	0.999551	-0.000195089	ns	ns	ns
PA14_31500	PA14_31500	-	AMP-binding protein	2738366..2740033	+	556	0.261919	8.44028	3.43654	0.0711672	0.999551	-0.000195089	ns	ns	ns
PA14_06570	PA14_06570	bioD	dithiobiotin synthetase	573522..574208	+	229	0.374147	7.01204	3.43526	0.0712625	0.999551	-0.000195089	ns	ns	ns
PA14_33760	PA14_33760	-	ABC transporter ATP-binding protein/permease	2998496..3000487	-	664	0.29808	7.29842	3.4305	0.0714507	0.999551	-0.000195089	ns	ns	ns
PA14_46030	PA14_46030	-	chemotaxis transducer	4094639..4095892	+	418	-0.28886	5.70965	3.4292	0.0714576	0.999551	-0.000195089	ns	ns	ns
PA14_45710	PA14_45710	-	hypothetical protein	4065426..4066685	-	420	-0.191956	6.71561	3.42655	0.0715628	0.999551	-0.000195089	ns	ns	ns
PA14_50600	PA14_50600	-	transcriptional regulator	4496390..4497304	-	305	-0.390235	5.08166	3.42332	0.0717295	0.999551	-0.000195089	ns	ns	ns
PA14_05050	PA14_05050	-	deoxyribonucleotide triphosphate pyrophosphatase	443597..444190	-	198	0.190819	6.96215	3.41879	0.0718717	0.999551	-0.000195089	ns	ns	ns
PA14_00990	PA14_00990	tssA1	TssA1	97777..98811	+	345	-0.24931	8.15104	3.41552	0.0720026	0.999551	-0.000195089	ns	ns	ns
PA14_45520	PA14_45520	-	plasmid partitioning protein	4051155..4051943	-	263	-0.253993	6.76019	3.41393	0.0720987	0.999551	-0.000195089	ns	ns	ns
PA14_70260	PA14_70260	dut	deoxyuridine 5'-triphosphate nucleotidohydrolase	6263598..6264053	+	152	0.195467	6.45342	3.409	0.0722638	0.999551	-0.000195089	ns	ns	ns
PA14_61110	PA14_61110	-	hypothetical protein	5448564..5449142	-	193	0.250403	6.76256	3.40565	0.0724292	0.999551	-0.000195089	ns	ns	ns
PA14_65640	PA14_65640	-	hypothetical protein	5846405..5847418	-	338	0.170674	7.74279	3.40445	0.0724468	0.999551	-0.000195089	ns	ns	ns
PA14_39050	PA14_39050	braZ	branched-chain amino acid transport carrier	3481126..3482439	+	438	0.189743	6.18183	3.40358	0.0724819	0.999551	-0.000195089	ns	ns	ns
PA14_01300	PA14_01300	coxA	cytochrome c oxidase subunit I	126427..128019	+	531	-0.282105	5.52212	3.40192	0.0725488	0.999551	-0.000195089	ns	ns	ns
PA14_46110	PA14_46110	-	sodium:solute symport protein	4100014..4101405	+	464	-0.304067	5.59216	3.38855	0.0730941	0.999551	-0.000195089	ns	ns	ns
PA14_62380	PA14_62380	-	hypothetical protein	5564489..5564938	-	150	-0.233278	4.89737	3.37133	0.0737943	0.999551	-0.000195089	ns	ns	ns
PA14_44850	PA14_44850	alc	allantoicase	3996583..3997581	+	333	-0.225873	5.33341	3.36745	0.0739539	0.999551	-0.000195089	ns	ns	ns
PA14_72630	PA14_72630	-	ABC transporter permease	6469554..6470231	+	226	0.175358	7.37776	3.36467	0.0740684	0.999551	-0.000195089	ns	ns	ns
PA14_29730	PA14_29730	bqsR	two-component response regulator BqsR	2573895..2574566	+	224	0.206474	6.50994	3.35618	0.07442	0.999551	-0.000195089	ns	ns	ns
PA14_50040	PA14_50040	-	transcriptional regulator	4447842..4448621	-	260	0.181716	6.69156	3.35423	0.0745011	0.999551	-0.000195089	ns	ns	ns
PA14_19450	PA14_19450	-	hypothetical protein	1681838..1682503	+	222	0.262197	7.05068	3.3502	0.0747135	0.999551	-0.000195089	ns	ns	ns
PA14_43240	PA14_43240	-	hypothetical protein	3853035..3853643	-	203	0.197832	5.87819	3.34896	0.0747201	0.999551	-0.000195089	ns	ns	ns
PA14_68090	PA14_68090	-	ABC transporter permease	6074991..6075683	+	231	-0.172211	6.34213	3.34728	0.0747904	0.999551	-0.000195089	ns	ns	ns
PA14_42310	PA14_42310	pscF	type III export protein PscF	3771778..3772035	-	86	0.478062	3.59784	3.34808	0.074802	0.999551	-0.000195089	ns	ns	ns
PA14_70290	PA14_70290	sphR	Sphingosine-responsive Regulator, SphR	6267659..6268729	-	357	-0.142177	7.02982	3.33949	0.0751159	0.999551	-0.000195089	ns	ns	ns
PA14_34810	PA14_34810	-	non-ribosomal peptide synthetase	3090885..3094634	+	1250	0.279921	8.60951	3.32423	0.0757587	0.999551	-0.000195089	ns	ns	ns
PA14_63160	PA14_63160	pmrB	PmrB: two-component regulator system signal sensor kinase PmrB	5636684..5638117	+	478	0.157058	7.92887	3.31492	0.0761542	0.999551	-0.000195089	ns	ns	ns
PA14_31750	PA14_31750	-	acyltransferase	2761652..2762281	+	210	0.225311	4.82227	3.30493	0.0765807	0.999551	-0.000195089	ns	ns	ns
PA14_68630	PA14_68630	-	heat shock protein	6120182..6120577	-	132	-0.29554	6.03492	3.29825	0.0769069	0.999551	-0.000195089	ns	ns	ns
PA14_55040	PA14_55040	-	ferric enterobactin transporter ATP-binding protein	4887953..4888810	+	286	-0.301197	4.71848	3.29224	0.0771267	0.999551	-0.000195089	ns	ns	ns
PA14_17520	PA14_17520	-	hypothetical protein	1504765..1505271	+	169	0.244311	6.57588	3.29027	0.0772354	0.999551	-0.000195089	ns	ns	ns
PA14_61200	PA14_61200	-	hypothetical protein	5458870..5464854	-	1995	-0.190958	8.62978	3.26927	0.0781254	0.999551	-0.000195089	ns	ns	ns
PA14_35010	PA14_35010	-	hypothetical protein	3116940..3117575	-	212	0.168906	6.41536	3.26577	0.078279	0.999551	-0.000195089	ns	ns	ns
PA14_57670	PA14_57670	trpS	tryptophanyl-tRNA synthetase	5135577..5136923	-	449	0.228775	7.21234	3.25851	0.0786179	0.999551	-0.000195089	ns	ns	ns
PA14_49870	PA14_49870	-	peptide deformylase	4434110..4434649	-	180	-0.212443	6.32556	3.25263	0.0788583	0.999551	-0.000195089	ns	ns	ns
PA14_47670	PA14_47670	cobT	nicotinate-nucleotide--dimethylbenzimidazole phosphoribosyltransferase	4243316..4244371	-	352	0.383364	7.76284	3.23039	0.0798953	0.999551	-0.000195089	ns	ns	ns
PA14_50290	PA14_50290	fliC	flagellin type B	4465407..4466873	-	489	-0.44048	9.69955	3.22747	0.0800265	0.999551	-0.000195089	ns	ns	ns
PA14_13370	PA14_13370	-	hypothetical protein	1150420..1150803	-	128	-0.242959	5.65455	3.219	0.0803629	0.999551	-0.000195089	ns	ns	ns
PA14_02520	PA14_02520	-	hypothetical protein	226263..226475	-	71	0.363188	3.85318	3.2187	0.0803809	0.999551	-0.000195089	ns	ns	ns
PA14_49850	PA14_49850	-	hypothetical protein	4433492..4433812	+	107	-0.268229	5.11462	3.20849	0.0808395	0.999551	-0.000195089	ns	ns	ns
PA14_59700	PA14_59700	-	hypothetical protein	5312343..5313089	+	249	0.220697	4.3326	3.2072	0.0808982	0.999551	-0.000195089	ns	ns	ns
PA14_59310	PA14_59310	pilR2	type IV B pilus protein	5283717..5284796	+	360	-0.328762	4.29116	3.20533	0.0809835	0.999551	-0.000195089	ns	ns	ns
PA14_32490	PA14_32490	-	hypothetical protein	2823723..2824001	-	93	-0.458041	3.2668	3.20027	0.0812559	0.999551	-0.000195089	ns	ns	ns
PA14_05630	PA14_05630	-	hypothetical protein	499155..499589	+	145	-0.221389	5.68867	3.188	0.0817781	0.999551	-0.000195089	ns	ns	ns
PA14_61270	PA14_61270	-	hypothetical protein	5469860..5470303	+	148	-0.271692	5.43609	3.17926	0.0821823	0.999551	-0.000195089	ns	ns	ns
PA14_06750	PA14_06750	nirS	nitrite reductase	588371..590077	-	569	-0.520867	4.55848	3.17253	0.0825406	0.999551	-0.000195089	ns	ns	ns
PA14_67620	PA14_67620	-	hypothetical protein	6040294..6040698	+	135	0.332282	6.23345	3.15905	0.083171	0.999551	-0.000195089	ns	ns	ns
PA14_16110	PA14_16110	-	hypothetical protein	1372594..1372878	+	95	-0.258051	4.13577	3.15656	0.0832422	0.999551	-0.000195089	ns	ns	ns
PA14_33890	PA14_33890	-	oxidoreductase	3011096..3011566	+	157	0.244222	5.50258	3.14859	0.0836177	0.999551	-0.000195089	ns	ns	ns
PA14_68190	PA14_68190	rmlD	dTDP-4-dehydrorhamnose reductase	6083507..6084415	+	303	0.234177	7.88552	3.14568	0.0837553	0.999551	-0.000195089	ns	ns	ns
PA14_61440	PA14_61440	-	hypothetical protein	5483039..5483524	-	162	-0.253123	6.1904	3.14484	0.0838188	0.999551	-0.000195089	ns	ns	ns
PA14_40710	PA14_40710	-	hypothetical protein	3635728..3636090	-	121	0.335406	5.76197	3.14404	0.0838792	0.999551	-0.000195089	ns	ns	ns
PA14_01110	PA14_01110	vgrG1a	VgrG1a	108629..110560	+	644	-0.3216	7.03888	3.13996	0.0840728	0.999551	-0.000195089	ns	ns	ns
PA14_68620	PA14_68620	-	hypothetical protein	6119341..6120144	+	268	-0.196757	6.66614	3.12511	0.0847358	0.999551	-0.000195089	ns	ns	ns
PA14_01240	PA14_01240	-	carbonic anhydrase	121786..122514	+	243	0.246546	7.36482	3.11919	0.0850581	0.999551	-0.000195089	ns	ns	ns
PA14_64950	PA14_64950	pncA	hypothetical protein	5789189..5789848	+	220	-0.476981	5.01706	3.11789	0.085129	0.999551	-0.000195089	ns	ns	ns
PA14_00580	PA14_00580	-	lipoprotein	59735..60088	+	118	0.392572	5.40843	3.11607	0.0852167	0.999551	-0.000195089	ns	ns	ns
PA14_43090	PA14_43090	tap	Tap	3834632..3835372	+	247	-0.277518	3.57335	3.10722	0.0855994	0.999551	-0.000195089	ns	ns	ns
PA14_43880	PA14_43880	-	hypothetical protein	3907356..3907802	-	149	0.187335	4.94335	3.0923	0.0863266	0.999551	-0.000195089	ns	ns	ns
PA14_37610	PA14_37610	-	kynureninase	3346051..3347301	+	417	0.306568	5.671	3.08977	0.0864768	0.999551	-0.000195089	ns	ns	ns
PA14_35810	PA14_35810	-	hypothetical protein	3186337..3187047	-	237	0.415289	7.00418	3.08922	0.0865238	0.999551	-0.000195089	ns	ns	ns
PA14_54600	PA14_54600	-	hypothetical protein	4840050..4840871	-	274	-0.189004	6.02508	3.08625	0.0866237	0.999551	-0.000195089	ns	ns	ns
PA14_46160	PA14_46160	-	hypothetical protein	4105311..4105544	-	78	-0.417052	5.29573	3.07925	0.0870148	0.999551	-0.000195089	ns	ns	ns
PA14_40670	PA14_40670	metH	B12-dependent methionine synthase	3631084..3634788	+	1235	0.251457	8.60576	3.071	0.0873771	0.999551	-0.000195089	ns	ns	ns
PA14_41270	PA14_41270	-	two-component sensor	3682952..3684238	+	429	0.204882	5.64542	3.06898	0.0874776	0.999551	-0.000195089	ns	ns	ns
PA14_68460	PA14_68460	-	hypothetical protein	6108208..6108615	+	136	0.348282	6.73727	3.06778	0.0875836	0.999551	-0.000195089	ns	ns	ns
PA14_07140	PA14_07140	-	hypothetical protein	618132..619196	+	355	0.215567	8.21724	3.0548	0.0881857	0.999551	-0.000195089	ns	ns	ns
PA14_01220	PA14_01220	-	hypothetical protein	119248..120168	+	307	-0.240625	5.51569	3.05148	0.0883525	0.999551	-0.000195089	ns	ns	ns
PA14_56430	PA14_56430	-	transcriptional regulator	5033108..5033878	-	257	-0.204635	6.57042	3.04018	0.0889228	0.999551	-0.000195089	ns	ns	ns
PA14_06230	PA14_06230	-	permease	548941..550668	-	576	-0.243116	6.89801	3.03358	0.0892982	0.999551	-0.000195089	ns	ns	ns
PA14_00970	PA14_00970	-	hypothetical protein	95911..96453	-	181	-0.36144	5.57649	3.03145	0.0894125	0.999551	-0.000195089	ns	ns	ns
PA14_10530	PA14_10530	-	GntR family transcriptional regulator	905308..906723	-	472	-0.208901	6.82617	3.02963	0.0894602	0.999551	-0.000195089	ns	ns	ns
PA14_27910	PA14_27910	-	hypothetical protein	2416187..2416591	-	135	-0.290113	5.26465	3.02716	0.0895851	0.999551	-0.000195089	ns	ns	ns
PA14_46330	PA14_46330	-	transcriptional regulator	4123314..4124234	+	307	0.213561	6.5132	3.02487	0.0897022	0.999551	-0.000195089	ns	ns	ns
PA14_58650	PA14_58650	-	chemotaxis transducer	5225436..5227457	-	674	-0.2571	7.89373	3.02399	0.0897732	0.999551	-0.000195089	ns	ns	ns
PA14_46780	PA14_46780	-	hypothetical protein	4166742..4167155	+	138	-0.519435	2.30852	3.02273	0.0898574	0.999551	-0.000195089	ns	ns	ns
PA14_73140	PA14_73140	-	hypothetical protein	6512693..6513877	-	395	-0.17691	6.76264	3.02097	0.0899019	0.999551	-0.000195089	ns	ns	ns
PA14_40070	PA14_40070	-	glutathione S-transferase	3571228..3571851	+	208	0.219726	6.00031	3.02078	0.0899115	0.999551	-0.000195089	ns	ns	ns
PA14_35470	PA14_35470	-	hypothetical protein	3153711..3154529	+	273	0.165077	5.5762	3.01728	0.0900911	0.999551	-0.000195089	ns	ns	ns
PA14_33540	PA14_33540	-	ABC transporter permease	2951026..2951931	-	302	0.343805	5.18759	3.01592	0.0901899	0.999551	-0.000195089	ns	ns	ns
PA14_45540	PA14_45540	motD	flagellar motor protein MotD	4052038..4052928	-	297	-0.180971	6.79283	3.01022	0.0904552	0.999551	-0.000195089	ns	ns	ns
PA14_15910	PA14_15910	-	hypothetical protein	1354682..1355431	+	250	0.331501	6.94069	3.0082	0.0906056	0.999551	-0.000195089	ns	ns	ns
PA14_00190	PA14_00190	fmt	methionyl-tRNA formyltransferase	20090..21034	-	315	0.171319	7.33687	3.0046	0.0907455	0.999551	-0.000195089	ns	ns	ns
PA14_05560	PA14_05560	-	ATP-dependent RNA helicase	492637..494556	-	640	0.20669	8.976	2.99737	0.0911213	0.999551	-0.000195089	ns	ns	ns
PA14_06280	PA14_06280	-	hypothetical protein	554467..554910	+	148	-0.409401	6.27705	2.99668	0.0912038	0.999551	-0.000195089	ns	ns	ns
PA14_46700	PA14_46700	-	hypothetical protein	4162085..4162978	-	298	0.219609	6.63757	2.9946	0.0912745	0.999551	-0.000195089	ns	ns	ns
PA14_34230	PA14_34230	-	hypothetical protein	3043554..3044708	+	385	0.224008	6.00987	2.99197	0.091403	0.999551	-0.000195089	ns	ns	ns
PA14_12400	PA14_12400	thiE	thiamine-phosphate pyrophosphorylase	1067632..1068261	-	210	0.28364	7.03486	2.98136	0.0920057	0.999551	-0.000195089	ns	ns	ns
PA14_41220	PA14_41220	lon	Lon protease	3676054..3678450	-	799	0.40941	10.2745	2.97671	0.0922493	0.999551	-0.000195089	ns	ns	ns
PA14_18350	PA14_18350	-	bifunctional UDP-glucuronic acid decarboxylase/UDP-4-amino-4-deoxy-L-arabinose formyltransferase	1574120..1576108	-	663	0.28187	9.19489	2.97206	0.0924498	0.999551	-0.000195089	ns	ns	ns
PA14_34660	PA14_34660	gntR	transcriptional regulator GntR	3077787..3078818	+	344	0.410932	5.97068	2.97249	0.0924735	0.999551	-0.000195089	ns	ns	ns
PA14_18360	PA14_18360	-	glycosyl transferase family protein	1576105..1577124	-	340	0.259662	8.15054	2.97047	0.0925524	0.999551	-0.000195089	ns	ns	ns
PA14_16660	PA14_16660	-	metal-transporting P-type ATPase	1424253..1426481	-	743	0.190782	8.15073	2.95825	0.0931835	0.999551	-0.000195089	ns	ns	ns
PA14_42220	PA14_42220	-	membrane sensor domain-containing protein	3764042..3766099	+	686	0.165432	7.55825	2.95793	0.093201	0.999551	-0.000195089	ns	ns	ns
PA14_39590	PA14_39590	metE	5- methyltetrahydropteroyltriglutamate/homocysteine S-methyltransferase	3523452..3525752	-	767	0.309676	6.07911	2.95824	0.0932305	0.999551	-0.000195089	ns	ns	ns
PA14_19170	PA14_19170	-	hypothetical protein	1655333..1655929	-	199	-0.240225	5.72753	2.95668	0.0932676	0.999551	-0.000195089	ns	ns	ns
PA14_33580	PA14_33580	-	hypothetical protein	2954223..2954552	-	110	0.321145	3.99904	2.95345	0.0934402	0.999551	-0.000195089	ns	ns	ns
PA14_35800	PA14_35800	-	hypothetical protein	3184999..3186315	-	439	0.380368	7.26352	2.95026	0.0936579	0.999551	-0.000195089	ns	ns	ns
PA14_68800	PA14_68800	-	hypothetical protein	6135247..6135924	-	226	-0.28168	6.90136	2.93761	0.0943398	0.999551	-0.000195089	ns	ns	ns
PA14_24780	PA14_24780	-	transporter	2165841..2167223	+	461	-0.436543	4.69687	2.93657	0.094396	0.999551	-0.000195089	ns	ns	ns
PA14_26000	PA14_26000	-	magnesium chelatase	2271476..2272120	+	215	0.334441	5.62833	2.9358	0.0944377	0.999551	-0.000195089	ns	ns	ns
PA14_01610	PA14_01610	-	hypothetical protein	147054..147341	-	96	-0.184605	5.34081	2.93444	0.0944646	0.999551	-0.000195089	ns	ns	ns
PA14_27990	PA14_27990	-	sialidase	2422054..2423370	+	439	0.252828	5.34398	2.92799	0.0948152	0.999551	-0.000195089	ns	ns	ns
PA14_29300	PA14_29300	-	transcriptional regulator	2535012..2535536	-	175	0.282722	5.08125	2.92338	0.0950664	0.999551	-0.000195089	ns	ns	ns
PA14_42400	PA14_42400	exsB	exoenzyme S synthesis protein B	3777824..3778237	-	138	0.311256	5.47888	2.92276	0.0951268	0.999551	-0.000195089	ns	ns	ns
PA14_54480	PA14_54480	-	hypothetical protein	4829610..4830554	+	315	0.15961	6.42933	2.9203	0.0952347	0.999551	-0.000195089	ns	ns	ns
PA14_20290	PA14_20290	amrZ	DNA binding-protein	1747602..1747928	-	109	-0.387696	8.12251	2.91599	0.0955179	0.999551	-0.000195089	ns	ns	ns
PA14_11340	PA14_11340	-	thioredoxin	985718..986587	-	290	-0.223806	7.85194	2.91501	0.0955249	0.999551	-0.000195089	ns	ns	ns
PA14_28560	PA14_28560	-	hypothetical protein	2461821..2462339	-	173	0.242521	5.48242	2.91365	0.0955996	0.999551	-0.000195089	ns	ns	ns
PA14_48790	PA14_48790	-	lipoprotein	4337557..4338090	-	178	0.317521	7.16583	2.91423	0.0956145	0.999551	-0.000195089	ns	ns	ns
PA14_41280	PA14_41280	-	beta-lactamase	3684343..3686175	+	611	0.129386	7.13659	2.90798	0.0959118	0.999551	-0.000195089	ns	ns	ns
PA14_13350	PA14_13350	-	hypothetical protein	1148922..1149641	-	240	-0.264394	6.67049	2.89485	0.0966856	0.999551	-0.000195089	ns	ns	ns
PA14_18565	PA14_18565	alg8	alginate biosynthesis protein Alg8	1592374..1593867	-	498	-0.272521	4.94972	2.89264	0.096762	0.999551	-0.000195089	ns	ns	ns
PA14_53770	PA14_53770	-	hypothetical protein	4766533..4767828	+	432	-0.231978	6.58954	2.89278	0.0967789	0.999551	-0.000195089	ns	ns	ns
PA14_41090	PA14_41090	mltD	membrane-bound lytic murein transglycosylase D	3663439..3665043	+	535	0.295237	7.33668	2.89293	0.0967924	0.999551	-0.000195089	ns	ns	ns
PA14_01720	PA14_01720	ahpF	alkyl hydroperoxide reductase	156872..158437	+	522	0.125514	7.52801	2.88742	0.0970535	0.999551	-0.000195089	ns	ns	ns
PA14_18950	PA14_18950	-	Na(+)-translocating NADH-quinone reductase subunit E	1633773..1634357	-	195	-0.227941	5.70232	2.87934	0.0975064	0.999551	-0.000195089	ns	ns	ns
PA14_46300	PA14_46300	-	hypothetical protein	4118644..4119309	+	222	-0.456063	5.05788	2.87713	0.0976774	0.999551	-0.000195089	ns	ns	ns
PA14_44630	PA14_44630	dnaX	DNA polymerase III subunits gamma and tau	3971489..3973594	-	702	0.230977	8.79611	2.87136	0.0979559	0.999551	-0.000195089	ns	ns	ns
PA14_52465	PA14_52465	-	hypothetical protein	4655845..4656360	+	172	-0.290415	6.63688	2.86794	0.0981958	0.999551	-0.000195089	ns	ns	ns
PA14_07440	PA14_07440	-	hypothetical protein	638309..638644	-	112	0.288396	3.92783	2.86319	0.0984186	0.999551	-0.000195089	ns	ns	ns
PA14_06430	PA14_06430	-	hypothetical protein	565534..565782	+	83	0.272432	4.49042	2.86157	0.0985106	0.999551	-0.000195089	ns	ns	ns
PA14_67440	PA14_67440	-	N-formimino-L-glutamate deiminase	6021710..6023071	+	454	0.213616	8.04771	2.86139	0.0985208	0.999551	-0.000195089	ns	ns	ns
PA14_56890	PA14_56890	-	multidrug efflux protein	5068199..5071255	+	1019	-0.169753	7.28362	2.85781	0.0987247	0.999551	-0.000195089	ns	ns	ns
PA14_04070	PA14_04070	-	hypothetical protein	366575..367069	+	165	0.227538	6.35829	2.85738	0.0987644	0.999551	-0.000195089	ns	ns	ns
PA14_53310	PA14_53310	-	hypothetical protein	4724553..4726598	+	682	-0.272889	5.82089	2.84775	0.0993242	0.999551	-0.000195089	ns	ns	ns
PA14_38190	PA14_38190	-	hypothetical protein	3406799..3407320	-	174	0.631258	2.48917	2.84554	0.0994736	0.999551	-0.000195089	ns	ns	ns
PA14_27730	PA14_27730	fadE	acyl-CoA dehydrogenase	2403705..2406152	-	816	-0.187294	6.8926	2.82855	0.100408	0.999551	-0.000195089	ns	ns	ns
PA14_53370	PA14_53370	plcR	phospholipase accessory protein PlcR	4732365..4732988	+	208	-0.623053	3.20385	2.82849	0.100459	0.999551	-0.000195089	ns	ns	ns
PA14_50270	PA14_50270	fliD	flagellar capping protein FliD	4463447..4464871	-	475	-0.391677	8.62755	2.82599	0.100604	0.999551	-0.000195089	ns	ns	ns
PA14_51070	PA14_51070	-	porin	4537734..4538984	-	417	-0.420139	4.40697	2.82327	0.100762	0.999551	-0.000195089	ns	ns	ns
PA14_09550	PA14_09550	-	hypothetical protein	821625..822791	-	389	-0.347316	5.94493	2.8169	0.101134	0.999551	-0.000195089	ns	ns	ns
PA14_29920	PA14_29920	nuoI	NADH dehydrogenase subunit I	2589915..2590463	-	183	0.456815	5.82203	2.81634	0.101167	0.999551	-0.000195089	ns	ns	ns
PA14_66920	PA14_66920	ubiB	ubiquinone biosynthesis protein UbiB	5975461..5977062	+	534	-0.13684	7.47676	2.81549	0.10117	0.999551	-0.000195089	ns	ns	ns
PA14_43620	PA14_43620	-	phosphohistidine phosphatase SixA	3882913..3883377	-	155	0.43662	5.6683	2.81608	0.101183	0.999551	-0.000195089	ns	ns	ns
PA14_33030	PA14_33030	sdaA	L-serine dehydratase	2890441..2891817	+	459	0.172501	6.94381	2.81129	0.101417	0.999551	-0.000195089	ns	ns	ns
PA14_13190	PA14_13190	-	hypothetical protein	1135535..1136926	+	464	-0.242498	5.89607	2.80996	0.101495	0.999551	-0.000195089	ns	ns	ns
PA14_43580	PA14_43580	-	transcriptional regulator	3879747..3880571	-	275	0.254446	6.03223	2.81034	0.101499	0.999551	-0.000195089	ns	ns	ns
PA14_26860	PA14_26860	-	LysR family transcriptional regulator	2336587..2337477	+	297	0.231172	7.26231	2.80584	0.101778	0.999551	-0.000195089	ns	ns	ns
PA14_56110	PA14_56110	-	hypothetical protein	5010943..5011923	+	327	-0.163727	6.74296	2.80386	0.101854	0.999551	-0.000195089	ns	ns	ns
PA14_56790	PA14_56790	bifA	BifA	5058011..5060074	+	688	-0.190116	7.11512	2.80137	0.102001	0.999551	-0.000195089	ns	ns	ns
PA14_35830	PA14_35830	tnpT	cointegrate resolution protein T	3188265..3189263	+	333	0.325539	7.15572	2.79745	0.102281	0.999551	-0.000195089	ns	ns	ns
PA14_21130	PA14_21130	-	outer membrane lipoprotein	1827178..1827906	-	243	0.176075	5.88737	2.79458	0.102404	0.999551	-0.000195089	ns	ns	ns
PA14_50790	PA14_50790	-	hypothetical protein	4511775..4512887	-	371	0.216842	6.59801	2.79459	0.102418	0.999551	-0.000195089	ns	ns	ns
PA14_61890	PA14_61890	-	hypothetical protein	5520013..5520714	-	234	0.323421	6.371	2.79445	0.102458	0.999551	-0.000195089	ns	ns	ns
PA14_38270	PA14_38270	-	hypothetical protein	3413293..3413550	+	86	-0.215646	4.31854	2.79225	0.102542	0.999551	-0.000195089	ns	ns	ns
PA14_21860	PA14_21860	-	hypothetical protein	1899826..1900305	+	160	0.223964	5.8623	2.78216	0.103145	0.999551	-0.000195089	ns	ns	ns
PA14_30140	PA14_30140	-	hypothetical protein	2610179..2610799	-	207	0.169219	6.44754	2.77913	0.103327	0.999551	-0.000195089	ns	ns	ns
PA14_41350	PA14_41350	folD	bifunctional 5,10-methylene-tetrahydrofolate dehydrogenase/ 5,10-methylene-tetrahydrofolate cyclohydrolase	3687635..3688489	+	285	0.249448	7.38718	2.7789	0.103387	0.999551	-0.000195089	ns	ns	ns
PA14_70850	PA14_70850	pstC	membrane protein component of ABC phosphate transporter	6308675..6310708	-	678	-0.269001	6.50811	2.77871	0.103398	0.999551	-0.000195089	ns	ns	ns
PA14_01120	PA14_01120	tsi6	Tsi6	110675..110959	-	95	-0.224597	4.63116	2.77099	0.103816	0.999551	-0.000195089	ns	ns	ns
PA14_10840	PA14_10840	-	dehydrogenase	937983..938735	+	251	-0.197572	5.59947	2.76669	0.104076	0.999551	-0.000195089	ns	ns	ns
PA14_28050	PA14_28050	-	chemotaxis transducer	2428256..2429851	+	532	-0.398422	5.99508	2.76276	0.104361	0.999551	-0.000195089	ns	ns	ns
PA14_16820	PA14_16820	-	efflux transmembrane protein	1438753..1441830	+	1026	-0.125614	7.51828	2.75869	0.104561	0.999551	-0.000195089	ns	ns	ns
PA14_46850	PA14_46850	-	transcriptional regulator	4172017..4172709	+	231	-0.318046	3.55423	2.75658	0.10469	0.999551	-0.000195089	ns	ns	ns
PA14_40080	PA14_40080	-	hypothetical protein	3571865..3572848	-	328	0.136247	6.25664	2.74557	0.105363	0.999551	-0.000195089	ns	ns	ns
PA14_58230	PA14_58230	-	hypothetical protein	5181541..5182332	-	264	-0.205315	6.58384	2.74424	0.105445	0.999551	-0.000195089	ns	ns	ns
PA14_00830	PA14_00830	tagR1	TagR1	81025..82737	-	571	-0.185393	8.87947	2.74128	0.105627	0.999551	-0.000195089	ns	ns	ns
PA14_70950	PA14_70950	betB	betaine aldehyde dehydrogenase	6322104..6323576	-	491	-0.222732	6.05475	2.73702	0.105889	0.999551	-0.000195089	ns	ns	ns
PA14_18920	PA14_18920	-	electron transport complex protein RnfC	1630889..1633213	-	775	0.324955	7.92107	2.73625	0.105983	0.999551	-0.000195089	ns	ns	ns
PA14_47650	PA14_47650	cobS	cobalamin synthase	4241995..4242732	-	246	0.267802	6.38739	2.72912	0.106425	0.999551	-0.000195089	ns	ns	ns
PA14_20280	PA14_20280	-	hypothetical protein	1747083..1747448	-	122	-0.224599	5.27196	2.72522	0.10662	0.999551	-0.000195089	ns	ns	ns
PA14_67420	PA14_67420	hutC	histidine utilization genes repressor protein	6020857..6021609	-	251	0.317626	8.22784	2.72121	0.106917	0.999551	-0.000195089	ns	ns	ns
PA14_43650	PA14_43650	-	hypothetical protein	3884902..3887019	+	706	-0.155059	7.13193	2.71581	0.107207	0.999551	-0.000195089	ns	ns	ns
PA14_27200	PA14_27200	-	hypothetical protein	2363130..2364260	+	377	0.1429	6.61848	2.71235	0.107423	0.999551	-0.000195089	ns	ns	ns
PA14_03630	PA14_03630	-	ArsR family transcriptional regulator	327382..328080	+	233	0.449427	6.50771	2.70585	0.107879	0.999551	-0.000195089	ns	ns	ns
PA14_27700	PA14_27700	-	transcriptional regulator	2401738..2402463	-	242	-0.205838	5.30322	2.70341	0.107986	0.999551	-0.000195089	ns	ns	ns
PA14_46980	PA14_46980	-	two-component sensor	4184198..4186099	+	634	0.144405	7.13037	2.70251	0.108043	0.999551	-0.000195089	ns	ns	ns
PA14_46680	PA14_46680	-	transporter	4160669..4162102	+	478	0.141942	7.21339	2.6984	0.108302	0.999551	-0.000195089	ns	ns	ns
PA14_04040	PA14_04040	-	hypothetical protein	364234..364986	-	251	0.113589	6.75979	2.69171	0.108727	0.999551	-0.000195089	ns	ns	ns
PA14_63320	PA14_63320	-	hypothetical protein	5650642..5651262	+	207	0.318724	5.86401	2.69244	0.108728	0.999551	-0.000195089	ns	ns	ns
PA14_48960	PA14_48960	-	hypothetical protein	4351376..4351468	-	31	-0.433489	2.48904	2.68794	0.108992	0.999551	-0.000195089	ns	ns	ns
PA14_68820	PA14_68820	-	secretion pathway ATPase	6137440..6139224	+	595	-0.134502	7.64503	2.68594	0.109095	0.999551	-0.000195089	ns	ns	ns
PA14_40700	PA14_40700	-	hypothetical protein	3635217..3635714	-	166	0.321416	6.28115	2.68201	0.109393	0.999551	-0.000195089	ns	ns	ns
PA14_06870	PA14_06870	dnr	transcriptional regulator Dnr	595954..596637	-	228	-0.263856	5.4275	2.68061	0.109435	0.999551	-0.000195089	ns	ns	ns
PA14_22870	PA14_22870	-	hypothetical protein	1984681..1985211	+	177	0.223228	5.79911	2.68051	0.109442	0.999551	-0.000195089	ns	ns	ns
PA14_05500	PA14_05500	-	hypothetical protein	484832..485401	+	190	-0.130858	6.29836	2.68048	0.109444	0.999551	-0.000195089	ns	ns	ns
PA14_67100	PA14_67100	-	D-tyrosyl-tRNA(Tyr) deacylase	5990266..5990703	-	146	-0.153442	5.50165	2.67333	0.109903	0.999551	-0.000195089	ns	ns	ns
PA14_35250	PA14_35250	-	LysR family transcriptional regulator	3134936..3135832	+	299	0.166615	5.98981	2.66445	0.110476	0.999551	-0.000195089	ns	ns	ns
PA14_35710	PA14_35710	-	hypothetical protein	3175803..3176147	-	115	0.302897	6.01254	2.66231	0.110662	0.999551	-0.000195089	ns	ns	ns
PA14_29930	PA14_29930	nuoH	NADH dehydrogenase subunit H	2590475..2591470	-	332	0.309579	7.11171	2.66018	0.1108	0.999551	-0.000195089	ns	ns	ns
PA14_64520	PA14_64520	-	bacterioferritin	5748353..5748886	+	178	-0.248027	4.96484	2.65595	0.111028	0.999551	-0.000195089	ns	ns	ns
PA14_39210	PA14_39210	-	hypothetical protein	3491891..3492418	+	176	0.222407	4.66116	2.65584	0.111035	0.999551	-0.000195089	ns	ns	ns
PA14_32520	PA14_32520	-	hypothetical protein	2824795..2825796	+	334	0.26059	5.23044	2.65066	0.111373	0.999551	-0.000195089	ns	ns	ns
PA14_43420	PA14_43420	-	acyl-CoA dehydrogenase	3867742..3868896	-	385	0.186456	5.60797	2.65014	0.111407	0.999551	-0.000195089	ns	ns	ns
PA14_01760	PA14_01760	nuh	nonspecific ribonucleoside hydrolase	161387..162376	+	330	-0.121842	6.77148	2.64671	0.111632	0.999551	-0.000195089	ns	ns	ns
PA14_07420	PA14_07420	-	hypothetical protein	634164..634778	-	205	-0.145875	5.64974	2.64493	0.111748	0.999551	-0.000195089	ns	ns	ns
PA14_44440	PA14_44440	-	cation-transporting P-type ATPase	3956148..3958583	+	812	0.214388	7.23333	2.64	0.112099	0.999551	-0.000195089	ns	ns	ns
PA14_41030	PA14_41030	-	hypothetical protein	3660051..3660440	+	130	0.207257	5.40927	2.63818	0.112192	0.999551	-0.000195089	ns	ns	ns
PA14_12010	PA14_12010	proA	gamma-glutamyl phosphate reductase	1038138..1039403	+	422	0.271641	8.16555	2.63603	0.112377	0.999551	-0.000195089	ns	ns	ns
PA14_30080	PA14_30080	-	hypothetical protein	2605566..2606186	-	207	0.250951	5.47288	2.63424	0.112452	0.999551	-0.000195089	ns	ns	ns
PA14_70160	PA14_70160	-	omega amino acid--pyruvate transaminase	6257067..6258401	+	445	0.116293	7.45199	2.633	0.112534	0.999551	-0.000195089	ns	ns	ns
PA14_58980	PA14_58980	-	hypothetical protein	5255897..5256121	+	75	-0.557974	1.25531	2.62885	0.11284	0.999551	-0.000195089	ns	ns	ns
PA14_26530	PA14_26530	cobJ	precorrin-3 methylase CobJ	2310997..2312676	+	560	0.25668	7.58803	2.62474	0.113129	0.999551	-0.000195089	ns	ns	ns
PA14_00090	PA14_00090	glyS	glycyl-tRNA synthetase subunit beta	10434..12488	-	685	0.164005	8.44614	2.62111	0.113324	0.999551	-0.000195089	ns	ns	ns
PA14_30310	PA14_30310	lolA	outer-membrane lipoprotein carrier protein	2625132..2625758	+	209	0.313599	6.84247	2.62174	0.113329	0.999551	-0.000195089	ns	ns	ns
PA14_30240	PA14_30240	infA	translation initiation factor IF-1	2619690..2619908	-	73	0.519205	9.76968	2.61808	0.113573	0.999551	-0.000195089	ns	ns	ns
PA14_44620	PA14_44620	-	hypothetical protein	3971117..3971443	-	109	0.425414	7.44158	2.61452	0.113811	0.999551	-0.000195089	ns	ns	ns
PA14_42200	PA14_42200	-	hypothetical protein	3763348..3763689	-	114	0.280989	5.95736	2.61219	0.113967	0.999551	-0.000195089	ns	ns	ns
PA14_58490	PA14_58490	dppF	dipeptide ABC transporter ATP-binding protein DppF	5208616..5209587	+	324	0.204997	7.11162	2.6059	0.114366	0.999551	-0.000195089	ns	ns	ns
PA14_72600	PA14_72600	-	lipoprotein	6467552..6468340	+	263	0.142819	7.12537	2.60321	0.114525	0.999551	-0.000195089	ns	ns	ns
PA14_19065	PA14_19065	-	hypothetical protein	1646446..1647540	+	365	0.120668	7.04737	2.59852	0.114841	0.999551	-0.000195089	ns	ns	ns
PA14_41710	PA14_41710	-	hypothetical protein	3722462..3723988	+	509	0.40521	8.01957	2.59849	0.11489	0.999551	-0.000195089	ns	ns	ns
PA14_69260	PA14_69260	-	isoprenoid biosynthesis protein with amidotransferase-like domain	6178839..6179507	+	223	0.223206	6.69365	2.58367	0.115885	0.999551	-0.000195089	ns	ns	ns
PA14_43040	PA14_43040	hsiB2	HsiB2	3829090..3829596	-	169	-0.266206	3.98675	2.57842	0.116211	0.999551	-0.000195089	ns	ns	ns
PA14_14130	PA14_14130	-	hypothetical protein	1209585..1210067	+	161	0.215061	5.46687	2.57127	0.116703	0.999551	-0.000195089	ns	ns	ns
PA14_43780	PA14_43780	-	oxidoreductase	3897484..3897975	+	164	-0.388157	3.81036	2.57152	0.116729	0.999551	-0.000195089	ns	ns	ns
PA14_15750	PA14_15750	-	hypothetical protein	1342467..1342745	+	93	0.171565	4.68592	2.5692	0.116845	0.999551	-0.000195089	ns	ns	ns
PA14_47730	PA14_47730	cobD	cobalamin biosynthesis protein	4247335..4248273	-	313	0.317835	7.74142	2.5659	0.11712	0.999551	-0.000195089	ns	ns	ns
PA14_69100	PA14_69100	-	flagellar basal body-associated protein FliL-like protein	6163322..6163741	-	140	-0.159812	5.60619	2.55864	0.117577	0.999551	-0.000195089	ns	ns	ns
PA14_11890	PA14_11890	-	hypothetical protein	1028696..1029337	-	214	0.134972	6.19785	2.55745	0.11766	0.999551	-0.000195089	ns	ns	ns
PA14_29690	PA14_29690	-	hypothetical protein	2571976..2573058	-	361	0.271157	6.28188	2.55759	0.117697	0.999551	-0.000195089	ns	ns	ns
PA14_21410	PA14_21410	phoA	alkaline phosphatase	1856273..1857703	-	477	-0.490347	5.63574	2.55724	0.117721	0.999551	-0.000195089	ns	ns	ns
PA14_02810	PA14_02810	pcaT	dicarboxylic acid transporter PcaT	248614..249912	+	433	-0.325966	5.2831	2.55567	0.117824	0.999551	-0.000195089	ns	ns	ns
PA14_70830	PA14_70830	pstA	phosphate ABC transporter permease	6306979..6308655	-	559	-0.186969	6.87786	2.54858	0.118279	0.999551	-0.000195089	ns	ns	ns
PA14_19800	PA14_19800	-	AraC family transcriptional regulator	1705590..1706333	-	248	-0.266156	5.43125	2.54729	0.118369	0.999551	-0.000195089	ns	ns	ns
PA14_70200	PA14_70200	dppA5	dipeptide ABC transporter substrate-binding protein DppA5	6259725..6261305	+	527	-0.229319	6.46985	2.54598	0.118495	0.999551	-0.000195089	ns	ns	ns
PA14_37070	PA14_37070	-	hypothetical protein	3301756..3302982	+	409	0.236037	5.52416	2.54434	0.118576	0.999551	-0.000195089	ns	ns	ns
PA14_44800	PA14_44800	-	transporter	3992783..3994132	+	450	-0.431268	5.0811	2.5404	0.1189	0.999551	-0.000195089	ns	ns	ns
PA14_18320	PA14_18320	-	hypothetical protein	1571246..1571593	-	116	0.313527	7.03842	2.53973	0.118947	0.999551	-0.000195089	ns	ns	ns
PA14_09540	PA14_09540	mexG	hypothetical protein	820528..820974	-	149	-0.291893	4.50614	2.53275	0.119393	0.999551	-0.000195089	ns	ns	ns
PA14_24080	PA14_24080	xcpY	general secretion pathway protein L	2090660..2091808	+	383	0.183868	7.04457	2.52704	0.119798	0.999551	-0.000195089	ns	ns	ns
PA14_66410	PA14_66410	-	hypothetical protein	5924342..5925802	+	487	0.144037	7.07452	2.5264	0.119843	0.999551	-0.000195089	ns	ns	ns
PA14_31690	PA14_31690	-	hypothetical protein	2753561..2757226	+	1222	0.186444	8.74741	2.52581	0.119885	0.999551	-0.000195089	ns	ns	ns
PA14_39610	PA14_39610	-	hypothetical protein	3525885..3527735	-	617	0.190948	7.34785	2.52313	0.120076	0.999551	-0.000195089	ns	ns	ns
PA14_33330	PA14_33330	-	hypothetical protein	2930093..2931397	-	435	0.226548	5.49455	2.51793	0.120447	0.999551	-0.000195089	ns	ns	ns
PA14_35170	PA14_35170	-	redox-sensing activator of soxS	3129053..3129523	+	157	0.199278	5.51042	2.51111	0.120936	0.999551	-0.000195089	ns	ns	ns
PA14_33750	PA14_33750	-	outer membrane protein	2997066..2998490	-	475	0.311257	6.39587	2.50462	0.12145	0.999551	-0.000195089	ns	ns	ns
PA14_12630	PA14_12630	-	ATP-dependent helicase	1082719..1085211	+	831	0.185176	8.49303	2.49578	0.122042	0.999551	-0.000195089	ns	ns	ns
PA14_34250	PA14_34250	-	glycerophosphoryl diester phosphodiesterase	3044774..3045901	-	376	0.289811	5.77875	2.49625	0.122055	0.999551	-0.000195089	ns	ns	ns
PA14_55020	PA14_55020	-	ABC transporter permease	4885877..4886899	+	341	-0.315221	4.73852	2.489	0.122551	0.999551	-0.000195089	ns	ns	ns
PA14_30160	PA14_30160	-	hypothetical protein	2611967..2612437	-	157	0.295587	4.75906	2.48633	0.122731	0.999551	-0.000195089	ns	ns	ns
PA14_11960	PA14_11960	-	hypothetical protein	1033659..1034972	-	438	0.169105	7.896	2.4841	0.122893	0.999551	-0.000195089	ns	ns	ns
PA14_50930	PA14_50930	-	hypothetical protein	4525203..4525763	-	187	0.163047	5.95749	2.47433	0.12361	0.999551	-0.000195089	ns	ns	ns
PA14_64400	PA14_64400	-	hypothetical protein	5737454..5738671	+	406	-0.154628	6.34367	2.47326	0.123689	0.999551	-0.000195089	ns	ns	ns
PA14_70350	PA14_70350	-	hypothetical protein	6273236..6273700	+	155	0.232139	6.11423	2.47358	0.123692	0.999551	-0.000195089	ns	ns	ns
PA14_16680	PA14_16680	-	hypothetical protein	1427074..1427418	-	115	-0.189403	4.71718	2.46669	0.124174	0.999551	-0.000195089	ns	ns	ns
PA14_13600	PA14_13600	-	ABC transporter substrate-binding protein	1169455..1170390	-	312	-0.406866	4.81789	2.46371	0.124442	0.999551	-0.000195089	ns	ns	ns
PA14_20110	PA14_20110	-	hypothetical protein	1733200..1734333	+	378	-0.205842	5.5321	2.45966	0.124696	0.999551	-0.000195089	ns	ns	ns
PA14_64720	PA14_64720	-	porin	5765866..5767119	-	418	-0.3414	5.53849	2.45067	0.125414	0.999551	-0.000195089	ns	ns	ns
PA14_64170	PA14_64170	-	hypothetical protein	5716832..5718109	+	426	0.172238	7.79137	2.44739	0.125612	0.999551	-0.000195089	ns	ns	ns
PA14_40890	PA14_40890	-	short chain dehydrogenase	3646922..3647689	+	256	0.319826	4.78015	2.4448	0.125832	0.999551	-0.000195089	ns	ns	ns
PA14_44520	PA14_44520	-	drug efflux transporter	3964572..3964940	+	123	0.353334	5.74957	2.43989	0.126224	0.999551	-0.000195089	ns	ns	ns
PA14_11130	PA14_11130	-	short chain dehydrogenase	967444..968133	-	230	0.170854	6.66691	2.43904	0.126241	0.999551	-0.000195089	ns	ns	ns
PA14_28590	PA14_28590	-	methionine aminopeptidase	2463446..2464228	+	261	0.201841	5.27629	2.43627	0.12645	0.999551	-0.000195089	ns	ns	ns
PA14_08420	PA14_08420	-	HIT family protein	720266..720604	-	113	-0.263887	4.41721	2.43125	0.12683	0.999551	-0.000195089	ns	ns	ns
PA14_23750	PA14_23750	leuC	isopropylmalate isomerase large subunit	2063572..2064996	+	475	-0.120403	6.75555	2.41943	0.12773	0.999551	-0.000195089	ns	ns	ns
PA14_67640	PA14_67640	-	hypothetical protein	6043190..6043711	+	174	-0.204255	5.90394	2.41645	0.127959	0.999551	-0.000195089	ns	ns	ns
PA14_51020	PA14_51020	-	hypothetical protein	4533430..4533717	-	96	-0.372095	5.2337	2.41423	0.128176	0.999551	-0.000195089	ns	ns	ns
PA14_04330	PA14_04330	-	hypothetical protein	387894..388361	+	156	0.225969	6.52342	2.41069	0.128441	0.999551	-0.000195089	ns	ns	ns
PA14_38130	PA14_38130	-	amino acid permease	3400608..3401978	-	457	0.248835	5.11524	2.40663	0.128713	0.999551	-0.000195089	ns	ns	ns
PA14_72810	PA14_72810	-	hypothetical protein	6485386..6485952	-	189	-0.166052	5.58162	2.40653	0.128721	0.999551	-0.000195089	ns	ns	ns
PA14_69870	PA14_69870	pchP	phosphorylcholine phosphatase	6230422..6231471	-	350	-0.126428	5.86501	2.40486	0.12885	0.999551	-0.000195089	ns	ns	ns
PA14_31660	PA14_31660	-	hypothetical protein	2750978..2751691	+	238	0.169538	6.60281	2.40451	0.128877	0.999551	-0.000195089	ns	ns	ns
PA14_48490	PA14_48490	-	peptidylarginine deiminase	4309921..4310961	-	347	-0.503702	4.80841	2.40085	0.129208	0.999551	-0.000195089	ns	ns	ns
PA14_47660	PA14_47660	-	hypothetical protein	4242735..4243319	-	195	0.22349	6.15786	2.39884	0.129341	0.999551	-0.000195089	ns	ns	ns
PA14_11530	PA14_11530	-	hypothetical protein	996898..997695	+	266	0.158831	7.84257	2.39712	0.129449	0.999551	-0.000195089	ns	ns	ns
PA14_63110	PA14_63110	-	S-adenosylmethionine decarboxylase	5633510..5633992	+	161	0.329647	9.76058	2.39623	0.129553	0.999551	-0.000195089	ns	ns	ns
PA14_68000	PA14_68000	-	hypothetical protein	6069232..6069504	+	91	-0.167601	6.11705	2.39563	0.129565	0.999551	-0.000195089	ns	ns	ns
PA14_11920	PA14_11920	-	hypothetical protein	1031915..1032325	+	137	0.156827	4.96714	2.39125	0.129906	0.999551	-0.000195089	ns	ns	ns
PA14_15890	PA14_15890	purT	phosphoribosylglycinamide formyltransferase 2	1353499..1354680	+	394	0.116066	7.07475	2.39071	0.129948	0.999551	-0.000195089	ns	ns	ns
PA14_45150	PA14_45150	-	transcriptional regulator	4026549..4027325	+	259	-0.319291	4.34554	2.39073	0.129962	0.999551	-0.000195089	ns	ns	ns
PA14_22370	PA14_22370	-	hypothetical protein	1947679..1949478	+	600	-0.125423	7.02997	2.38715	0.130226	0.999551	-0.000195089	ns	ns	ns
PA14_65450	PA14_65450	motA	flagellar motor protein MotA	5830411..5831262	-	284	-0.236596	7.5619	2.38696	0.130288	0.999551	-0.000195089	ns	ns	ns
PA14_45280	PA14_45280	cycH	cytochrome c-type biogenesis protein	4035524..4036747	-	408	0.291404	8.09616	2.38485	0.130454	0.999551	-0.000195089	ns	ns	ns
PA14_13730	PA14_13730	narL	transcriptional regulator NarL	1178118..1178777	-	220	-0.227659	5.36802	2.38379	0.130489	0.999551	-0.000195089	ns	ns	ns
PA14_48840	PA14_48840	-	hypothetical protein	4341250..4342014	+	255	-0.353555	4.14831	2.38277	0.13061	0.999551	-0.000195089	ns	ns	ns
PA14_42990	PA14_42990	hsiH2	HsiH2	3824071..3825078	-	336	-0.230404	4.13193	2.37872	0.130887	0.999551	-0.000195089	ns	ns	ns
PA14_01860	PA14_01860	-	transmembrane sensor	168754..169749	+	332	0.339215	7.46668	2.37841	0.130959	0.999551	-0.000195089	ns	ns	ns
PA14_36220	PA14_36220	-	amino acid permease	3226187..3226903	+	239	0.302636	5.09186	2.37705	0.131043	0.999551	-0.000195089	ns	ns	ns
PA14_22310	PA14_22310	-	hypothetical protein	1942532..1943893	-	454	-0.171629	6.31424	2.37442	0.131226	0.999551	-0.000195089	ns	ns	ns
PA14_38690	PA14_38690	-	acetoacetyl-CoA synthetase	3449781..3451736	+	652	0.211144	6.27188	2.37337	0.131323	0.999551	-0.000195089	ns	ns	ns
PA14_42010	PA14_42010	-	amidotransferase	3747673..3748395	-	241	0.235737	6.82176	2.37263	0.131414	0.999551	-0.000195089	ns	ns	ns
PA14_29420	PA14_29420	-	hypothetical protein	2551476..2552717	-	414	0.156543	5.95067	2.37085	0.131508	0.999551	-0.000195089	ns	ns	ns
PA14_21510	PA14_21510	-	hypothetical protein	1865762..1866175	-	138	0.289476	3.94037	2.36969	0.1316	0.999551	-0.000195089	ns	ns	ns
PA14_19030	PA14_19030	-	hypothetical protein	1643445..1644245	-	267	0.174118	7.2901	2.36853	0.131692	0.999551	-0.000195089	ns	ns	ns
PA14_52260	PA14_52260	-	sensor/response regulator hybrid	4635805..4638582	+	926	-0.0871563	7.55957	2.36768	0.131759	0.999551	-0.000195089	ns	ns	ns
PA14_40220	PA14_40220	-	hypothetical protein	3583268..3583846	+	193	-0.205818	4.70187	2.35889	0.132458	0.999551	-0.000195089	ns	ns	ns
PA14_01030	PA14_01030	hcp1	Hcp1	101003..101491	+	163	-0.450606	7.49166	2.35694	0.132661	0.999551	-0.000195089	ns	ns	ns
PA14_57780	PA14_57780	hisD	histidinol dehydrogenase	5145695..5147017	-	441	0.245596	7.94056	2.35407	0.132888	0.999551	-0.000195089	ns	ns	ns
PA14_72250	PA14_72250	-	metalloprotease	6436955..6438328	+	458	-0.132932	7.5894	2.35293	0.132934	0.999551	-0.000195089	ns	ns	ns
PA14_09210	PA14_09210	pchA	salicylate biosynthesis isochorismate synthase	780267..781697	-	477	0.291226	7.95923	2.35344	0.132941	0.999551	-0.000195089	ns	ns	ns
PA14_00760	PA14_00760	-	hypothetical protein	74060..75043	-	328	0.156656	6.9751	2.35093	0.133094	0.999551	-0.000195089	ns	ns	ns
PA14_67700	PA14_67700	-	hypothetical protein	6047783..6048250	-	156	-0.119401	6.18605	2.3467	0.133434	0.999551	-0.000195089	ns	ns	ns
PA14_55820	PA14_55820	-	hypothetical protein	4984830..4986500	-	557	-0.212677	5.26936	2.34384	0.133664	0.999551	-0.000195089	ns	ns	ns
PA14_02110	PA14_02110	-	diguanylate cyclase	191825..192532	-	236	0.138239	6.72264	2.34317	0.133718	0.999551	-0.000195089	ns	ns	ns
PA14_30340	PA14_30340	cysG	siroheme synthase	2628497..2629894	+	466	0.274576	8.20758	2.33678	0.134282	0.999551	-0.000195089	ns	ns	ns
PA14_25710	PA14_25710	pabC	4-amino-4-deoxychorismate lyase	2245770..2246585	+	272	0.353879	8.34096	2.33585	0.134357	0.999551	-0.000195089	ns	ns	ns
PA14_44580	PA14_44580	-	hypothetical protein	3968619..3969158	+	180	0.166331	4.94743	2.3343	0.134436	0.999551	-0.000195089	ns	ns	ns
PA14_40940	PA14_40940	-	hypothetical protein	3650390..3651169	+	260	0.196571	6.71054	2.33173	0.134662	0.999551	-0.000195089	ns	ns	ns
PA14_65960	PA14_65960	waaA	3-deoxy-D-manno-octulosonic-acid transferase	5875218..5876495	-	426	0.195651	7.83804	2.33097	0.134707	0.999551	-0.000195089	ns	ns	ns
PA14_61600	PA14_61600	-	hypothetical protein	5496830..5497813	+	328	0.152962	6.7849	2.32913	0.134856	0.999551	-0.000195089	ns	ns	ns
PA14_17510	PA14_17510	-	hypothetical protein	1503610..1504617	-	336	-0.361689	5.46045	2.32958	0.134866	0.999551	-0.000195089	ns	ns	ns
PA14_02750	PA14_02750	-	transcriptional regulator	244942..245481	+	180	0.149013	6.19179	2.32634	0.135084	0.999551	-0.000195089	ns	ns	ns
PA14_03830	PA14_03830	aguB	N-carbamoylputrescine amidohydrolase	344118..344996	-	293	-0.194985	5.39194	2.32568	0.135137	0.999551	-0.000195089	ns	ns	ns
PA14_71240	PA14_71240	-	hypothetical protein	6347147..6348124	+	326	-0.227734	6.1153	2.32489	0.135229	0.999551	-0.000195089	ns	ns	ns
PA14_43630	PA14_43630	-	lipase	3883374..3883715	-	114	0.355939	4.70886	2.32326	0.135382	0.999551	-0.000195089	ns	ns	ns
PA14_01520	PA14_01520	-	hypothetical protein	141759..141986	-	76	-0.223355	4.95852	2.32101	0.135519	0.999551	-0.000195089	ns	ns	ns
PA14_14250	PA14_14250	-	hypothetical protein	1217241..1217711	-	157	-0.224591	5.46518	2.31976	0.135622	0.999551	-0.000195089	ns	ns	ns
PA14_54940	PA14_54940	-	siderophore biosynthesis enzyme	4875551..4878535	-	995	-0.271471	6.14486	2.31624	0.135957	0.999551	-0.000195089	ns	ns	ns
PA14_41360	PA14_41360	cysS	cysteinyl-tRNA synthetase	3688547..3689929	-	461	0.299476	8.75695	2.30848	0.136597	0.999551	-0.000195089	ns	ns	ns
PA14_67065	PA14_67065	mdoH	glucosyltransferase MdoH	5985654..5988239	-	862	0.156302	8.89167	2.30194	0.137091	0.999551	-0.000195089	ns	ns	ns
PA14_59120	PA14_59120	-	hypothetical protein	5264513..5264752	+	80	0.321273	3.1221	2.30097	0.137172	0.999551	-0.000195089	ns	ns	ns
PA14_11420	PA14_11420	ribB	bifunctional 3,4-dihydroxy-2-butanone 4-phosphate synthase/GTP cyclohydrolase II-like protein	990670..991767	+	366	0.16055	7.6865	2.3007	0.137194	0.999551	-0.000195089	ns	ns	ns
PA14_45950	PA14_45950	rsaL	regulatory protein RsaL	4085107..4085349	+	81	0.396985	8.52616	2.29899	0.137383	0.999551	-0.000195089	ns	ns	ns
PA14_26760	PA14_26760	-	transcriptional regulator	2331804..2332400	+	199	-0.203464	6.22099	2.2976	0.137456	0.999551	-0.000195089	ns	ns	ns
PA14_40120	PA14_40120	polB	DNA polymerase II	3575143..3577506	-	788	0.17548	6.86284	2.29537	0.137637	0.999551	-0.000195089	ns	ns	ns
PA14_33310	PA14_33310	-	hypothetical protein	2928084..2929112	-	343	0.30113	5.64185	2.29468	0.137742	0.999551	-0.000195089	ns	ns	ns
PA14_65130	PA14_65130	dnaB	replicative DNA helicase	5805538..5806932	-	465	0.327352	7.6972	2.29334	0.137854	0.999551	-0.000195089	ns	ns	ns
PA14_64900	PA14_64900	-	ABC transporter substrate-binding protein	5783356..5784480	-	375	-0.210122	5.4779	2.29238	0.137887	0.999551	-0.000195089	ns	ns	ns
PA14_23990	PA14_23990	xcpR	general secretion pathway protein E	2084868..2086376	+	503	0.133242	7.2389	2.29047	0.138046	0.999551	-0.000195089	ns	ns	ns
PA14_17930	PA14_17930	glpD	glycerol-3-phosphate dehydrogenase	1540030..1541568	-	513	0.200171	8.3649	2.28759	0.138288	0.999551	-0.000195089	ns	ns	ns
PA14_72110	PA14_72110	-	hypothetical protein	6425635..6427593	+	653	0.129962	8.69427	2.28738	0.138305	0.999551	-0.000195089	ns	ns	ns
PA14_03810	PA14_03810	aguA	agmatine deiminase	342926..344032	-	369	0.147416	7.24617	2.28219	0.138741	0.999551	-0.000195089	ns	ns	ns
PA14_21470	PA14_21470	-	hypothetical protein	1861405..1861983	+	193	-0.435159	3.51591	2.28	0.138973	0.999551	-0.000195089	ns	ns	ns
PA14_11330	PA14_11330	-	hypothetical protein	985337..985681	+	115	0.484339	5.53858	2.27848	0.1391	0.999551	-0.000195089	ns	ns	ns
PA14_64530	PA14_64530	-	hypothetical protein	5749160..5749501	+	114	-0.392391	4.0329	2.27555	0.139349	0.999551	-0.000195089	ns	ns	ns
PA14_47010	PA14_47010	-	hypothetical protein	4189012..4189218	+	69	-0.240012	4.39743	2.26388	0.140292	0.999551	-0.000195089	ns	ns	ns
PA14_72940	PA14_72940	-	sodium/proton antiporter	6494339..6496096	+	586	-0.127538	6.2305	2.26363	0.140313	0.999551	-0.000195089	ns	ns	ns
PA14_08140	PA14_08140	-	hypothetical protein	699383..699589	+	69	-0.34454	7.17729	2.26306	0.140409	0.999551	-0.000195089	ns	ns	ns
PA14_49390	PA14_49390	rrmA	rRNA methyltransferase	4389721..4390524	+	268	0.304851	5.76629	2.25926	0.140733	0.999551	-0.000195089	ns	ns	ns
PA14_29470	PA14_29470	-	hypothetical protein	2555052..2555804	+	251	0.211737	6.81621	2.25535	0.141063	0.999551	-0.000195089	ns	ns	ns
PA14_42380	PA14_42380	-	hypothetical protein	3775762..3776592	-	277	0.305971	6.83833	2.25522	0.14108	0.999551	-0.000195089	ns	ns	ns
PA14_22690	PA14_22690	trkH	potassium uptake protein TrkH	1973559..1975013	-	485	-0.191532	6.4952	2.25214	0.141301	0.999551	-0.000195089	ns	ns	ns
PA14_46970	PA14_46970	ansB	glutaminase-asparaginase	4183014..4184102	+	363	0.245853	7.25224	2.2493	0.141588	0.999551	-0.000195089	ns	ns	ns
PA14_69030	PA14_69030	-	hypothetical protein	6156185..6156499	+	105	0.187227	6.55444	2.24761	0.141689	0.999551	-0.000195089	ns	ns	ns
PA14_66000	PA14_66000	-	hypothetical protein	5877893..5879068	+	392	0.175148	7.34606	2.24649	0.141783	0.999551	-0.000195089	ns	ns	ns
PA14_20560	PA14_20560	amiE	acylamide amidohydrolase	1768608..1769648	+	347	0.237344	6.22948	2.24625	0.141851	0.999551	-0.000195089	ns	ns	ns
PA14_53270	PA14_53270	-	hypothetical protein	4722101..4722520	-	140	0.237009	4.65075	2.24479	0.14193	0.999551	-0.000195089	ns	ns	ns
PA14_23980	PA14_23980	xcpP	secretion protein XcpP	2083941..2084648	-	236	0.161716	7.67693	2.24448	0.141957	0.999551	-0.000195089	ns	ns	ns
PA14_08280	PA14_08280	-	bacteriophage protein	707111..707713	+	201	-0.365264	8.74384	2.24307	0.142126	0.999551	-0.000195089	ns	ns	ns
PA14_52930	PA14_52930	-	transcriptional regulator	4692241..4693185	-	315	-0.138782	6.14455	2.23775	0.14254	0.999551	-0.000195089	ns	ns	ns
PA14_69610	PA14_69610	cyaA	adenylate cyclase	6209585..6212437	+	951	-0.175676	7.19269	2.23372	0.14289	0.999551	-0.000195089	ns	ns	ns
PA14_04680	PA14_04680	-	hypothetical protein	416181..416759	+	193	0.221313	5.84808	2.2334	0.14292	0.999551	-0.000195089	ns	ns	ns
PA14_05190	PA14_05190	pilU	twitching motility protein PilU	452518..453666	+	383	-0.16426	6.94469	2.23307	0.142947	0.999551	-0.000195089	ns	ns	ns
PA14_55240	PA14_55240	-	hypothetical protein	4905964..4906629	-	222	0.248178	5.77338	2.22945	0.143289	0.999551	-0.000195089	ns	ns	ns
PA14_20880	PA14_20880	-	hypothetical protein	1799776..1800066	+	97	-0.2326	4.44432	2.22764	0.14342	0.999551	-0.000195089	ns	ns	ns
PA14_11000	PA14_11000	hpaA	4-hydroxyphenylacetate 3-monooxygenase large chain	951044..952606	-	521	-0.372252	5.38224	2.22027	0.144114	0.999551	-0.000195089	ns	ns	ns
PA14_31390	PA14_31390	-	hypothetical protein	2730150..2730662	+	171	-0.176919	4.58619	2.21351	0.144662	0.999551	-0.000195089	ns	ns	ns
PA14_52960	PA14_52960	-	hypothetical protein	4695869..4696135	+	89	-0.245115	3.41559	2.20962	0.145007	0.999551	-0.000195089	ns	ns	ns
PA14_31560	PA14_31560	-	LysR family transcriptional regulator	2743301..2744233	-	311	0.183443	6.38891	2.2064	0.145292	0.999551	-0.000195089	ns	ns	ns
PA14_06620	PA14_06620	-	acyl-CoA dehydrogenase	576906..578702	+	599	-0.315099	5.95002	2.19937	0.145965	0.999551	-0.000195089	ns	ns	ns
PA14_71370	PA14_71370	-	hypothetical protein	6356997..6357287	+	97	0.207004	4.9163	2.19642	0.146182	0.999551	-0.000195089	ns	ns	ns
PA14_46660	PA14_46660	-	RNA polymerase ECF-subfamily sigma-70 factor	4159147..4159887	-	247	-0.186418	5.24445	2.19011	0.146747	0.999551	-0.000195089	ns	ns	ns
PA14_18960	PA14_18960	tli5a	type VI secretion lipase immunity Tli5A	1634535..1635233	-	233	-0.215498	4.96171	2.18677	0.147048	0.999551	-0.000195089	ns	ns	ns
PA14_10820	PA14_10820	-	HDIG domain-containing protein	935422..936666	-	415	-0.246957	5.60386	2.18551	0.14717	0.999551	-0.000195089	ns	ns	ns
PA14_50860	PA14_50860	-	hypothetical protein	4521112..4521921	-	270	-0.11405	6.43394	2.17825	0.147817	0.999551	-0.000195089	ns	ns	ns
PA14_33350	PA14_33350	-	hypothetical protein	2934682..2935656	-	325	0.211483	6.40809	2.17856	0.147823	0.999551	-0.000195089	ns	ns	ns
PA14_17380	PA14_17380	gfnR	glutathione-dependent formaldehyde neutralization regulator GfnR	1491983..1492891	-	303	-0.196006	5.06617	2.17787	0.147851	0.999551	-0.000195089	ns	ns	ns
PA14_16480	PA14_16480	wspF	chemotaxis-specific methylesterase	1412043..1413050	+	336	-0.120395	7.12168	2.17637	0.147987	0.999551	-0.000195089	ns	ns	ns
PA14_13390	PA14_13390	-	hypothetical protein	1151320..1151715	-	132	0.336126	7.87183	2.17668	0.148006	0.999551	-0.000195089	ns	ns	ns
PA14_47600	PA14_47600	-	acyl-CoA dehydrogenase	4237997..4239817	+	607	-0.31614	5.78721	2.17622	0.148047	0.999551	-0.000195089	ns	ns	ns
PA14_32810	PA14_32810	-	hypothetical protein	2865179..2865490	+	104	0.336528	2.80473	2.17535	0.148085	0.999551	-0.000195089	ns	ns	ns
PA14_12570	PA14_12570	-	transcription regulator AsnC	1079518..1080027	-	170	-0.330706	4.98195	2.16483	0.149085	0.999551	-0.000195089	ns	ns	ns
PA14_25820	PA14_25820	-	lipoprotein	2253672..2254304	+	211	-0.129335	5.86739	2.16259	0.149243	0.999551	-0.000195089	ns	ns	ns
PA14_47410	PA14_47410	-	hypothetical protein	4224835..4225284	-	150	-0.269566	5.52306	2.16187	0.14934	0.999551	-0.000195089	ns	ns	ns
PA14_45500	PA14_45500	-	purine-binding chemotaxis protein	4049648..4050127	-	160	-0.28304	6.98513	2.15881	0.149637	0.999551	-0.000195089	ns	ns	ns
PA14_02720	PA14_02720	-	hypothetical protein	241928..242986	+	353	-0.68678	5.31791	2.15692	0.149811	0.999551	-0.000195089	ns	ns	ns
PA14_39440	PA14_39440	-	hypothetical protein	3508418..3510313	+	632	-0.155858	6.38061	2.15628	0.149822	0.999551	-0.000195089	ns	ns	ns
PA14_48980	PA14_48980	-	hypothetical protein	4352054..4352431	-	126	-0.392854	3.29736	2.15676	0.149825	0.999551	-0.000195089	ns	ns	ns
PA14_49340	PA14_49340	pcpS	protein Pcprotein PS	4384093..4384821	+	243	0.421481	6.12138	2.15162	0.150299	0.999551	-0.000195089	ns	ns	ns
PA14_10220	PA14_10220	-	SH3 domain-containing protein	879293..879961	+	223	-0.460865	4.98513	2.13398	0.151938	0.999551	-0.000195089	ns	ns	ns
PA14_33420	PA14_33420	-	hydrolase	2940949..2941629	-	227	-0.274399	3.62579	2.1282	0.152433	0.999551	-0.000195089	ns	ns	ns
PA14_61680	PA14_61680	prmC	S-adenosylmethionine-dependent methyltransferase, PrmC	5503596..5504426	-	277	0.139344	7.52793	2.12686	0.152559	0.999551	-0.000195089	ns	ns	ns
PA14_59110	PA14_59110	-	hypothetical protein	5264247..5264522	+	92	-0.340407	2.99104	2.12508	0.15275	0.999551	-0.000195089	ns	ns	ns
PA14_03120	PA14_03120	-	transcriptional regulator	274012..274488	-	159	0.168422	6.34819	2.11729	0.153462	0.999551	-0.000195089	ns	ns	ns
PA14_47430	PA14_47430	-	metal transporter	4225704..4226654	+	317	-0.133846	5.89089	2.11102	0.154056	0.999551	-0.000195089	ns	ns	ns
PA14_66550	PA14_66550	hemE	uroporphyrinogen decarboxylase	5936392..5937459	-	356	-0.156642	6.73727	2.10122	0.154991	0.999551	-0.000195089	ns	ns	ns
PA14_42280	PA14_42280	pscI	type III export protein PscI	3770662..3771000	-	113	0.289616	4.60166	2.09466	0.155637	0.999551	-0.000195089	ns	ns	ns
PA14_67960	PA14_67960	-	hypothetical protein	6064439..6064675	+	79	0.201227	4.99177	2.09231	0.155847	0.999551	-0.000195089	ns	ns	ns
PA14_60730	PA14_60730	-	outer membrane protein	5411518..5412909	-	464	-0.207134	6.03117	2.09101	0.155983	0.999551	-0.000195089	ns	ns	ns
PA14_68900	PA14_68900	-	iron ABC transporter substrate-binding protein	6146800..6147798	-	333	-0.214885	6.61308	2.09136	0.155984	0.999551	-0.000195089	ns	ns	ns
PA14_71420	PA14_71420	-	ferredoxin	6360027..6361127	+	367	-0.24738	5.28606	2.09051	0.156021	0.999551	-0.000195089	ns	ns	ns
PA14_07690	PA14_07690	glpE	thiosulfate sulfurtransferase	661752..662084	-	111	0.241891	4.53918	2.08999	0.156071	0.999551	-0.000195089	ns	ns	ns
PA14_72150	PA14_72150	-	hypothetical protein	6429129..6429491	+	121	0.19932	5.5334	2.0861	0.156447	0.999551	-0.000195089	ns	ns	ns
PA14_36400	PA14_36400	-	hypothetical protein	3242840..3243160	-	107	-0.645247	3.3023	2.08427	0.156671	0.999551	-0.000195089	ns	ns	ns
PA14_29540	PA14_29540	-	type II secretion system protein	2561398..2561988	+	197	-0.411438	3.41354	2.08329	0.156766	0.999551	-0.000195089	ns	ns	ns
PA14_32300	PA14_32300	-	kinase	2806858..2808357	+	500	0.204777	6.5168	2.08099	0.156976	0.999551	-0.000195089	ns	ns	ns
PA14_65990	PA14_65990	qacH	SMR multidrug efflux transporter	5877500..5877832	+	111	-0.256402	3.74527	2.07451	0.157574	0.999551	-0.000195089	ns	ns	ns
PA14_70440	PA14_70440	gmk	guanylate kinase	6278118..6278729	+	204	0.19406	6.03145	2.0724	0.15778	0.999551	-0.000195089	ns	ns	ns
PA14_56200	PA14_56200	-	lipoprotein	5018035..5018418	-	128	-0.207108	5.31498	2.07226	0.157794	0.999551	-0.000195089	ns	ns	ns
PA14_54810	PA14_54810	-	hypothetical protein	4856798..4857841	+	348	-0.232534	5.31102	2.07178	0.157841	0.999551	-0.000195089	ns	ns	ns
PA14_46830	PA14_46830	-	hypothetical protein	4170711..4171061	-	117	-0.377476	3.81064	2.06612	0.158442	0.999551	-0.000195089	ns	ns	ns
PA14_21240	PA14_21240	-	hypothetical protein	1840369..1840677	+	103	0.338953	6.34841	2.06316	0.158733	0.999551	-0.000195089	ns	ns	ns
PA14_19960	PA14_19960	-	hypothetical protein	1719477..1719746	+	90	-0.327502	3.91397	2.0573	0.159303	0.999551	-0.000195089	ns	ns	ns
PA14_13210	PA14_13210	-	hypothetical protein	1137829..1138011	-	61	-0.441638	2.70791	2.05703	0.159338	0.999551	-0.000195089	ns	ns	ns
PA14_33440	PA14_33440	-	LysR family transcriptional regulator	2942688..2943626	+	313	0.215398	5.36763	2.05635	0.159358	0.999551	-0.000195089	ns	ns	ns
PA14_09790	PA14_09790	-	transcriptional regulator	843098..843736	-	213	0.174293	5.64216	2.0516	0.159829	0.999551	-0.000195089	ns	ns	ns
PA14_22160	PA14_22160	-	hypothetical protein	1934355..1934861	-	169	0.398305	2.15557	2.04931	0.160102	0.999551	-0.000195089	ns	ns	ns
PA14_42830	PA14_42830	-	hypothetical protein	3807762..3808082	+	107	0.258847	4.29694	2.04722	0.160265	0.999551	-0.000195089	ns	ns	ns
PA14_43340	PA14_43340	kdpE	two-component response regulator KdpE	3859513..3860205	-	231	0.169663	5.87533	2.04635	0.160351	0.999551	-0.000195089	ns	ns	ns
PA14_45780	PA14_45780	fliO	flagellar protein FliO	4069751..4070203	-	151	0.344204	6.09401	2.04675	0.160358	0.999551	-0.000195089	ns	ns	ns
PA14_06510	PA14_06510	bioF	8-amino-7-oxononanoate synthase	570781..571986	+	402	0.18647	7.51543	2.046	0.1604	0.999551	-0.000195089	ns	ns	ns
PA14_50570	PA14_50570	-	hypothetical protein	4492050..4494344	-	765	-0.140681	8.0965	2.04335	0.16065	0.999551	-0.000195089	ns	ns	ns
PA14_03010	PA14_03010	-	TetR family transcriptional regulator	265574..266242	+	223	-0.170565	5.89516	2.04132	0.160853	0.999551	-0.000195089	ns	ns	ns
PA14_23790	PA14_23790	leuB	3-isopropylmalate dehydrogenase	2066538..2067620	+	361	0.122782	5.95164	2.03592	0.161395	0.999551	-0.000195089	ns	ns	ns
PA14_45850	PA14_45850	-	hypothetical protein	4074520..4074927	+	136	0.196871	5.27904	2.03577	0.16141	0.999551	-0.000195089	ns	ns	ns
PA14_63540	PA14_63540	selA	selenocysteine synthase	5665085..5666491	-	469	0.23483	7.16041	2.03623	0.16141	0.999551	-0.000195089	ns	ns	ns
PA14_72510	PA14_72510	thrB	homoserine kinase	6459838..6460788	+	317	0.192395	7.0022	2.03572	0.161448	0.999551	-0.000195089	ns	ns	ns
PA14_44030	PA14_44030	sdhA	succinate dehydrogenase flavoprotein subunit	3920241..3922013	-	591	0.349227	10.1763	2.03415	0.161619	0.999551	-0.000195089	ns	ns	ns
PA14_49920	PA14_49920	-	hypothetical protein	4438152..4438526	+	125	-0.144377	5.49498	2.03269	0.16172	0.999551	-0.000195089	ns	ns	ns
PA14_70060	PA14_70060	-	lipoprotein	6247439..6247630	-	64	-0.202717	4.55816	2.03041	0.161949	0.999551	-0.000195089	ns	ns	ns
PA14_29560	PA14_29560	-	hypothetical protein	2563101..2564087	+	329	-0.327842	3.85881	2.02934	0.162091	0.999551	-0.000195089	ns	ns	ns
PA14_05250	PA14_05250	pyrC	dihydroorotase	458157..459428	-	424	0.18701	7.32567	2.0275	0.162267	0.999551	-0.000195089	ns	ns	ns
PA14_70240	PA14_70240	coaC	bifunctional phosphopantothenoylcysteine decarboxylase/phosphopantothenate synthase	6262382..6263590	+	403	0.209335	8.90805	2.02699	0.162295	0.999551	-0.000195089	ns	ns	ns
PA14_49590	PA14_49590	-	transcriptional regulator	4412386..4413288	-	301	-0.163356	5.69027	2.02434	0.162563	0.999551	-0.000195089	ns	ns	ns
PA14_64890	PA14_64890	-	branched chain amino acid ABC transporter permease	5782207..5783121	-	305	-0.420883	4.43948	2.02381	0.162662	0.999551	-0.000195089	ns	ns	ns
PA14_23730	PA14_23730	-	LysR family transcriptional regulator	2062516..2063409	-	298	0.140068	6.13827	2.02238	0.162761	0.999551	-0.000195089	ns	ns	ns
PA14_36320	PA14_36320	hcnB	hydrogen cyanide synthase HcnB	3234675..3236069	-	465	0.34756	5.28954	2.02067	0.162981	0.999551	-0.000195089	ns	ns	ns
PA14_52480	PA14_52480	-	hypothetical protein	4656406..4656891	-	162	-0.273828	8.24218	2.0192	0.163131	0.999551	-0.000195089	ns	ns	ns
PA14_47150	PA14_47150	cyoE	protoheme IX farnesyltransferase	4201706..4202596	-	297	-0.164247	5.4511	2.01662	0.163346	0.999551	-0.000195089	ns	ns	ns
PA14_50760	PA14_50760	-	hypothetical protein	4509070..4510215	-	382	0.374745	6.44977	2.00551	0.164529	0.999551	-0.000195089	ns	ns	ns
PA14_00640	PA14_00640	phzH	potential phenazine-modifying enzyme	64665..66497	+	611	-0.500381	5.65899	2.00547	0.164533	0.999551	-0.000195089	ns	ns	ns
PA14_40250	PA14_40250	-	outer membrane protein	3587293..3588570	-	426	-0.213257	5.38554	2.00413	0.164625	0.999551	-0.000195089	ns	ns	ns
PA14_41020	PA14_41020	-	Orn/Arg/Lys decarboxylase	3657602..3659857	-	752	0.181168	7.63541	2.00274	0.164771	0.999551	-0.000195089	ns	ns	ns
PA14_11560	PA14_11560	ispA	geranyltranstransferase	999811..1000698	-	296	0.142546	7.51473	2.00109	0.164938	0.999551	-0.000195089	ns	ns	ns
PA14_57980	PA14_57980	-	phosphoryl carrier protein	5159710..5159982	+	91	0.381301	7.26678	1.99922	0.165177	0.999551	-0.000195089	ns	ns	ns
PA14_25210	PA14_25210	-	5'-methylthioadenosine phosphorylase	2203599..2204336	+	246	0.174489	6.76138	1.99703	0.165362	0.999551	-0.000195089	ns	ns	ns
PA14_61450	PA14_61450	-	hypothetical protein	5483587..5484060	-	158	-0.175354	6.08025	1.99632	0.16543	0.999551	-0.000195089	ns	ns	ns
PA14_54920	PA14_54920	-	non-ribosomal peptide synthetase	4867504..4871967	-	1488	-0.145087	7.05137	1.99386	0.165684	0.999551	-0.000195089	ns	ns	ns
PA14_26485	PA14_26485	-	oxidoreductase	2308172..2309632	+	487	0.192632	7.56554	1.98593	0.166532	0.999551	-0.000195089	ns	ns	ns
PA14_47680	PA14_47680	cobU	adenosylcobinamide kinase/adenosylcobinamide-phosphate guanylyltransferase	4244368..4244889	-	174	0.240317	6.98793	1.9859	0.166558	0.999551	-0.000195089	ns	ns	ns
PA14_73390	PA14_73390	-	hypothetical protein	6532927..6533310	-	128	0.280035	3.88079	1.98038	0.167091	0.999551	-0.000195089	ns	ns	ns
PA14_54900	PA14_54900	-	hypothetical protein	4865315..4866469	-	385	-0.196541	5.75957	1.97581	0.167566	0.999551	-0.000195089	ns	ns	ns
PA14_03870	PA14_03870	spuA	glutamine amidotransferase	348859..349611	+	251	0.278642	8.73613	1.97544	0.167652	0.999551	-0.000195089	ns	ns	ns
PA14_36360	PA14_36360	-	hypothetical protein	3238696..3239118	-	141	0.327722	3.56674	1.97435	0.167758	0.999551	-0.000195089	ns	ns	ns
PA14_39420	PA14_39420	-	hypothetical protein	3507877..3508107	+	77	0.45266	1.69822	1.97311	0.167884	0.999551	-0.000195089	ns	ns	ns
PA14_26850	PA14_26850	-	hypothetical protein	2336025..2336540	-	172	-0.408454	3.35465	1.97219	0.167993	0.999551	-0.000195089	ns	ns	ns
PA14_06540	PA14_06540	-	biotin synthesis protein BioC	572694..573518	+	275	0.273713	6.44389	1.97192	0.168021	0.999551	-0.000195089	ns	ns	ns
PA14_43230	PA14_43230	-	hypothetical protein	3852621..3853028	+	136	0.211786	5.6051	1.97037	0.168138	0.999551	-0.000195089	ns	ns	ns
PA14_55000	PA14_55000	-	ABC transporter periplasmic protein	4884920..4885870	+	317	-0.263022	3.60136	1.96881	0.168303	0.999551	-0.000195089	ns	ns	ns
PA14_16670	PA14_16670	-	transcriptional regulator CadR	1426595..1427065	+	157	-0.227653	5.78862	1.96367	0.168871	0.999551	-0.000195089	ns	ns	ns
PA14_71650	PA14_71650	aspA	aspartate ammonia-lyase	6382183..6383607	+	475	0.328925	9.88174	1.96027	0.169253	0.999551	-0.000195089	ns	ns	ns
PA14_43280	PA14_43280	selD	selenophosphate synthetase	3855216..3856250	-	345	0.190208	7.37114	1.95961	0.169308	0.999551	-0.000195089	ns	ns	ns
PA14_01750	PA14_01750	-	hydroxydechloroatrazine ethylaminohydrolase	159868..161217	+	450	0.221508	7.29708	1.95882	0.169408	0.999551	-0.000195089	ns	ns	ns
PA14_70510	PA14_70510	-	hypothetical protein	6282490..6283110	-	207	0.238451	5.98402	1.95828	0.169464	0.999551	-0.000195089	ns	ns	ns
PA14_23590	PA14_23590	sawR	SawR	2053723..2054265	+	181	-0.190634	4.77415	1.95668	0.169588	0.999551	-0.000195089	ns	ns	ns
PA14_06180	PA14_06180	-	RNA polymerase sigma factor	546308..546826	-	173	-0.424086	5.29564	1.95656	0.169648	0.999551	-0.000195089	ns	ns	ns
PA14_01890	PA14_01890	pcaQ	transcriptional regulator PcaQ	172662..173489	+	276	0.132365	7.61538	1.95405	0.16987	0.999551	-0.000195089	ns	ns	ns
PA14_07820	PA14_07820	-	histidine kinase	673136..675529	+	798	-0.120877	7.76696	1.95021	0.170279	0.999551	-0.000195089	ns	ns	ns
PA14_17690	PA14_17690	-	hypothetical protein	1520134..1521744	-	537	-0.152711	7.0828	1.94494	0.170844	0.999551	-0.000195089	ns	ns	ns
PA14_72770	PA14_72770	-	hypothetical protein	6481281..6481781	-	167	0.296656	7.89665	1.94249	0.171154	0.999551	-0.000195089	ns	ns	ns
PA14_01160	PA14_01160	-	hypothetical protein	113281..115506	+	742	-0.125441	7.62809	1.93407	0.172016	0.999551	-0.000195089	ns	ns	ns
PA14_66760	PA14_66760	-	hypothetical protein	5963146..5963841	+	232	0.141711	6.63061	1.9331	0.172122	0.999551	-0.000195089	ns	ns	ns
PA14_44050	PA14_44050	sdhD	succinate dehydrogenase (D subunit)	3922017..3922385	-	123	0.351217	7.94891	1.93231	0.172253	0.999551	-0.000195089	ns	ns	ns
PA14_66980	PA14_66980	tatC	sec-independent protein translocase TatC	5978620..5979423	+	268	0.216952	6.55164	1.93069	0.172429	0.999551	-0.000195089	ns	ns	ns
PA14_04590	PA14_04590	-	hypothetical protein	407991..408464	-	158	-0.146634	6.30837	1.92583	0.172911	0.999551	-0.000195089	ns	ns	ns
PA14_34280	PA14_34280	-	hypothetical protein	3047822..3048616	-	265	-0.547206	4.33269	1.92343	0.173219	0.999551	-0.000195089	ns	ns	ns
PA14_40690	PA14_40690	-	hypothetical protein	3634803..3635165	+	121	0.215731	5.2565	1.91948	0.173605	0.999551	-0.000195089	ns	ns	ns
PA14_29990	PA14_29990	nuoD	bifunctional NADH:ubiquinone oxidoreductase subunit C/D	2596164..2597945	-	594	0.252288	8.0868	1.91858	0.17375	0.999551	-0.000195089	ns	ns	ns
PA14_70780	PA14_70780	-	hypothetical protein	6303269..6304168	-	300	0.13912	7.21597	1.91685	0.173893	0.999551	-0.000195089	ns	ns	ns
PA14_44960	PA14_44960	-	hypothetical protein	4008578..4008907	-	110	0.214954	4.3158	1.91437	0.174166	0.999551	-0.000195089	ns	ns	ns
PA14_30840	PA14_30840	-	signal transduction histidine kinase	2676132..2677544	+	471	-0.227761	4.97504	1.91242	0.174381	0.999551	-0.000195089	ns	ns	ns
PA14_33960	PA14_33960	vgrG3	VgrG3	3017584..3019590	-	669	-0.38297	5.47231	1.91246	0.174421	0.999551	-0.000195089	ns	ns	ns
PA14_36470	PA14_36470	-	hypothetical protein	3247252..3247560	+	103	-0.282205	3.31095	1.90899	0.174758	0.999551	-0.000195089	ns	ns	ns
PA14_15110	PA14_15110	-	hypothetical protein	1281778..1282167	+	130	-0.179989	6.40086	1.90663	0.175027	0.999551	-0.000195089	ns	ns	ns
PA14_61010	PA14_61010	-	hypothetical protein	5441709..5441963	-	85	-0.31095	7.43995	1.90644	0.175085	0.999551	-0.000195089	ns	ns	ns
PA14_44970	PA14_44970	moaA2	molybdenum cofactor biosynthesis protein A	4009092..4010087	-	332	0.159558	6.89753	1.90407	0.175302	0.999551	-0.000195089	ns	ns	ns
PA14_46990	PA14_46990	-	two-component response regulator	4186144..4187421	+	426	0.146883	6.61111	1.90257	0.175468	0.999551	-0.000195089	ns	ns	ns
PA14_01290	PA14_01290	coxB	cytochrome c oxidase subunit II	125293..126417	+	375	-0.166841	6.29019	1.902	0.175532	0.999551	-0.000195089	ns	ns	ns
PA14_29405	PA14_29405	rhsI1	rhsI1	2550113..2550343	+	76	-0.268447	2.81892	1.90095	0.175648	0.999551	-0.000195089	ns	ns	ns
PA14_59370	PA14_59370	-	hypothetical protein	5288357..5289001	-	215	0.366364	7.91524	1.9005	0.175743	0.999551	-0.000195089	ns	ns	ns
PA14_19160	PA14_19160	-	hypothetical protein	1654413..1655312	+	300	-0.14598	5.9944	1.8999	0.175764	0.999551	-0.000195089	ns	ns	ns
PA14_39010	PA14_39010	pqqF	pyrroloquinoline quinone biosynthesis protein F	3476491..3478818	-	776	0.352161	6.83929	1.90006	0.175792	0.999551	-0.000195089	ns	ns	ns
PA14_26210	PA14_26210	hisP	histidine transport	2287689..2288456	-	256	-0.388458	4.6698	1.89596	0.176248	0.999551	-0.000195089	ns	ns	ns
PA14_44540	PA14_44540	-	hypothetical protein	3965117..3965971	-	285	0.139962	6.10254	1.89549	0.176255	0.999551	-0.000195089	ns	ns	ns
PA14_51010	PA14_51010	-	hypothetical protein	4532540..4533295	-	252	-0.247616	6.43151	1.88755	0.177188	0.999551	-0.000195089	ns	ns	ns
PA14_61960	PA14_61960	-	hypothetical protein	5524691..5525989	+	433	-0.129691	6.91122	1.88588	0.17733	0.999551	-0.000195089	ns	ns	ns
PA14_55110	PA14_55110	-	hypothetical protein	4895932..4896225	-	98	0.295931	2.26018	1.87429	0.178637	0.999551	-0.000195089	ns	ns	ns
PA14_15660	PA14_15660	-	oxidoreductase	1331350..1332345	+	332	-0.243644	5.14384	1.87418	0.17865	0.999551	-0.000195089	ns	ns	ns
PA14_03110	PA14_03110	-	hypothetical protein	273633..273920	-	96	-0.290646	3.63159	1.87347	0.178735	0.999551	-0.000195089	ns	ns	ns
PA14_26240	PA14_26240	hisJ	periplasmic histidine-binding protein HisJ	2289932..2290717	-	262	-0.648104	4.49955	1.87369	0.17875	0.999551	-0.000195089	ns	ns	ns
PA14_41730	PA14_41730	-	hypothetical protein	3723992..3724975	+	328	0.275016	7.83237	1.87341	0.178783	0.999551	-0.000195089	ns	ns	ns
PA14_23700	PA14_23700	-	LysR family transcriptional regulator	2061055..2061966	+	304	0.19919	5.89667	1.87292	0.178794	0.999551	-0.000195089	ns	ns	ns
PA14_29520	PA14_29520	-	type II secretion system protein	2560566..2560976	+	137	-0.311094	2.93946	1.87196	0.178902	0.999551	-0.000195089	ns	ns	ns
PA14_58180	PA14_58180	gatA	aspartyl/glutamyl-tRNA amidotransferase subunit A	5177565..5179019	+	485	0.196845	8.03317	1.86833	0.179327	0.999551	-0.000195089	ns	ns	ns
PA14_39390	PA14_39390	-	30S ribosomal protein S6 modification protein	3505040..3506527	-	496	0.199456	5.58825	1.86659	0.179512	0.999551	-0.000195089	ns	ns	ns
PA14_01070	PA14_01070	tssF1	TssF1	103012..104871	+	620	-0.367054	7.10191	1.86597	0.179628	0.999551	-0.000195089	ns	ns	ns
PA14_05210	PA14_05210	-	hypothetical protein	454728..455132	+	135	-0.218734	4.66063	1.86546	0.17964	0.999551	-0.000195089	ns	ns	ns
PA14_18710	PA14_18710	pyrC	dihydroorotase	1609995..1611041	-	349	0.250319	7.12496	1.86267	0.180005	0.999551	-0.000195089	ns	ns	ns
PA14_56540	PA14_56540	-	hypothetical protein	5040371..5041156	-	262	-0.297164	4.75113	1.85597	0.180766	0.999551	-0.000195089	ns	ns	ns
PA14_42730	PA14_42730	-	oxidase	3800493..3801038	-	182	0.143885	6.1528	1.85274	0.181098	0.999551	-0.000195089	ns	ns	ns
PA14_47100	PA14_47100	ilvA2	threonine dehydratase	4196019..4197566	-	516	0.259629	6.34617	1.85142	0.181296	0.999551	-0.000195089	ns	ns	ns
PA14_35740	PA14_35740	-	transposase	3177507..3180521	+	1005	0.25139	5.96674	1.84972	0.181492	0.999551	-0.000195089	ns	ns	ns
PA14_05910	PA14_05910	-	periplasmic transport system	523139..523870	+	244	-0.168337	5.99198	1.84899	0.181531	0.999551	-0.000195089	ns	ns	ns
PA14_59920	PA14_59920	-	hypothetical protein	5335128..5336633	+	502	-0.222084	5.00529	1.84829	0.181611	0.999551	-0.000195089	ns	ns	ns
PA14_08040	PA14_08040	-	phage tail protein	690976..691509	+	178	-0.310657	9.1818	1.84672	0.181838	0.999551	-0.000195089	ns	ns	ns
PA14_44010	PA14_44010	sucA	2-oxoglutarate dehydrogenase E1	3916434..3919265	-	944	0.334647	9.74506	1.84291	0.18228	0.999551	-0.000195089	ns	ns	ns
PA14_22890	PA14_22890	gapA	glyceraldehyde-3-phosphate dehydrogenase	1985515..1986519	-	335	0.126101	6.79538	1.84247	0.182285	0.999551	-0.000195089	ns	ns	ns
PA14_25530	PA14_25530	kdsB	3-deoxy-manno-octulosonate cytidylyltransferase	2230872..2231636	+	255	0.184673	6.41279	1.842	0.182363	0.999551	-0.000195089	ns	ns	ns
PA14_07280	PA14_07280	-	hypothetical protein	626346..627524	-	393	-0.0974524	6.6083	1.84152	0.182395	0.999551	-0.000195089	ns	ns	ns
PA14_40550	PA14_40550	-	LysR family transcriptional regulator	3621000..3621863	-	288	0.137266	6.45117	1.8406	0.182502	0.999551	-0.000195089	ns	ns	ns
PA14_33840	PA14_33840	-	transcriptional regulator	3007822..3008742	+	307	0.294455	5.67377	1.83409	0.183305	0.999551	-0.000195089	ns	ns	ns
PA14_06160	PA14_06160	-	hydroxamate-type ferrisiderophore receptor	542843..545236	-	798	-0.233489	6.50678	1.83362	0.183361	0.999551	-0.000195089	ns	ns	ns
PA14_44200	PA14_44200	-	hypothetical protein	3933756..3934109	+	118	-0.463244	2.71695	1.8299	0.183796	0.999551	-0.000195089	ns	ns	ns
PA14_05150	PA14_05150	proC	pyrroline-5-carboxylate reductase	449566..450387	-	274	0.196758	7.70373	1.82808	0.183997	0.999551	-0.000195089	ns	ns	ns
PA14_50920	PA14_50920	-	hypothetical protein	4524465..4525085	+	207	-0.156329	5.88794	1.82728	0.184057	0.999551	-0.000195089	ns	ns	ns
PA14_03800	PA14_03800	oprE	anaerobically-induced outer membrane porin OprE precursor	341437..342828	+	464	0.234649	8.77321	1.82613	0.184216	0.999551	-0.000195089	ns	ns	ns
PA14_16620	PA14_16620	-	hypothetical protein	1422016..1422537	+	174	0.147152	6.19005	1.82515	0.184307	0.999551	-0.000195089	ns	ns	ns
PA14_58470	PA14_58470	dppD	dipeptide ABC transporter ATP-binding protein DppD	5207642..5208616	+	325	0.158164	6.96697	1.824	0.184443	0.999551	-0.000195089	ns	ns	ns
PA14_28490	PA14_28490	-	hypothetical protein	2458340..2458669	-	110	0.203753	4.16727	1.82359	0.184492	0.999551	-0.000195089	ns	ns	ns
PA14_41690	PA14_41690	-	hypothetical protein	3721917..3722456	+	180	0.251391	6.8284	1.82332	0.184568	0.999551	-0.000195089	ns	ns	ns
PA14_49930	PA14_49930	-	hypothetical protein	4438536..4439375	-	280	-0.148279	6.48128	1.81922	0.185006	0.999551	-0.000195089	ns	ns	ns
PA14_02690	PA14_02690	-	amino acid permease	238918..240351	+	478	-0.364895	6.05232	1.81385	0.185687	0.999551	-0.000195089	ns	ns	ns
PA14_29980	PA14_29980	nuoE	NADH dehydrogenase subunit E	2595662..2596162	-	167	0.258223	6.75463	1.81285	0.185806	0.999551	-0.000195089	ns	ns	ns
PA14_32330	PA14_32330	-	cyanate permease	2808672..2809898	-	409	0.160465	6.64039	1.81118	0.185959	0.999551	-0.000195089	ns	ns	ns
PA14_31000	PA14_31000	-	hypothetical protein	2693164..2693907	-	248	0.262937	5.36276	1.80695	0.186499	0.999551	-0.000195089	ns	ns	ns
PA14_61320	PA14_61320	-	hypothetical protein	5474607..5475221	-	205	-0.188999	5.69062	1.8051	0.186683	0.999551	-0.000195089	ns	ns	ns
PA14_15560	PA14_15560	-	hypothetical protein	1316504..1316812	-	103	0.28131	6.48502	1.80308	0.18697	0.999551	-0.000195089	ns	ns	ns
PA14_70570	PA14_70570	recG	ATP-dependent DNA helicase RecG	6285895..6287970	+	692	0.128627	8.79912	1.80117	0.187154	0.999551	-0.000195089	ns	ns	ns
PA14_36290	PA14_36290	-	hypothetical protein	3231514..3232551	-	346	0.213567	5.26288	1.79903	0.18741	0.999551	-0.000195089	ns	ns	ns
PA14_16410	PA14_16410	-	MFS transporter	1403759..1405378	+	540	-0.239318	6.0367	1.79696	0.187704	0.999551	-0.000195089	ns	ns	ns
PA14_17640	PA14_17640	potA	polyamine transport protein PotA	1515839..1516930	-	364	-0.174197	6.09232	1.79655	0.187707	0.999551	-0.000195089	ns	ns	ns
PA14_44610	PA14_44610	recR	recombination protein RecR	3970442..3971038	-	199	0.197945	5.99997	1.79575	0.187823	0.999551	-0.000195089	ns	ns	ns
PA14_36280	PA14_36280	-	antibiotic biosynthesis monooxygenase	3231173..3231517	-	115	0.236049	3.93517	1.7954	0.187846	0.999551	-0.000195089	ns	ns	ns
PA14_67670	PA14_67670	ntrB	two-component sensor NtrB	6044551..6045627	+	359	-0.215894	5.69086	1.79547	0.187846	0.999551	-0.000195089	ns	ns	ns
PA14_09750	PA14_09750	-	oxidoreductase	839129..840448	-	440	-0.166461	6.60508	1.79108	0.188368	0.999551	-0.000195089	ns	ns	ns
PA14_31930	PA14_31930	-	hypothetical protein	2781107..2781430	+	108	0.209863	5.66957	1.79107	0.188368	0.999551	-0.000195089	ns	ns	ns
PA14_24690	PA14_24690	-	D-alanyl-D-alanine carboxypeptidase	2157662..2159092	-	477	0.134935	7.73911	1.78656	0.188912	0.999551	-0.000195089	ns	ns	ns
PA14_26080	PA14_26080	-	hypothetical protein	2278467..2278667	+	67	0.269914	2.1721	1.78389	0.189236	0.999551	-0.000195089	ns	ns	ns
PA14_16340	PA14_16340	-	hypothetical protein	1396095..1396898	-	268	-0.118934	5.84283	1.78197	0.189469	0.999551	-0.000195089	ns	ns	ns
PA14_49040	PA14_49040	-	hypothetical protein	4355849..4356442	+	198	0.273963	4.48565	1.78195	0.189495	0.999551	-0.000195089	ns	ns	ns
PA14_55670	PA14_55670	recB	exodeoxyribonuclease V subunit beta	4964907..4968644	-	1246	0.135788	8.52404	1.78099	0.189589	0.999551	-0.000195089	ns	ns	ns
PA14_70140	PA14_70140	-	aldehyde dehydrogenase	6255344..6256837	-	498	0.153307	7.78435	1.77962	0.189756	0.999551	-0.000195089	ns	ns	ns
PA14_68940	PA14_68940	-	hypothetical protein	6150109..6150930	+	274	0.117703	6.27648	1.77951	0.189769	0.999551	-0.000195089	ns	ns	ns
PA14_31820	PA14_31820	-	aminotransferase	2767719..2768843	-	375	0.176178	6.00181	1.77795	0.189959	0.999551	-0.000195089	ns	ns	ns
PA14_69450	PA14_69450	hemC	porphobilinogen deaminase	6193708..6194649	-	314	0.176089	8.30152	1.77561	0.190244	0.999551	-0.000195089	ns	ns	ns
PA14_16460	PA14_16460	wspD	CheW domain-containing protein	1409051..1409740	+	230	0.149757	5.81025	1.77133	0.190768	0.999551	-0.000195089	ns	ns	ns
PA14_00910	PA14_00910	icmF1	IcmF1	89166..92474	-	1103	-0.286579	8.26464	1.77036	0.190931	0.999551	-0.000195089	ns	ns	ns
PA14_67820	PA14_67820	-	hypothetical protein	6055751..6056524	+	258	0.140841	7.24238	1.76807	0.191168	0.999551	-0.000195089	ns	ns	ns
PA14_64270	PA14_64270	-	hypothetical protein	5727116..5728381	+	422	-0.203093	4.97318	1.76593	0.191431	0.999551	-0.000195089	ns	ns	ns
PA14_10990	PA14_10990	hpaC	4-hydroxyphenylacetate 3-monooxygenase small subunit	950502..951014	-	171	-0.486899	4.01473	1.76173	0.191994	0.999551	-0.000195089	ns	ns	ns
PA14_66440	PA14_66440	metY	O-acetylhomoserine aminocarboxypropyltransferase	5927048..5928325	+	426	-0.280033	6.39849	1.75424	0.192921	0.999551	-0.000195089	ns	ns	ns
PA14_05920	PA14_05920	-	hypothetical protein	523867..526068	-	734	-0.117564	7.58984	1.75271	0.193067	0.999551	-0.000195089	ns	ns	ns
PA14_02900	PA14_02900	pcaK	4-hydroxybenzoate transporter PcaK	254764..256110	-	449	-0.50252	6.00288	1.74814	0.19368	0.999551	-0.000195089	ns	ns	ns
PA14_26640	PA14_26640	-	long-chain-acyl-CoA synthetase	2320164..2321990	-	609	-0.191118	6.42935	1.74515	0.194042	0.999551	-0.000195089	ns	ns	ns
PA14_43970	PA14_43970	lpdG	dihydrolipoamide dehydrogenase	3913657..3915093	-	479	0.313302	9.62163	1.74502	0.19407	0.999551	-0.000195089	ns	ns	ns
PA14_68440	PA14_68440	-	oxidoreductase	6104964..6107285	+	774	-0.237655	6.74134	1.74306	0.194316	0.999551	-0.000195089	ns	ns	ns
PA14_68720	PA14_68720	-	hypothetical protein	6128146..6128535	+	130	0.230801	5.27257	1.74199	0.194406	0.999551	-0.000195089	ns	ns	ns
PA14_69350	PA14_69350	-	hypothetical protein	6186780..6187259	+	160	0.161643	6.69976	1.74196	0.19441	0.999551	-0.000195089	ns	ns	ns
PA14_64860	PA14_64860	-	ABC transporter ATP-binding protein	5779337..5780053	-	239	-0.236103	4.69032	1.74061	0.194577	0.999551	-0.000195089	ns	ns	ns
PA14_62430	PA14_62430	-	hypothetical protein	5568938..5569414	-	159	0.15575	6.23133	1.73493	0.195292	0.999551	-0.000195089	ns	ns	ns
PA14_61120	PA14_61120	-	hypothetical protein	5449139..5450110	-	324	0.158229	7.52454	1.73338	0.195488	0.999551	-0.000195089	ns	ns	ns
PA14_05970	PA14_05970	-	hypothetical protein	528414..528938	+	175	0.197009	6.97779	1.73325	0.195549	0.999551	-0.000195089	ns	ns	ns
PA14_12440	PA14_12440	-	AcrR family transcriptional regulator	1071822..1072469	+	216	0.210182	6.30103	1.73242	0.195654	0.999551	-0.000195089	ns	ns	ns
PA14_54050	PA14_54050	-	hypothetical protein	4793615..4794280	-	222	0.277648	5.81734	1.72849	0.19615	0.999551	-0.000195089	ns	ns	ns
PA14_53950	PA14_53950	prpC	methylcitrate synthase	4783274..4784401	+	376	0.131052	6.48217	1.72693	0.196303	0.999551	-0.000195089	ns	ns	ns
PA14_50740	PA14_50740	-	hypothetical protein	4508197..4508661	-	155	0.359822	10.3261	1.72697	0.196344	0.999551	-0.000195089	ns	ns	ns
PA14_14360	PA14_14360	-	sodium:sulfate symporter	1224114..1225946	-	611	-0.171452	6.51087	1.72338	0.196767	0.999551	-0.000195089	ns	ns	ns
PA14_40640	PA14_40640	cti	cis/trans isomerase	3627135..3629423	-	763	0.190141	8.03662	1.72089	0.197085	0.999551	-0.000195089	ns	ns	ns
PA14_54820	PA14_54820	-	hypothetical protein	4857921..4858658	+	246	-0.276964	5.3135	1.72017	0.197208	0.999551	-0.000195089	ns	ns	ns
PA14_01320	PA14_01320	coIII	cytochrome c oxidase subunit III	128595..129482	+	296	-0.187253	5.10016	1.7196	0.197236	0.999551	-0.000195089	ns	ns	ns
PA14_52510	PA14_52510	-	hypothetical protein	4657807..4658181	-	125	-0.311111	6.21048	1.71962	0.197278	0.999551	-0.000195089	ns	ns	ns
PA14_54270	PA14_54270	-	hypothetical protein	4815069..4816037	+	323	-0.10863	7.08236	1.71829	0.197403	0.999551	-0.000195089	ns	ns	ns
PA14_50140	PA14_50140	fliF	flagellar MS-ring protein	4455730..4457526	-	599	-0.174118	7.79825	1.71407	0.197947	0.999551	-0.000195089	ns	ns	ns
PA14_01140	PA14_01140	tse6	Tse6	111195..112514	-	440	-0.158089	7.09517	1.71382	0.197977	0.999551	-0.000195089	ns	ns	ns
PA14_32080	PA14_32080	xylX	toluate 1,2-dioxygenase subunit alpha	2791292..2792659	+	456	-0.404879	5.19856	1.71238	0.198205	0.999551	-0.000195089	ns	ns	ns
PA14_24560	PA14_24560	pelG	hypothetical protein	2146293..2147663	+	457	-0.188555	4.42537	1.71194	0.198215	0.999551	-0.000195089	ns	ns	ns
PA14_68660	PA14_68660	rimK	ribosomal protein S6 modification protein	6121353..6122258	+	302	-0.138605	5.6128	1.7096	0.198517	0.999551	-0.000195089	ns	ns	ns
PA14_72930	PA14_72930	-	hypothetical protein	6493118..6493975	-	286	0.170864	8.36199	1.70862	0.198643	0.999551	-0.000195089	ns	ns	ns
PA14_44700	PA14_44700	alkB2	alkane-1 monooxygenase	3984136..3985269	+	378	-0.228699	4.57877	1.70853	0.198653	0.999551	-0.000195089	ns	ns	ns
PA14_03220	PA14_03220	vgrG2b	VgrG2b	285213..288272	-	1020	-0.176736	6.93826	1.70545	0.199083	0.999551	-0.000195089	ns	ns	ns
PA14_66910	PA14_66910	-	hypothetical protein	5974838..5975464	+	209	0.115261	6.48432	1.70504	0.199103	0.999551	-0.000195089	ns	ns	ns
PA14_24790	PA14_24790	-	outer membrane porin	2167408..2168673	-	422	0.218903	7.79915	1.70522	0.199125	0.999551	-0.000195089	ns	ns	ns
PA14_06830	PA14_06830	norB	nitric-oxide reductase subunit B	592432..593829	+	466	-0.285639	4.93265	1.70354	0.199338	0.999551	-0.000195089	ns	ns	ns
PA14_21160	PA14_21160	-	ABC transporter ATP-binding protein	1829607..1830410	-	268	0.258948	6.30493	1.69369	0.20062	0.999551	-0.000195089	ns	ns	ns
PA14_41790	PA14_41790	-	hypothetical protein	3729757..3730194	-	146	0.260092	4.0672	1.69229	0.200761	0.999551	-0.000195089	ns	ns	ns
PA14_64050	PA14_64050	-	two-component response regulator	5706731..5708359	+	543	0.220839	9.36769	1.6918	0.200821	0.999551	-0.000195089	ns	ns	ns
PA14_26480	PA14_26480	cobL	precorrin-6y-dependent methyltransferase CobL	2306588..2307835	-	416	0.263549	6.57206	1.69175	0.200872	0.999551	-0.000195089	ns	ns	ns
PA14_28340	PA14_28340	-	hypothetical protein	2448732..2449631	+	300	0.151455	6.92209	1.68661	0.201499	0.999551	-0.000195089	ns	ns	ns
PA14_59845	PA14_59845	-	hypothetical protein	5331379..5331690	-	104	0.31455	5.73262	1.6845	0.201819	0.999551	-0.000195089	ns	ns	ns
PA14_27755	PA14_27755	-	glutathione S-transferase	2407091..2407711	+	207	-0.232983	6.79278	1.68414	0.201867	0.999551	-0.000195089	ns	ns	ns
PA14_31920	PA14_31920	-	outer membrane protein	2779567..2781063	+	499	0.192476	8.66269	1.6837	0.201881	0.999551	-0.000195089	ns	ns	ns
PA14_42360	PA14_42360	pscB	type III export apparatus protein	3775306..3775728	-	141	0.23862	5.24671	1.68158	0.202176	0.999551	-0.000195089	ns	ns	ns
PA14_25830	PA14_25830	-	hypothetical protein	2254297..2254866	+	190	-0.144115	5.38426	1.68122	0.202206	0.999551	-0.000195089	ns	ns	ns
PA14_44510	PA14_44510	-	hypothetical protein	3963327..3964163	+	279	0.281905	4.23951	1.68075	0.2023	0.999551	-0.000195089	ns	ns	ns
PA14_32500	PA14_32500	-	TetR family transcriptional regulator	2824030..2824644	+	205	0.203849	6.75288	1.67897	0.202546	0.999551	-0.000195089	ns	ns	ns
PA14_21540	PA14_21540	-	3-oxoacyl-ACP synthase	1867837..1868889	+	351	0.164296	7.19172	1.67662	0.202831	0.999551	-0.000195089	ns	ns	ns
PA14_63530	PA14_63530	selB	selenocysteine-specific elongation factor	5663163..5665088	-	642	0.233141	7.41407	1.67622	0.202909	0.999551	-0.000195089	ns	ns	ns
PA14_26880	PA14_26880	bvlR	BvlR	2338187..2339080	+	298	0.13677	6.29965	1.67582	0.202917	0.999551	-0.000195089	ns	ns	ns
PA14_60630	PA14_60630	-	hypothetical protein	5403895..5405040	+	382	-0.283154	5.10947	1.67397	0.203207	0.999551	-0.000195089	ns	ns	ns
PA14_60700	PA14_60700	ccpR	cytochrome c551 peroxidase	5408784..5409824	+	347	-0.215526	4.71234	1.67344	0.203233	0.999551	-0.000195089	ns	ns	ns
PA14_21400	PA14_21400	hrpA	ATP-dependent helicase	1852220..1856200	+	1327	0.0954407	8.63969	1.67304	0.203285	0.999551	-0.000195089	ns	ns	ns
PA14_08070	PA14_08070	-	phage tail sheath protein	694084..695244	+	387	-0.280398	11.2162	1.67169	0.203465	0.999551	-0.000195089	ns	ns	ns
PA14_13750	PA14_13750	narK1	nitrite extrusion protein 1	1180817..1182112	+	432	-0.514467	4.82555	1.67059	0.203654	0.999551	-0.000195089	ns	ns	ns
PA14_10200	PA14_10200	-	TonB-dependent receptor protein	875397..877481	+	695	-0.443162	6.04936	1.66179	0.204824	0.999551	-0.000195089	ns	ns	ns
PA14_59500	PA14_59500	-	hypothetical protein	5294150..5294512	+	121	-0.32479	2.46239	1.66082	0.204933	0.999551	-0.000195089	ns	ns	ns
PA14_64480	PA14_64480	osmE	DNA-binding transcriptional activator OsmE	5744232..5744576	+	115	-0.235443	5.69383	1.66016	0.20503	0.999551	-0.000195089	ns	ns	ns
PA14_24330	PA14_24330	-	hypothetical protein	2113036..2115417	+	794	-0.148891	7.07608	1.65938	0.205102	0.999551	-0.000195089	ns	ns	ns
PA14_03580	PA14_03580	-	transcriptional regulator	324289..324975	-	229	-0.280061	5.44403	1.65949	0.205132	0.999551	-0.000195089	ns	ns	ns
PA14_21680	PA14_21680	-	hypothetical protein	1878700..1879299	+	200	-0.276914	4.65151	1.65925	0.205152	0.999551	-0.000195089	ns	ns	ns
PA14_64870	PA14_64870	-	ABC transporter ATP-binding protein	5780050..5780922	-	291	-0.329848	4.60069	1.65919	0.205172	0.999551	-0.000195089	ns	ns	ns
PA14_02230	PA14_02230	cheW	purine-binding chemotaxis protein	200535..201020	-	162	-0.382907	4.34613	1.65889	0.205213	0.999551	-0.000195089	ns	ns	ns
PA14_19640	PA14_19640	-	short chain dehydrogenase	1695293..1695997	-	235	0.122065	6.28648	1.65819	0.205261	0.999551	-0.000195089	ns	ns	ns
PA14_67020	PA14_67020	-	hypothetical protein	5982392..5982853	+	154	-0.172297	6.19993	1.65688	0.205441	0.999551	-0.000195089	ns	ns	ns
PA14_55320	PA14_55320	-	hypothetical protein	4910276..4911982	-	569	-0.380666	5.55506	1.65385	0.205887	0.999551	-0.000195089	ns	ns	ns
PA14_48990	PA14_48990	-	hypothetical protein	4352435..4352725	-	97	-0.35571	2.5723	1.65332	0.205954	0.999551	-0.000195089	ns	ns	ns
PA14_18370	PA14_18370	-	UDP-4-amino-4-deoxy-L-arabinose--oxoglutarate aminotransferase	1577121..1578269	-	383	0.214952	8.89441	1.6496	0.20642	0.999551	-0.000195089	ns	ns	ns
PA14_45760	PA14_45760	fliQ	flagellar biosynthesis protein FliQ	4068673..4068942	-	90	-0.248392	4.59813	1.64534	0.206995	0.999551	-0.000195089	ns	ns	ns
PA14_02140	PA14_02140	-	hypothetical protein	193066..193608	-	181	0.141354	6.01617	1.64485	0.207057	0.999551	-0.000195089	ns	ns	ns
PA14_62740	PA14_62740	rbfA	ribosome-binding factor A	5598864..5599253	-	130	0.27372	6.81334	1.6451	0.207068	0.999551	-0.000195089	ns	ns	ns
PA14_50060	PA14_50060	-	hypothetical protein	4449985..4451181	+	399	-0.216919	5.28675	1.64131	0.207537	0.999551	-0.000195089	ns	ns	ns
PA14_40950	PA14_40950	nudC	NADH pyrophosphatase	3651137..3651973	-	279	0.214357	7.28899	1.6411	0.20761	0.999551	-0.000195089	ns	ns	ns
PA14_09990	PA14_09990	-	acetyltransferase	860054..860512	-	153	-0.362809	3.46003	1.63885	0.207915	0.999551	-0.000195089	ns	ns	ns
PA14_19330	PA14_19330	-	hypothetical protein	1667115..1667345	-	77	0.211495	3.95902	1.63777	0.208017	0.999551	-0.000195089	ns	ns	ns
PA14_30470	PA14_30470	-	periplasmic aliphatic sulfonate-binding protein	2639073..2640017	+	315	-0.273206	4.40426	1.63767	0.208054	0.999551	-0.000195089	ns	ns	ns
PA14_72870	PA14_72870	-	aminotransferase	6489037..6490389	-	451	-0.12927	7.14606	1.63658	0.20818	0.999551	-0.000195089	ns	ns	ns
PA14_43760	PA14_43760	-	hypothetical protein	3895910..3896815	+	302	-0.172209	5.15895	1.63067	0.208986	0.999551	-0.000195089	ns	ns	ns
PA14_69750	PA14_69750	-	transcriptional regulator	6220496..6221872	+	459	-0.147898	6.76705	1.62851	0.209283	0.999551	-0.000195089	ns	ns	ns
PA14_17440	PA14_17440	truD	tRNA pseudouridine synthase D	1495581..1496648	+	356	0.130099	7.50332	1.62576	0.209659	0.999551	-0.000195089	ns	ns	ns
PA14_51850	PA14_51850	-	hypothetical protein	4604863..4605072	-	70	-0.263167	4.74556	1.62376	0.20996	0.999551	-0.000195089	ns	ns	ns
PA14_59070	PA14_59070	-	hypothetical protein	5260394..5262133	+	580	-0.213007	5.10858	1.62224	0.210144	0.999551	-0.000195089	ns	ns	ns
PA14_43690	PA14_43690	fabB	3-oxoacyl-ACP synthase	3890617..3891834	+	406	0.267823	9.72866	1.62192	0.21022	0.999551	-0.000195089	ns	ns	ns
PA14_31450	PA14_31450	-	hypothetical protein	2734145..2734291	-	49	0.177876	3.88504	1.62166	0.210225	0.999551	-0.000195089	ns	ns	ns
PA14_06950	PA14_06950	-	LuxR family transcriptional regulator	601418..602908	+	497	-0.144446	6.88265	1.6216	0.210233	0.999551	-0.000195089	ns	ns	ns
PA14_22460	PA14_22460	-	alpha/beta hydrolase	1954790..1955617	-	276	0.152452	5.53297	1.62082	0.21034	0.999551	-0.000195089	ns	ns	ns
PA14_56910	PA14_56910	-	hypothetical protein	5072714..5072956	-	81	0.337169	6.55544	1.61933	0.21059	0.999551	-0.000195089	ns	ns	ns
PA14_40750	PA14_40750	-	hypothetical protein	3637485..3637640	-	52	0.313187	3.99565	1.61724	0.210878	0.999551	-0.000195089	ns	ns	ns
PA14_48630	PA14_48630	-	MFS transporter	4324972..4326201	+	410	-0.544827	4.58171	1.61636	0.211	0.999551	-0.000195089	ns	ns	ns
PA14_53850	PA14_53850	-	oxidoreductase	4774608..4775429	-	274	0.139876	6.43753	1.61604	0.211001	0.999551	-0.000195089	ns	ns	ns
PA14_19100	PA14_19100	rhlA	rhamnosyltransferase chain A	1648632..1649519	+	296	-0.21472	4.59926	1.61324	0.211389	0.999551	-0.000195089	ns	ns	ns
PA14_53330	PA14_53330	-	sulfate transport protein CysZ	4726683..4727423	+	247	-0.231832	5.83313	1.61282	0.21149	0.999551	-0.000195089	ns	ns	ns
PA14_53010	PA14_53010	phhC	aromatic amino acid aminotransferase	4699443..4700642	+	400	0.253015	8.501	1.61058	0.211803	0.999551	-0.000195089	ns	ns	ns
PA14_28610	PA14_28610	-	hypothetical protein	2465327..2465503	-	59	0.217727	5.77252	1.61001	0.211869	0.999551	-0.000195089	ns	ns	ns
PA14_55750	PA14_55750	-	chemotaxis transducer	4976043..4977659	-	539	0.140038	7.35037	1.60847	0.212052	0.999551	-0.000195089	ns	ns	ns
PA14_29640	PA14_29640	fhp	nitric oxide dioxygenase	2568133..2569314	+	394	-0.31702	4.55074	1.60801	0.21216	0.999551	-0.000195089	ns	ns	ns
PA14_04900	PA14_04900	ftsY	signal recognition particle receptor FtsY	432275..433630	+	452	0.188191	9.08689	1.60517	0.212513	0.999551	-0.000195089	ns	ns	ns
PA14_55640	PA14_55640	sbcD	exonuclease SbcD	4957850..4959079	+	410	-0.220969	5.24925	1.60409	0.212664	0.999551	-0.000195089	ns	ns	ns
PA14_28420	PA14_28420	-	LysR family transcriptional regulator	2454791..2455678	-	296	-0.205013	4.7667	1.60295	0.212822	0.999551	-0.000195089	ns	ns	ns
PA14_17790	PA14_17790	-	LysR family transcriptional regulator	1528469..1529356	-	296	-0.180744	5.24067	1.60142	0.213037	0.999551	-0.000195089	ns	ns	ns
PA14_23240	PA14_23240	-	N-ethylammeline chlorohydrolase	2011997..2013331	-	445	0.144908	6.99889	1.60042	0.213178	0.999551	-0.000195089	ns	ns	ns
PA14_17590	PA14_17590	-	hypothetical protein	1512199..1512420	-	74	0.215212	5.14723	1.59668	0.213702	0.999551	-0.000195089	ns	ns	ns
PA14_22060	PA14_22060	-	hypothetical protein	1917630..1918799	+	390	0.10693	7.00053	1.59661	0.213712	0.999551	-0.000195089	ns	ns	ns
PA14_16870	PA14_16870	-	ABC transporter ATP-binding protein	1446019..1446942	+	308	-0.158373	5.97466	1.596	0.213798	0.999551	-0.000195089	ns	ns	ns
PA14_37660	PA14_37660	-	transcriptional regulator	3353004..3353906	-	301	0.152307	5.61505	1.59455	0.214002	0.999551	-0.000195089	ns	ns	ns
PA14_26990	PA14_26990	-	hypothetical protein	2347816..2348175	-	120	-0.145279	4.48285	1.59418	0.214055	0.999551	-0.000195089	ns	ns	ns
PA14_47960	PA14_47960	-	ABC transporter ATP-binding protein	4269374..4270096	+	241	-0.370429	3.91622	1.59337	0.214213	0.999551	-0.000195089	ns	ns	ns
PA14_43000	PA14_43000	hsiG2	HsiG2	3825042..3826622	-	527	-0.21619	5.12605	1.59242	0.214303	0.999551	-0.000195089	ns	ns	ns
PA14_27930	PA14_27930	-	hypothetical protein	2417456..2417755	-	100	-0.188345	4.31854	1.59203	0.214357	0.999551	-0.000195089	ns	ns	ns
PA14_26960	PA14_26960	-	hypothetical protein	2344848..2345645	+	266	0.139744	6.06177	1.59162	0.214415	0.999551	-0.000195089	ns	ns	ns
PA14_40280	PA14_40280	-	hypothetical protein	3598297..3599088	+	264	0.152948	5.31681	1.58853	0.214852	0.999551	-0.000195089	ns	ns	ns
PA14_54680	PA14_54680	-	hypothetical protein	4848072..4848380	+	103	0.3499	2.6261	1.58844	0.214895	0.999551	-0.000195089	ns	ns	ns
PA14_33560	PA14_33560	-	adhesion protein	2952680..2953633	-	318	0.289939	6.04054	1.58313	0.215662	0.999551	-0.000195089	ns	ns	ns
PA14_34830	PA14_34830	-	regulatory protein	3095748..3096767	+	340	0.223859	5.47779	1.58226	0.215757	0.999551	-0.000195089	ns	ns	ns
PA14_12820	PA14_12820	-	two-component sensor	1098155..1101793	+	1213	-0.273796	6.01054	1.57985	0.216129	0.999551	-0.000195089	ns	ns	ns
PA14_59010	PA14_59010	-	hypothetical protein	5258160..5258417	+	86	-0.440141	0.821043	1.66362	0.216484	0.999551	-0.000195089	ns	ns	ns
PA14_39480	PA14_39480	-	hypothetical protein	3513093..3515246	+	718	0.292369	7.41491	1.57704	0.21653	0.999551	-0.000195089	ns	ns	ns
PA14_22930	PA14_22930	glk	glucokinase	1988578..1989573	+	332	0.203371	8.10667	1.57544	0.216753	0.999551	-0.000195089	ns	ns	ns
PA14_47610	PA14_47610	-	transcriptional regulator	4239848..4240408	-	187	-0.1212	5.4845	1.57472	0.216818	0.999551	-0.000195089	ns	ns	ns
PA14_60990	PA14_60990	radA	DNA repair protein RadA	5439742..5441103	-	454	-0.134287	7.45424	1.57471	0.21682	0.999551	-0.000195089	ns	ns	ns
PA14_43540	PA14_43540	-	hydrolase	3877294..3878154	-	287	0.184641	5.16319	1.57455	0.216843	0.999551	-0.000195089	ns	ns	ns
PA14_09280	PA14_09280	pchF	pyochelin synthetase	790021..795450	+	1810	0.332081	9.3842	1.57474	0.21686	0.999551	-0.000195089	ns	ns	ns
PA14_34450	PA14_34450	-	AraC family transcriptional regulator	3063779..3064684	-	302	0.18915	5.74859	1.57438	0.216867	0.999551	-0.000195089	ns	ns	ns
PA14_01040	PA14_01040	tagJ1	TagJ1	101659..102504	+	282	-0.266611	6.89427	1.5728	0.217137	0.999551	-0.000195089	ns	ns	ns
PA14_20470	PA14_20470	-	hypothetical protein	1759191..1759337	-	49	-0.387172	2.18134	1.57039	0.217482	0.999551	-0.000195089	ns	ns	ns
PA14_47640	PA14_47640	-	major facilitator transporter	4240527..4242032	+	502	0.275207	6.93896	1.56994	0.217548	0.999551	-0.000195089	ns	ns	ns
PA14_69780	PA14_69780	-	hypothetical protein	6223643..6224068	-	142	-0.305232	8.91885	1.56837	0.217773	0.999551	-0.000195089	ns	ns	ns
PA14_45070	PA14_45070	-	potassium channel	4020099..4020950	+	284	-0.225051	4.64298	1.56783	0.217807	0.999551	-0.000195089	ns	ns	ns
PA14_02020	PA14_02020	-	outer membrane porin	183454..184788	+	445	0.131915	7.28182	1.56775	0.217819	0.999551	-0.000195089	ns	ns	ns
PA14_19870	PA14_19870	ldh	leucine dehydrogenase	1713500..1714525	+	342	-0.313389	5.98996	1.56774	0.217864	0.999551	-0.000195089	ns	ns	ns
PA14_42820	PA14_42820	-	isochorismatase family hydrolase	3806993..3807589	+	199	0.169254	6.24741	1.56708	0.217924	0.999551	-0.000195089	ns	ns	ns
PA14_70730	PA14_70730	ubiA	4-hydroxybenzoate octaprenyltransferase	6298224..6299114	+	297	0.0964045	6.73414	1.55969	0.218983	0.999551	-0.000195089	ns	ns	ns
PA14_03290	PA14_03290	-	hypothetical protein	298567..298875	+	103	-0.341162	8.14043	1.55991	0.218995	0.999551	-0.000195089	ns	ns	ns
PA14_37570	PA14_37570	-	ring-hydroxylating dioxygenase, large terminal subunit	3343321..3344595	-	425	0.176938	5.79527	1.55891	0.219096	0.999551	-0.000195089	ns	ns	ns
PA14_04490	PA14_04490	-	hypothetical protein	399726..400523	-	266	-0.123007	7.34656	1.55699	0.219375	0.999551	-0.000195089	ns	ns	ns
PA14_30270	PA14_30270	aat	leucyl/phenylalanyl-tRNA--protein transferase	2620775..2621455	-	227	0.27675	5.12531	1.55584	0.219585	0.999551	-0.000195089	ns	ns	ns
PA14_63120	PA14_63120	-	hypothetical protein	5634070..5635119	+	350	0.247997	9.00579	1.55559	0.219618	0.999551	-0.000195089	ns	ns	ns
PA14_44150	PA14_44150	-	hypothetical protein	3928846..3929442	-	199	0.139611	5.37669	1.55129	0.220205	0.999551	-0.000195089	ns	ns	ns
PA14_48700	PA14_48700	kefB	glutathione-regulated potassium-efflux system protein KefB	4330448..4332289	-	614	-0.104329	7.18276	1.54922	0.220507	0.999551	-0.000195089	ns	ns	ns
PA14_50650	PA14_50650	-	hypothetical protein	4499455..4499976	-	174	0.102274	5.96692	1.54648	0.220908	0.999551	-0.000195089	ns	ns	ns
PA14_24590	PA14_24590	-	hypothetical protein	2148574..2149050	+	159	-0.19169	4.71193	1.54534	0.221075	0.999551	-0.000195089	ns	ns	ns
PA14_23080	PA14_23080	pgl	6-phosphogluconolactonase	2001615..2002331	+	239	0.240763	6.43465	1.54285	0.221484	0.999551	-0.000195089	ns	ns	ns
PA14_42460	PA14_42460	pcrH	regulatory protein PcrH	3781116..3781622	-	169	0.314467	5.2495	1.54242	0.221547	0.999551	-0.000195089	ns	ns	ns
PA14_62710	PA14_62710	pnp	polynucleotide phosphorylase	5595303..5597408	-	702	0.363797	9.87459	1.54108	0.221743	0.999551	-0.000195089	ns	ns	ns
PA14_41960	PA14_41960	-	hypothetical protein	3745500..3745688	+	63	0.278278	2.326	1.53811	0.222138	0.999551	-0.000195089	ns	ns	ns
PA14_28580	PA14_28580	-	hypothetical protein	2463228..2463449	+	74	0.212239	4.57666	1.53718	0.222276	0.999551	-0.000195089	ns	ns	ns
PA14_05850	PA14_05850	-	LysR family transcriptional regulator	517400..518308	+	303	0.161157	7.26569	1.53722	0.222292	0.999551	-0.000195089	ns	ns	ns
PA14_43720	PA14_43720	-	hypothetical protein	3893718..3894158	+	147	0.146009	5.44377	1.53576	0.222485	0.999551	-0.000195089	ns	ns	ns
PA14_42270	PA14_42270	pscJ	pscJ type III export protein	3769919..3770665	-	249	0.244157	4.9076	1.53395	0.222776	0.999551	-0.000195089	ns	ns	ns
PA14_32780	PA14_32780	-	hypothetical protein	2846758..2848455	+	566	0.120782	7.63752	1.53271	0.222937	0.999551	-0.000195089	ns	ns	ns
PA14_64940	PA14_64940	-	hypothetical protein	5788477..5789079	-	201	0.155995	6.47386	1.5304	0.223281	0.999551	-0.000195089	ns	ns	ns
PA14_26700	PA14_26700	-	acyl-CoA dehydrogenase	2325875..2327035	-	387	-0.322097	4.54011	1.52989	0.223398	0.999551	-0.000195089	ns	ns	ns
PA14_26060	PA14_26060	-	hypothetical protein	2277092..2277400	-	103	-0.308298	3.88533	1.52557	0.224041	0.999551	-0.000195089	ns	ns	ns
PA14_04020	PA14_04020	-	hypothetical protein	362585..363196	-	204	-0.160717	5.94447	1.52491	0.224095	0.999551	-0.000195089	ns	ns	ns
PA14_65690	PA14_65690	-	hypothetical protein	5850072..5850890	-	273	0.0941099	6.67903	1.52347	0.22431	0.999551	-0.000195089	ns	ns	ns
PA14_24480	PA14_24480	pelA	hypothetical protein	2135468..2138314	+	949	-0.197815	7.01951	1.52252	0.224496	0.999551	-0.000195089	ns	ns	ns
PA14_71570	PA14_71570	-	hypothetical protein	6376091..6377047	+	319	-0.108069	6.63879	1.52113	0.22466	0.999551	-0.000195089	ns	ns	ns
PA14_26070	PA14_26070	-	hypothetical protein	2277496..2278077	-	194	-0.487171	4.15254	1.52005	0.224864	0.999551	-0.000195089	ns	ns	ns
PA14_57070	PA14_57070	-	hypothetical protein	5084536..5085537	-	334	-0.214991	6.9603	1.5163	0.225427	0.999551	-0.000195089	ns	ns	ns
PA14_10980	PA14_10980	-	hypothetical protein	949604..950458	+	285	-0.257142	5.46553	1.51354	0.225841	0.999551	-0.000195089	ns	ns	ns
PA14_39100	PA14_39100	-	hypothetical protein	3484359..3484730	-	124	0.227516	6.34643	1.51191	0.226088	0.999551	-0.000195089	ns	ns	ns
PA14_66270	PA14_66270	glnE	bifunctional glutamine-synthetase adenylyltransferase/deadenyltransferase	5904323..5907271	-	983	-0.138142	8.9047	1.50768	0.226683	0.999551	-0.000195089	ns	ns	ns
PA14_12770	PA14_12770	-	hypothetical protein	1094430..1095605	-	392	0.123715	7.7321	1.50735	0.226733	0.999551	-0.000195089	ns	ns	ns
PA14_26770	PA14_26770	-	hypothetical protein	2332401..2333165	-	255	-0.129369	6.34086	1.50613	0.226918	0.999551	-0.000195089	ns	ns	ns
PA14_04660	PA14_04660	-	hypothetical protein	414409..415233	+	275	-0.264871	6.63175	1.50602	0.226976	0.999551	-0.000195089	ns	ns	ns
PA14_43710	PA14_43710	-	methyl-accepting chemotaxis transducer	3891988..3893613	+	542	0.122199	6.70773	1.50408	0.227229	0.999551	-0.000195089	ns	ns	ns
PA14_64550	PA14_64550	-	hypothetical protein	5750379..5750993	-	205	-0.53917	4.41876	1.5025	0.227511	0.999551	-0.000195089	ns	ns	ns
PA14_54590	PA14_54590	ung	uracil-DNA glycosylase	4839255..4839950	-	232	-0.255696	6.7732	1.50216	0.227562	0.999551	-0.000195089	ns	ns	ns
PA14_54970	PA14_54970	-	ABC transporter	4881162..4882919	-	586	-0.128287	5.79761	1.50146	0.227626	0.999551	-0.000195089	ns	ns	ns
PA14_28940	PA14_28940	-	hypothetical protein	2503467..2503745	-	93	-0.270404	3.54034	1.50109	0.227694	0.999551	-0.000195089	ns	ns	ns
PA14_08090	PA14_08090	-	phage tail tube protein	695257..695760	+	168	-0.288141	10.4013	1.49926	0.227998	0.999551	-0.000195089	ns	ns	ns
PA14_52300	PA14_52300	-	hypothetical protein	4640623..4642551	+	643	-0.150831	5.9473	1.49822	0.228119	0.999551	-0.000195089	ns	ns	ns
PA14_26450	PA14_26450	-	hypothetical protein	2304147..2304716	+	190	0.187332	5.20112	1.49812	0.228134	0.999551	-0.000195089	ns	ns	ns
PA14_64650	PA14_64650	ureE	urease accessory protein UreE	5758621..5759124	+	168	0.31731	5.25721	1.49787	0.228215	0.999551	-0.000195089	ns	ns	ns
PA14_08940	PA14_08940	rpsQ	30S ribosomal protein S17	763894..764160	+	89	0.429391	8.21326	1.4971	0.228332	0.999551	-0.000195089	ns	ns	ns
PA14_45930	PA14_45930	-	hypothetical protein	4082311..4084263	+	651	0.152859	7.85373	1.49273	0.228958	0.999551	-0.000195089	ns	ns	ns
PA14_34970	PA14_34970	gcd	glucose dehydrogenase	3111856..3114267	+	804	0.177152	6.7443	1.48993	0.229429	0.999551	-0.000195089	ns	ns	ns
PA14_45460	PA14_45460	-	hypothetical protein	4047416..4048387	-	324	-0.159157	5.77818	1.48848	0.22961	0.999551	-0.000195089	ns	ns	ns
PA14_16550	PA14_16550	-	TetR family transcriptional regulator	1417317..1418030	+	238	0.160134	5.87498	1.48819	0.229654	0.999551	-0.000195089	ns	ns	ns
PA14_30180	PA14_30180	idh	monomeric isocitrate dehydrogenase	2612524..2614749	-	742	0.263207	8.85912	1.48733	0.229828	0.999551	-0.000195089	ns	ns	ns
PA14_37430	PA14_37430	-	RNA polymerase sigma factor	3331556..3332065	-	170	-0.26973	3.33315	1.48658	0.229904	0.999551	-0.000195089	ns	ns	ns
PA14_29230	PA14_29230	-	hypothetical protein	2528163..2530001	-	613	-0.248794	5.94649	1.48668	0.229929	0.999551	-0.000195089	ns	ns	ns
PA14_54730	PA14_54730	-	hypothetical protein	4852480..4852725	-	82	0.305996	2.52395	1.48551	0.23008	0.999551	-0.000195089	ns	ns	ns
PA14_22760	PA14_22760	cpxR	two-component response regulator	1978689..1979366	-	226	0.11487	6.03025	1.48476	0.230182	0.999551	-0.000195089	ns	ns	ns
PA14_06690	PA14_06690	nirG	transcriptional regulator	585057..585500	-	148	-0.710374	4.22448	1.48435	0.230287	0.999551	-0.000195089	ns	ns	ns
PA14_37670	PA14_37670	-	hypothetical protein	3354363..3354629	+	89	-0.35785	2.55949	1.4833	0.23045	0.999551	-0.000195089	ns	ns	ns
PA14_20250	PA14_20250	-	hypothetical protein	1745158..1745460	+	101	0.212289	3.6466	1.48105	0.230755	0.999551	-0.000195089	ns	ns	ns
PA14_13580	PA14_13580	-	ABC transporter ATP-binding protein	1167617..1168780	-	388	-0.319932	5.44248	1.47905	0.231107	0.999551	-0.000195089	ns	ns	ns
PA14_12210	PA14_12210	-	hypothetical protein	1054720..1055343	-	208	0.186328	7.04539	1.47751	0.231345	0.999551	-0.000195089	ns	ns	ns
PA14_39790	PA14_39790	-	hypothetical protein	3545631..3546311	+	227	0.209115	6.43633	1.47693	0.231436	0.999551	-0.000195089	ns	ns	ns
PA14_44840	PA14_44840	-	hypothetical protein	3996050..3996565	+	172	-0.358191	3.39679	1.47523	0.231699	0.999551	-0.000195089	ns	ns	ns
PA14_50950	PA14_50950	-	hypothetical protein	4526580..4526780	+	67	0.36697	7.49987	1.47498	0.231738	0.999551	-0.000195089	ns	ns	ns
PA14_38640	PA14_38640	-	CoA transferase subunit B	3447272..3447928	-	219	0.289579	6.78612	1.47257	0.232112	0.999551	-0.000195089	ns	ns	ns
PA14_30360	PA14_30360	-	hypothetical protein	2630961..2631944	-	328	0.159124	5.71094	1.47109	0.232301	0.999551	-0.000195089	ns	ns	ns
PA14_04080	PA14_04080	-	ABC transporter permease	367074..367766	-	231	0.135016	6.00664	1.46857	0.232695	0.999551	-0.000195089	ns	ns	ns
PA14_32790	PA14_32790	-	hypothetical protein	2848568..2864206	+	5213	0.155655	10.8106	1.46546	0.233181	0.999551	-0.000195089	ns	ns	ns
PA14_59710	PA14_59710	cupD1	fimbrial protein	5313527..5314075	+	183	0.205133	4.92982	1.46502	0.23325	0.999551	-0.000195089	ns	ns	ns
PA14_31730	PA14_31730	-	hypothetical protein	2759882..2761195	+	438	0.260319	5.9299	1.46393	0.233462	0.999551	-0.000195089	ns	ns	ns
PA14_27350	PA14_27350	-	hypothetical protein	2371917..2372666	+	250	-0.102633	6.29781	1.46306	0.233557	0.999551	-0.000195089	ns	ns	ns
PA14_31430	PA14_31430	-	hypothetical protein	2733014..2733244	-	77	0.256423	4.99392	1.46318	0.233575	0.999551	-0.000195089	ns	ns	ns
PA14_59820	PA14_59820	-	hypothetical protein	5327953..5328603	+	217	0.136242	4.21827	1.46059	0.233945	0.999551	-0.000195089	ns	ns	ns
PA14_46630	PA14_46630	-	hypothetical protein	4154793..4155629	+	279	-0.184789	4.6993	1.46024	0.234	0.999551	-0.000195089	ns	ns	ns
PA14_31330	PA14_31330	-	EAL domain-containing protein	2723429..2724928	-	500	0.177406	5.7132	1.45989	0.234056	0.999551	-0.000195089	ns	ns	ns
PA14_45840	PA14_45840	-	hypothetical protein	4073921..4074508	+	196	-0.325796	8.20116	1.45855	0.234308	0.999551	-0.000195089	ns	ns	ns
PA14_63430	PA14_63430	-	hypothetical protein	5656731..5657099	-	123	0.227636	7.36091	1.45759	0.23446	0.999551	-0.000195089	ns	ns	ns
PA14_52740	PA14_52740	argR	transcriptional regulator ArgR	4674192..4675181	-	330	0.13747	7.32803	1.4555	0.234747	0.999551	-0.000195089	ns	ns	ns
PA14_56030	PA14_56030	-	hypothetical protein	5003033..5004148	+	372	-0.180232	5.6263	1.45499	0.234829	0.999551	-0.000195089	ns	ns	ns
PA14_71410	PA14_71410	-	ring hydroxylating dioxygenase, alpha-subunit	6358310..6359599	-	430	-0.261396	4.92765	1.45272	0.235224	0.999551	-0.000195089	ns	ns	ns
PA14_05860	PA14_05860	-	hypothetical protein	518460..518864	+	135	0.199623	5.77	1.45214	0.235302	0.999551	-0.000195089	ns	ns	ns
PA14_63170	PA14_63170	-	transcriptional regulator	5638181..5638579	+	133	-0.204285	6.6377	1.45223	0.235307	0.999551	-0.000195089	ns	ns	ns
PA14_47030	PA14_47030	-	hypothetical protein	4189368..4189919	+	184	0.207313	5.36459	1.45046	0.235545	0.999551	-0.000195089	ns	ns	ns
PA14_61350	PA14_61350	-	hypothetical protein	5476627..5476809	-	61	0.168904	3.3598	1.45018	0.235589	0.999551	-0.000195089	ns	ns	ns
PA14_11760	PA14_11760	-	ethanolamine ammonia-lyase small subunit	1018515..1019336	-	274	0.225198	5.72798	1.45007	0.235649	0.999551	-0.000195089	ns	ns	ns
PA14_54550	PA14_54550	-	hypothetical protein	4836101..4836571	+	157	0.134195	5.7822	1.44771	0.235982	0.999551	-0.000195089	ns	ns	ns
PA14_09230	PA14_09230	pchC	pyochelin biosynthetic protein PchC	781999..782754	-	252	0.454998	5.99379	1.44726	0.236096	0.999551	-0.000195089	ns	ns	ns
PA14_21140	PA14_21140	-	ABC transporter permease	1828013..1828783	-	257	0.191372	5.98898	1.44713	0.236105	0.999551	-0.000195089	ns	ns	ns
PA14_02360	PA14_02360	-	ABC transporter substrate-binding protein	211201..212262	+	354	-0.34024	5.96487	1.44644	0.236225	0.999551	-0.000195089	ns	ns	ns
PA14_73200	PA14_73200	-	hypothetical protein	6519059..6519568	-	170	-0.158836	6.59276	1.44591	0.236288	0.999551	-0.000195089	ns	ns	ns
PA14_52230	PA14_52230	-	outer membrane receptor FepA	4631099..4633327	-	743	-0.15766	5.83031	1.44395	0.23658	0.999551	-0.000195089	ns	ns	ns
PA14_19390	PA14_19390	-	hypothetical protein	1675921..1676673	-	251	0.292508	5.79546	1.44417	0.236588	0.999551	-0.000195089	ns	ns	ns
PA14_64430	PA14_64430	-	hypothetical protein	5739839..5740534	+	232	0.123232	6.97313	1.44376	0.236611	0.999551	-0.000195089	ns	ns	ns
PA14_18890	PA14_18890	-	electron transport complex protein RsxE	1628499..1629215	-	239	0.0870966	6.05939	1.44224	0.236854	0.999551	-0.000195089	ns	ns	ns
PA14_08150	PA14_08150	-	phage late control gene D protein	699647..700636	+	330	-0.281865	9.35429	1.44053	0.237168	0.999551	-0.000195089	ns	ns	ns
PA14_30450	PA14_30450	-	LysR family transcriptional regulator	2636760..2637656	+	299	-0.143017	5.94843	1.44003	0.237207	0.999551	-0.000195089	ns	ns	ns
PA14_07740	PA14_07740	pdxA	4-hydroxythreonine-4-phosphate dehydrogenase	664318..665304	-	329	0.151272	7.1871	1.43977	0.237263	0.999551	-0.000195089	ns	ns	ns
PA14_69310	PA14_69310	-	LysE family efflux protein	6182616..6183245	-	210	0.107802	6.42031	1.43953	0.237286	0.999551	-0.000195089	ns	ns	ns
PA14_11930	PA14_11930	-	hypothetical protein	1032325..1033035	+	237	0.121198	6.77156	1.43953	0.237287	0.999551	-0.000195089	ns	ns	ns
PA14_61740	PA14_61740	lolB	outer membrane lipoprotein LolB	5508717..5509334	+	206	0.09653	6.59673	1.43722	0.237657	0.999551	-0.000195089	ns	ns	ns
PA14_03150	PA14_03150	-	hypothetical protein	276153..276839	-	229	0.130301	7.11043	1.43604	0.237847	0.999551	-0.000195089	ns	ns	ns
PA14_30820	PA14_30820	-	methyl-accepting chemotaxis transducer	2673094..2674701	+	536	-0.121275	6.25057	1.42809	0.239127	0.999551	-0.000195089	ns	ns	ns
PA14_44020	PA14_44020	sdhB	succinate dehydrogenase iron-sulfur subunit	3919522..3920229	-	236	0.300454	8.64721	1.42588	0.239526	0.999551	-0.000195089	ns	ns	ns
PA14_01150	PA14_01150	eagT6	EagT6	112593..113027	-	145	-0.177578	5.75604	1.4244	0.239724	0.999551	-0.000195089	ns	ns	ns
PA14_52500	PA14_52500	-	hypothetical protein	4657539..4657814	-	92	-0.241291	6.11165	1.42447	0.239755	0.999551	-0.000195089	ns	ns	ns
PA14_44380	PA14_44380	-	cbb3-type cytochrome c oxidase subunit II	3952211..3952822	+	204	0.340669	7.96205	1.42326	0.239951	0.999551	-0.000195089	ns	ns	ns
PA14_40830	PA14_40830	-	oxidoreductase	3642173..3643165	-	331	0.192836	7.08182	1.42136	0.24026	0.999551	-0.000195089	ns	ns	ns
PA14_35440	PA14_35440	ansA	L-asparaginase I	3151011..3151997	-	329	0.298572	5.32878	1.41844	0.240734	0.999551	-0.000195089	ns	ns	ns
PA14_65605	PA14_65605	parC	DNA topoisomerase IV subunit A	5843612..5845876	-	755	0.11871	8.6016	1.41622	0.241054	0.999551	-0.000195089	ns	ns	ns
PA14_59770	PA14_59770	rcsB	two component response regulator	5319600..5320295	-	232	0.172596	4.15083	1.41582	0.241119	0.999551	-0.000195089	ns	ns	ns
PA14_00570	PA14_00570	-	lipoprotein	59018..59704	+	229	0.193469	6.64925	1.41423	0.241422	0.999551	-0.000195089	ns	ns	ns
PA14_41140	PA14_41140	nppB	peptidyl nucleoside antibiotic ABC transporter permease NppB	3668914..3669996	+	361	0.135111	6.10597	1.41391	0.241431	0.999551	-0.000195089	ns	ns	ns
PA14_71760	PA14_71760	-	hypothetical protein	6393773..6393988	-	72	0.143285	4.973	1.41234	0.241689	0.999551	-0.000195089	ns	ns	ns
PA14_63570	PA14_63570	fdnI	nitrate-inducible formate dehydrogenase subunit gamma	5667632..5668258	-	209	-0.115908	5.73779	1.41168	0.241798	0.999551	-0.000195089	ns	ns	ns
PA14_36330	PA14_36330	hcnA	hydrogen cyanide synthase HcnA	3236066..3236380	-	105	0.330838	3.49086	1.40849	0.242362	0.999551	-0.000195089	ns	ns	ns
PA14_67510	PA14_67510	estA	esterase EstA	6026551..6028491	-	647	-0.0906384	7.69215	1.40816	0.242375	0.999551	-0.000195089	ns	ns	ns
PA14_57170	PA14_57170	-	two-component sensor	5091554..5093650	+	699	-0.126041	6.50668	1.40742	0.242496	0.999551	-0.000195089	ns	ns	ns
PA14_58080	PA14_58080	-	hypothetical protein	5167491..5168339	-	283	-0.106453	7.45023	1.40626	0.242688	0.999551	-0.000195089	ns	ns	ns
PA14_52080	PA14_52080	-	hypothetical protein	4620901..4621134	+	78	-0.353897	5.36919	1.40514	0.242913	0.999551	-0.000195089	ns	ns	ns
PA14_57275	PA14_57275	ftsZ	cell division protein FtsZ	5102858..5104042	-	395	0.293382	9.36575	1.40501	0.242935	0.999551	-0.000195089	ns	ns	ns
PA14_52920	PA14_52920	-	transcriptional regulator	4691211..4692107	+	299	-0.128849	5.78836	1.40315	0.2432	0.999551	-0.000195089	ns	ns	ns
PA14_68390	PA14_68390	-	hydrolase	6101809..6102474	+	222	-0.183189	6.69899	1.39877	0.243966	0.999551	-0.000195089	ns	ns	ns
PA14_01770	PA14_01770	-	nucleoside-binding outer membrane protein	162413..163261	-	283	-0.10551	6.13052	1.3985	0.243969	0.999551	-0.000195089	ns	ns	ns
PA14_60590	PA14_60590	-	hypothetical protein	5401030..5401584	-	185	0.0981191	6.7984	1.39817	0.244023	0.999551	-0.000195089	ns	ns	ns
PA14_49730	PA14_49730	-	hypothetical protein	4424241..4424591	+	117	0.152309	6.02132	1.39451	0.244631	0.999551	-0.000195089	ns	ns	ns
PA14_51380	PA14_51380	pqsE	quinolone signal response protein	4566077..4566982	-	302	-0.368774	8.54241	1.39414	0.244735	0.999551	-0.000195089	ns	ns	ns
PA14_03790	PA14_03790	-	sensory box GGDEF domain-containing protein	339852..340823	+	324	0.109921	6.05176	1.39246	0.244973	0.999551	-0.000195089	ns	ns	ns
PA14_38860	PA14_38860	exaA	quinoprotein alcohol dehydrogenase	3465040..3466911	+	624	-0.40204	5.18486	1.39136	0.245198	0.999551	-0.000195089	ns	ns	ns
PA14_36520	PA14_36520	-	hypothetical protein	3249325..3249795	-	157	0.323853	2.39174	1.39006	0.245394	0.999551	-0.000195089	ns	ns	ns
PA14_30260	PA14_30260	-	arginyl-tRNA-protein transferase	2620013..2620720	-	236	0.229313	5.15635	1.38959	0.245475	0.999551	-0.000195089	ns	ns	ns
PA14_48510	PA14_48510	-	hypothetical protein	4312055..4312390	+	112	0.233172	4.25601	1.38741	0.245819	0.999551	-0.000195089	ns	ns	ns
PA14_13720	PA14_13720	-	hypothetical protein	1177638..1178033	-	132	-0.477115	4.48861	1.38726	0.245883	0.999551	-0.000195089	ns	ns	ns
PA14_29880	PA14_29880	nuoL	NADH dehydrogenase subunit L	2587205..2589052	-	616	0.183922	7.97486	1.38654	0.245994	0.999551	-0.000195089	ns	ns	ns
PA14_35930	PA14_35930	-	hypothetical protein	3198051..3198149	-	33	0.394704	1.29337	1.38336	0.246531	0.999551	-0.000195089	ns	ns	ns
PA14_21050	PA14_21050	-	short chain dehydrogenase	1819004..1820782	-	593	-0.39369	5.84895	1.38286	0.24662	0.999551	-0.000195089	ns	ns	ns
PA14_64580	PA14_64580	-	two-component sensor	5752476..5753867	+	464	0.211018	6.89201	1.3822	0.246731	0.999551	-0.000195089	ns	ns	ns
PA14_24510	PA14_24510	pelD	hypothetical protein	2142437..2143804	+	456	-0.299361	5.33315	1.38212	0.246745	0.999551	-0.000195089	ns	ns	ns
PA14_45590	PA14_45590	-	two-component sensor	4054930..4057191	-	754	-0.216117	9.09654	1.38066	0.24697	0.999551	-0.000195089	ns	ns	ns
PA14_24220	PA14_24220	ppnK	inorganic polyphosphate/ATP-NAD kinase	2101330..2102217	+	296	-0.123299	6.01067	1.37439	0.248006	0.999551	-0.000195089	ns	ns	ns
PA14_06640	PA14_06640	-	acyl-CoA dehydrogenase	578977..580755	+	593	-0.147101	6.52149	1.37397	0.248079	0.999551	-0.000195089	ns	ns	ns
PA14_42520	PA14_42520	-	hypothetical protein	3785731..3786096	-	122	0.354116	4.56858	1.37351	0.248198	0.999551	-0.000195089	ns	ns	ns
PA14_23540	PA14_23540	act	transcriptional regulator	2050430..2051350	+	307	-0.113389	5.9162	1.37275	0.248284	0.999551	-0.000195089	ns	ns	ns
PA14_72490	PA14_72490	polA	DNA polymerase I	6456695..6459436	-	914	0.12356	8.777	1.37244	0.248336	0.999551	-0.000195089	ns	ns	ns
PA14_02500	PA14_02500	exbB1	transport protein ExbB	224960..225679	+	240	-0.37749	5.63813	1.37078	0.248659	0.999551	-0.000195089	ns	ns	ns
PA14_04830	PA14_04830	-	acetyltransferase	426604..427014	-	137	0.126694	5.85005	1.36973	0.248797	0.999551	-0.000195089	ns	ns	ns
PA14_58170	PA14_58170	gatC	aspartyl/glutamyl-tRNA amidotransferase subunit C	5177262..5177549	+	96	-0.213071	5.88283	1.36996	0.248798	0.999551	-0.000195089	ns	ns	ns
PA14_26220	PA14_26220	hisM	histidine ABC transporter, inner membrane permease	2288477..2289190	-	238	-0.412313	3.77953	1.36654	0.24938	0.999551	-0.000195089	ns	ns	ns
PA14_35880	PA14_35880	-	gamma-aminobutyraldehyde dehydrogenase	3192371..3193795	+	475	0.179796	4.93957	1.36601	0.24943	0.999551	-0.000195089	ns	ns	ns
PA14_64920	PA14_64920	-	methyl-accepting chemotaxis protein	5786095..5787720	+	542	-0.102301	6.43996	1.36533	0.249545	0.999551	-0.000195089	ns	ns	ns
PA14_51200	PA14_51200	-	hypothetical protein	4550259..4550645	-	129	-0.278381	6.13597	1.36547	0.249562	0.999551	-0.000195089	ns	ns	ns
PA14_56130	PA14_56130	-	hypothetical protein	5011910..5013481	+	524	-0.175311	7.79968	1.36467	0.249688	0.999551	-0.000195089	ns	ns	ns
PA14_00890	PA14_00890	pppA	PppA	87751..88479	-	243	-0.242458	5.89606	1.36178	0.250193	0.999551	-0.000195089	ns	ns	ns
PA14_36570	PA14_36570	glgA	glycogen synthase	3253507..3255048	+	514	-0.28798	5.31005	1.36125	0.250284	0.999551	-0.000195089	ns	ns	ns
PA14_48410	PA14_48410	-	hypothetical protein	4304556..4305404	-	283	0.175413	6.36542	1.36055	0.250401	0.999551	-0.000195089	ns	ns	ns
PA14_49910	PA14_49910	-	hypothetical protein	4437362..4438045	+	228	-0.109613	6.32726	1.35879	0.250663	0.999551	-0.000195089	ns	ns	ns
PA14_36920	PA14_36920	-	hypothetical protein	3290327..3290863	-	179	-0.49135	3.02409	1.35893	0.250681	0.999551	-0.000195089	ns	ns	ns
PA14_04670	PA14_04670	mutM	formamidopyrimidine-DNA glycosylase	415292..416104	+	271	0.154103	8.03184	1.35495	0.251324	0.999551	-0.000195089	ns	ns	ns
PA14_12700	PA14_12700	-	hypothetical protein	1089022..1089678	-	219	-0.165493	5.46811	1.353	0.251659	0.999551	-0.000195089	ns	ns	ns
PA14_71330	PA14_71330	-	transcriptional regulator	6355782..6355988	+	69	-0.222966	5.42625	1.35293	0.251703	0.999551	-0.000195089	ns	ns	ns
PA14_27050	PA14_27050	-	Slt family transglycosylase	2350962..2352392	+	477	0.128617	7.62399	1.3515	0.251918	0.999551	-0.000195089	ns	ns	ns
PA14_73020	PA14_73020	-	DksA/TraR family C4-type zinc finger protein	6502703..6503107	-	135	-0.476709	3.57727	1.35138	0.251979	0.999551	-0.000195089	ns	ns	ns
PA14_07700	PA14_07700	apaH	diadenosine tetraphosphatase	662128..662979	-	284	0.104624	6.30436	1.34972	0.252226	0.999551	-0.000195089	ns	ns	ns
PA14_59610	PA14_59610	-	hypothetical protein	5304246..5304920	-	225	0.267046	5.53391	1.34971	0.252267	0.999551	-0.000195089	ns	ns	ns
PA14_28960	PA14_28960	-	hypothetical protein	2504199..2504678	-	160	-0.335119	3.34639	1.34863	0.252454	0.999551	-0.000195089	ns	ns	ns
PA14_04230	PA14_04230	-	ABC transporter permease	378539..379327	-	263	-0.402993	5.07166	1.34803	0.252558	0.999551	-0.000195089	ns	ns	ns
PA14_07090	PA14_07090	metK	S-adenosylmethionine synthetase	613682..614872	-	397	0.214971	8.86292	1.34761	0.25262	0.999551	-0.000195089	ns	ns	ns
PA14_37780	PA14_37780	-	hypothetical protein	3368436..3369074	+	213	-0.279051	4.47398	1.34764	0.252625	0.999551	-0.000195089	ns	ns	ns
PA14_10730	PA14_10730	-	hypothetical protein	923965..925350	-	462	-0.130291	6.53576	1.34677	0.252735	0.999551	-0.000195089	ns	ns	ns
PA14_06460	PA14_06460	-	hypothetical protein	567171..568049	+	293	0.187587	5.69338	1.34576	0.25292	0.999551	-0.000195089	ns	ns	ns
PA14_05110	PA14_05110	-	hypothetical protein	446594..448561	-	656	-0.133647	7.24086	1.34546	0.252962	0.999551	-0.000195089	ns	ns	ns
PA14_04340	PA14_04340	-	hypothetical protein	388412..389683	+	424	0.202836	7.00671	1.34492	0.253098	0.999551	-0.000195089	ns	ns	ns
PA14_20120	PA14_20120	-	hypothetical protein	1734387..1734728	+	114	0.133442	5.5889	1.34422	0.253178	0.999551	-0.000195089	ns	ns	ns
PA14_02970	PA14_02970	-	hypothetical protein	259470..260348	+	293	-0.303342	5.31091	1.34331	0.253377	0.999551	-0.000195089	ns	ns	ns
PA14_65030	PA14_65030	-	hypothetical protein	5794355..5795050	-	232	-0.0998168	7.03173	1.34269	0.253443	0.999551	-0.000195089	ns	ns	ns
PA14_08230	PA14_08230	-	hypothetical protein	703110..703364	+	85	-0.287631	8.7865	1.34235	0.253543	0.999551	-0.000195089	ns	ns	ns
PA14_48760	PA14_48760	-	hydrolase	4335035..4335652	-	206	-0.199467	3.89012	1.34198	0.253567	0.999551	-0.000195089	ns	ns	ns
PA14_08030	PA14_08030	-	phage baseplate assembly protein	690096..690983	+	296	-0.28519	9.33823	1.34115	0.253752	0.999551	-0.000195089	ns	ns	ns
PA14_49080	PA14_49080	-	acyl-CoA dehydrogenase	4359137..4360276	-	380	-0.243825	4.65694	1.34066	0.25382	0.999551	-0.000195089	ns	ns	ns
PA14_47460	PA14_47460	rnd	ribonuclease D	4228143..4229267	-	375	-0.137583	6.77736	1.34027	0.253866	0.999551	-0.000195089	ns	ns	ns
PA14_56250	PA14_56250	-	enoyl-CoA hydratase/isomerase	5022041..5022814	-	258	-0.0906343	6.00586	1.33788	0.254282	0.999551	-0.000195089	ns	ns	ns
PA14_57410	PA14_57410	murE	UDP-N-acetylmuramoylalanyl-D-glutamate--2, 6-diaminopimelate ligase	5114699..5116162	-	488	0.235742	9.56934	1.33735	0.254401	0.999551	-0.000195089	ns	ns	ns
PA14_68370	PA14_68370	cysQ	3'(2'),5'-bisphosphate nucleotidase	6100299..6101120	-	274	0.176027	8.32521	1.33672	0.254492	0.999551	-0.000195089	ns	ns	ns
PA14_55730	PA14_55730	-	AraC family transcriptional regulator	4973983..4974786	+	268	-0.294126	4.5534	1.33643	0.254575	0.999551	-0.000195089	ns	ns	ns
PA14_64960	PA14_64960	pncB1	nicotinate phosphoribosyltransferase	5789851..5791050	+	400	-0.143943	5.73809	1.33606	0.254599	0.999551	-0.000195089	ns	ns	ns
PA14_68170	PA14_68170	rmlB	dTDP-D-glucose 4,6-dehydratase	6082452..6083510	+	353	0.214263	8.37259	1.33511	0.254808	0.999551	-0.000195089	ns	ns	ns
PA14_44400	PA14_44400	-	cytochrome c oxidase, cbb3-type subunit III	3953010..3953966	+	319	0.278285	8.7496	1.33281	0.25521	0.999551	-0.000195089	ns	ns	ns
PA14_60020	PA14_60020	-	hypothetical protein	5344464..5345975	+	504	0.289228	7.99778	1.33281	0.25521	0.999551	-0.000195089	ns	ns	ns
PA14_26020	PA14_26020	-	aminopeptidase	2273468..2275078	-	537	-0.239627	5.02496	1.33219	0.255305	0.999551	-0.000195089	ns	ns	ns
PA14_35200	PA14_35200	-	acetyltransferase	3131350..3131865	-	172	0.17055	4.86874	1.33187	0.255334	0.999551	-0.000195089	ns	ns	ns
PA14_49180	PA14_49180	phoP	two-component response regulator PhoP	4370648..4371325	-	226	0.292611	9.09307	1.33087	0.25555	0.999551	-0.000195089	ns	ns	ns
PA14_09320	PA14_09320	-	ABC transporter ATP-binding protein	798202..799926	+	575	0.359784	7.31604	1.33078	0.255565	0.999551	-0.000195089	ns	ns	ns
PA14_29900	PA14_29900	nuoJ	NADH dehydrogenase subunit J	2589403..2589903	-	167	0.23322	5.76616	1.33044	0.255626	0.999551	-0.000195089	ns	ns	ns
PA14_07110	PA14_07110	-	ArsR family transcriptional regulator	614888..615889	-	334	0.230972	9.96462	1.3288	0.255886	0.999551	-0.000195089	ns	ns	ns
PA14_10650	PA14_10650	-	hypothetical protein	917630..918289	-	220	-0.574325	4.39791	1.32835	0.255994	0.999551	-0.000195089	ns	ns	ns
PA14_41230	PA14_41230	clpX	ATP-dependent protease ATP-binding subunit ClpX	3678582..3679862	-	427	0.270345	11.0335	1.32702	0.256209	0.999551	-0.000195089	ns	ns	ns
PA14_02270	PA14_02270	-	chemotaxis transducer	203517..204689	-	391	-0.320471	6.64095	1.32701	0.256229	0.999551	-0.000195089	ns	ns	ns
PA14_38740	PA14_38740	-	two-component sensor	3454285..3456069	-	595	0.208049	6.62581	1.32677	0.256272	0.999551	-0.000195089	ns	ns	ns
PA14_26300	PA14_26300	-	hypothetical protein	2294770..2295027	-	86	-0.304651	3.39138	1.32585	0.256433	0.999551	-0.000195089	ns	ns	ns
PA14_19950	PA14_19950	-	hypothetical protein	1719001..1719267	-	89	-0.258985	6.20912	1.32472	0.256634	0.999551	-0.000195089	ns	ns	ns
PA14_20610	PA14_20610	lecB	fucose-binding lectin PA-IIL	1773860..1774207	-	116	-0.262839	4.31662	1.32167	0.257171	0.999551	-0.000195089	ns	ns	ns
PA14_67270	PA14_67270	-	ABC transporter ATP-binding protein	6007901..6008731	-	277	-0.230133	5.0089	1.32104	0.257266	0.999551	-0.000195089	ns	ns	ns
PA14_11210	PA14_11210	-	amino acid permease	975501..976991	+	497	-0.376897	5.54522	1.32082	0.257323	0.999551	-0.000195089	ns	ns	ns
PA14_50280	PA14_50280	-	hypothetical protein	4464957..4465328	-	124	-0.32332	6.19589	1.32063	0.257357	0.999551	-0.000195089	ns	ns	ns
PA14_18830	PA14_18830	-	adenylosuccinate lyase	1623369..1624802	+	478	-0.355776	5.39991	1.32019	0.257436	0.999551	-0.000195089	ns	ns	ns
PA14_47890	PA14_47890	-	hypothetical protein	4261914..4262858	-	315	0.17408	6.04863	1.31929	0.257577	0.999551	-0.000195089	ns	ns	ns
PA14_30070	PA14_30070	-	hypothetical protein	2604748..2605569	-	274	0.175576	5.32819	1.31854	0.257687	0.999551	-0.000195089	ns	ns	ns
PA14_11620	PA14_11620	-	ABC transporter	1006048..1006974	-	309	-0.356938	4.03943	1.31736	0.257938	0.999551	-0.000195089	ns	ns	ns
PA14_40620	PA14_40620	-	MFS transporter	3625200..3626369	+	390	0.257319	5.74618	1.31618	0.258147	0.999551	-0.000195089	ns	ns	ns
PA14_69060	PA14_69060	-	ABC transporter permease	6158167..6159291	-	375	-0.145596	6.81327	1.31468	0.258388	0.999551	-0.000195089	ns	ns	ns
PA14_40770	PA14_40770	cysI	sulfite reductase	3637871..3639529	+	553	0.206275	8.5446	1.31258	0.258784	0.999551	-0.000195089	ns	ns	ns
PA14_58320	PA14_58320	-	two-component sensor	5192561..5193829	-	423	-0.112373	7.10214	1.30949	0.2593	0.999551	-0.000195089	ns	ns	ns
PA14_62000	PA14_62000	hitA	ferric iron-binding periplasmic protein HitA	5529629..5530636	+	336	0.192056	7.60334	1.30907	0.259416	0.999551	-0.000195089	ns	ns	ns
PA14_33590	PA14_33590	-	hypothetical protein	2954549..2955088	-	180	0.215968	4.74153	1.30674	0.259794	0.999551	-0.000195089	ns	ns	ns
PA14_67560	PA14_67560	typA	TypA	6034912..6036729	-	606	0.215165	8.99885	1.30658	0.25985	0.999551	-0.000195089	ns	ns	ns
PA14_22540	PA14_22540	-	flavodoxin	1961117..1961671	-	185	-0.161576	4.54589	1.30578	0.259965	0.999551	-0.000195089	ns	ns	ns
PA14_45440	PA14_45440	-	hypothetical protein	4046127..4046849	-	241	0.192346	5.46956	1.30498	0.260114	0.999551	-0.000195089	ns	ns	ns
PA14_59270	PA14_59270	pilO2	type IV b pilus protein	5280280..5281605	+	442	-0.151161	4.91034	1.30486	0.260131	0.999551	-0.000195089	ns	ns	ns
PA14_55380	PA14_55380	-	hypothetical protein	4915106..4916740	-	545	-0.364145	5.10161	1.30422	0.260287	0.999551	-0.000195089	ns	ns	ns
PA14_43840	PA14_43840	-	hypothetical protein	3903275..3904000	-	242	0.245832	7.29036	1.3042	0.26029	0.999551	-0.000195089	ns	ns	ns
PA14_52400	PA14_52400	kup	potassium uptake protein Kup	4649638..4651542	-	635	-0.101268	7.38876	1.30198	0.260649	0.999551	-0.000195089	ns	ns	ns
PA14_05390	PA14_05390	chpA	ChpA	468864..476294	+	2477	0.11144	10.2938	1.30176	0.260688	0.999551	-0.000195089	ns	ns	ns
PA14_64820	PA14_64820	-	transcriptional regulator	5776477..5777190	-	238	0.122975	7.26529	1.30066	0.260888	0.999551	-0.000195089	ns	ns	ns
PA14_29970	PA14_29970	nuoF	NADH dehydrogenase I subunit F	2594316..2595665	-	450	0.196722	8.35577	1.30064	0.260927	0.999551	-0.000195089	ns	ns	ns
PA14_27850	PA14_27850	queF	7-cyano-7-deazaguanine reductase	2412777..2413607	+	277	0.125195	6.34029	1.29908	0.261173	0.999551	-0.000195089	ns	ns	ns
PA14_28690	PA14_28690	pheS	phenylalanyl-tRNA synthetase subunit alpha	2470426..2471442	+	339	0.255194	7.81527	1.29897	0.261234	0.999551	-0.000195089	ns	ns	ns
PA14_59290	PA14_59290	pilQ2	type IV B pilus protein	5282137..5283717	+	527	-0.16792	4.51754	1.29842	0.261292	0.999551	-0.000195089	ns	ns	ns
PA14_20070	PA14_20070	-	hypothetical protein	1730458..1730943	+	162	-0.130662	5.82093	1.29785	0.261395	0.999551	-0.000195089	ns	ns	ns
PA14_20170	PA14_20170	nosY	NosY protein	1737342..1738169	-	276	-0.3671	5.2614	1.29803	0.261402	0.999551	-0.000195089	ns	ns	ns
PA14_43640	PA14_43640	gpsA	NAD(P)H-dependent glycerol-3-phosphate dehydrogenase	3883729..3884751	-	341	0.124677	6.64302	1.29756	0.261448	0.999551	-0.000195089	ns	ns	ns
PA14_27570	PA14_27570	-	GAF domain-containing protein	2393262..2393744	+	161	-0.123136	5.32075	1.29695	0.261557	0.999551	-0.000195089	ns	ns	ns
PA14_59760	PA14_59760	cupD5	pili assembly chaperone	5318840..5319556	+	239	0.158247	5.50281	1.29674	0.261596	0.999551	-0.000195089	ns	ns	ns
PA14_07240	PA14_07240	-	hypothetical protein	624443..624925	+	161	0.121324	5.80556	1.29617	0.261699	0.999551	-0.000195089	ns	ns	ns
PA14_34440	PA14_34440	mtlR	transcriptional regulator MtlR	3062651..3063556	-	302	-0.204522	5.17736	1.29578	0.261771	0.999551	-0.000195089	ns	ns	ns
PA14_55740	PA14_55740	-	transporter	4974841..4976046	+	402	0.303611	6.56857	1.29564	0.261836	0.999551	-0.000195089	ns	ns	ns
PA14_60060	PA14_60060	-	hypothetical protein	5347532..5347834	+	101	0.284437	4.11013	1.29461	0.262022	0.999551	-0.000195089	ns	ns	ns
PA14_16430	PA14_16430	wspA	chemotaxis transducer	1405645..1407273	+	543	-0.157222	7.99412	1.29137	0.262574	0.999551	-0.000195089	ns	ns	ns
PA14_39560	PA14_39560	-	chemotaxis transducer	3520874..3522169	-	432	0.246942	4.49219	1.29143	0.262585	0.999551	-0.000195089	ns	ns	ns
PA14_27675	PA14_27675	-	hypothetical protein	2397913..2400054	-	714	-0.238504	5.07363	1.29107	0.262657	0.999551	-0.000195089	ns	ns	ns
PA14_72550	PA14_72550	-	adhesin	6464424..6465347	-	308	0.106033	6.83927	1.2901	0.262802	0.999551	-0.000195089	ns	ns	ns
PA14_70270	PA14_70270	algC	phosphomannomutase	6264129..6266693	+	855	0.109669	8.9338	1.28963	0.262886	0.999551	-0.000195089	ns	ns	ns
PA14_65230	PA14_65230	purA	adenylosuccinate synthetase	5813463..5814755	-	431	0.226431	9.49897	1.28782	0.26324	0.999551	-0.000195089	ns	ns	ns
PA14_52890	PA14_52890	-	ring-cleaving dioxygenase	4688666..4689046	-	127	-0.590252	3.15914	1.284	0.263955	0.999551	-0.000195089	ns	ns	ns
PA14_18970	PA14_18970	pldA	phospholipase D	1635662..1638973	-	1104	-0.17982	6.67021	1.28316	0.264109	0.999551	-0.000195089	ns	ns	ns
PA14_05960	PA14_05960	-	cold-shock protein	528054..528263	+	70	-0.320484	12.7945	1.283	0.264127	0.999551	-0.000195089	ns	ns	ns
PA14_49630	PA14_49630	-	transcriptional regulator	4415919..4416635	+	239	-0.202871	5.3328	1.28287	0.264131	0.999551	-0.000195089	ns	ns	ns
PA14_30290	PA14_30290	ftsK	cell division protein FtsK	2622671..2625106	+	812	0.209738	9.46607	1.28129	0.264419	0.999551	-0.000195089	ns	ns	ns
PA14_31640	PA14_31640	-	ring-cleaving dioxygenase	2749483..2749914	+	144	0.177128	4.96249	1.28076	0.26451	0.999551	-0.000195089	ns	ns	ns
PA14_50800	PA14_50800	pdxH	pyridoxamine 5'-phosphate oxidase	4512895..4513542	-	216	0.123761	6.53238	1.27859	0.264908	0.999551	-0.000195089	ns	ns	ns
PA14_14000	PA14_14000	-	hypothetical protein	1200057..1200689	-	211	-0.142289	5.76379	1.27457	0.265648	0.999551	-0.000195089	ns	ns	ns
PA14_43600	PA14_43600	-	hypothetical protein	3880629..3881066	-	146	0.158142	5.07995	1.27303	0.265933	0.999551	-0.000195089	ns	ns	ns
PA14_73320	PA14_73320	atpI	F0F1 ATP synthase subunit I	6527684..6528064	-	127	-0.365381	10.0605	1.27261	0.26605	0.999551	-0.000195089	ns	ns	ns
PA14_51620	PA14_51620	-	transposase	4587841..4588149	+	103	-0.313729	7.12661	1.27212	0.266141	0.999551	-0.000195089	ns	ns	ns
PA14_46600	PA14_46600	-	short chain dehydrogenase	4151058..4151864	+	269	-0.16768	5.87508	1.27149	0.266222	0.999551	-0.000195089	ns	ns	ns
PA14_45450	PA14_45450	-	hypothetical protein	4046909..4047325	-	139	-0.210469	3.92956	1.26848	0.266775	0.999551	-0.000195089	ns	ns	ns
PA14_53820	PA14_53820	-	hypothetical protein	4771821..4772588	-	256	-0.227774	8.17251	1.26782	0.266939	0.999551	-0.000195089	ns	ns	ns
PA14_13220	PA14_13220	-	protein-tyrosine-phosphatase	1138174..1138602	-	143	-0.374181	4.23465	1.26711	0.267071	0.999551	-0.000195089	ns	ns	ns
PA14_15430	PA14_15430	-	resolvase, essential for transposition	1306410..1306970	-	187	0.194407	5.12396	1.26665	0.267115	0.999551	-0.000195089	ns	ns	ns
PA14_40430	PA14_40430	-	hypothetical protein	3612564..3613391	-	276	0.164871	5.16908	1.26654	0.267137	0.999551	-0.000195089	ns	ns	ns
PA14_10210	PA14_10210	-	oxidoreductase	877549..878856	+	436	-0.532915	5.79617	1.26672	0.267143	0.999551	-0.000195089	ns	ns	ns
PA14_25560	PA14_25560	rne	ribonuclease E	2233274..2236447	-	1058	0.223914	9.98088	1.2664	0.267171	0.999551	-0.000195089	ns	ns	ns
PA14_44480	PA14_44480	pemB	PemB	3961006..3961473	-	156	-0.176892	6.17903	1.26634	0.267208	0.999551	-0.000195089	ns	ns	ns
PA14_27110	PA14_27110	ligT	2'-5' RNA ligase	2355297..2355845	-	183	-0.454547	4.37413	1.266	0.267276	0.999551	-0.000195089	ns	ns	ns
PA14_02250	PA14_02250	cheA	two-component sensor	201007..202926	-	640	-0.34992	6.39721	1.26441	0.267573	0.999551	-0.000195089	ns	ns	ns
PA14_58510	PA14_58510	-	AsnC family transcriptional regulator	5210394..5210867	+	158	0.125975	5.1254	1.26284	0.267825	0.999551	-0.000195089	ns	ns	ns
PA14_41060	PA14_41060	rnhA	ribonuclease H	3661273..3661719	-	149	0.183938	6.59753	1.26164	0.268089	0.999551	-0.000195089	ns	ns	ns
PA14_04350	PA14_04350	-	integral membrane protein	389680..390147	+	156	-0.134526	5.29276	1.26018	0.268322	0.999551	-0.000195089	ns	ns	ns
PA14_15630	PA14_15630	-	hypothetical protein	1328895..1330193	+	433	-0.156773	5.04391	1.25926	0.268493	0.999551	-0.000195089	ns	ns	ns
PA14_10850	PA14_10850	-	dehydrogenase	938752..940431	-	560	-0.2381	6.68483	1.25776	0.268816	0.999551	-0.000195089	ns	ns	ns
PA14_12980	PA14_12980	-	hypothetical protein	1111237..1113273	+	679	-0.0695914	7.58553	1.25748	0.268827	0.999551	-0.000195089	ns	ns	ns
PA14_62530	PA14_62530	cbrA	two-component sensor CbrA	5575942..5578893	+	984	-0.116457	7.99202	1.25649	0.269013	0.999551	-0.000195089	ns	ns	ns
PA14_02220	PA14_02220	-	chemotaxis transducer	198460..200499	-	680	-0.336541	6.85783	1.2563	0.269088	0.999551	-0.000195089	ns	ns	ns
PA14_52490	PA14_52490	-	hypothetical protein	4656944..4657447	-	168	-0.268531	7.50667	1.25598	0.269149	0.999551	-0.000195089	ns	ns	ns
PA14_53550	PA14_53550	-	transcriptional regulator	4748020..4748703	-	228	-0.167501	5.14978	1.25462	0.269365	0.999551	-0.000195089	ns	ns	ns
PA14_56100	PA14_56100	-	hypothetical protein	5010149..5010946	+	266	-0.107183	6.75553	1.25265	0.269735	0.999551	-0.000195089	ns	ns	ns
PA14_46530	PA14_46530	-	hypothetical protein	4141826..4142251	-	142	-0.221428	4.7677	1.25195	0.269883	0.999551	-0.000195089	ns	ns	ns
PA14_66490	PA14_66490	-	LysR family transcriptional regulator	5930676..5931581	-	302	-0.206718	5.80546	1.25084	0.270115	0.999551	-0.000195089	ns	ns	ns
PA14_27360	PA14_27360	-	enoyl-CoA hydratase	2372693..2373484	-	264	0.209717	5.66368	1.25058	0.270164	0.999551	-0.000195089	ns	ns	ns
PA14_32830	PA14_32830	-	hypothetical protein	2870581..2873250	-	890	0.149032	7.422	1.25046	0.270169	0.999551	-0.000195089	ns	ns	ns
PA14_10970	PA14_10970	-	flavodoxin reductase	948528..949493	-	322	-0.380275	4.97793	1.24915	0.270434	0.999551	-0.000195089	ns	ns	ns
PA14_02010	PA14_02010	-	hypothetical protein	183147..183299	+	51	-0.394189	7.83727	1.24575	0.271079	0.999551	-0.000195089	ns	ns	ns
PA14_64260	PA14_64260	-	hypothetical protein	5726982..5727074	+	31	-0.466611	1.24599	1.24477	0.271263	0.999551	-0.000195089	ns	ns	ns
PA14_09220	PA14_09220	pchB	isochorismate-pyruvate lyase	781694..781999	-	102	0.322671	5.08118	1.24162	0.271861	0.999551	-0.000195089	ns	ns	ns
PA14_07290	PA14_07290	-	hypothetical protein	627637..628125	+	163	-0.28707	6.02742	1.24019	0.272133	0.999551	-0.000195089	ns	ns	ns
PA14_69710	PA14_69710	xerC	site-specific tyrosine recombinase XerC	6217527..6218438	+	304	0.181321	6.65326	1.24005	0.27216	0.999551	-0.000195089	ns	ns	ns
PA14_19520	PA14_19520	-	ABC transporter ATP-binding protein	1687634..1688383	+	250	-0.453389	4.68969	1.23626	0.272883	0.999551	-0.000195089	ns	ns	ns
PA14_47420	PA14_47420	-	hypothetical protein	4225361..4225636	-	92	-0.200116	4.16927	1.23222	0.273616	0.999551	-0.000195089	ns	ns	ns
PA14_61870	PA14_61870	-	hypothetical protein	5518127..5519365	-	413	0.0852112	7.32083	1.23003	0.274037	0.999551	-0.000195089	ns	ns	ns
PA14_30370	PA14_30370	-	hypothetical protein	2631941..2632276	-	112	0.187102	4.06815	1.22681	0.274655	0.999551	-0.000195089	ns	ns	ns
PA14_71250	PA14_71250	-	hypothetical protein	6348251..6348781	+	177	-0.249601	3.19833	1.22536	0.27495	0.999551	-0.000195089	ns	ns	ns
PA14_54870	PA14_54870	-	hypothetical protein	4861608..4862516	-	303	-0.287727	6.83421	1.22424	0.275191	0.999551	-0.000195089	ns	ns	ns
PA14_02470	PA14_02470	pntB	pyridine nucleotide transhydrogenase subunit beta	222339..223775	+	479	-0.212608	6.17091	1.22404	0.27523	0.999551	-0.000195089	ns	ns	ns
PA14_55660	PA14_55660	recD	exodeoxyribonuclease V subunit alpha	4962745..4964910	-	722	0.162202	7.61581	1.22372	0.275286	0.999551	-0.000195089	ns	ns	ns
PA14_47520	PA14_47520	-	transcriptional regulator	4232596..4233189	+	198	0.159376	5.37394	1.22344	0.275307	0.999551	-0.000195089	ns	ns	ns
PA14_52670	PA14_52670	astD	succinylglutamic semialdehyde dehydrogenase	4668703..4670169	-	489	0.167823	7.87049	1.22321	0.275379	0.999551	-0.000195089	ns	ns	ns
PA14_45630	PA14_45630	fliA	flagellar biosynthesis sigma factor	4058676..4059419	-	248	-0.199305	7.08758	1.22198	0.275629	0.999551	-0.000195089	ns	ns	ns
PA14_47240	PA14_47240	-	transcriptional regulator	4208879..4209493	+	205	-0.11059	5.29117	1.21777	0.276406	0.999551	-0.000195089	ns	ns	ns
PA14_68340	PA14_68340	arcB	ornithine carbamoyltransferase	6095892..6096902	+	337	-0.12723	5.38725	1.21536	0.276874	0.999551	-0.000195089	ns	ns	ns
PA14_00420	PA14_00420	-	histidine phosphotransfer domain-containing protein	35926..36291	-	122	0.104017	5.56795	1.21358	0.277222	0.999551	-0.000195089	ns	ns	ns
PA14_07500	PA14_07500	rmcA	redox regulator of c_di_GMP, RmcA	643347..647084	-	1246	-0.205022	7.01889	1.21207	0.277555	0.999551	-0.000195089	ns	ns	ns
PA14_09660	PA14_09660	-	acyl-CoA synthetase	829037..830659	-	541	-0.23096	6.45813	1.21034	0.277893	0.999551	-0.000195089	ns	ns	ns
PA14_07355	PA14_07355	-	hypothetical protein	631670..632008	+	113	-0.131608	4.15541	1.20797	0.278318	0.999551	-0.000195089	ns	ns	ns
PA14_20630	PA14_20630	-	hypothetical protein	1775755..1776765	+	337	-0.22426	5.30006	1.20789	0.278368	0.999551	-0.000195089	ns	ns	ns
PA14_03470	PA14_03470	-	hypothetical protein	316965..318164	+	400	0.126792	7.44913	1.2067	0.278566	0.999551	-0.000195089	ns	ns	ns
PA14_10960	PA14_10960	-	ferredoxin oxidoreductase subunit	947387..948499	-	371	-0.339681	5.54173	1.20679	0.278588	0.999551	-0.000195089	ns	ns	ns
PA14_55920	PA14_55920	-	type II secretion system protein	4991824..4993074	-	417	-0.241018	5.17872	1.20606	0.278731	0.999551	-0.000195089	ns	ns	ns
PA14_03050	PA14_03050	pobA	4-hydroxybenzoate 3-monooxygenase	269376..270560	-	395	-0.297662	5.74664	1.20562	0.278818	0.999551	-0.000195089	ns	ns	ns
PA14_26610	PA14_26610	sbrR	SbrR	2318660..2319382	+	241	0.275326	5.96757	1.20556	0.278829	0.999551	-0.000195089	ns	ns	ns
PA14_55140	PA14_55140	-	hypothetical protein	4897872..4898168	-	99	-0.302811	2.21023	1.20144	0.279623	0.999551	-0.000195089	ns	ns	ns
PA14_12270	PA14_12270	-	hypothetical protein	1058706..1059467	+	254	0.0991601	6.43987	1.19975	0.279936	0.999551	-0.000195089	ns	ns	ns
PA14_49900	PA14_49900	-	hypothetical protein	4436710..4437216	+	169	0.153474	4.98402	1.19952	0.27998	0.999551	-0.000195089	ns	ns	ns
PA14_20080	PA14_20080	-	hypothetical protein	1731056..1732027	+	324	0.131379	6.62187	1.19901	0.280081	0.999551	-0.000195089	ns	ns	ns
PA14_32940	PA14_32940	-	transcriptional regulator	2881131..2882666	+	512	0.132199	7.45505	1.1975	0.280379	0.999551	-0.000195089	ns	ns	ns
PA14_06350	PA14_06350	-	hypothetical protein	562082..562402	-	107	0.173723	5.03609	1.19633	0.280611	0.999551	-0.000195089	ns	ns	ns
PA14_53740	PA14_53740	-	hypothetical protein	4764566..4765000	+	145	0.350016	4.33741	1.19612	0.280692	0.999551	-0.000195089	ns	ns	ns
PA14_06700	PA14_06700	nirL	heme d1 biosynthesis protein NirL	585493..586017	-	175	-0.621724	4.29231	1.19561	0.280793	0.999551	-0.000195089	ns	ns	ns
PA14_16300	PA14_16300	-	hypothetical protein	1392121..1392282	+	54	-0.328864	2.71819	1.19509	0.280895	0.999551	-0.000195089	ns	ns	ns
PA14_11370	PA14_11370	-	lipoprotein	987318..987788	-	157	-0.154325	5.54469	1.19416	0.281042	0.999551	-0.000195089	ns	ns	ns
PA14_54120	PA14_54120	-	ACP phosphodieterase	4799313..4799951	-	213	-0.291811	4.42689	1.19433	0.281048	0.999551	-0.000195089	ns	ns	ns
PA14_29200	PA14_29200	-	hypothetical protein	2524592..2525068	-	159	0.255811	4.92153	1.19378	0.281157	0.999551	-0.000195089	ns	ns	ns
PA14_59180	PA14_59180	-	topoisomerase I - like protein	5268174..5270099	+	642	-0.168048	5.90222	1.19301	0.281289	0.999551	-0.000195089	ns	ns	ns
PA14_15820	PA14_15820	-	N-acetylglucosamine-6-phosphate deacetylase	1348745..1349836	-	364	-0.357576	5.35693	1.19077	0.281755	0.999551	-0.000195089	ns	ns	ns
PA14_69050	PA14_69050	-	hypothetical protein	6157699..6158157	+	153	-0.167265	6.18955	1.18966	0.281971	0.999551	-0.000195089	ns	ns	ns
PA14_26160	PA14_26160	-	hypothetical protein	2283740..2284354	+	205	-0.255796	4.49307	1.18773	0.282362	0.999551	-0.000195089	ns	ns	ns
PA14_27710	PA14_27710	-	hypothetical protein	2402727..2403137	-	137	0.172756	5.62528	1.1859	0.282689	0.999551	-0.000195089	ns	ns	ns
PA14_16100	PA14_16100	-	hypothetical protein	1371277..1372497	-	407	-0.0915455	6.50333	1.18459	0.282949	0.999551	-0.000195089	ns	ns	ns
PA14_02190	PA14_02190	-	hypothetical protein	196940..197542	-	201	-0.50319	4.48235	1.18408	0.283091	0.999551	-0.000195089	ns	ns	ns
PA14_34790	PA14_34790	-	ABC transporter permease	3089196..3090062	+	289	-0.400508	4.31855	1.18329	0.283249	0.999551	-0.000195089	ns	ns	ns
PA14_06310	PA14_06310	-	ACT domain-containing protein	557917..558432	+	172	-0.177924	5.03831	1.18205	0.283459	0.999551	-0.000195089	ns	ns	ns
PA14_18275	PA14_18275	fruA	phosphotransferase system, fructose-specific IIBC component	1567535..1569292	+	586	0.151011	7.46201	1.18188	0.283519	0.999551	-0.000195089	ns	ns	ns
PA14_50980	PA14_50980	pac	penicillin amidase	4527711..4530254	+	848	-0.105038	8.12314	1.17956	0.283959	0.999551	-0.000195089	ns	ns	ns
PA14_14550	PA14_14550	-	hypothetical protein	1244088..1244495	+	136	-0.283613	10.6916	1.17933	0.284045	0.999551	-0.000195089	ns	ns	ns
PA14_63050	PA14_63050	-	hypothetical protein	5625002..5625436	-	145	-0.179901	6.15036	1.17921	0.284068	0.999551	-0.000195089	ns	ns	ns
PA14_13450	PA14_13450	-	transmembrane sensor	1156914..1157867	-	318	0.308981	5.98655	1.17773	0.284366	0.999551	-0.000195089	ns	ns	ns
PA14_26165	PA14_26165	-	hypothetical protein	2284423..2285985	+	521	-0.139795	6.76639	1.17754	0.28438	0.999551	-0.000195089	ns	ns	ns
PA14_19190	PA14_19190	-	malate dehydrogenase	1656387..1658081	+	565	-0.102227	7.49642	1.17543	0.284792	0.999551	-0.000195089	ns	ns	ns
PA14_41010	PA14_41010	-	amino acid permease	3656223..3657578	-	452	0.101131	7.23262	1.17455	0.284969	0.999551	-0.000195089	ns	ns	ns
PA14_57730	PA14_57730	mltB1	murein hydrolase B	5141460..5142563	+	368	-0.108977	6.89022	1.1739	0.285101	0.999551	-0.000195089	ns	ns	ns
PA14_08060	PA14_08060	-	tail fiber assembly protein	693583..694041	+	153	-0.258742	8.52823	1.17248	0.285428	0.999551	-0.000195089	ns	ns	ns
PA14_01970	PA14_01970	-	RND efflux transporter	178382..181429	+	1016	-0.0843798	8.20034	1.17181	0.285524	0.999551	-0.000195089	ns	ns	ns
PA14_29160	PA14_29160	-	hypothetical protein	2521753..2522934	+	394	-0.12988	5.64605	1.17076	0.285736	0.999551	-0.000195089	ns	ns	ns
PA14_47540	PA14_47540	-	outer membrane protein	4234096..4235370	+	425	0.253926	9.88082	1.17036	0.285856	0.999551	-0.000195089	ns	ns	ns
PA14_05450	PA14_05450	-	16S ribosomal RNA methyltransferase RsmE	480769..481491	-	241	0.110503	7.2033	1.1681	0.286278	0.999551	-0.000195089	ns	ns	ns
PA14_05640	PA14_05640	-	hypothetical protein	499715..501907	+	731	-0.216856	6.76561	1.16809	0.286317	0.999551	-0.000195089	ns	ns	ns
PA14_60460	PA14_60460	rplU	50S ribosomal protein L21	5388778..5389089	-	104	0.254145	11.0813	1.168	0.28632	0.999551	-0.000195089	ns	ns	ns
PA14_01470	PA14_01470	-	transcriptional regulator	138130..138816	+	229	-0.20145	5.82635	1.16762	0.286413	0.999551	-0.000195089	ns	ns	ns
PA14_35160	PA14_35160	-	phenazine-utilizing monooxygenase A	3128598..3128975	-	126	0.325508	3.00157	1.16746	0.286447	0.999551	-0.000195089	ns	ns	ns
PA14_24100	PA14_24100	xcpZ	general secretion pathway protein M	2091810..2092334	+	175	0.156717	5.7862	1.16703	0.286495	0.999551	-0.000195089	ns	ns	ns
PA14_05420	PA14_05420	-	transcriptional regulator	477829..478623	+	265	0.187789	6.03817	1.16676	0.286588	0.999551	-0.000195089	ns	ns	ns
PA14_19700	PA14_19700	-	aldolase	1699716..1700495	+	260	-0.206561	4.32145	1.16499	0.286911	0.999551	-0.000195089	ns	ns	ns
PA14_49880	PA14_49880	-	hypothetical protein	4434859..4435431	+	191	-0.173966	5.62109	1.16492	0.286927	0.999551	-0.000195089	ns	ns	ns
PA14_01490	PA14_01490	-	hemolysin	139831..140241	+	137	-0.192081	6.48736	1.16455	0.287038	0.999551	-0.000195089	ns	ns	ns
PA14_14140	PA14_14140	-	hypothetical protein	1210134..1210835	+	234	0.0856402	6.22557	1.16288	0.287341	0.999551	-0.000195089	ns	ns	ns
PA14_47280	PA14_47280	phnX	phosphonoacetaldehyde hydrolase	4212329..4213156	-	276	-0.148943	5.05338	1.1626	0.287399	0.999551	-0.000195089	ns	ns	ns
PA14_07530	PA14_07530	dnaG	DNA primase	649124..651118	-	665	0.152219	8.27073	1.16162	0.287598	0.999551	-0.000195089	ns	ns	ns
PA14_14200	PA14_14200	-	hypothetical protein	1212920..1213672	+	251	0.118816	6.08477	1.16143	0.287637	0.999551	-0.000195089	ns	ns	ns
PA14_31870	PA14_31870	-	RND efflux membrane fusion protein	2772055..2773335	+	427	0.241307	10.1067	1.16148	0.287656	0.999551	-0.000195089	ns	ns	ns
PA14_32710	PA14_32710	-	ECF subfamily RNA polymerase sigma-70 factor	2840489..2841007	+	173	-0.242905	5.68914	1.16095	0.287773	0.999551	-0.000195089	ns	ns	ns
PA14_52520	PA14_52520	-	hypothetical protein	4658346..4658876	-	177	-0.115153	5.74826	1.15856	0.288225	0.999551	-0.000195089	ns	ns	ns
PA14_33360	PA14_33360	-	hypothetical protein	2935897..2937291	+	465	-0.26205	8.48572	1.15526	0.288942	0.999551	-0.000195089	ns	ns	ns
PA14_33860	PA14_33860	lldA	L-lactate dehydrogenase	3008839..3009990	+	384	0.258041	5.24016	1.15399	0.289203	0.999551	-0.000195089	ns	ns	ns
PA14_61040	PA14_61040	katB	catalase	5442643..5444184	-	514	-0.153675	5.67503	1.1535	0.289265	0.999551	-0.000195089	ns	ns	ns
PA14_51460	PA14_51460	cupC2	chaperone CupC	4575244..4575957	-	238	-0.224916	2.88345	1.15336	0.289293	0.999551	-0.000195089	ns	ns	ns
PA14_51650	PA14_51650	-	integrase	4589452..4590732	+	427	0.233159	6.74673	1.15224	0.289565	0.999551	-0.000195089	ns	ns	ns
PA14_06400	PA14_06400	-	LysR family transcriptional regulator	563655..564581	-	309	-0.181157	5.66387	1.15119	0.28976	0.999551	-0.000195089	ns	ns	ns
PA14_71820	PA14_71820	-	peptidase	6396609..6398003	+	465	-0.160824	6.46218	1.15065	0.28989	0.999551	-0.000195089	ns	ns	ns
PA14_22350	PA14_22350	actP	acetate permease	1945934..1947589	+	552	-0.124128	6.09895	1.14928	0.290138	0.999551	-0.000195089	ns	ns	ns
PA14_47130	PA14_47130	-	hypothetical protein	4198808..4199140	-	111	0.174716	4.63526	1.14877	0.290242	0.999551	-0.000195089	ns	ns	ns
PA14_72750	PA14_72750	-	hypothetical protein	6479530..6480408	+	293	-0.108144	6.59804	1.14871	0.290254	0.999551	-0.000195089	ns	ns	ns
PA14_72350	PA14_72350	-	hypothetical protein	6444651..6444845	+	65	0.235143	3.56071	1.14783	0.290459	0.999551	-0.000195089	ns	ns	ns
PA14_18080	PA14_18080	-	TetR family transcriptional regulator	1550981..1551619	-	213	-0.196892	5.98876	1.14766	0.29051	0.999551	-0.000195089	ns	ns	ns
PA14_25230	PA14_25230	mfd	transcription-repair coupling factor	2205023..2208469	-	1149	-0.0805848	8.01033	1.14578	0.290862	0.999551	-0.000195089	ns	ns	ns
PA14_53340	PA14_53340	-	hypothetical protein	4727802..4729814	+	671	-0.264802	5.22635	1.14589	0.290878	0.999551	-0.000195089	ns	ns	ns
PA14_09470	PA14_09470	phzB1	phenazine biosynthesis protein	812129..812617	-	163	-0.335964	2.64256	1.14504	0.291055	0.999551	-0.000195089	ns	ns	ns
PA14_40270	PA14_40270	-	cation transporter	3597214..3598236	+	341	-0.32375	4.12279	1.14445	0.291176	0.999551	-0.000195089	ns	ns	ns
PA14_33340	PA14_33340	-	helicase	2931455..2934685	-	1077	0.0758139	7.13124	1.14405	0.291221	0.999551	-0.000195089	ns	ns	ns
PA14_43950	PA14_43950	sucC	succinyl-CoA synthetase subunit beta	3912162..3913328	-	389	0.284409	10.5362	1.14404	0.291262	0.999551	-0.000195089	ns	ns	ns
PA14_29530	PA14_29530	-	type II secretion system protein	2560976..2561401	+	142	-0.298907	2.87019	1.14383	0.291306	0.999551	-0.000195089	ns	ns	ns
PA14_44640	PA14_44640	-	hypothetical protein	3973631..3974497	+	289	0.154491	5.24282	1.14365	0.291306	0.999551	-0.000195089	ns	ns	ns
PA14_02390	PA14_02390	-	transcriptional regulator	214640..215557	-	306	-0.243289	5.31087	1.14375	0.291323	0.999551	-0.000195089	ns	ns	ns
PA14_12410	PA14_12410	thiD	phosphomethylpyrimidine kinase	1068272..1069069	-	266	0.208042	7.49755	1.14351	0.291372	0.999551	-0.000195089	ns	ns	ns
PA14_66310	PA14_66310	aceF	dihydrolipoamide acetyltransferase	5910346..5911989	+	548	0.185081	9.02521	1.14334	0.291375	0.999551	-0.000195089	ns	ns	ns
PA14_73120	PA14_73120	-	hypothetical protein	6511570..6512529	-	320	-0.119718	6.1683	1.14126	0.291802	0.999551	-0.000195089	ns	ns	ns
PA14_72700	PA14_72700	-	hypothetical protein	6474204..6474872	+	223	-0.181643	5.55329	1.14084	0.2919	0.999551	-0.000195089	ns	ns	ns
PA14_36790	PA14_36790	-	hypothetical protein	3279080..3279214	-	45	-0.516359	1.70034	1.1409	0.291916	0.999551	-0.000195089	ns	ns	ns
PA14_40630	PA14_40630	-	hypothetical protein	3626428..3627012	-	195	0.238278	8.31803	1.13971	0.292165	0.999551	-0.000195089	ns	ns	ns
PA14_49890	PA14_49890	tpbB	diguanylate cyclase TpbB	4435431..4436738	+	436	-0.0949819	6.08872	1.13929	0.292215	0.999551	-0.000195089	ns	ns	ns
PA14_29850	PA14_29850	nuoN	NADH dehydrogenase subunit N	2584180..2585640	-	487	0.186132	7.34871	1.13935	0.29224	0.999551	-0.000195089	ns	ns	ns
PA14_27490	PA14_27490	-	hypothetical protein	2386531..2386983	-	151	0.173701	5.08184	1.13568	0.29297	0.999551	-0.000195089	ns	ns	ns
PA14_16830	PA14_16830	-	hypothetical protein	1441873..1442553	-	227	-0.0825621	6.71746	1.13469	0.293176	0.999551	-0.000195089	ns	ns	ns
PA14_10080	PA14_10080	-	hypothetical protein	865944..866321	-	126	-0.268847	3.84086	1.13393	0.293375	0.999551	-0.000195089	ns	ns	ns
PA14_24650	PA14_24650	rmf	ribosome modulation factor	2154740..2154952	-	71	0.254758	5.65006	1.13193	0.293793	0.999551	-0.000195089	ns	ns	ns
PA14_42080	PA14_42080	-	3-hydroxyacyl-CoA dehydrogenase	3752461..3754605	-	715	-0.189511	5.36654	1.12851	0.294486	0.999551	-0.000195089	ns	ns	ns
PA14_55890	PA14_55890	-	type II secretion system protein	4989368..4990633	-	422	-0.324438	5.03583	1.12831	0.294557	0.999551	-0.000195089	ns	ns	ns
PA14_54580	PA14_54580	-	hypothetical protein	4838092..4839129	+	346	0.251993	8.86369	1.12684	0.294867	0.999551	-0.000195089	ns	ns	ns
PA14_70750	PA14_70750	phoB	two-component response regulator PhoB	6299698..6300387	+	230	-0.0944822	6.06382	1.12529	0.295157	0.999551	-0.000195089	ns	ns	ns
PA14_47820	PA14_47820	-	transcriptional regulator	4255428..4256096	+	223	-0.165185	5.62668	1.12343	0.295551	0.999551	-0.000195089	ns	ns	ns
PA14_31470	PA14_31470	-	AMP-binding protein	2735341..2737035	+	565	0.189423	8.80181	1.12205	0.295865	0.999551	-0.000195089	ns	ns	ns
PA14_43870	PA14_43870	-	hypothetical protein	3906090..3907319	-	410	0.123929	7.1979	1.12179	0.295898	0.999551	-0.000195089	ns	ns	ns
PA14_10380	PA14_10380	-	hypothetical protein	897613..897912	-	100	0.254448	6.98918	1.12099	0.296107	0.999551	-0.000195089	ns	ns	ns
PA14_65410	PA14_65410	orn	oligoribonuclease	5827671..5828213	-	181	-0.18578	7.13176	1.12095	0.296116	0.999551	-0.000195089	ns	ns	ns
PA14_04420	PA14_04420	-	hypothetical protein	395075..396205	+	377	-0.132067	7.1407	1.11993	0.296306	0.999551	-0.000195089	ns	ns	ns
PA14_41780	PA14_41780	-	hypothetical protein	3728917..3729678	-	254	0.196397	3.54247	1.11851	0.296596	0.999551	-0.000195089	ns	ns	ns
PA14_10600	PA14_10600	-	MFS transporter	912528..913832	-	435	-0.308819	5.31123	1.11817	0.296707	0.999551	-0.000195089	ns	ns	ns
PA14_08020	PA14_08020	-	bacteriophage protein	689773..690099	+	109	-0.268174	8.45576	1.11617	0.297133	0.999551	-0.000195089	ns	ns	ns
PA14_30830	PA14_30830	-	two-component response regulator	2674712..2676055	-	448	-0.160593	4.48304	1.11513	0.297318	0.999551	-0.000195089	ns	ns	ns
PA14_16990	PA14_16990	-	hypothetical protein	1454959..1455252	-	98	-0.219854	6.80471	1.11491	0.297403	0.999551	-0.000195089	ns	ns	ns
PA14_11380	PA14_11380	nrdR	transcriptional regulator NrdR	987974..988438	+	155	0.209102	7.79265	1.11439	0.297514	0.999551	-0.000195089	ns	ns	ns
PA14_59980	PA14_59980	-	hypothetical protein	5341357..5341788	+	144	-0.301351	2.61695	1.11415	0.297565	0.999551	-0.000195089	ns	ns	ns
PA14_28180	PA14_28180	-	hypothetical protein	2439277..2440560	-	428	0.179045	6.40973	1.113	0.29781	0.999551	-0.000195089	ns	ns	ns
PA14_05290	PA14_05290	-	hypothetical protein	461511..462080	-	190	0.111394	6.83275	1.10973	0.298474	0.999551	-0.000195089	ns	ns	ns
PA14_64100	PA14_64100	accB	acetyl-CoA carboxylase biotin carboxyl carrier protein subunit	5712956..5713426	+	157	0.248616	8.21184	1.10807	0.298869	0.999551	-0.000195089	ns	ns	ns
PA14_53580	PA14_53580	-	hypothetical protein	4751681..4752283	+	201	0.230042	6.4947	1.10744	0.299004	0.999551	-0.000195089	ns	ns	ns
PA14_49660	PA14_49660	-	hypothetical protein	4418774..4419622	-	283	0.264348	5.65832	1.1073	0.299034	0.999551	-0.000195089	ns	ns	ns
PA14_70390	PA14_70390	crc	catabolite repression control protein	6275040..6275819	+	260	-0.253237	9.13339	1.10684	0.299133	0.999551	-0.000195089	ns	ns	ns
PA14_20860	PA14_20860	-	Tfp pilus assembly protein FimV	1795468..1797513	+	682	0.116896	7.81826	1.10595	0.299287	0.999551	-0.000195089	ns	ns	ns
PA14_08260	PA14_08260	-	minor tail protein L	705588..706283	+	232	-0.231761	8.91487	1.10553	0.299416	0.999551	-0.000195089	ns	ns	ns
PA14_39470	PA14_39470	-	hypothetical protein	3512076..3512852	+	259	0.238187	7.60407	1.10497	0.299537	0.999551	-0.000195089	ns	ns	ns
PA14_71070	PA14_71070	-	AraC family transcriptional regulator	6331592..6332695	+	368	0.101219	6.60171	1.10476	0.299545	0.999551	-0.000195089	ns	ns	ns
PA14_48460	PA14_48460	-	polyamine ABC transporter substrate-binding protein	4307897..4309009	-	371	-0.380925	4.88355	1.10411	0.299722	0.999551	-0.000195089	ns	ns	ns
PA14_61940	PA14_61940	-	hypothetical protein	5522562..5523608	-	349	-0.137349	4.44152	1.10389	0.299732	0.999551	-0.000195089	ns	ns	ns
PA14_42450	PA14_42450	popB	translocator protein PopB	3779963..3781135	-	391	0.321057	7.22936	1.10337	0.299882	0.999551	-0.000195089	ns	ns	ns
PA14_68970	PA14_68970	-	hypothetical protein	6152213..6152695	-	161	0.105204	6.50096	1.1023	0.300076	0.999551	-0.000195089	ns	ns	ns
PA14_68080	PA14_68080	-	ABC transporter permease	6074299..6074994	+	232	0.115522	6.13131	1.10207	0.300126	0.999551	-0.000195089	ns	ns	ns
PA14_04520	PA14_04520	-	hypothetical protein	401930..403315	-	462	0.248149	7.02689	1.10193	0.300192	0.999551	-0.000195089	ns	ns	ns
PA14_33230	PA14_33230	-	hypothetical protein	2908062..2908307	-	82	0.263162	2.8216	1.10114	0.300357	0.999551	-0.000195089	ns	ns	ns
PA14_53900	PA14_53900	-	helicase	4778779..4780770	+	664	0.131188	7.45598	1.1006	0.300446	0.999551	-0.000195089	ns	ns	ns
PA14_06080	PA14_06080	creD	hypothetical protein	538283..539641	+	453	-0.113102	6.47055	1.10004	0.300565	0.999551	-0.000195089	ns	ns	ns
PA14_15720	PA14_15720	-	transglycosylase	1336808..1338163	-	452	-0.17629	7.99586	1.09876	0.300879	0.999551	-0.000195089	ns	ns	ns
PA14_58110	PA14_58110	-	Maf-like protein	5173724..5174329	-	202	0.0994168	7.21062	1.09648	0.301338	0.999551	-0.000195089	ns	ns	ns
PA14_68850	PA14_68850	gcvP1	glycine dehydrogenase	6140394..6143270	-	959	-0.237934	7.30642	1.09649	0.301374	0.999551	-0.000195089	ns	ns	ns
PA14_58860	PA14_58860	-	hypothetical protein	5242047..5242217	+	57	-0.19798	4.57532	1.09474	0.301718	0.999551	-0.000195089	ns	ns	ns
PA14_50710	PA14_50710	shaD	ShaD	4503233..4504732	-	500	0.0990212	7.55739	1.09468	0.301729	0.999551	-0.000195089	ns	ns	ns
PA14_22130	PA14_22130	-	hypothetical protein	1931382..1932050	-	223	0.215356	3.62386	1.09388	0.30191	0.999551	-0.000195089	ns	ns	ns
PA14_67400	PA14_67400	-	ABC transporter substrate-binding protein	6019106..6020128	-	341	-0.0979305	6.90355	1.09272	0.302157	0.999551	-0.000195089	ns	ns	ns
PA14_06030	PA14_06030	-	acyltransferase	534444..535331	-	296	-0.20005	6.96774	1.09242	0.30226	0.999551	-0.000195089	ns	ns	ns
PA14_49160	PA14_49160	-	sensor protein	4365841..4369203	-	1121	-0.101918	8.14281	1.09135	0.302456	0.999551	-0.000195089	ns	ns	ns
PA14_70580	PA14_70580	-	hypothetical protein	6288060..6289469	+	470	-0.121695	7.92875	1.09057	0.302626	0.999551	-0.000195089	ns	ns	ns
PA14_29890	PA14_29890	nuoK	NADH dehydrogenase subunit K	2589049..2589357	-	103	0.206252	5.14409	1.09053	0.302657	0.999551	-0.000195089	ns	ns	ns
PA14_27560	PA14_27560	-	hypothetical protein	2392375..2393265	+	297	0.0902751	6.3591	1.09041	0.302662	0.999551	-0.000195089	ns	ns	ns
PA14_05340	PA14_05340	pilI	twitching motility protein PilI	465247..465783	+	179	-0.164888	6.86427	1.09055	0.302668	0.999551	-0.000195089	ns	ns	ns
PA14_71490	PA14_71490	soxD	sarcosine oxidase delta subunit	6369631..6369951	+	107	-0.5044	2.85066	1.08746	0.303345	0.999551	-0.000195089	ns	ns	ns
PA14_71600	PA14_71600	purK	phosphoribosylaminoimidazole carboxylase ATPase subunit	6378082..6379164	-	361	0.0899145	7.76654	1.08503	0.303842	0.999551	-0.000195089	ns	ns	ns
PA14_49280	PA14_49280	-	transglycosylase	4376844..4378040	-	399	0.0819656	6.57837	1.08478	0.303897	0.999551	-0.000195089	ns	ns	ns
PA14_34610	PA14_34610	-	hypothetical protein	3075453..3075596	-	48	-0.535497	1.54224	1.08457	0.30398	0.999551	-0.000195089	ns	ns	ns
PA14_21070	PA14_21070	-	MerR family transcriptional regulator	1822080..1822778	+	233	-0.121368	6.08686	1.08343	0.304193	0.999551	-0.000195089	ns	ns	ns
PA14_09090	PA14_09090	rpsK	30S ribosomal protein S11	770346..770735	+	130	0.363274	9.44658	1.08315	0.304292	0.999551	-0.000195089	ns	ns	ns
PA14_17450	PA14_17450	surE	stationary phase survival protein SurE	1496636..1497385	+	250	-0.158426	7.75073	1.08272	0.304385	0.999551	-0.000195089	ns	ns	ns
PA14_10250	PA14_10250	acoB	acetoin catabolism protein AcoB	882259..883278	-	340	-0.302459	5.49285	1.0821	0.304523	0.999551	-0.000195089	ns	ns	ns
PA14_09150	PA14_09150	katA	catalase	773110..774558	+	483	0.254764	6.34016	1.08204	0.304537	0.999551	-0.000195089	ns	ns	ns
PA14_68730	PA14_68730	gshA	glutamate--cysteine ligase	6128743..6130326	+	528	-0.119073	8.34233	1.0811	0.304708	0.999551	-0.000195089	ns	ns	ns
PA14_00290	PA14_00290	aroE	shikimate 5-dehydrogenase	26732..27556	+	275	0.123451	6.89803	1.08077	0.304781	0.999551	-0.000195089	ns	ns	ns
PA14_46450	PA14_46450	aceK	bifunctional isocitrate dehydrogenase kinase/phosphatase	4131283..4133016	+	578	-0.107395	6.73966	1.08026	0.304893	0.999551	-0.000195089	ns	ns	ns
PA14_02420	PA14_02420	-	hypothetical protein	218321..219223	+	301	-0.46565	5.80708	1.07994	0.305001	0.999551	-0.000195089	ns	ns	ns
PA14_65250	PA14_65250	hisZ	ATP phosphoribosyltransferase	5814807..5815991	-	395	0.205209	9.59603	1.07929	0.305126	0.999551	-0.000195089	ns	ns	ns
PA14_58840	PA14_58840	-	hypothetical protein	5240946..5241575	+	210	-0.108883	5.66024	1.07901	0.30517	0.999551	-0.000195089	ns	ns	ns
PA14_20510	PA14_20510	-	hypothetical protein	1762508..1763482	+	325	0.151767	6.80087	1.07864	0.305288	0.999551	-0.000195089	ns	ns	ns
PA14_24600	PA14_24600	-	carboxypeptidase	2149167..2151071	-	635	-0.207876	5.76675	1.07798	0.305433	0.999551	-0.000195089	ns	ns	ns
PA14_12560	PA14_12560	-	hypothetical protein	1079107..1079316	-	70	-0.196659	6.83025	1.07625	0.305818	0.999551	-0.000195089	ns	ns	ns
PA14_26890	PA14_26890	pyrF	orotidine 5'-phosphate decarboxylase	2339177..2339875	+	233	0.154217	6.82835	1.07597	0.30588	0.999551	-0.000195089	ns	ns	ns
PA14_60140	PA14_60140	-	xerD-like integrase	5357740..5358660	+	307	0.21292	6.11713	1.07506	0.306081	0.999551	-0.000195089	ns	ns	ns
PA14_32140	PA14_32140	antC	anthranilate dioxygenase reductase	2794984..2796006	-	341	-0.5152	4.56543	1.07363	0.306399	0.999551	-0.000195089	ns	ns	ns
PA14_34070	PA14_34070	hsiB3	HsiB3	3029164..3029709	-	182	-0.315376	4.24575	1.07334	0.306464	0.999551	-0.000195089	ns	ns	ns
PA14_10400	PA14_10400	-	hypothetical protein	898045..898251	-	69	-0.380874	1.4771	1.06849	0.307544	0.999551	-0.000195089	ns	ns	ns
PA14_19830	PA14_19830	-	hypothetical protein	1708432..1709802	+	457	-0.332495	5.40115	1.06651	0.307987	0.999551	-0.000195089	ns	ns	ns
PA14_18020	PA14_18020	-	PhzF family phenazine biosynthesis protein	1547683..1548468	+	262	-0.155378	6.23127	1.06597	0.308098	0.999551	-0.000195089	ns	ns	ns
PA14_64470	PA14_64470	-	hypothetical protein	5743847..5744143	+	99	-0.217733	4.57074	1.06536	0.308228	0.999551	-0.000195089	ns	ns	ns
PA14_30660	PA14_30660	uvrC	excinuclease ABC subunit C	2656149..2657975	+	609	0.152257	7.85922	1.06534	0.308235	0.999551	-0.000195089	ns	ns	ns
PA14_09270	PA14_09270	pchE	dihydroaeruginoic acid synthetase	785708..790024	+	1439	0.252227	9.12988	1.06471	0.308391	0.999551	-0.000195089	ns	ns	ns
PA14_31010	PA14_31010	-	cation efflux system protein	2693904..2697041	-	1046	0.182899	7.07784	1.06388	0.308577	0.999551	-0.000195089	ns	ns	ns
PA14_32380	PA14_32380	oprN	multidrug efflux outer membrane protein OprN precursor	2812739..2814157	-	473	0.228318	6.22784	1.06305	0.308763	0.999551	-0.000195089	ns	ns	ns
PA14_35490	PA14_35490	lpdV	dihydrolipoamide dehydrogenase	3154662..3156056	-	465	0.208088	8.89189	1.06281	0.308817	0.999551	-0.000195089	ns	ns	ns
PA14_20620	PA14_20620	-	HlyD family secretion protein	1774674..1775732	+	353	0.288009	5.69428	1.0625	0.308887	0.999551	-0.000195089	ns	ns	ns
PA14_38750	PA14_38750	-	iron-containing alcohol dehydrogenase	3456053..3457216	-	388	0.107272	6.20518	1.05989	0.309437	0.999551	-0.000195089	ns	ns	ns
PA14_22880	PA14_22880	-	Fe-S protein	1985296..1985508	+	71	0.178117	4.07588	1.05707	0.310072	0.999551	-0.000195089	ns	ns	ns
PA14_45380	PA14_45380	ccmA	cytochrome c biogenesis protein CcmA	4041935..4042636	-	234	0.130262	7.19405	1.0559	0.310353	0.999551	-0.000195089	ns	ns	ns
PA14_67520	PA14_67520	-	hypothetical protein	6028600..6029994	-	465	-0.153341	7.14034	1.05511	0.310554	0.999551	-0.000195089	ns	ns	ns
PA14_62560	PA14_62560	pcnB	poly(A) polymerase	5581256..5582659	+	468	0.188702	7.90949	1.05153	0.311364	0.999551	-0.000195089	ns	ns	ns
PA14_32230	PA14_32230	catC	muconolactone delta-isomerase	2801421..2801711	+	97	-0.438721	2.19092	1.0504	0.311622	0.999551	-0.000195089	ns	ns	ns
PA14_20920	PA14_20920	-	hypothetical protein	1802423..1803175	-	251	-0.312652	4.71753	1.05019	0.31167	0.999551	-0.000195089	ns	ns	ns
PA14_11480	PA14_11480	-	hypothetical protein	994341..995087	+	249	-0.109537	6.64384	1.04963	0.311759	0.999551	-0.000195089	ns	ns	ns
PA14_38850	PA14_38850	exaB	cytochrome c550	3464290..3464727	-	146	-0.542218	3.44585	1.04977	0.311765	0.999551	-0.000195089	ns	ns	ns
PA14_29020	PA14_29020	cpo	chloroperoxidase	2509058..2509888	+	277	-0.243299	4.74715	1.04932	0.311867	0.999551	-0.000195089	ns	ns	ns
PA14_64710	PA14_64710	-	extracellular heme-binding protein	5762752..5765721	+	990	-0.282724	6.82245	1.04823	0.312116	0.999551	-0.000195089	ns	ns	ns
PA14_41420	PA14_41420	-	hypothetical protein	3693088..3694419	+	444	0.163036	7.13227	1.0476	0.312258	0.999551	-0.000195089	ns	ns	ns
PA14_49260	PA14_49260	napB	cytochrome c-type protein NapB precursor	4375714..4376205	+	164	-0.320372	3.0731	1.04683	0.312435	0.999551	-0.000195089	ns	ns	ns
PA14_31290	PA14_31290	pa1L	PA-I galactophilic lectin	2721861..2722229	+	123	0.18962	2.76761	1.04506	0.312802	0.999551	-0.000195089	ns	ns	ns
PA14_60480	PA14_60480	-	hypothetical protein	5390436..5390660	+	75	0.194505	4.19357	1.04463	0.312901	0.999551	-0.000195089	ns	ns	ns
PA14_48420	PA14_48420	-	transcriptional regulator	4305443..4306051	-	203	0.145872	5.8937	1.04454	0.312922	0.999551	-0.000195089	ns	ns	ns
PA14_49170	PA14_49170	phoQ	two-component sensor PhoQ	4369305..4370651	-	449	0.191714	8.52891	1.04331	0.313238	0.999551	-0.000195089	ns	ns	ns
PA14_08910	PA14_08910	rpsC	30S ribosomal protein S3	762589..763275	+	229	0.368691	10.0378	1.04286	0.313342	0.999551	-0.000195089	ns	ns	ns
PA14_54300	PA14_54300	recO	DNA repair protein RecO	4816867..4817568	-	234	0.108847	6.22015	1.04243	0.313403	0.999551	-0.000195089	ns	ns	ns
PA14_08790	PA14_08790	rpsL	30S ribosomal protein S12	754693..755064	+	124	0.278928	10.5869	1.04184	0.313577	0.999551	-0.000195089	ns	ns	ns
PA14_20390	PA14_20390	phnJ	hypothetical protein	1753981..1754865	+	295	-0.339673	4.05983	1.04082	0.31381	0.999551	-0.000195089	ns	ns	ns
PA14_48090	PA14_48090	aprF	alkaline protease secretion outer membrane protein AprF precursor	4279323..4280768	-	482	-0.123296	6.10631	1.03976	0.314017	0.999551	-0.000195089	ns	ns	ns
PA14_60400	PA14_60400	rpsT	30S ribosomal protein S20	5385127..5385402	+	92	0.288286	11.1987	1.0387	0.314296	0.999551	-0.000195089	ns	ns	ns
PA14_26270	PA14_26270	-	transcriptional regulator	2292047..2293036	+	330	-0.16115	5.8613	1.03806	0.314425	0.999551	-0.000195089	ns	ns	ns
PA14_47310	PA14_47310	-	LysR family transcriptional regulator	4214475..4215335	+	287	0.0864081	6.52622	1.03588	0.31491	0.999551	-0.000195089	ns	ns	ns
PA14_01560	PA14_01560	-	hypothetical protein	143458..143799	+	114	-0.226774	7.26044	1.0352	0.315103	0.999551	-0.000195089	ns	ns	ns
PA14_29320	PA14_29320	-	NADH dehydrogenase, FAD-containing subunit	2535805..2537010	+	402	0.236379	6.01018	1.03429	0.315313	0.999551	-0.000195089	ns	ns	ns
PA14_19720	PA14_19720	-	hypothetical protein	1701487..1701780	+	98	-0.340421	2.97712	1.03337	0.315526	0.999551	-0.000195089	ns	ns	ns
PA14_07910	PA14_07910	rpe	ribulose-phosphate 3-epimerase	682237..682911	+	225	0.191709	5.9741	1.03326	0.315551	0.999551	-0.000195089	ns	ns	ns
PA14_19290	PA14_19290	-	ATP-dependent RNA helicase	1662267..1663607	+	447	0.102762	7.56913	1.03281	0.315618	0.999551	-0.000195089	ns	ns	ns
PA14_32950	PA14_32950	-	hypothetical protein	2882674..2884416	-	581	0.196489	6.36637	1.03249	0.315729	0.999551	-0.000195089	ns	ns	ns
PA14_30690	PA14_30690	-	hypothetical protein	2659452..2660507	-	352	0.196642	6.64499	1.03212	0.315815	0.999551	-0.000195089	ns	ns	ns
PA14_29860	PA14_29860	nuoM	NADH dehydrogenase subunit M	2585648..2587177	-	510	0.189433	7.02392	1.03185	0.315877	0.999551	-0.000195089	ns	ns	ns
PA14_61620	PA14_61620	-	MerR family transcriptional regulator	5498935..5499834	+	300	-0.282863	4.65214	1.0318	0.315888	0.999551	-0.000195089	ns	ns	ns
PA14_17570	PA14_17570	-	hypothetical protein	1508087..1509490	-	468	-0.108273	6.18623	1.03044	0.316166	0.999551	-0.000195089	ns	ns	ns
PA14_37010	PA14_37010	cupA4	fimbrial subunit CupA4	3295557..3296918	-	454	-0.510082	5.01981	1.03059	0.31617	0.999551	-0.000195089	ns	ns	ns
PA14_22630	PA14_22630	-	hypothetical protein	1968479..1968796	-	106	-0.195352	3.16992	1.03039	0.316179	0.999551	-0.000195089	ns	ns	ns
PA14_13000	PA14_13000	-	transcriptional regulator	1115532..1116506	-	325	-0.230749	5.7621	1.02933	0.31646	0.999551	-0.000195089	ns	ns	ns
PA14_66900	PA14_66900	ubiE	ubiquinone/menaquinone biosynthesis methyltransferase	5974053..5974823	+	257	0.16725	7.45373	1.02835	0.31669	0.999551	-0.000195089	ns	ns	ns
PA14_21280	PA14_21280	-	hypothetical protein	1842061..1844055	+	665	0.165952	6.99945	1.02818	0.316728	0.999551	-0.000195089	ns	ns	ns
PA14_44130	PA14_44130	-	hypothetical protein	3927801..3928352	+	184	0.160368	4.33114	1.02757	0.316833	0.999551	-0.000195089	ns	ns	ns
PA14_51310	PA14_51310	-	hypothetical protein	4559074..4559325	-	84	-0.228162	5.28746	1.02591	0.317256	0.999551	-0.000195089	ns	ns	ns
PA14_43380	PA14_43380	kdpB	potassium-transporting ATPase subunit B	3863676..3865748	-	691	-0.444108	5.56136	1.02554	0.317343	0.999551	-0.000195089	ns	ns	ns
PA14_57030	PA14_57030	fxsA	FxsA protein	5081218..5081685	-	156	-0.116554	5.7559	1.0252	0.317385	0.999551	-0.000195089	ns	ns	ns
PA14_64110	PA14_64110	accC	acetyl-CoA carboxylase biotin carboxylase subunit	5713444..5714793	+	450	0.210656	10.1661	1.02355	0.317784	0.999551	-0.000195089	ns	ns	ns
PA14_27270	PA14_27270	-	hypothetical protein	2367128..2367877	+	250	-0.276735	4.71453	1.0218	0.318215	0.999551	-0.000195089	ns	ns	ns
PA14_43670	PA14_43670	-	sensor/response regulator hybrid	3887946..3889901	+	652	0.127738	7.36106	1.02063	0.318464	0.999551	-0.000195089	ns	ns	ns
PA14_56670	PA14_56670	-	hypothetical protein	5048269..5048511	-	81	0.244283	7.05268	1.02017	0.318597	0.999551	-0.000195089	ns	ns	ns
PA14_19610	PA14_19610	-	hypothetical protein	1693902..1694213	-	104	-0.166145	5.94738	1.01815	0.319065	0.999551	-0.000195089	ns	ns	ns
PA14_16440	PA14_16440	-	hypothetical protein	1407278..1407793	+	172	-0.122274	5.97621	1.01698	0.319309	0.999551	-0.000195089	ns	ns	ns
PA14_69300	PA14_69300	-	hypothetical protein	6180610..6182511	-	634	-0.121363	8.6601	1.01669	0.319376	0.999551	-0.000195089	ns	ns	ns
PA14_39700	PA14_39700	-	hypothetical protein	3538047..3538193	+	49	-0.450583	1.60465	1.01636	0.31949	0.999551	-0.000195089	ns	ns	ns
PA14_35840	PA14_35840	-	hypothetical protein	3189302..3189946	+	215	0.233916	7.16461	1.01452	0.319924	0.999551	-0.000195089	ns	ns	ns
PA14_03070	PA14_03070	-	transcriptional regulator	270738..271604	+	289	-0.112224	6.39733	1.01409	0.31999	0.999551	-0.000195089	ns	ns	ns
PA14_38395	PA14_38395	-	periplasmic multidrug efflux lipoprotein	3421686..3422876	+	397	0.180771	6.50223	1.01393	0.320063	0.999551	-0.000195089	ns	ns	ns
PA14_02200	PA14_02200	-	chemotaxis protein methyltransferase	197548..198390	-	281	-0.412004	4.76458	1.01285	0.320316	0.999551	-0.000195089	ns	ns	ns
PA14_05990	PA14_05990	-	EmrB/QacA family drug resistance transporter	529041..530474	-	478	0.109301	6.93838	1.01148	0.320604	0.999551	-0.000195089	ns	ns	ns
PA14_68750	PA14_68750	-	multiple drug resistance protein MarC	6132004..6132705	+	234	-0.103417	5.29791	1.01108	0.320699	0.999551	-0.000195089	ns	ns	ns
PA14_37900	PA14_37900	sppR	TonB-dependent receptor, SppR	3380385..3382925	-	847	-0.314261	5.76137	1.01122	0.320703	0.999551	-0.000195089	ns	ns	ns
PA14_41440	PA14_41440	-	hypothetical protein	3695262..3696125	+	288	0.14207	6.73746	1.01091	0.32077	0.999551	-0.000195089	ns	ns	ns
PA14_30280	PA14_30280	trxB1	thioredoxin reductase 1	2621493..2622443	-	317	0.178335	7.94774	1.01028	0.320924	0.999551	-0.000195089	ns	ns	ns
PA14_44460	PA14_44460	-	hypothetical protein	3958764..3959447	+	228	0.127778	5.41143	1.00813	0.321397	0.999551	-0.000195089	ns	ns	ns
PA14_20690	PA14_20690	-	hypothetical protein	1782148..1782759	+	204	-0.121523	5.56213	1.00797	0.321436	0.999551	-0.000195089	ns	ns	ns
PA14_22740	PA14_22740	-	hypothetical protein	1978120..1978560	-	147	-0.190784	10.7946	1.00618	0.321861	0.999551	-0.000195089	ns	ns	ns
PA14_73170	PA14_73170	glmS	glucosamine--fructose-6-phosphate aminotransferase	6516367..6518202	-	612	-0.0802668	7.608	1.00578	0.321955	0.999551	-0.000195089	ns	ns	ns
PA14_18900	PA14_18900	-	hypothetical protein	1629208..1629852	-	215	0.0825033	6.51744	1.00563	0.321991	0.999551	-0.000195089	ns	ns	ns
PA14_38825	PA14_38825	pqqA	coenzyme PQQ synthesis protein PqqA	3462254..3462325	-	24	-0.32695	1.38392	1.00563	0.321994	0.999551	-0.000195089	ns	ns	ns
PA14_04210	PA14_04210	-	transporter	375633..377027	-	465	-0.286578	6.01632	1.00532	0.322102	0.999551	-0.000195089	ns	ns	ns
PA14_22700	PA14_22700	-	ferredoxin	1975171..1975542	+	124	0.199347	6.10079	1.00404	0.322405	0.999551	-0.000195089	ns	ns	ns
PA14_25420	PA14_25420	-	hypothetical protein	2221587..2222351	-	255	-0.158221	6.32383	1.00374	0.322476	0.999551	-0.000195089	ns	ns	ns
PA14_25940	PA14_25940	-	hypothetical protein	2262349..2263443	-	365	0.131996	8.30066	1.00271	0.322685	0.999551	-0.000195089	ns	ns	ns
PA14_49000	PA14_49000	-	hypothetical protein	4352729..4352941	-	71	-0.363596	1.98207	1.00152	0.323005	0.999551	-0.000195089	ns	ns	ns
PA14_62640	PA14_62640	-	hypothetical protein	5589498..5590379	+	294	0.124097	6.67592	1.00126	0.323035	0.999551	-0.000195089	ns	ns	ns
PA14_08300	PA14_08300	-	phage-related protein, tail component	707772..711431	+	1220	-0.220185	11.1985	0.997238	0.323997	0.999551	-0.000195089	ns	ns	ns
PA14_09300	PA14_09300	-	ABC transporter ATP-binding protein	796493..798205	+	571	0.248881	6.93702	0.996523	0.324201	0.999551	-0.000195089	ns	ns	ns
PA14_13510	PA14_13510	-	LysR family transcriptional regulator	1161473..1162426	-	318	-0.110552	6.04568	0.996066	0.324274	0.999551	-0.000195089	ns	ns	ns
PA14_51770	PA14_51770	-	hypothetical protein	4597689..4598135	-	149	-0.243191	8.60357	0.995474	0.324452	0.999551	-0.000195089	ns	ns	ns
PA14_35890	PA14_35890	-	diaminobutyrate--2-oxoglutarate aminotransferase	3193841..3195094	+	418	0.240554	4.45868	0.995193	0.32452	0.999551	-0.000195089	ns	ns	ns
PA14_14020	PA14_14020	-	hypothetical protein	1201902..1202849	-	316	-0.203385	5.75436	0.995118	0.324538	0.999551	-0.000195089	ns	ns	ns
PA14_66040	PA14_66040	-	acyl-CoA dehydrogenase	5880991..5882199	-	403	-0.244132	5.50887	0.992661	0.325129	0.999551	-0.000195089	ns	ns	ns
PA14_53190	PA14_53190	bolA	morphogene protein BolA	4715309..4715614	-	102	0.232541	6.8177	0.991643	0.325374	0.999551	-0.000195089	ns	ns	ns
PA14_49710	PA14_49710	-	chaperone protein HchA	4422630..4423505	+	292	-0.227205	4.48101	0.990479	0.325652	0.999551	-0.000195089	ns	ns	ns
PA14_46080	PA14_46080	-	hypothetical protein	4097971..4098390	+	140	-0.231932	3.42246	0.990264	0.325689	0.999551	-0.000195089	ns	ns	ns
PA14_58960	PA14_58960	-	hypothetical protein	5254508..5255209	+	234	-0.150668	3.86466	0.988312	0.326142	0.999551	-0.000195089	ns	ns	ns
PA14_10340	PA14_10340	-	toxin transporter	891558..893717	-	720	-0.310415	6.2091	0.988193	0.326207	0.999551	-0.000195089	ns	ns	ns
PA14_44060	PA14_44060	sdhC	succinate dehydrogenase, cytochrome b556 subunit	3922379..3922765	-	129	0.241383	9.42492	0.987991	0.326255	0.999551	-0.000195089	ns	ns	ns
PA14_20960	PA14_20960	-	isomerase	1804542..1804967	-	142	-0.454057	3.33788	0.987528	0.326367	0.999551	-0.000195089	ns	ns	ns
PA14_00730	PA14_00730	-	hypothetical protein	71923..72360	-	146	0.101428	6.34549	0.987106	0.326434	0.999551	-0.000195089	ns	ns	ns
PA14_44311	PA14_44311	-	hypothetical protein	3945179..3946336	-	386	0.223907	8.86205	0.987178	0.326452	0.999551	-0.000195089	ns	ns	ns
PA14_71970	PA14_71970	wbpW	GDP-mannose pyrophosphorylase	6414586..6416025	-	480	-0.102311	7.37291	0.985355	0.326858	0.999551	-0.000195089	ns	ns	ns
PA14_17470	PA14_17470	-	hypothetical protein	1498099..1498992	+	298	-0.187675	8.28581	0.98549	0.326861	0.999551	-0.000195089	ns	ns	ns
PA14_08210	PA14_08210	-	hypothetical protein	702227..702721	+	165	-0.261366	9.97624	0.985431	0.326875	0.999551	-0.000195089	ns	ns	ns
PA14_13140	PA14_13140	-	hypothetical protein	1128200..1129567	+	456	-0.20548	5.73312	0.985076	0.326961	0.999551	-0.000195089	ns	ns	ns
PA14_03720	PA14_03720	-	sensory box GGDEF domain-containing protein	332467..334749	-	761	-0.0735924	7.52699	0.98461	0.327039	0.999551	-0.000195089	ns	ns	ns
PA14_23810	PA14_23810	-	aspartate-semialdehyde dehydrogenase	2068904..2069914	+	337	-0.167824	7.61048	0.984191	0.327176	0.999551	-0.000195089	ns	ns	ns
PA14_58920	PA14_58920	-	hypothetical protein	5252505..5253185	+	227	-0.198664	3.03726	0.983049	0.327418	0.999551	-0.000195089	ns	ns	ns
PA14_15435	PA14_15435	-	hypothetical protein	1307101..1308090	-	330	-0.127485	4.57851	0.982963	0.327439	0.999551	-0.000195089	ns	ns	ns
PA14_33680	PA14_33680	fpvA	ferripyoverdine receptor	2986159..2988606	-	816	0.313868	8.26736	0.982251	0.327648	0.999551	-0.000195089	ns	ns	ns
PA14_21060	PA14_21060	-	hypothetical protein	1820779..1821654	-	292	-0.368398	4.60124	0.980709	0.328023	0.999551	-0.000195089	ns	ns	ns
PA14_71800	PA14_71800	-	glucose-6-phosphate 1-dehydrogenase	6395062..6396528	+	489	-0.12679	6.72149	0.980557	0.328035	0.999551	-0.000195089	ns	ns	ns
PA14_02090	PA14_02090	-	TetR family transcriptional regulator	190557..191222	+	222	0.0822232	6.49386	0.980357	0.328073	0.999551	-0.000195089	ns	ns	ns
PA14_72050	PA14_72050	-	hypothetical protein	6423235..6424071	+	279	-0.0858573	6.16289	0.979844	0.328198	0.999551	-0.000195089	ns	ns	ns
PA14_46270	PA14_46270	-	helicase	4115434..4117026	-	531	-0.0967377	6.74625	0.976708	0.328964	0.999551	-0.000195089	ns	ns	ns
PA14_14340	PA14_14340	-	SAM-dependent methyltransferase	1223012..1224022	-	337	-0.197062	5.61008	0.975824	0.329216	0.999551	-0.000195089	ns	ns	ns
PA14_10610	PA14_10610	hpcD	5-carboxymethyl-2-hydroxymuconate isomerase	913925..914317	-	131	-0.240312	4.39636	0.973735	0.329728	0.999551	-0.000195089	ns	ns	ns
PA14_21850	PA14_21850	-	transcriptional regulator	1899157..1899468	+	104	0.143922	5.81487	0.972203	0.330069	0.999551	-0.000195089	ns	ns	ns
PA14_67140	PA14_67140	-	hypothetical protein	5993276..5993626	-	117	-0.138497	6.30457	0.972111	0.33011	0.999551	-0.000195089	ns	ns	ns
PA14_42490	PA14_42490	pcrR	transcriptional regulator protein PcrR	3782849..3783283	-	145	0.230766	4.47854	0.971942	0.330168	0.999551	-0.000195089	ns	ns	ns
PA14_51590	PA14_51590	-	hypothetical protein	4586242..4586559	+	106	0.213133	3.46139	0.971522	0.330243	0.999551	-0.000195089	ns	ns	ns
PA14_34750	PA14_34750	-	taurine catabolism dioxygenase	3086373..3087260	+	296	-0.243671	4.79678	0.97146	0.330287	0.999551	-0.000195089	ns	ns	ns
PA14_40410	PA14_40410	modB	molybdenum transport protein ModB	3610769..3611455	+	229	0.0784283	6.11993	0.970889	0.330392	0.999551	-0.000195089	ns	ns	ns
PA14_23390	PA14_23390	orfE	polysaccharide biosynthesis protein	2030647..2031909	+	421	0.304333	9.54679	0.970713	0.330471	0.999551	-0.000195089	ns	ns	ns
PA14_08270	PA14_08270	-	hypothetical protein	706286..707056	+	257	-0.213872	8.82709	0.969466	0.330778	0.999551	-0.000195089	ns	ns	ns
PA14_03710	PA14_03710	-	hypothetical protein	332121..332303	-	61	-0.140112	5.12649	0.966187	0.331552	0.999551	-0.000195089	ns	ns	ns
PA14_08900	PA14_08900	rplV	50S ribosomal protein L22	762244..762576	+	111	0.377576	8.75862	0.965344	0.331796	0.999551	-0.000195089	ns	ns	ns
PA14_32590	PA14_32590	-	thiol:disulfide interchange protein	2829794..2831563	+	590	0.146321	6.72911	0.964494	0.332006	0.999551	-0.000195089	ns	ns	ns
PA14_12610	PA14_12610	-	transporter	1081151..1082047	-	299	-0.216277	8.78747	0.964303	0.332053	0.999551	-0.000195089	ns	ns	ns
PA14_34420	PA14_34420	-	maltose/mannitol ABC transporter substrate-binding protein	3061183..3062493	-	437	-0.357184	5.08268	0.96423	0.332071	0.999551	-0.000195089	ns	ns	ns
PA14_45000	PA14_45000	gcl	glyoxylate carboligase	4012138..4013913	+	592	-0.255007	5.35425	0.963712	0.3322	0.999551	-0.000195089	ns	ns	ns
PA14_24940	PA14_24940	-	hypothetical protein	2178325..2179920	+	532	-0.212465	5.78791	0.962807	0.332424	0.999551	-0.000195089	ns	ns	ns
PA14_08330	PA14_08330	-	hypothetical protein	713812..714042	+	77	-0.23022	7.61539	0.961973	0.332631	0.999551	-0.000195089	ns	ns	ns
PA14_40850	PA14_40850	-	hypothetical protein	3644484..3645194	+	237	-0.162591	5.70578	0.961802	0.332657	0.999551	-0.000195089	ns	ns	ns
PA14_52280	PA14_52280	-	hypothetical protein	4639610..4640035	+	142	-0.152696	5.40184	0.961502	0.332713	0.999551	-0.000195089	ns	ns	ns
PA14_47950	PA14_47950	-	ABC transporter permease	4268733..4269377	+	215	-0.338615	4.52985	0.961198	0.332824	0.999551	-0.000195089	ns	ns	ns
PA14_43730	PA14_43730	-	hypothetical protein	3894332..3894808	-	159	0.144165	3.34302	0.960629	0.33293	0.999551	-0.000195089	ns	ns	ns
PA14_20820	PA14_20820	-	two-component response regulator	1792303..1793472	+	390	-0.0965528	5.92231	0.960268	0.33302	0.999551	-0.000195089	ns	ns	ns
PA14_69820	PA14_69820	-	hypothetical protein	6226475..6226735	+	87	-0.246586	4.94842	0.957639	0.33371	0.999551	-0.000195089	ns	ns	ns
PA14_70760	PA14_70760	phoR	two-component sensor PhoR	6300460..6301791	+	444	-0.154887	6.12303	0.957236	0.333806	0.999551	-0.000195089	ns	ns	ns
PA14_22040	PA14_22040	minC	septum formation inhibitor	1915673..1916464	-	264	0.152632	6.83114	0.95658	0.333974	0.999551	-0.000195089	ns	ns	ns
PA14_37915	PA14_37915	-	major facilitator transporter	3384617..3386032	+	472	0.380188	5.52574	0.956476	0.334	0.999551	-0.000195089	ns	ns	ns
PA14_08120	PA14_08120	-	tail length determinator protein	696289..698526	+	746	-0.225676	11.5385	0.954353	0.334502	0.999551	-0.000195089	ns	ns	ns
PA14_56070	PA14_56070	mvaT	transcriptional regulator MvaT, P16 subunit	5007248..5007622	+	125	0.233905	10.2994	0.954174	0.334576	0.999551	-0.000195089	ns	ns	ns
PA14_37250	PA14_37250	-	major facilitator transporter	3317016..3318287	+	424	0.133242	7.27243	0.95347	0.334743	0.999551	-0.000195089	ns	ns	ns
PA14_18500	PA14_18500	algG	alginate-c5-mannuronan-epimerase AlgG	1586560..1588191	-	544	-0.133701	5.93349	0.953254	0.334771	0.999551	-0.000195089	ns	ns	ns
PA14_48970	PA14_48970	-	helix destabilizing protein of bacteriophage Pf1	4351485..4351919	-	145	-0.243145	4.78692	0.952372	0.335027	0.999551	-0.000195089	ns	ns	ns
PA14_45510	PA14_45510	-	CheW domain-containing protein	4050173..4051063	-	297	-0.126792	7.08537	0.951733	0.335172	0.999551	-0.000195089	ns	ns	ns
PA14_10120	PA14_10120	-	LysR family transcriptional regulator	868642..869571	-	310	-0.112894	6.12752	0.950825	0.33538	0.999551	-0.000195089	ns	ns	ns
PA14_04190	PA14_04190	-	acetylpolyamine aminohydrolase	374583..375617	-	345	-0.188377	5.57102	0.950767	0.335427	0.999551	-0.000195089	ns	ns	ns
PA14_36130	PA14_36130	-	hypothetical protein	3220256..3221353	+	366	-0.302299	4.30304	0.949902	0.335647	0.999551	-0.000195089	ns	ns	ns
PA14_01800	PA14_01800	-	hypothetical protein	164828..165925	+	366	-0.257807	5.31942	0.949885	0.335652	0.999551	-0.000195089	ns	ns	ns
PA14_46370	PA14_46370	-	two-component sensor	4125450..4127072	+	541	0.086539	7.37641	0.949581	0.335693	0.999551	-0.000195089	ns	ns	ns
PA14_29280	PA14_29280	-	thioredoxin	2533988..2534314	+	109	0.142296	4.47841	0.949054	0.335825	0.999551	-0.000195089	ns	ns	ns
PA14_29750	PA14_29750	-	hypothetical protein	2575991..2576299	+	103	-0.149659	5.73304	0.948851	0.335877	0.999551	-0.000195089	ns	ns	ns
PA14_47300	PA14_47300	phnW	2-aminoethylphosphonate--pyruvate transaminase	4213192..4214307	-	372	-0.321832	4.40881	0.948279	0.336056	0.999551	-0.000195089	ns	ns	ns
PA14_06330	PA14_06330	-	serine/threonine protein kinase	560220..561194	-	325	0.117604	6.10435	0.948075	0.336072	0.999551	-0.000195089	ns	ns	ns
PA14_49470	PA14_49470	nrdB	ribonucleotide-diphosphate reductase subunit beta	4397858..4399105	+	416	0.225164	7.8429	0.947258	0.336313	0.999551	-0.000195089	ns	ns	ns
PA14_22520	PA14_22520	-	hypothetical protein	1959439..1960494	-	352	-0.172689	4.51414	0.945095	0.336824	0.999551	-0.000195089	ns	ns	ns
PA14_14710	PA14_14710	-	Rrf2 family protein	1253836..1254327	+	164	0.251251	7.84251	0.941972	0.337649	0.999551	-0.000195089	ns	ns	ns
PA14_04220	PA14_04220	-	ABC transporter substrate-binding protein	377448..378491	-	348	-0.206223	4.18063	0.941898	0.337651	0.999551	-0.000195089	ns	ns	ns
PA14_53980	PA14_53980	-	hypothetical protein	4787257..4788444	+	396	-0.161454	5.50656	0.940417	0.338009	0.999551	-0.000195089	ns	ns	ns
PA14_60190	PA14_60190	clpB	clpB protein	5359875..5362439	-	855	-0.214238	10.516	0.939886	0.338162	0.999551	-0.000195089	ns	ns	ns
PA14_06710	PA14_06710	-	transcriptional regulator	586014..586466	-	151	-0.39981	4.72113	0.939915	0.338171	0.999551	-0.000195089	ns	ns	ns
PA14_70370	PA14_70370	pyrE	orotate phosphoribosyltransferase	6274318..6274959	-	214	0.151705	8.05316	0.939514	0.338263	0.999551	-0.000195089	ns	ns	ns
PA14_23090	PA14_23090	-	keto-hydroxyglutarate-aldolase/keto-deoxy- phosphogluconate aldolase	2002349..2003011	+	221	0.102778	6.66633	0.939397	0.338268	0.999551	-0.000195089	ns	ns	ns
PA14_51090	PA14_51090	-	short-chain dehydrogenase	4540065..4540982	-	306	-0.359606	4.35288	0.939012	0.3384	0.999551	-0.000195089	ns	ns	ns
PA14_51360	PA14_51360	phnA	anthranilate synthase component I	4564368..4565960	-	531	-0.249637	8.59841	0.93785	0.338696	0.999551	-0.000195089	ns	ns	ns
PA14_01810	PA14_01810	-	oxidoreductase	165998..166960	+	321	-0.284148	5.72672	0.936818	0.338959	0.999551	-0.000195089	ns	ns	ns
PA14_27330	PA14_27330	-	phospho-2-dehydro-3-deoxyheptonate aldolase	2370395..2371741	-	449	0.0684559	6.37303	0.936483	0.339009	0.999551	-0.000195089	ns	ns	ns
PA14_06420	PA14_06420	-	hypothetical protein	564699..565457	+	253	0.134896	7.32273	0.93641	0.339058	0.999551	-0.000195089	ns	ns	ns
PA14_60920	PA14_60920	-	hypothetical protein	5434929..5435933	-	335	0.14394	6.95521	0.935573	0.339276	0.999551	-0.000195089	ns	ns	ns
PA14_22400	PA14_22400	-	hypothetical protein	1950210..1950368	+	53	-0.243071	2.0658	0.935318	0.339307	0.999551	-0.000195089	ns	ns	ns
PA14_33150	PA14_33150	-	hypothetical protein	2902272..2902817	+	182	0.141356	4.62164	0.93391	0.339666	0.999551	-0.000195089	ns	ns	ns
PA14_00770	PA14_00770	-	hypothetical protein	75076..75741	-	222	-0.123296	5.76141	0.933206	0.339846	0.999551	-0.000195089	ns	ns	ns
PA14_08320	PA14_08320	-	hypothetical protein	713513..713815	+	101	-0.201846	7.68649	0.930681	0.340528	0.999551	-0.000195089	ns	ns	ns
PA14_43890	PA14_43890	-	hypothetical protein	3907799..3908272	-	158	0.0988567	5.3915	0.930061	0.340652	0.999551	-0.000195089	ns	ns	ns
PA14_45700	PA14_45700	-	hypothetical protein	4064032..4065393	-	454	-0.114635	6.50393	0.929474	0.340803	0.999551	-0.000195089	ns	ns	ns
PA14_69400	PA14_69400	dsbB2	DsbB2	6189893..6190384	-	164	-0.128776	6.37251	0.928223	0.341135	0.999551	-0.000195089	ns	ns	ns
PA14_16270	PA14_16270	-	hypothetical protein	1390481..1390831	+	117	-0.177533	7.00789	0.928296	0.34114	0.999551	-0.000195089	ns	ns	ns
PA14_35850	PA14_35850	-	hypothetical protein	3189927..3190406	+	160	0.234675	6.49361	0.928055	0.341202	0.999551	-0.000195089	ns	ns	ns
PA14_56300	PA14_56300	-	fumarase	5025202..5026725	+	508	0.157299	8.52045	0.927191	0.341403	0.999551	-0.000195089	ns	ns	ns
PA14_33080	PA14_33080	-	hypothetical protein	2897623..2898636	+	338	0.331766	5.4077	0.926401	0.341628	0.999551	-0.000195089	ns	ns	ns
PA14_32540	PA14_32540	-	hypothetical protein	2826561..2827442	+	294	0.148197	5.32539	0.925722	0.341768	0.999551	-0.000195089	ns	ns	ns
PA14_11590	PA14_11590	-	hypothetical protein	1002496..1003503	-	336	-0.178003	5.68326	0.924815	0.342034	0.999551	-0.000195089	ns	ns	ns
PA14_54960	PA14_54960	-	hypothetical protein	4880090..4881058	-	323	-0.216151	3.70902	0.92403	0.342224	0.999551	-0.000195089	ns	ns	ns
PA14_12890	PA14_12890	-	hypothetical protein	1105701..1106297	+	199	0.0904863	6.39194	0.923542	0.342331	0.999551	-0.000195089	ns	ns	ns
PA14_08050	PA14_08050	-	tail fiber protein	691511..693586	+	692	-0.240379	10.743	0.92346	0.342386	0.999551	-0.000195089	ns	ns	ns
PA14_62230	PA14_62230	-	hypothetical protein	5552437..5553999	+	521	-0.107499	6.57326	0.921744	0.342796	0.999551	-0.000195089	ns	ns	ns
PA14_60000	PA14_60000	-	hypothetical protein	5342744..5344126	+	461	0.120238	5.0837	0.920725	0.343059	0.999551	-0.000195089	ns	ns	ns
PA14_00020	PA14_00020	dnaN	DNA polymerase III subunit beta	2056..3159	+	368	0.219971	8.05203	0.920753	0.343087	0.999551	-0.000195089	ns	ns	ns
PA14_01200	PA14_01200	-	hypothetical protein	118146..119237	+	364	-0.110604	5.79896	0.920152	0.343208	0.999551	-0.000195089	ns	ns	ns
PA14_33250	PA14_33250	-	hypothetical protein	2909570..2910037	+	156	-0.369826	4.92852	0.919269	0.343472	0.999551	-0.000195089	ns	ns	ns
PA14_68350	PA14_68350	arcC	carbamate kinase	6096963..6097895	+	311	-0.0917352	6.78017	0.919044	0.343495	0.999551	-0.000195089	ns	ns	ns
PA14_53210	PA14_53210	-	hypothetical protein	4716344..4717363	+	340	-0.16017	6.35855	0.919023	0.343535	0.999551	-0.000195089	ns	ns	ns
PA14_40420	PA14_40420	modC	molybdenum transport protein ModC	3611457..3612542	+	362	0.141377	5.78494	0.918395	0.343664	0.999551	-0.000195089	ns	ns	ns
PA14_50180	PA14_50180	fleR	two-component response regulator	4458125..4459546	-	474	-0.101902	7.07641	0.917503	0.343896	0.999551	-0.000195089	ns	ns	ns
PA14_06730	PA14_06730	nirC	c-type cytochrome	587650..588009	-	120	-0.507689	4.28338	0.91524	0.344519	0.999551	-0.000195089	ns	ns	ns
PA14_44450	PA14_44450	-	hypothetical protein	3958562..3958771	+	70	0.17711	4.7497	0.914654	0.344638	0.999551	-0.000195089	ns	ns	ns
PA14_58270	PA14_58270	-	hypothetical protein	5189195..5190964	-	590	-0.0940143	7.76579	0.914047	0.344796	0.999551	-0.000195089	ns	ns	ns
PA14_38000	PA14_38000	-	hypothetical protein	3390035..3390499	+	155	0.190274	4.81492	0.913479	0.344955	0.999551	-0.000195089	ns	ns	ns
PA14_21490	PA14_21490	tle1	type VI secretion lipase effector Tle1	1863075..1865723	+	883	-0.0920657	7.34273	0.912902	0.345095	0.999551	-0.000195089	ns	ns	ns
PA14_46310	PA14_46310	-	hypothetical protein	4119387..4119794	+	136	-0.156285	4.11874	0.912252	0.345265	0.999551	-0.000195089	ns	ns	ns
PA14_30810	PA14_30810	alkB1	alkane-1 monooxygenase	2671834..2672982	+	383	-0.128626	4.64253	0.91169	0.345412	0.999551	-0.000195089	ns	ns	ns
PA14_47800	PA14_47800	-	tonB-dependent receptor	4250942..4252792	-	617	-0.149682	8.48477	0.911613	0.345437	0.999551	-0.000195089	ns	ns	ns
PA14_64540	PA14_64540	-	hypothetical protein	5749615..5750382	-	256	-0.180212	5.13979	0.91154	0.345462	0.999551	-0.000195089	ns	ns	ns
PA14_22860	PA14_22860	-	transcriptional regulator	1983607..1984599	+	331	-0.0631813	7.10623	0.91125	0.345527	0.999551	-0.000195089	ns	ns	ns
PA14_58890	PA14_58890	-	hemolysin activation/secretion protein	5245268..5246905	+	546	-0.30709	5.16386	0.910387	0.345787	0.999551	-0.000195089	ns	ns	ns
PA14_20260	PA14_20260	-	hypothetical protein	1745467..1746162	-	232	0.16414	5.78586	0.909705	0.345956	0.999551	-0.000195089	ns	ns	ns
PA14_08950	PA14_08950	rplN	50S ribosomal protein L14	764184..764552	+	123	0.331703	9.20409	0.909136	0.346115	0.999551	-0.000195089	ns	ns	ns
PA14_70330	PA14_70330	sphC	SphC	6271267..6272595	-	443	-0.320081	5.35208	0.908998	0.346151	0.999551	-0.000195089	ns	ns	ns
PA14_51560	PA14_51560	-	acetyltransferase	4584990..4585439	-	150	0.253181	5.75466	0.90882	0.346198	0.999551	-0.000195089	ns	ns	ns
PA14_63370	PA14_63370	-	hypothetical protein	5653725..5654192	+	156	-0.132399	5.04155	0.908199	0.346327	0.999551	-0.000195089	ns	ns	ns
PA14_49380	PA14_49380	dapE	succinyl-diaminopimelate desuccinylase	4388570..4389721	+	384	0.0783444	6.9032	0.906374	0.346806	0.999551	-0.000195089	ns	ns	ns
PA14_09520	PA14_09520	mexI	RND efflux transporter	816306..819395	-	1030	-0.211491	7.16833	0.906156	0.346898	0.999551	-0.000195089	ns	ns	ns
PA14_64310	PA14_64310	-	ABC transporter ATP-binding protein	5732184..5732882	+	233	-0.347533	4.97706	0.905144	0.347164	0.999551	-0.000195089	ns	ns	ns
PA14_16970	PA14_16970	-	arsenate reductase	1453941..1454288	-	116	-0.181165	6.79813	0.904809	0.347252	0.999551	-0.000195089	ns	ns	ns
PA14_16730	PA14_16730	-	hypothetical protein	1432294..1433160	+	289	0.11549	6.81954	0.904583	0.347281	0.999551	-0.000195089	ns	ns	ns
PA14_14480	PA14_14480	-	transcriptional regulator	1237183..1237995	+	271	-0.162106	5.69029	0.903812	0.3475	0.999551	-0.000195089	ns	ns	ns
PA14_43550	PA14_43550	-	hydrolase	3878151..3878963	-	271	0.11799	5.42164	0.903062	0.347679	0.999551	-0.000195089	ns	ns	ns
PA14_47140	PA14_47140	-	TonB-dependent receptor	4199269..4201467	-	733	-0.278216	5.77358	0.901658	0.348084	0.999551	-0.000195089	ns	ns	ns
PA14_67350	PA14_67350	hutU	urocanate hydratase	6015332..6017011	-	560	0.134365	7.81102	0.899516	0.348634	0.999551	-0.000195089	ns	ns	ns
PA14_27530	PA14_27530	-	MarR family transcriptional regulator	2389422..2389913	+	164	0.128807	4.41337	0.899326	0.348667	0.999551	-0.000195089	ns	ns	ns
PA14_48000	PA14_48000	-	dihydrodipicolinate synthetase	4271307..4272224	+	306	-0.340058	4.35215	0.899375	0.348688	0.999551	-0.000195089	ns	ns	ns
PA14_31810	PA14_31810	tpx	thiol peroxidase	2767072..2767569	+	166	0.189984	6.50237	0.899189	0.348737	0.999551	-0.000195089	ns	ns	ns
PA14_73350	PA14_73350	soj	chromosome partitioning protein Soj	6529110..6529898	-	263	0.157859	7.60118	0.898408	0.348945	0.999551	-0.000195089	ns	ns	ns
PA14_32650	PA14_32650	-	glutathione S-transferase	2835508..2836152	-	215	-0.461144	4.35373	0.897594	0.349161	0.999551	-0.000195089	ns	ns	ns
PA14_32460	PA14_32460	-	transcriptional regulator	2822349..2823116	-	256	0.183228	5.66044	0.896712	0.349395	0.999551	-0.000195089	ns	ns	ns
PA14_56660	PA14_56660	-	xenobiotic reductase	5047157..5048209	+	351	0.164309	8.14376	0.896386	0.349482	0.999551	-0.000195089	ns	ns	ns
PA14_02640	PA14_02640	-	malonate transporter subunit MadM	233992..234756	+	255	-0.264436	5.71617	0.895789	0.34964	0.999551	-0.000195089	ns	ns	ns
PA14_44190	PA14_44190	-	sugar MFS transporter	3932315..3933703	+	463	-0.389504	4.76965	0.894588	0.34996	0.999551	-0.000195089	ns	ns	ns
PA14_73400	PA14_73400	trmE	tRNA modification GTPase TrmE	6533634..6535001	-	456	0.154262	7.6167	0.894139	0.35008	0.999551	-0.000195089	ns	ns	ns
PA14_11100	PA14_11100	cupB5	adhesive protein CupB5	961839..964895	+	1019	-0.348139	6.79347	0.891758	0.350715	0.999551	-0.000195089	ns	ns	ns
PA14_04960	PA14_04960	-	hypothetical protein	437716..438093	+	126	0.124218	5.93359	0.890652	0.350977	0.999551	-0.000195089	ns	ns	ns
PA14_26230	PA14_26230	hisQ	histidine transport system permease	2289187..2289876	-	230	-0.340655	4.37503	0.890215	0.351127	0.999551	-0.000195089	ns	ns	ns
PA14_46740	PA14_46740	-	hypothetical protein	4164079..4164555	-	159	0.120391	5.88627	0.88998	0.351156	0.999551	-0.000195089	ns	ns	ns
PA14_57870	PA14_57870	-	ABC transporter permease	5150876..5151673	-	266	0.202246	8.24629	0.889948	0.351199	0.999551	-0.000195089	ns	ns	ns
PA14_65380	PA14_65380	-	hypothetical protein	5824507..5824974	-	156	0.0820481	5.84926	0.889702	0.351231	0.999551	-0.000195089	ns	ns	ns
PA14_17710	PA14_17710	rpmJ	50S ribosomal protein L36	1522251..1522403	+	51	0.189146	3.31043	0.889397	0.351312	0.999551	-0.000195089	ns	ns	ns
PA14_65000	PA14_65000	azu	azurin	5793033..5793479	-	149	-0.19067	7.65044	0.889442	0.351334	0.999551	-0.000195089	ns	ns	ns
PA14_42750	PA14_42750	-	MFS metabolite transporter	3801649..3802800	-	384	0.105409	6.70806	0.889139	0.351381	0.999551	-0.000195089	ns	ns	ns
PA14_62630	PA14_62630	acsB	acetyl-CoA synthetase	5587464..5589401	+	646	-0.0996365	6.42247	0.888506	0.351551	0.999551	-0.000195089	ns	ns	ns
PA14_69540	PA14_69540	-	hypothetical protein	6202982..6203863	-	294	-0.203642	4.65758	0.888096	0.351686	0.999551	-0.000195089	ns	ns	ns
PA14_30090	PA14_30090	-	acetyl transferase	2606193..2606618	-	142	0.180477	7.50034	0.88771	0.351798	0.999551	-0.000195089	ns	ns	ns
PA14_33780	PA14_33780	-	transmembrane sensor	3001763..3002758	-	332	0.138755	7.03847	0.88726	0.351919	0.999551	-0.000195089	ns	ns	ns
PA14_16020	PA14_16020	-	hypothetical protein	1363643..1364329	-	229	0.187592	6.55817	0.886821	0.352037	0.999551	-0.000195089	ns	ns	ns
PA14_30110	PA14_30110	purB	adenylosuccinate lyase	2607840..2609210	-	457	0.170906	7.36879	0.886414	0.352146	0.999551	-0.000195089	ns	ns	ns
PA14_26280	PA14_26280	-	chemotaxis transducer	2293121..2294758	+	546	-0.190282	6.62287	0.885708	0.352336	0.999551	-0.000195089	ns	ns	ns
PA14_26420	PA14_26420	-	TonB-dependent receptor	2301354..2303510	-	719	-0.133241	6.97566	0.885499	0.352391	0.999551	-0.000195089	ns	ns	ns
PA14_54290	PA14_54290	pdxJ	pyridoxine 5'-phosphate synthase	4816128..4816874	-	249	0.129213	7.45027	0.884266	0.352713	0.999551	-0.000195089	ns	ns	ns
PA14_71460	PA14_71460	glyA1	serine hydroxymethyltransferase	6366948..6368201	+	418	-0.162612	6.03025	0.884097	0.35277	0.999551	-0.000195089	ns	ns	ns
PA14_23970	PA14_23970	xcpQ	general secretion pathway protein D	2081960..2083936	-	659	0.126618	8.02573	0.883314	0.352947	0.999551	-0.000195089	ns	ns	ns
PA14_58350	PA14_58350	dppA1	dipeptide ABC transporter substrate-binding protein DppA1	5195069..5196682	+	538	0.17781	6.97926	0.883232	0.353003	0.999551	-0.000195089	ns	ns	ns
PA14_63060	PA14_63060	smpB	SsrA-binding protein	5625711..5626190	+	160	-0.194909	7.81177	0.882036	0.353325	0.999551	-0.000195089	ns	ns	ns
PA14_10710	PA14_10710	-	hypothetical protein	923260..923847	-	196	0.183368	6.95613	0.878764	0.35421	0.999551	-0.000195089	ns	ns	ns
PA14_36870	PA14_36870	-	short-chain dehydrogenase	3285822..3286682	-	287	-0.395722	4.13743	0.878251	0.354349	0.999551	-0.000195089	ns	ns	ns
PA14_02980	PA14_02980	-	porin	260374..261639	-	422	-0.243706	5.99868	0.877533	0.354544	0.999551	-0.000195089	ns	ns	ns
PA14_01100	PA14_01100	clpV1	ClpV1	105874..108582	+	903	-0.172908	7.82044	0.876255	0.354891	0.999551	-0.000195089	ns	ns	ns
PA14_09950	PA14_09950	-	oxidoreductase	854929..855861	-	311	-0.245002	5.85662	0.876062	0.354943	0.999551	-0.000195089	ns	ns	ns
PA14_69880	PA14_69880	-	LysR family transcriptional regulator	6231622..6232539	-	306	-0.211902	5.74078	0.87606	0.354943	0.999551	-0.000195089	ns	ns	ns
PA14_17370	PA14_17370	-	inner membrane protein	1490681..1491907	-	409	0.0872579	6.57884	0.875531	0.355054	0.999551	-0.000195089	ns	ns	ns
PA14_18070	PA14_18070	-	periplasmic metal-binding protein	1550805..1551002	+	66	-0.185176	3.86306	0.875492	0.355064	0.999551	-0.000195089	ns	ns	ns
PA14_08920	PA14_08920	rplP	50S ribosomal protein L16	763287..763700	+	138	0.355131	9.25203	0.873598	0.355613	0.999551	-0.000195089	ns	ns	ns
PA14_39580	PA14_39580	rimJ	ribosomal protein alanine acetyltransferase	3522821..3523390	+	190	0.259796	3.71325	0.872934	0.355794	0.999551	-0.000195089	ns	ns	ns
PA14_47440	PA14_47440	-	2-hydroxyacid dehydrogenase	4226666..4227598	-	311	-0.136391	7.46556	0.871855	0.356087	0.999551	-0.000195089	ns	ns	ns
PA14_57680	PA14_57680	-	hypothetical protein	5136991..5137620	-	210	0.0899924	6.65899	0.870179	0.356513	0.999551	-0.000195089	ns	ns	ns
PA14_49270	PA14_49270	napc	cytochrome c-type protein NapC	4376216..4376812	+	199	-0.144608	3.70103	0.869618	0.356666	0.999551	-0.000195089	ns	ns	ns
PA14_25130	PA14_25130	-	hypothetical protein	2199364..2199882	+	173	-0.179906	7.28306	0.868573	0.356985	0.999551	-0.000195089	ns	ns	ns
PA14_17740	PA14_17740	-	amino acid ABC transporter permease	1524359..1525681	+	441	-0.250114	4.83245	0.86682	0.357466	0.999551	-0.000195089	ns	ns	ns
PA14_69110	PA14_69110	-	oxidoreductase	6163896..6164873	+	326	-0.169734	5.83005	0.866292	0.357611	0.999551	-0.000195089	ns	ns	ns
PA14_71260	PA14_71260	-	FMN oxidoreductase	6348797..6350857	+	687	-0.239159	6.40754	0.866246	0.357623	0.999551	-0.000195089	ns	ns	ns
PA14_29490	PA14_29490	-	type II secretion protein	2557190..2558917	+	576	-0.214242	5.20934	0.865673	0.357781	0.999551	-0.000195089	ns	ns	ns
PA14_30930	PA14_30930	-	TrbC-like protein	2686568..2686960	-	131	-0.545472	3.35866	0.86566	0.357784	0.999551	-0.000195089	ns	ns	ns
PA14_08310	PA14_08310	-	hypothetical protein	712461..713513	+	351	-0.220737	9.532	0.865636	0.357791	0.999551	-0.000195089	ns	ns	ns
PA14_72790	PA14_72790	-	hypothetical protein	6482718..6483302	-	195	-0.0940859	5.7316	0.865044	0.35792	0.999551	-0.000195089	ns	ns	ns
PA14_30850	PA14_30850	-	TrbI-like protein	2678435..2679706	-	424	0.0881726	6.69573	0.864344	0.358113	0.999551	-0.000195089	ns	ns	ns
PA14_21260	PA14_21260	-	hypothetical protein	1841740..1841853	+	38	-0.422241	8.77901	0.863588	0.358354	0.999551	-0.000195089	ns	ns	ns
PA14_72030	PA14_72030	-	hypothetical protein	6421239..6422102	+	288	0.104498	6.44376	0.863106	0.358454	0.999551	-0.000195089	ns	ns	ns
PA14_30670	PA14_30670	pgsA	CDP-diacylglycerol--glycerol-3-phosphate 3-phosphatidyltransferase	2658009..2658569	+	187	0.148949	6.83946	0.863025	0.358509	0.999551	-0.000195089	ns	ns	ns
PA14_08110	PA14_08110	-	hypothetical protein	696088..696198	+	37	-0.265082	6.17188	0.861522	0.358924	0.999551	-0.000195089	ns	ns	ns
PA14_19140	PA14_19140	pheC	cyclohexadienyl dehydratase	1652656..1653462	+	269	0.116409	6.40472	0.861116	0.359003	0.999551	-0.000195089	ns	ns	ns
PA14_58300	PA14_58300	-	two-component response regulator	5191975..5192535	-	187	0.147404	7.31308	0.861198	0.359013	0.999551	-0.000195089	ns	ns	ns
PA14_05870	PA14_05870	-	phosphate transporter	518907..520529	-	541	-0.182927	6.28841	0.861018	0.359063	0.999551	-0.000195089	ns	ns	ns
PA14_58800	PA14_58800	-	hypothetical protein	5238920..5239129	-	70	0.154708	3.9104	0.860747	0.359104	0.999551	-0.000195089	ns	ns	ns
PA14_13030	PA14_13030	cioA	CioA, cyanide insensitive terminal oxidase	1117899..1119365	+	489	-0.123893	6.12983	0.859675	0.359401	0.999551	-0.000195089	ns	ns	ns
PA14_53420	PA14_53420	-	glutathione peroxidase	4737344..4737826	-	161	0.183793	7.14148	0.859551	0.359468	0.999551	-0.000195089	ns	ns	ns
PA14_66840	PA14_66840	phaC2	poly(3-hydroxyalkanoic acid) synthase 2	5969743..5971425	+	561	-0.161033	6.3079	0.858432	0.359778	0.999551	-0.000195089	ns	ns	ns
PA14_65040	PA14_65040	-	hypothetical protein	5795237..5796088	-	284	-0.19756	4.76414	0.856404	0.360331	0.999551	-0.000195089	ns	ns	ns
PA14_54190	PA14_54190	pruR	proline utilization regulator	4808815..4809567	-	251	-0.0877746	6.73806	0.854384	0.360868	0.999551	-0.000195089	ns	ns	ns
PA14_34340	PA14_34340	mtlZ	fructokinase	3054202..3055134	-	311	0.297034	5.56181	0.854155	0.360965	0.999551	-0.000195089	ns	ns	ns
PA14_71580	PA14_71580	-	hypothetical protein	6377112..6377660	-	183	-0.0858366	5.72471	0.852956	0.361265	0.999551	-0.000195089	ns	ns	ns
PA14_45610	PA14_45610	cheZ	chemotaxis protein CheZ	4057392..4058180	-	263	-0.204602	7.39124	0.852693	0.361372	0.999551	-0.000195089	ns	ns	ns
PA14_71210	PA14_71210	-	hypothetical protein	6343184..6344536	-	451	-0.351472	5.98058	0.852477	0.361432	0.999551	-0.000195089	ns	ns	ns
PA14_00630	PA14_00630	-	hypothetical protein	63701..63841	+	47	-0.228622	2.79163	0.851974	0.361555	0.999551	-0.000195089	ns	ns	ns
PA14_08880	PA14_08880	rplB	50S ribosomal protein L2	761118..761939	+	274	0.358844	9.64416	0.851434	0.361723	0.999551	-0.000195089	ns	ns	ns
PA14_35790	PA14_35790	-	homospermidine synthase	3183178..3184587	-	470	0.226825	8.4069	0.851361	0.361743	0.999551	-0.000195089	ns	ns	ns
PA14_11770	PA14_11770	eutB	ethanolamine ammonia-lyase large subunit	1019347..1020741	-	465	-0.178498	6.0886	0.851176	0.361795	0.999551	-0.000195089	ns	ns	ns
PA14_73040	PA14_73040	amiA	N-acetylmuramoyl-L-alanine amidase	6503614..6504807	-	398	0.184961	6.74241	0.851025	0.361837	0.999551	-0.000195089	ns	ns	ns
PA14_67280	PA14_67280	-	ABC transporter permease	6008728..6009579	-	284	-0.222592	4.886	0.850966	0.361853	0.999551	-0.000195089	ns	ns	ns
PA14_66340	PA14_66340	-	hypothetical protein	5915852..5916688	-	279	-0.102371	7.55	0.850559	0.361934	0.999551	-0.000195089	ns	ns	ns
PA14_52790	PA14_52790	aotJ	arginine/ornithine binding protein AotJ	4678646..4679425	-	260	-0.20232	8.86722	0.849798	0.362179	0.999551	-0.000195089	ns	ns	ns
PA14_62240	PA14_62240	-	hypothetical protein	5554091..5554438	+	116	0.125649	5.07752	0.849507	0.362228	0.999551	-0.000195089	ns	ns	ns
PA14_03320	PA14_03320	-	hypothetical protein	302683..303804	-	374	0.18184	6.13649	0.84896	0.362414	0.999551	-0.000195089	ns	ns	ns
PA14_72780	PA14_72780	pdxY	pyridoxamine kinase	6481814..6482680	+	289	-0.116127	7.11021	0.848816	0.362434	0.999551	-0.000195089	ns	ns	ns
PA14_20440	PA14_20440	phnN	phosphonate transport ATP-binding protein	1757597..1758154	+	186	0.109615	6.1323	0.847307	0.362843	0.999551	-0.000195089	ns	ns	ns
PA14_62130	PA14_62130	ilvC	ketol-acid reductoisomerase	5544387..5545403	-	339	0.215294	8.53076	0.846631	0.363066	0.999551	-0.000195089	ns	ns	ns
PA14_06130	PA14_06130	-	hypothetical protein	540777..541727	-	317	0.211704	6.42988	0.846228	0.363179	0.999551	-0.000195089	ns	ns	ns
PA14_26260	PA14_26260	-	hydrolase	2290777..2291946	-	390	-0.44527	5.35238	0.846212	0.363183	0.999551	-0.000195089	ns	ns	ns
PA14_04240	PA14_04240	-	ABC transporter permease	379324..380253	-	310	-0.111649	5.60339	0.845139	0.363452	0.999551	-0.000195089	ns	ns	ns
PA14_29150	PA14_29150	-	hypothetical protein	2521309..2521704	+	132	0.106415	5.16161	0.844956	0.363503	0.999551	-0.000195089	ns	ns	ns
PA14_49310	PA14_49310	-	hypothetical protein	4381410..4381730	-	107	0.2405	5.13251	0.84447	0.363673	0.999551	-0.000195089	ns	ns	ns
PA14_19590	PA14_19590	-	molybdopterin-binding protein	1693117..1693332	+	72	0.147373	4.48301	0.843155	0.36401	0.999551	-0.000195089	ns	ns	ns
PA14_56380	PA14_56380	-	hypothetical protein	5029232..5029843	-	204	-0.213675	4.25809	0.841247	0.364578	0.999551	-0.000195089	ns	ns	ns
PA14_25550	PA14_25550	murB	UDP-N-acetylenolpyruvoylglucosamine reductase	2232097..2233116	+	340	-0.174171	7.63488	0.841161	0.364605	0.999551	-0.000195089	ns	ns	ns
PA14_61380	PA14_61380	-	hypothetical protein	5478677..5478934	+	86	-0.14778	5.58824	0.840756	0.364687	0.999551	-0.000195089	ns	ns	ns
PA14_58420	PA14_58420	dppA4	dipeptide ABC transporter substrate-binding protein DppA4	5203987..5205588	+	534	0.149224	7.99341	0.84069	0.364736	0.999551	-0.000195089	ns	ns	ns
PA14_24050	PA14_24050	xcpV	general secretion pathway protein I	2088566..2088955	+	130	0.105806	4.89477	0.840508	0.364756	0.999551	-0.000195089	ns	ns	ns
PA14_32160	PA14_32160	antA	anthranilate dioxygenase large subunit	2796513..2797907	-	465	-0.303371	5.11157	0.840315	0.364843	0.999551	-0.000195089	ns	ns	ns
PA14_67010	PA14_67010	-	chemotaxis transducer	5980339..5982282	+	648	-0.153762	7.3398	0.839825	0.364982	0.999551	-0.000195089	ns	ns	ns
PA14_73070	PA14_73070	pyrQ	dihydroorotase	6506363..6507700	+	446	-0.18478	5.80382	0.839429	0.365094	0.999551	-0.000195089	ns	ns	ns
PA14_60950	PA14_60950	-	hypothetical protein	5436245..5438311	-	689	0.155327	8.87948	0.837474	0.36562	0.999551	-0.000195089	ns	ns	ns
PA14_45020	PA14_45020	-	oxidoreductase	4014866..4015756	+	297	-0.281839	4.30265	0.837493	0.365641	0.999551	-0.000195089	ns	ns	ns
PA14_64060	PA14_64060	-	chemotaxis transducer	5708437..5710410	+	658	0.245909	6.91448	0.837398	0.365668	0.999551	-0.000195089	ns	ns	ns
PA14_48320	PA14_48320	-	hypothetical protein	4299143..4299646	+	168	-0.118035	5.75759	0.835424	0.366196	0.999551	-0.000195089	ns	ns	ns
PA14_06450	PA14_06450	-	acetyl-CoA carboxylase biotin carboxylase subunit	565793..567169	+	459	0.15859	6.93551	0.834627	0.366455	0.999551	-0.000195089	ns	ns	ns
PA14_03340	PA14_03340	-	hypothetical protein	304673..305599	-	309	0.189477	5.20563	0.833596	0.366745	0.999551	-0.000195089	ns	ns	ns
PA14_25140	PA14_25140	-	hypothetical protein	2200088..2200321	+	78	-0.202987	8.03738	0.8336	0.366747	0.999551	-0.000195089	ns	ns	ns
PA14_55720	PA14_55720	-	hypothetical protein	4972993..4973883	-	297	-0.267024	4.71361	0.833307	0.36683	0.999551	-0.000195089	ns	ns	ns
PA14_67810	PA14_67810	-	carboxyl-terminal protease	6054441..6055751	+	437	0.0954085	8.18053	0.832528	0.367019	0.999551	-0.000195089	ns	ns	ns
PA14_23500	PA14_23500	tyrB	aromatic amino acid aminotransferase	2044344..2045540	-	399	0.220798	9.44174	0.832134	0.367164	0.999551	-0.000195089	ns	ns	ns
PA14_10940	PA14_10940	-	AraC family transcriptional regulator	945954..946913	+	320	-0.156231	5.67325	0.831529	0.367321	0.999551	-0.000195089	ns	ns	ns
PA14_27290	PA14_27290	-	hypothetical protein	2368830..2369063	+	78	-0.315326	2.47149	0.831453	0.367358	0.999551	-0.000195089	ns	ns	ns
PA14_16770	PA14_16770	-	hypothetical protein	1434813..1435598	+	262	0.138119	6.95384	0.831191	0.367433	0.999551	-0.000195089	ns	ns	ns
PA14_33240	PA14_33240	-	hypothetical protein	2908569..2909483	+	305	-0.225215	4.13458	0.830901	0.367516	0.999551	-0.000195089	ns	ns	ns
PA14_72360	PA14_72360	-	hypothetical protein	6445141..6445608	-	156	-0.159262	3.88866	0.830707	0.367538	0.999551	-0.000195089	ns	ns	ns
PA14_04530	PA14_04530	-	hypothetical protein	403507..403869	+	121	-0.150694	5.16296	0.830045	0.367727	0.999551	-0.000195089	ns	ns	ns
PA14_27780	PA14_27780	-	ABC transporter permease	2408716..2409495	+	260	-0.179202	6.47747	0.829789	0.367833	0.999551	-0.000195089	ns	ns	ns
PA14_26050	PA14_26050	-	transporter	2275579..2277036	+	486	-0.204619	5.67669	0.829532	0.367906	0.999551	-0.000195089	ns	ns	ns
PA14_55170	PA14_55170	cat	chloramphenicol acetyltransferase	4900296..4900829	+	178	-0.169246	6.04005	0.8288	0.368116	0.999551	-0.000195089	ns	ns	ns
PA14_37150	PA14_37150	-	hypothetical protein	3310576..3311004	+	143	-0.409897	3.58411	0.828783	0.368121	0.999551	-0.000195089	ns	ns	ns
PA14_31620	PA14_31620	-	hypothetical protein	2747020..2748414	-	465	-0.259347	5.36585	0.828719	0.368139	0.999551	-0.000195089	ns	ns	ns
PA14_69560	PA14_69560	hcpB	secreted protein Hcp	6206092..6206610	-	173	-0.215515	4.41492	0.828078	0.368322	0.999551	-0.000195089	ns	ns	ns
PA14_32580	PA14_32580	-	two-component response regulator	2828951..2829631	-	227	0.253499	4.68617	0.827658	0.368443	0.999551	-0.000195089	ns	ns	ns
PA14_13740	PA14_13740	narX	two-component sensor NarX	1178774..1180642	-	623	-0.199473	6.39487	0.827407	0.368514	0.999551	-0.000195089	ns	ns	ns
PA14_28910	PA14_28910	-	radical activating enzyme	2500250..2500888	-	213	-0.105029	5.48703	0.827009	0.368596	0.999551	-0.000195089	ns	ns	ns
PA14_34320	PA14_34320	-	DszC family monooxygenase	3051282..3052517	-	412	-0.256064	5.58114	0.826959	0.368643	0.999551	-0.000195089	ns	ns	ns
PA14_13420	PA14_13420	-	hypothetical protein	1153904..1154365	+	154	-0.129851	5.83267	0.824856	0.369214	0.999551	-0.000195089	ns	ns	ns
PA14_01550	PA14_01550	-	lipoprotein	142886..143386	+	167	-0.162549	5.49972	0.824592	0.369306	0.999551	-0.000195089	ns	ns	ns
PA14_41970	PA14_41970	-	hypothetical protein	3745760..3746266	-	169	-0.143704	5.19844	0.824359	0.369356	0.999551	-0.000195089	ns	ns	ns
PA14_57570	PA14_57570	-	cytochrome c reductase, iron-sulfur subun	5127824..5128417	-	198	-0.177496	9.14844	0.824411	0.369365	0.999551	-0.000195089	ns	ns	ns
PA14_07860	PA14_07860	-	ABC transporter ATP-binding protein	677604..678713	+	370	-0.152267	5.79475	0.823728	0.369556	0.999551	-0.000195089	ns	ns	ns
PA14_10660	PA14_10660	-	transcriptional regulator	918509..919420	+	304	-0.199316	4.99147	0.823467	0.369645	0.999551	-0.000195089	ns	ns	ns
PA14_62150	PA14_62150	ilvH	acetolactate synthase 3 regulatory subunit	5545446..5545937	-	164	0.187266	6.74399	0.822913	0.369805	0.999551	-0.000195089	ns	ns	ns
PA14_53940	PA14_53940	prpB	2-methylisocitrate lyase	4782285..4783181	+	299	0.0841832	6.02771	0.822031	0.370026	0.999551	-0.000195089	ns	ns	ns
PA14_46460	PA14_46460	-	hypothetical protein	4133700..4134890	-	397	0.211299	7.53396	0.821564	0.370193	0.999551	-0.000195089	ns	ns	ns
PA14_08220	PA14_08220	-	hypothetical protein	702733..703080	+	116	-0.249765	9.63525	0.820638	0.37046	0.999551	-0.000195089	ns	ns	ns
PA14_51880	PA14_51880	oprD	basic amino acid, basic peptide and imipenem outer membrane porin OprD precursor	4606220..4607551	+	444	0.226196	10.7658	0.819947	0.37066	0.999551	-0.000195089	ns	ns	ns
PA14_33110	PA14_33110	-	hypothetical protein	2898633..2899673	+	347	0.35107	5.38603	0.81982	0.370697	0.999551	-0.000195089	ns	ns	ns
PA14_61520	PA14_61520	-	hypothetical protein	5488143..5488685	+	181	-0.247253	3.85098	0.819775	0.37071	0.999551	-0.000195089	ns	ns	ns
PA14_72300	PA14_72300	-	hypothetical protein	6440701..6441741	+	347	-0.0654383	6.82831	0.819493	0.370759	0.999551	-0.000195089	ns	ns	ns
PA14_41190	PA14_41190	ppiD	peptidyl-prolyl cis-trans isomerase D	3673549..3675414	-	622	0.199023	10.1484	0.819397	0.370808	0.999551	-0.000195089	ns	ns	ns
PA14_52420	PA14_52420	rimO	ribosomal protein S12 methylthiotransferase	4651789..4653111	+	441	-0.174625	6.89838	0.819403	0.370817	0.999551	-0.000195089	ns	ns	ns
PA14_71720	PA14_71720	-	pyruvate carboxylase subunit B	6389416..6391239	-	608	-0.168363	9.16902	0.818087	0.371182	0.999551	-0.000195089	ns	ns	ns
PA14_30990	PA14_30990	-	hypothetical protein	2692483..2693151	-	223	0.133539	6.40004	0.818064	0.3712	0.999551	-0.000195089	ns	ns	ns
PA14_70630	PA14_70630	rubA2	rubredoxin 2	6291749..6291916	-	56	-0.192063	5.1065	0.817602	0.371337	0.999551	-0.000195089	ns	ns	ns
PA14_07310	PA14_07310	-	hydrolase	629307..629981	-	225	0.129036	6.2897	0.817388	0.371386	0.999551	-0.000195089	ns	ns	ns
PA14_38020	PA14_38020	-	ntibiotic biosynthesis monooxygenase	3392089..3392496	-	136	0.250152	3.83249	0.817207	0.371452	0.999551	-0.000195089	ns	ns	ns
PA14_59060	PA14_59060	-	hypothetical protein	5260143..5260397	+	85	-0.235659	2.37283	0.816171	0.371739	0.999551	-0.000195089	ns	ns	ns
PA14_62960	PA14_62960	dnaJ	chaperone protein DnaJ	5617878..5619011	-	378	0.17126	8.98428	0.815761	0.371863	0.999551	-0.000195089	ns	ns	ns
PA14_46490	PA14_46490	fabF2	3-oxoacyl-ACP synthase	4137111..4138379	+	423	0.191552	6.18668	0.81398	0.372389	0.999551	-0.000195089	ns	ns	ns
PA14_70930	PA14_70930	-	hypothetical protein	6319833..6320237	+	135	0.198281	7.20388	0.813488	0.372532	0.999551	-0.000195089	ns	ns	ns
PA14_11750	PA14_11750	-	acetyltransferase	1017890..1018351	-	154	-0.164429	5.17443	0.81123	0.373163	0.999551	-0.000195089	ns	ns	ns
PA14_30430	PA14_30430	-	thiosulfate sulfurtransferase	2634462..2636045	-	528	0.0687015	7.34946	0.810974	0.373232	0.999551	-0.000195089	ns	ns	ns
PA14_48770	PA14_48770	-	transcriptional regulator	4335953..4336867	+	305	0.0978976	5.71853	0.810956	0.373237	0.999551	-0.000195089	ns	ns	ns
PA14_28030	PA14_28030	-	hypothetical protein	2426013..2426498	-	162	-0.193744	4.26862	0.810124	0.373498	0.999551	-0.000195089	ns	ns	ns
PA14_66970	PA14_66970	tatB	sec-independent translocase	5978198..5978623	+	142	0.138803	6.30962	0.809805	0.373605	0.999551	-0.000195089	ns	ns	ns
PA14_61180	PA14_61180	-	hypothetical protein	5456409..5456798	-	130	-0.180753	4.38217	0.80881	0.373872	0.999551	-0.000195089	ns	ns	ns
PA14_56220	PA14_56220	-	hypothetical protein	5019403..5020317	+	305	-0.21254	5.05105	0.807612	0.374247	0.999551	-0.000195089	ns	ns	ns
PA14_44770	PA14_44770	-	guanine deaminase	3990271..3991575	+	435	0.0644345	6.27236	0.806984	0.374399	0.999551	-0.000195089	ns	ns	ns
PA14_36650	PA14_36650	-	hypothetical protein	3264184..3264600	+	139	-0.420597	3.23094	0.805849	0.374764	0.999551	-0.000195089	ns	ns	ns
PA14_69390	PA14_69390	algQ	anti-RNA polymerase sigma 70 factor	6189131..6189613	-	161	-0.225991	8.84745	0.805614	0.374833	0.999551	-0.000195089	ns	ns	ns
PA14_53520	PA14_53520	oruR	transcriptional regulator OruR	4744858..4745877	-	340	0.12309	7.36529	0.805054	0.374988	0.999551	-0.000195089	ns	ns	ns
PA14_10590	PA14_10590	hpcG	2-oxo-hepta-3-ene-1,7-dioic acid hydratase	911707..912510	-	268	-0.208991	5.03549	0.802871	0.375639	0.999551	-0.000195089	ns	ns	ns
PA14_57820	PA14_57820	-	hypothetical protein	5149082..5149321	-	80	-0.195575	8.34609	0.800625	0.376301	0.999551	-0.000195089	ns	ns	ns
PA14_10780	PA14_10780	-	hypothetical protein	932168..932566	-	133	-0.203982	5.13562	0.80033	0.376388	0.999551	-0.000195089	ns	ns	ns
PA14_35030	PA14_35030	-	hypothetical protein	3119107..3119769	-	221	-0.234219	3.14702	0.800175	0.376431	0.999551	-0.000195089	ns	ns	ns
PA14_06600	PA14_06600	-	acyl-CoA dehydrogenase	574888..576693	+	602	-0.111749	7.44742	0.799448	0.376619	0.999551	-0.000195089	ns	ns	ns
PA14_04580	PA14_04580	folA	dihydrofolate reductase	407469..407975	+	169	0.11165	6.52695	0.799131	0.376711	0.999551	-0.000195089	ns	ns	ns
PA14_22830	PA14_22830	-	SUA5/yciO/yrdC family:Sua5/YciO/YrdC/YwlC family protein	1981908..1982537	+	210	-0.0993045	5.55181	0.798672	0.376846	0.999551	-0.000195089	ns	ns	ns
PA14_68140	PA14_68140	-	drug efflux transporter	6080538..6082067	+	510	-0.157633	6.23049	0.797817	0.377131	0.999551	-0.000195089	ns	ns	ns
PA14_21870	PA14_21870	-	EAL domain/GGDEF domain-containing protein	1900319..1902124	-	602	-0.0936628	6.25091	0.79717	0.377291	0.999551	-0.000195089	ns	ns	ns
PA14_71160	PA14_71160	-	hypothetical protein	6338774..6339712	-	313	-0.324708	4.915	0.796756	0.377445	0.999551	-0.000195089	ns	ns	ns
PA14_63850	PA14_63850	lpd3	dihydrolipoamide dehydrogenase	5690963..5692366	-	468	-0.201108	6.32419	0.796491	0.377524	0.999551	-0.000195089	ns	ns	ns
PA14_08930	PA14_08930	rpmC	50S ribosomal protein L29	763700..763891	+	64	0.302142	7.46135	0.795898	0.3777	0.999551	-0.000195089	ns	ns	ns
PA14_01930	PA14_01930	pcaR	transcriptional regulator PcaR	175175..176014	+	280	-0.203488	5.24892	0.795448	0.377833	0.999551	-0.000195089	ns	ns	ns
PA14_01900	PA14_01900	pcaH	protocatechuate 3,4-dioxygenase subunit beta	173624..174343	+	240	-0.333099	5.15692	0.795065	0.377947	0.999551	-0.000195089	ns	ns	ns
PA14_30020	PA14_30020	nuoA	NADH dehydrogenase subunit A	2598714..2599127	-	138	0.216492	8.79686	0.79427	0.378183	0.999551	-0.000195089	ns	ns	ns
PA14_26500	PA14_26500	cobH	precorrin-8X methylmutase	2309629..2310255	+	209	0.109632	5.25106	0.793407	0.378408	0.999551	-0.000195089	ns	ns	ns
PA14_26750	PA14_26750	-	hypothetical protein	2329721..2331523	-	601	-0.294616	6.08629	0.791746	0.378934	0.999551	-0.000195089	ns	ns	ns
PA14_11180	PA14_11180	-	transcriptional regulator	972926..973594	-	223	-0.182305	5.69278	0.791273	0.379075	0.999551	-0.000195089	ns	ns	ns
PA14_54030	PA14_54030	-	hypothetical protein	4790936..4791751	+	272	0.178808	5.51481	0.791008	0.379155	0.999551	-0.000195089	ns	ns	ns
PA14_01830	PA14_01830	-	adenosine deaminase	167065..168015	+	317	-0.141518	5.91831	0.790382	0.379328	0.999551	-0.000195089	ns	ns	ns
PA14_35130	PA14_35130	arsR	arsenic resistance transcriptional regulator	3125984..3126334	-	117	-0.208946	3.4067	0.789942	0.379457	0.999551	-0.000195089	ns	ns	ns
PA14_11880	PA14_11880	-	hypothetical protein	1028401..1028676	+	92	0.10099	5.74936	0.789851	0.379468	0.999551	-0.000195089	ns	ns	ns
PA14_65870	PA14_65870	-	hypothetical protein	5868925..5869701	-	259	-0.181601	5.85324	0.789228	0.379686	0.999551	-0.000195089	ns	ns	ns
PA14_04380	PA14_04380	-	hypothetical protein	391411..392064	-	218	-0.100368	6.42418	0.789028	0.379714	0.999551	-0.000195089	ns	ns	ns
PA14_27520	PA14_27520	-	glutathione peroxidase	2388940..2389425	+	162	-0.15315	4.63169	0.787901	0.380052	0.999551	-0.000195089	ns	ns	ns
PA14_71280	PA14_71280	-	ferredoxin	6350959..6352920	+	654	-0.354762	6.6585	0.787953	0.380068	0.999551	-0.000195089	ns	ns	ns
PA14_08160	PA14_08160	-	lytic enzyme	700669..701298	+	210	-0.208626	8.28652	0.787761	0.380125	0.999551	-0.000195089	ns	ns	ns
PA14_00490	PA14_00490	-	hemolysin activation/secretion protein	41133..42821	+	563	0.101449	7.37649	0.787629	0.380133	0.999551	-0.000195089	ns	ns	ns
PA14_73410	PA14_73410	-	inner membrane protein translocase component YidC	6535072..6536808	-	579	0.196582	10.1333	0.787221	0.380278	0.999551	-0.000195089	ns	ns	ns
PA14_21440	PA14_21440	-	HIT family protein	1857908..1858345	+	146	0.135418	6.24311	0.785544	0.380786	0.999551	-0.000195089	ns	ns	ns
PA14_17940	PA14_17940	glpR	glycerol-3-phosphate regulon repressor	1541847..1542602	-	252	-0.0840121	5.99767	0.784951	0.380936	0.999551	-0.000195089	ns	ns	ns
PA14_42440	PA14_42440	popD	translocator outer membrane protein PopD precursor	3779064..3779951	-	296	0.272075	6.86975	0.784657	0.381056	0.999551	-0.000195089	ns	ns	ns
PA14_28140	PA14_28140	-	hypothetical protein	2436828..2437226	+	133	-0.205855	2.77638	0.784245	0.381148	0.999551	-0.000195089	ns	ns	ns
PA14_03450	PA14_03450	gabT	4-aminobutyrate aminotransferase	315359..316639	+	427	0.0918716	7.87352	0.78276	0.381595	0.999551	-0.000195089	ns	ns	ns
PA14_49290	PA14_49290	-	hypothetical protein	4378497..4379231	+	245	0.129136	6.84172	0.782658	0.381658	0.999551	-0.000195089	ns	ns	ns
PA14_20050	PA14_20050	-	outer membrane protein	1728648..1730003	+	452	-0.370492	5.81991	0.781492	0.382009	0.999551	-0.000195089	ns	ns	ns
PA14_63710	PA14_63710	-	glycosyl transferase family protein	5679946..5680920	-	325	-0.351557	5.12147	0.78134	0.382055	0.999551	-0.000195089	ns	ns	ns
PA14_07040	PA14_07040	-	hypothetical protein	609732..610151	-	140	-0.119423	6.25896	0.780969	0.382142	0.999551	-0.000195089	ns	ns	ns
PA14_13300	PA14_13300	-	hypothetical protein	1143008..1143898	+	297	-0.371866	4.75068	0.780892	0.38219	0.999551	-0.000195089	ns	ns	ns
PA14_01940	PA14_01940	-	RND efflux membrane fusion protein	176167..177318	+	384	-0.078185	7.50964	0.780038	0.382416	0.999551	-0.000195089	ns	ns	ns
PA14_56040	PA14_56040	-	hypothetical protein	5004141..5004902	+	254	0.101755	6.37963	0.779949	0.382443	0.999551	-0.000195089	ns	ns	ns
PA14_20230	PA14_20230	nosR	regulatory protein NosR	1742308..1744455	-	716	-0.302188	5.80795	0.779621	0.382574	0.999551	-0.000195089	ns	ns	ns
PA14_70860	PA14_70860	-	hypothetical protein	6311131..6312102	-	324	-0.182305	6.97112	0.779138	0.38272	0.999551	-0.000195089	ns	ns	ns
PA14_73250	PA14_73250	atpG	F0F1 ATP synthase subunit gamma	6522941..6523801	-	287	0.244987	9.92541	0.778772	0.382831	0.999551	-0.000195089	ns	ns	ns
PA14_15520	PA14_15520	trbJ	conjugal transfer protein TrbJ	1313291..1314076	+	262	-0.133922	5.44943	0.777637	0.383143	0.999551	-0.000195089	ns	ns	ns
PA14_20940	PA14_20940	-	acyl carrier protein	1803293..1803532	-	80	-0.393258	2.43829	0.777035	0.383357	0.999551	-0.000195089	ns	ns	ns
PA14_41130	PA14_41130	nppA2	ABC transporter substrate-binding protein NppA2	3667060..3668907	+	616	0.17205	6.94118	0.776602	0.383488	0.999551	-0.000195089	ns	ns	ns
PA14_38330	PA14_38330	gor	glutathione reductase	3416155..3417510	-	452	0.149361	7.94854	0.77466	0.384078	0.999551	-0.000195089	ns	ns	ns
PA14_60240	PA14_60240	-	hypothetical protein	5365571..5365855	+	95	0.128268	4.66198	0.774067	0.384227	0.999551	-0.000195089	ns	ns	ns
PA14_08380	PA14_08380	-	hypothetical protein	717928..718350	+	141	-0.19624	6.56408	0.773495	0.384432	0.999551	-0.000195089	ns	ns	ns
PA14_56360	PA14_56360	-	hypothetical protein	5028215..5028523	-	103	0.113555	4.02531	0.772918	0.384576	0.999551	-0.000195089	ns	ns	ns
PA14_42500	PA14_42500	pcrD	type III secretory apparatus protein PcrD	3783280..3785400	-	707	0.135936	6.92315	0.772025	0.38488	0.999551	-0.000195089	ns	ns	ns
PA14_63420	PA14_63420	-	hypothetical protein	5656494..5656610	-	39	0.145701	3.77332	0.771581	0.384984	0.999551	-0.000195089	ns	ns	ns
PA14_63390	PA14_63390	-	adenylate kinase	5655060..5655638	-	193	0.097276	5.61623	0.771575	0.384986	0.999551	-0.000195089	ns	ns	ns
PA14_53030	PA14_53030	-	peptidyl-tRNA hydrolase domain-containing protein	4701912..4702325	-	138	0.141378	6.86507	0.77138	0.385076	0.999551	-0.000195089	ns	ns	ns
PA14_17580	PA14_17580	-	hypothetical protein	1509670..1512075	+	802	0.110122	7.09744	0.771286	0.385085	0.999551	-0.000195089	ns	ns	ns
PA14_08100	PA14_08100	-	hypothetical protein	695775..696119	+	115	-0.219965	9.04567	0.770291	0.385409	0.999551	-0.000195089	ns	ns	ns
PA14_20680	PA14_20680	-	MFS transporter	1780802..1782106	+	435	0.101454	6.3799	0.770102	0.385435	0.999551	-0.000195089	ns	ns	ns
PA14_18430	PA14_18430	algJ	alginate o-acetyltransferase AlgJ	1581022..1582197	-	392	-0.38552	4.92931	0.769932	0.385519	0.999551	-0.000195089	ns	ns	ns
PA14_44300	PA14_44300	aer	aerotaxis receptor Aer	3943576..3945141	+	522	0.123294	8.08528	0.769525	0.385613	0.999551	-0.000195089	ns	ns	ns
PA14_12710	PA14_12710	-	hypothetical protein	1089762..1090856	-	365	-0.148189	5.22273	0.769351	0.385665	0.999551	-0.000195089	ns	ns	ns
PA14_05310	PA14_05310	gshB	glutathione synthetase	463169..464122	-	318	-0.133596	7.34071	0.768622	0.385919	0.999551	-0.000195089	ns	ns	ns
PA14_48680	PA14_48680	-	hypothetical protein	4328782..4330281	-	500	0.101484	5.75167	0.767227	0.386316	0.999551	-0.000195089	ns	ns	ns
PA14_15650	PA14_15650	-	hypothetical protein	1330245..1331201	-	319	-0.0898515	5.33873	0.767098	0.386355	0.999551	-0.000195089	ns	ns	ns
PA14_05660	PA14_05660	-	transcriptional regulator	503481..504101	+	207	-0.137382	6.74858	0.765341	0.386925	0.999551	-0.000195089	ns	ns	ns
PA14_21220	PA14_21220	-	hypothetical protein	1836543..1836998	-	152	0.178848	7.28961	0.764796	0.387093	0.999551	-0.000195089	ns	ns	ns
PA14_11790	PA14_11790	-	amino acid transporter	1020800..1022248	-	483	-0.159153	5.45538	0.764709	0.387105	0.999551	-0.000195089	ns	ns	ns
PA14_64560	PA14_64560	-	hypothetical protein	5751047..5751670	-	208	-0.35285	4.6819	0.764539	0.387172	0.999551	-0.000195089	ns	ns	ns
PA14_00960	PA14_00960	tssJ1	TssJ1	95402..95866	-	155	-0.308512	5.10053	0.764084	0.387312	0.999551	-0.000195089	ns	ns	ns
PA14_11450	PA14_11450	nusB	transcription antitermination protein NusB	992358..992837	+	160	0.126111	7.38127	0.763916	0.387363	0.999551	-0.000195089	ns	ns	ns
PA14_53560	PA14_53560	-	hypothetical protein	4748791..4749669	+	293	-0.162968	4.78835	0.76337	0.387501	0.999551	-0.000195089	ns	ns	ns
PA14_45770	PA14_45770	fliP	flagellar biosynthesis protein FliP	4068987..4069754	-	256	-0.135693	6.28406	0.762705	0.387736	0.999551	-0.000195089	ns	ns	ns
PA14_06000	PA14_06000	-	ClpA/B protease ATP binding subunit	531095..533647	+	851	-0.277202	6.79103	0.760446	0.388434	0.999551	-0.000195089	ns	ns	ns
PA14_07550	PA14_07550	-	hypothetical protein	651201..651650	-	150	0.231601	8.04356	0.759988	0.388575	0.999551	-0.000195089	ns	ns	ns
PA14_05690	PA14_05690	codA	cytosine deaminase	504138..505409	-	424	-0.0611355	6.78415	0.75984	0.38859	0.999551	-0.000195089	ns	ns	ns
PA14_21110	PA14_21110	plcN	non-hemolytic phospholipase C	1824476..1826554	+	693	-0.308216	5.6076	0.759754	0.388648	0.999551	-0.000195089	ns	ns	ns
PA14_26810	PA14_26810	-	two-component sensor	2333988..2335103	+	372	-0.304096	4.35763	0.759155	0.388833	0.999551	-0.000195089	ns	ns	ns
PA14_09900	PA14_09900	prpL	Pvds-regulated endoprotease, lysyl class	849992..851380	-	463	0.097865	7.02741	0.758467	0.389015	0.999551	-0.000195089	ns	ns	ns
PA14_05030	PA14_05030	-	hypothetical protein	441918..442241	-	108	-0.120605	4.67795	0.758088	0.389132	0.999551	-0.000195089	ns	ns	ns
PA14_66290	PA14_66290	aceE	pyruvate dehydrogenase subunit E1	5907553..5910201	+	883	0.162501	10.3666	0.75767	0.389262	0.999551	-0.000195089	ns	ns	ns
PA14_09490	PA14_09490	phzM	phenazine-specific methyltransferase	813831..814835	+	335	0.0972907	6.0304	0.756607	0.389592	0.999551	-0.000195089	ns	ns	ns
PA14_16840	PA14_16840	-	lipoprotein	1442690..1443088	-	133	-0.125304	4.74778	0.756546	0.389611	0.999551	-0.000195089	ns	ns	ns
PA14_53390	PA14_53390	-	hypothetical protein	4734300..4735259	-	320	-0.214864	5.31115	0.75645	0.389671	0.999551	-0.000195089	ns	ns	ns
PA14_37910	PA14_37910	-	LysR family transcriptional regulator	3383604..3384506	-	301	0.185384	5.08549	0.756005	0.389806	0.999551	-0.000195089	ns	ns	ns
PA14_61770	PA14_61770	prs	ribose-phosphate pyrophosphokinase	5510351..5511292	+	314	0.221671	10.8417	0.755869	0.389852	0.999551	-0.000195089	ns	ns	ns
PA14_02870	PA14_02870	-	transcriptional regulator	252660..253601	+	314	-0.164949	6.52874	0.755311	0.390025	0.999551	-0.000195089	ns	ns	ns
PA14_73110	PA14_73110	-	hypothetical protein	6509471..6511495	-	675	-0.159256	6.1927	0.754842	0.390171	0.999551	-0.000195089	ns	ns	ns
PA14_65580	PA14_65580	-	membrane-bound metal-dependent hydrolase	5842015..5842551	+	179	0.0785304	6.45373	0.754596	0.390217	0.999551	-0.000195089	ns	ns	ns
PA14_52840	PA14_52840	-	C4-dicarboxylate-binding periplasmic protein	4684070..4685065	-	332	-0.205838	4.06592	0.75379	0.390498	0.999551	-0.000195089	ns	ns	ns
PA14_38590	PA14_38590	bdhA	3-hydroxybutyrate dehydrogenase	3443343..3444113	+	257	0.0875959	6.09912	0.7534	0.390589	0.999551	-0.000195089	ns	ns	ns
PA14_54540	PA14_54540	-	hypothetical protein	4835069..4836052	+	328	0.145334	8.0363	0.752581	0.390875	0.999551	-0.000195089	ns	ns	ns
PA14_02660	PA14_02660	-	LysR family transcriptional regulator	236099..237019	-	307	-0.20502	5.49736	0.752241	0.390981	0.999551	-0.000195089	ns	ns	ns
PA14_07980	PA14_07980	-	hypothetical protein	687357..687716	+	120	-0.195732	8.96454	0.751657	0.391164	0.999551	-0.000195089	ns	ns	ns
PA14_71320	PA14_71320	-	hypothetical protein	6355205..6355774	+	190	-0.102868	5.35829	0.75146	0.391194	0.999551	-0.000195089	ns	ns	ns
PA14_09920	PA14_09920	-	translation initiation inhibitor	852977..853375	+	133	-0.41348	3.68694	0.751208	0.391304	0.999551	-0.000195089	ns	ns	ns
PA14_08000	PA14_08000	-	hypothetical protein	688551..689066	+	172	-0.242315	8.5651	0.7504	0.391556	0.999551	-0.000195089	ns	ns	ns
PA14_24550	PA14_24550	pelF	hypothetical protein	2144768..2146291	+	508	-0.251514	5.55292	0.749578	0.391813	0.999551	-0.000195089	ns	ns	ns
PA14_27880	PA14_27880	-	hypothetical protein	2414011..2414592	-	194	-0.247158	3.87519	0.749312	0.391897	0.999551	-0.000195089	ns	ns	ns
PA14_07710	PA14_07710	apaG	ApaG protein	662979..663359	-	127	0.125947	5.509	0.748576	0.392096	0.999551	-0.000195089	ns	ns	ns
PA14_22840	PA14_22840	-	hypothetical protein	1982710..1983462	+	251	-0.0756395	5.83056	0.748432	0.392141	0.999551	-0.000195089	ns	ns	ns
PA14_12360	PA14_12360	-	hypothetical protein	1065206..1065538	+	111	-0.174621	7.08507	0.748444	0.392168	0.999551	-0.000195089	ns	ns	ns
PA14_39970	PA14_39970	phzA2	phenazine biosynthesis protein	3561244..3561732	-	163	-0.306078	1.99895	0.747696	0.392403	0.999551	-0.000195089	ns	ns	ns
PA14_45660	PA14_45660	flhF	flagellar biosynthesis regulator FlhF	4060397..4061686	-	430	-0.13102	8.19632	0.747616	0.392408	0.999551	-0.000195089	ns	ns	ns
PA14_53610	PA14_53610	-	hypothetical protein	4754190..4754795	+	202	0.224321	6.42913	0.747218	0.392553	0.999551	-0.000195089	ns	ns	ns
PA14_67120	PA14_67120	-	hypothetical protein	5991853..5992329	+	159	-0.125388	4.8839	0.746848	0.392638	0.999551	-0.000195089	ns	ns	ns
PA14_24730	PA14_24730	-	deoxyguanosinetriphosphate triphosphohydrolase-like protein	2163047..2164378	-	444	-0.107768	6.12698	0.746791	0.392656	0.999551	-0.000195089	ns	ns	ns
PA14_36900	PA14_36900	-	hypothetical protein	3287496..3287711	-	72	-0.437251	2.23496	0.746098	0.392905	0.999551	-0.000195089	ns	ns	ns
PA14_44590	PA14_44590	-	acyl-CoA dehydrogenase	3969171..3970319	-	383	0.0863648	5.87614	0.744792	0.393285	0.999551	-0.000195089	ns	ns	ns
PA14_68740	PA14_68740	argA	N-acetylglutamate synthase	6130369..6131667	-	433	0.105544	8.22712	0.744587	0.393349	0.999551	-0.000195089	ns	ns	ns
PA14_48160	PA14_48160	-	sensor/response regulator hybrid	4286772..4289348	+	859	-0.257701	6.51728	0.744459	0.39342	0.999551	-0.000195089	ns	ns	ns
PA14_67540	PA14_67540	-	hypothetical protein	6033735..6034319	-	195	0.267275	5.05687	0.743755	0.393642	0.999551	-0.000195089	ns	ns	ns
PA14_27870	PA14_27870	-	hypothetical protein	2413674..2413937	-	88	0.156105	6.16988	0.7414	0.394385	0.999551	-0.000195089	ns	ns	ns
PA14_54320	PA14_54320	era	GTP-binding protein Era	4817629..4818546	-	306	0.165517	7.84017	0.740336	0.394721	0.999551	-0.000195089	ns	ns	ns
PA14_18160	PA14_18160	-	oxidoreductase	1558980..1559993	-	338	-0.187717	5.9893	0.740197	0.394765	0.999551	-0.000195089	ns	ns	ns
PA14_15570	PA14_15570	-	hypothetical protein	1317148..1317348	+	67	-0.192883	7.12834	0.739994	0.394829	0.999551	-0.000195089	ns	ns	ns
PA14_59620	PA14_59620	-	hypothetical protein	5305003..5305668	-	222	0.200414	6.19294	0.739207	0.395079	0.999551	-0.000195089	ns	ns	ns
PA14_05790	PA14_05790	-	transporter	511622..513112	+	497	-0.255032	5.41506	0.739189	0.395084	0.999551	-0.000195089	ns	ns	ns
PA14_15050	PA14_15050	-	hypothetical protein	1276025..1276486	+	154	-0.16305	6.34738	0.739182	0.395086	0.999551	-0.000195089	ns	ns	ns
PA14_24150	PA14_24150	-	hypothetical protein	2094154..2095272	-	373	0.0945251	6.85238	0.738991	0.395116	0.999551	-0.000195089	ns	ns	ns
PA14_15970	PA14_15970	rpsP	30S ribosomal protein S16	1361045..1361296	+	84	-0.220178	8.87576	0.737831	0.395515	0.999551	-0.000195089	ns	ns	ns
PA14_26310	PA14_26310	-	short chain dehydrogenase	2295081..2295854	-	258	-0.293488	4.75974	0.736054	0.396079	0.999551	-0.000195089	ns	ns	ns
PA14_02310	PA14_02310	atsA	arylsulfatase	206784..208394	-	537	-0.315034	6.61178	0.735745	0.396178	0.999551	-0.000195089	ns	ns	ns
PA14_29070	PA14_29070	-	hypothetical protein	2514810..2515673	-	288	0.102769	6.02839	0.735561	0.396205	0.999551	-0.000195089	ns	ns	ns
PA14_70810	PA14_70810	pstB	phosphate transporter ATP-binding protein	6306130..6306963	-	278	-0.102514	5.66176	0.734975	0.396392	0.999551	-0.000195089	ns	ns	ns
PA14_08200	PA14_08200	-	hypothetical protein	701926..702213	+	96	-0.224013	7.47323	0.734244	0.396655	0.999551	-0.000195089	ns	ns	ns
PA14_48710	PA14_48710	-	hypothetical protein	4332292..4332765	-	158	-0.170527	5.38779	0.73318	0.396992	0.999551	-0.000195089	ns	ns	ns
PA14_25670	PA14_25670	acpP	acyl carrier protein	2244161..2244397	+	79	0.302066	12.7291	0.73219	0.397311	0.999551	-0.000195089	ns	ns	ns
PA14_39220	PA14_39220	-	hypothetical protein	3492721..3493212	+	164	0.322774	3.75058	0.731429	0.397554	0.999551	-0.000195089	ns	ns	ns
PA14_08240	PA14_08240	-	hypothetical protein	703411..705246	+	612	-0.189212	10.9377	0.730903	0.3977	0.999551	-0.000195089	ns	ns	ns
PA14_55570	PA14_55570	-	hypothetical protein	4945289..4945609	+	107	-0.218629	3.52955	0.730386	0.397888	0.999551	-0.000195089	ns	ns	ns
PA14_08180	PA14_08180	-	hypothetical protein	701295..701657	+	121	0.256382	7.34259	0.728229	0.398579	0.999551	-0.000195089	ns	ns	ns
PA14_08130	PA14_08130	-	hypothetical protein	698536..699408	+	291	-0.198618	9.22532	0.727857	0.398698	0.999551	-0.000195089	ns	ns	ns
PA14_48540	PA14_48540	-	hypothetical protein	4316081..4317343	+	421	-0.4332	5.35123	0.72775	0.398733	0.999551	-0.000195089	ns	ns	ns
PA14_39730	PA14_39730	-	hypothetical protein	3540495..3540842	+	116	-0.409725	3.44483	0.727137	0.398929	0.999551	-0.000195089	ns	ns	ns
PA14_28770	PA14_28770	-	hypothetical protein	2476671..2478314	+	548	0.166665	6.14648	0.726649	0.399086	0.999551	-0.000195089	ns	ns	ns
PA14_55980	PA14_55980	-	hypothetical protein	4996812..4998302	-	497	-0.0742667	7.23397	0.725976	0.399272	0.999551	-0.000195089	ns	ns	ns
PA14_65150	PA14_65150	rplI	50S ribosomal protein L9	5807061..5807507	-	149	0.260781	10.0207	0.725991	0.399298	0.999551	-0.000195089	ns	ns	ns
PA14_08470	PA14_08470	-	hypothetical protein	725254..725676	-	141	-0.106879	5.03321	0.72587	0.399306	0.999551	-0.000195089	ns	ns	ns
PA14_15830	PA14_15830	-	GntR family transcriptional regulator	1349853..1350596	-	248	-0.248737	4.71698	0.725642	0.39941	0.999551	-0.000195089	ns	ns	ns
PA14_61950	PA14_61950	-	hypothetical protein	5523804..5524406	-	201	-0.157731	5.16414	0.725347	0.399484	0.999551	-0.000195089	ns	ns	ns
PA14_23800	PA14_23800	asd	aspartate-semialdehyde dehydrogenase	2067690..2068802	+	371	-0.17036	8.5763	0.724972	0.399626	0.999551	-0.000195089	ns	ns	ns
PA14_00940	PA14_00940	tssK1	TssK1	94052..95386	-	445	-0.180335	6.7373	0.724466	0.399789	0.999551	-0.000195089	ns	ns	ns
PA14_45580	PA14_45580	-	chemotaxis-specific methylesterase	4053770..4054876	-	369	-0.116449	7.54942	0.723216	0.400179	0.999551	-0.000195089	ns	ns	ns
PA14_27390	PA14_27390	-	hypothetical protein	2375865..2376635	-	257	0.206758	4.99046	0.722062	0.400565	0.999551	-0.000195089	ns	ns	ns
PA14_61410	PA14_61410	-	hypothetical protein	5481996..5482409	-	138	-0.114258	5.18058	0.721753	0.400635	0.999551	-0.000195089	ns	ns	ns
PA14_73220	PA14_73220	glmU	glucosamine-1-phosphate acetyltransferase/N-acetylglucosamine-1-phosphate uridyltransferase	6519582..6520946	-	455	0.119627	8.49971	0.721624	0.400677	0.999551	-0.000195089	ns	ns	ns
PA14_69810	PA14_69810	glnK	nitrogen regulatory protein P-II 2	6225697..6226035	-	113	-0.202642	9.12111	0.721012	0.400905	0.999551	-0.000195089	ns	ns	ns
PA14_36370	PA14_36370	-	carboxylate-amine ligase	3239146..3240360	-	405	0.249346	5.39689	0.720178	0.401175	0.999551	-0.000195089	ns	ns	ns
PA14_17820	PA14_17820	-	hypothetical protein	1531236..1532423	+	396	-0.37711	5.25727	0.719912	0.401261	0.999551	-0.000195089	ns	ns	ns
PA14_48010	PA14_48010	-	semialdehyde dehydrogenase	4272317..4273897	+	527	-0.269898	5.93857	0.719712	0.401326	0.999551	-0.000195089	ns	ns	ns
PA14_28110	PA14_28110	-	hypothetical protein	2434601..2435260	-	220	-0.335152	4.14829	0.71935	0.401443	0.999551	-0.000195089	ns	ns	ns
PA14_57970	PA14_57970	-	hypothetical protein	5158820..5159680	+	287	0.200906	7.52808	0.718928	0.40158	0.999551	-0.000195089	ns	ns	ns
PA14_48750	PA14_48750	-	hypothetical protein	4334485..4334892	-	136	-0.189631	4.12173	0.718322	0.401764	0.999551	-0.000195089	ns	ns	ns
PA14_21720	PA14_21720	-	AraC family transcriptional regulator	1888121..1888975	+	285	0.0780385	6.07213	0.716828	0.402232	0.999551	-0.000195089	ns	ns	ns
PA14_70690	PA14_70690	glcD	glycolate oxidase subunit GlcD	6295122..6296621	-	500	-0.329614	5.82083	0.716037	0.40252	0.999551	-0.000195089	ns	ns	ns
PA14_35820	PA14_35820	tnpS	cointegrate resolution protein S	3187110..3188081	-	324	0.170705	7.03929	0.715437	0.402715	0.999551	-0.000195089	ns	ns	ns
PA14_69900	PA14_69900	-	hypothetical protein	6234066..6235742	-	559	0.0816498	8.73646	0.715106	0.402793	0.999551	-0.000195089	ns	ns	ns
PA14_09100	PA14_09100	rpsD	30S ribosomal protein S4	770752..771372	+	207	0.292582	9.94255	0.71506	0.402838	0.999551	-0.000195089	ns	ns	ns
PA14_68510	PA14_68510	-	acyl-CoA dehydrogenase	6111318..6113108	-	597	-0.265837	6.18719	0.71452	0.403015	0.999551	-0.000195089	ns	ns	ns
PA14_10920	PA14_10920	-	hypothetical protein	945100..945633	-	178	-0.41157	3.40946	0.713081	0.403484	0.999551	-0.000195089	ns	ns	ns
PA14_25980	PA14_25980	aroF	phospho-2-dehydro-3-deoxyheptonate aldolase	2268777..2269871	-	365	0.104363	6.53981	0.712834	0.403535	0.999551	-0.000195089	ns	ns	ns
PA14_09370	PA14_09370	-	hypothetical protein	802793..803968	+	392	0.22489	6.70336	0.712352	0.403723	0.999551	-0.000195089	ns	ns	ns
PA14_41000	PA14_41000	nhaB	sodium/proton antiporter	3654737..3656239	+	501	0.0860124	6.7902	0.711125	0.404094	0.999551	-0.000195089	ns	ns	ns
PA14_59140	PA14_59140	-	hypothetical protein	5265756..5266289	+	178	-0.167147	3.67078	0.709749	0.404545	0.999551	-0.000195089	ns	ns	ns
PA14_31850	PA14_31850	-	hypothetical protein	2770365..2771798	-	478	0.0812723	6.28486	0.709463	0.404639	0.999551	-0.000195089	ns	ns	ns
PA14_04790	PA14_04790	laoB	LaoB	423650..424198	-	183	-0.191993	4.98076	0.708905	0.404853	0.999551	-0.000195089	ns	ns	ns
PA14_49460	PA14_49460	nrdA	ribonucleotide-diphosphate reductase subunit alpha	4394703..4397594	+	964	0.171356	8.78823	0.707631	0.405271	0.999551	-0.000195089	ns	ns	ns
PA14_22990	PA14_22990	-	ABC sugar transporter permease	1993669..1994601	+	311	0.146391	7.40649	0.706799	0.405545	0.999551	-0.000195089	ns	ns	ns
PA14_08890	PA14_08890	rpsS	30S ribosomal protein S19	761956..762231	+	92	0.293315	9.28178	0.706657	0.405592	0.999551	-0.000195089	ns	ns	ns
PA14_57460	PA14_57460	-	cell division protein MraZ	5119132..5119587	-	152	-0.188879	10.148	0.705611	0.40593	0.999551	-0.000195089	ns	ns	ns
PA14_26390	PA14_26390	-	hypothetical protein	2299560..2300531	-	324	0.142193	6.3604	0.705626	0.405932	0.999551	-0.000195089	ns	ns	ns
PA14_71100	PA14_71100	-	hypothetical protein	6334259..6335326	+	356	-0.357232	5.33349	0.705447	0.405991	0.999551	-0.000195089	ns	ns	ns
PA14_59090	PA14_59090	-	hypothetical protein	5262161..5262928	+	256	0.133632	4.8779	0.705177	0.40605	0.999551	-0.000195089	ns	ns	ns
PA14_52880	PA14_52880	-	hypothetical protein	4687275..4688627	-	451	-0.423434	5.28712	0.704948	0.406155	0.999551	-0.000195089	ns	ns	ns
PA14_32110	PA14_32110	xylZ	toluate 1,2-dioxygenase electron transfer component	2793178..2794191	+	338	-0.332594	4.69482	0.704892	0.406174	0.999551	-0.000195089	ns	ns	ns
PA14_24390	PA14_24390	-	hypothetical protein	2123468..2125228	-	587	0.0991646	7.37631	0.703986	0.406443	0.999551	-0.000195089	ns	ns	ns
PA14_20100	PA14_20100	-	hypothetical protein	1732031..1733203	+	391	-0.10926	6.05503	0.70385	0.406488	0.999551	-0.000195089	ns	ns	ns
PA14_47920	PA14_47920	-	ABC transporter substrate-binding protein	4265435..4266256	+	274	-0.3501	4.38297	0.703883	0.406507	0.999551	-0.000195089	ns	ns	ns
PA14_48850	PA14_48850	-	amino acid permease	4342119..4343537	+	473	0.06134	6.48627	0.702891	0.406805	0.999551	-0.000195089	ns	ns	ns
PA14_27430	PA14_27430	-	multidrug efflux MFS transporter	2380246..2381838	-	531	-0.325068	5.14535	0.702765	0.406877	0.999551	-0.000195089	ns	ns	ns
PA14_45470	PA14_45470	-	hypothetical protein	4048496..4049182	+	229	0.0941614	5.70194	0.702286	0.407005	0.999551	-0.000195089	ns	ns	ns
PA14_69200	PA14_69200	trxA	thioredoxin	6172582..6172908	-	109	-0.183238	10.9611	0.701869	0.407149	0.999551	-0.000195089	ns	ns	ns
PA14_18010	PA14_18010	-	glycerol kinase	1546003..1547487	+	495	0.122498	6.36923	0.701278	0.407362	0.999551	-0.000195089	ns	ns	ns
PA14_59680	PA14_59680	-	hypothetical protein	5309848..5310105	+	86	0.257333	2.33748	0.700569	0.407604	0.999551	-0.000195089	ns	ns	ns
PA14_17600	PA14_17600	-	hypothetical protein	1512439..1512849	-	137	-0.162085	6.02862	0.699902	0.407826	0.999551	-0.000195089	ns	ns	ns
PA14_62370	PA14_62370	-	hypothetical protein	5563973..5564485	+	171	0.0970663	4.86766	0.6995	0.407929	0.999551	-0.000195089	ns	ns	ns
PA14_09960	PA14_09960	-	hypothetical protein	855942..856370	+	143	-0.149011	4.63556	0.698998	0.408096	0.999551	-0.000195089	ns	ns	ns
PA14_04650	PA14_04650	pfpI	protease PfpI	413653..414192	-	180	-0.184564	4.23987	0.698981	0.408119	0.999551	-0.000195089	ns	ns	ns
PA14_49500	PA14_49500	-	hypothetical protein	4401791..4402345	+	185	0.112906	5.58478	0.698752	0.408178	0.999551	-0.000195089	ns	ns	ns
PA14_27020	PA14_27020	mttC	secretion protein MttC	2349912..2350715	-	268	0.08796	6.39552	0.698426	0.408286	0.999551	-0.000195089	ns	ns	ns
PA14_19410	PA14_19410	-	hypothetical protein	1678882..1680372	+	497	-0.0816452	6.70359	0.698361	0.408308	0.999551	-0.000195089	ns	ns	ns
PA14_24580	PA14_24580	-	hypothetical protein	2148060..2148536	+	159	0.12537	5.24301	0.697774	0.408503	0.999551	-0.000195089	ns	ns	ns
[truncated: 3,893 more rows]
