# Supplementary material for: Robust antibiotic sensitization of pathogenic Pseudomonas aeruginosa via negative hysteresis in the cell envelope
Source: Nat Commun. 2026 Mar 26;17:4487. doi: 10.1038/s41467-026-71178-5 (PMC13187417; doi:10.1038/s41467-026-71178-5)
Supplement: Supplementary file 7 — Supplementary Dataset 5 [file 41467_2026_71178_MOESM7_ESM.xlsx]

## Sheet: Legend
Experiment	List of significantly differentially expressed genes of pre-treated and untreated PA14 WT at t0 with absolute fold change >2
X	Gene ID
Synonym	alternative gene ID
Gene	Gene
Product	Protein encoded by the gene
Location	Genomic coordinates
Strand	Indication whether gene is on the positive or negative DNA strand
Length	Length in nucleotides (bp)
logFC	log2 fold change in expression between PA14 WT and PA14WT under CAR treatment at t0
logCPM	log2 counts per million reads
F	F-statistic from quasi-likelihood generalized negative binomial model
PValue	P-value
FDR	adjusted P-value with the false discovery rate
log10_FDR	negative log10-transformed adjusted P-value
sig	Indicator of FDR <= 0.05
cutoff	Predefined threshold; absolute foldchange > 2
candidate	Indicator of FDR <= 0.05 AND absolute foldchange >2
Experiment	KEGG analysis of significantly differentially expressed genes of CpxS T163P at t0, t30, and t60 vs PA14 WT with an absolute fold change of >2
X	row index
ID	unique KEGG pathway identifier
Description	descriptive title of the KEGG pathway
GeneRatio	fraction of genes that map to this pathway
BgRatio	fraction of genes in the background set that map to the pathway
pvalue	unadjusted P-value
p.adjust	multiple-testing adjusted P-value
qvalue	P-value with false discovery rate
geneID	List of specific genes that are annotated to this pathway
Count	total number of genes mapping to this pathway
gene.descriptions	Additional description of genes in the pathway

## Sheet: Supplementary Data 5
X	Synonym	Gene	Product	Location	Strand	Length	logFC	logCPM	F	PValue	FDR	log10_FDR	sig	cutoff	candidate
PA14_50480	PA14_50480	flgB	flagellar basal body rod protein FlgB	4485245..4485652	-	136	-1.44273	6.64083	54.9782	5.23222e-09	3.08282e-05	-4.51105	*	*	*
X	ID	Description	GeneRatio	BgRatio	pvalue	p.adjust	qvalue	geneID	Count	gene.descriptions
pau00405	pau00405	Phenazine biosynthesis	5./32	24./1897	3.34784e+09	0.000903918	0.00077529	PA14_09470/PA14_51360/PA14_51380/PA14_51420/PA14_51430	5	phenazine biosynthesis protein/anthranilate synthase component I/quinolone signal response protein/PqsB/PqsA
pau02024	pau02024	Quorum sensing	7./32	109./1897	0.0017351	0.0234239	0.0200906	PA14_05550/PA14_09460/PA14_09470/PA14_51360/PA14_51380/PA14_51420/PA14_51430	7	major intrinsic multiple antibiotic resistance efflux outer membrane protein OprM precursor/phenazine biosynthesis protein PhzC/phenazine biosynthesis protein/anthranilate synthase component I/quinolone signal response protein/PqsB/PqsA
