# Supplementary material for: Robust antibiotic sensitization of pathogenic Pseudomonas aeruginosa via negative hysteresis in the cell envelope
Source: Nat Commun. 2026 Mar 26;17:4487. doi: 10.1038/s41467-026-71178-5 (PMC13187417; doi:10.1038/s41467-026-71178-5)
Supplement: Supplementary file 8 — Supplementary Dataset 6 [file 41467_2026_71178_MOESM8_ESM.xlsx]

## Sheet: Legend
Experiment :	Transcriptome analysis of baseline expression of CpxS T163P at t0, t30, and t60 vs PA14 WT
Additional Information:	We here include all time points to best capture base line expression of the mutant
X	Gene ID
Synonym	alternative gene ID
Gene	Gene
Product	Protein encoded by the gene
Location	Genomic coordinates
Strand	Indication whether gene is on the positive or negative DNA strand
Length	Length in nucleotides (bp)
logFC	log2 fold change in expression between PA14 WT and PA14WT under CAR treatment at t0
logCPM	log2 counts per million reads
F	F-statistic from quasi-likelihood generalized negative binomial model
PValue	P-value
FDR	adjusted P-value with the false discovery rate
log10_FDR	negative log10-transformed adjusted P-value
sig	Indicator of FDR <= 0.05
cutoff	Predefined threshold; absolute foldchange > 2
candidate	Indicator of FDR <= 0.05 AND absolute foldchange >2
logFC.mean	Mean log2 fold change in expression across t0, t30, and t60

## Sheet: Supplementary Data 6
X	Synonym	Gene	Product	Location	Strand	Length	logFC.cpxS_0	logFC.cpxS_30	logFC.cpxS_60	logCPM	F	PValue	FDR	log10_FDR	sig	cutoff	candidate	cpx_member	color	logFC.mean
PA14_22740	PA14_22740	-	hypothetical protein	1978120..1978560	-	147	7.14514	6.75752	6.50086	10.7946	866.164	2.35147e-36	1.38549e-32	-31.8584	*	*	*	*	cpx_cand	6.80117
PA14_31890	PA14_31890	-	RND efflux transporter	2773332..2776463	+	1044	3.35659	2.99762	2.46309	9.75958	318.513	6.56477e-28	1.93398e-24	-23.7135	*	*	*	ns	non_cpx_cand	2.9391
PA14_31920	PA14_31920	-	outer membrane protein	2779567..2781063	+	499	3.02835	2.89026	2.27503	8.66269	310.441	1.07285e-27	2.10708e-24	-23.6763	*	*	*	ns	non_cpx_cand	2.73121
PA14_18060	PA14_18060	-	hypothetical protein	1550092..1550622	-	177	4.05308	3.53598	3.06875	7.42772	299.892	2.6935e-27	3.96752e-24	-23.4015	*	*	*	*	cpx_cand	3.5526
PA14_12610	PA14_12610	-	transporter	1081151..1082047	-	299	4.51537	4.36647	3.37732	8.78747	294.574	3.78265e-27	4.45748e-24	-23.3509	*	*	*	ns	non_cpx_cand	4.08639
PA14_31900	PA14_31900	-	efflux transporter	2776460..2779570	+	1037	3.20211	2.99339	2.47834	9.99704	278.456	8.5402e-27	8.26265e-24	-23.0829	*	*	*	ns	non_cpx_cand	2.89128
PA14_22730	PA14_22730	cpxS	CpxS	1976668..1978005	-	446	4.40949	3.86545	2.99702	9.24986	279.467	9.81646e-27	8.26265e-24	-23.0829	*	*	*	ns	non_cpx_cand	3.75732
PA14_12620	PA14_12620	-	hypothetical protein	1082136..1082552	-	139	3.11976	2.79482	2.47323	6.69541	273.736	1.51807e-26	1.11806e-23	-22.9515	*	*	*	ns	non_cpx_cand	2.79594
PA14_14990	PA14_14990	-	oxidoreductase	1271832..1272782	-	317	3.20039	3.21955	3.27013	8.13128	253.245	6.59169e-26	4.31536e-23	-22.365	*	*	*	*	cpx_cand	3.23002
PA14_31870	PA14_31870	-	RND efflux membrane fusion protein	2772055..2773335	+	427	4.26617	3.92779	3.50079	10.1067	246.157	1.05385e-25	6.20928e-23	-22.207	*	*	*	*	cpx_cand	3.89825
PA14_12590	PA14_12590	-	hypothetical protein	1080409..1081194	-	262	5.26011	4.96887	4.08458	9.61376	217.769	1.11858e-24	5.99151e-22	-21.2225	*	*	*	*	cpx_cand	4.77119
PA14_31930	PA14_31930	-	hypothetical protein	2781107..2781430	+	108	2.69708	2.41365	1.28935	5.66957	201.333	3.88589e-24	1.90797e-21	-20.7194	*	*	*	ns	non_cpx_cand	2.13336
PA14_54720	PA14_54720	-	hypothetical protein	4852169..4852426	-	86	3.5988	2.83034	1.69102	5.28458	157.121	4.59942e-22	2.0846e-19	-18.681	*	*	*	*	cpx_cand	2.70672
PA14_31950	PA14_31950	-	two-component sensor	2781439..2782857	-	473	1.90901	1.66088	0.920323	7.1211	148.448	1.14006e-21	4.79801e-19	-18.3189	*	*	*	ns	non_cpx_cand	1.49674
PA14_05530	PA14_05530	mexA	RND multidrug efflux membrane fusion protein MexA	486775..487926	+	384	2.64317	2.50488	2.23338	9.63282	132.829	9.09677e-21	3.57321e-18	-17.4469	*	*	*	*	cpx_cand	2.46048
PA14_58560	PA14_58560	-	oxidoreductase	5214554..5217106	-	851	2.74155	2.64278	1.80575	9.84513	82.1971	4.46033e-17	1.64252e-14	-13.7845	*	*	*	*	cpx_cand	2.3967
PA14_22710	PA14_22710	-	hypothetical protein	1975607..1976167	+	187	2.2028	2.13975	1.60409	7.87102	78.4591	9.82667e-17	3.40581e-14	-13.4678	*	*	*	ns	non_cpx_cand	1.98221
PA14_22720	PA14_22720	-	hypothetical protein	1976148..1976624	-	159	2.8566	2.71732	1.8841	7.85436	69.4577	7.57151e-16	2.47841e-13	-12.6058	*	*	*	ns	non_cpx_cand	2.486
PA14_18050	PA14_18050	-	hypothetical protein	1549571..1549993	-	141	1.20056	1.256	1.01975	7.42131	53.2114	5.68529e-14	1.76304e-11	-10.7537	*	*	*	ns	non_cpx_cand	1.15877
PA14_68840	PA14_68840	-	hypothetical protein	6140030..6140359	+	110	1.16043	0.515436	0.783882	5.97243	45.0585	6.9204e-13	2.03875e-10	-9.69064	*	*	*	ns	non_cpx_cand	0.819918
PA14_05540	PA14_05540	mexB	RND multidrug efflux transporter MexB	487942..491082	+	1047	1.34743	1.45185	1.45791	10.3227	43.9767	1.02938e-12	2.88814e-10	-9.53938	*	*	*	ns	non_cpx_cand	1.41907
PA14_52520	PA14_52520	-	hypothetical protein	4658346..4658876	-	177	0.714597	0.625529	0.642825	5.74826	38.9192	6.25912e-12	1.67631e-09	-8.77565	*	ns	ns	ns	ns	0.660984
PA14_04180	PA14_04180	-	hypothetical protein	374152..374502	+	117	2.03948	1.11608	1.32022	6.87772	38.9118	6.74655e-12	1.72829e-09	-8.76238	*	*	*	ns	non_cpx_cand	1.49193
PA14_52465	PA14_52465	-	hypothetical protein	4655845..4656360	+	172	1.17793	0.880959	0.905774	6.63688	34.3485	4.08964e-11	1.00401e-08	-7.99826	*	*	*	ns	non_cpx_cand	0.988221
PA14_53820	PA14_53820	-	hypothetical protein	4771821..4772588	-	256	1.27144	1.04667	1.23591	8.17251	34.1061	4.52172e-11	1.06568e-08	-7.97237	*	*	*	ns	non_cpx_cand	1.18467
PA14_52480	PA14_52480	-	hypothetical protein	4656406..4656891	-	162	1.23869	0.879735	1.17957	8.24218	32.922	7.44059e-11	1.68615e-08	-7.7731	*	*	*	ns	non_cpx_cand	1.09933
PA14_43900	PA14_43900	-	hypothetical protein	3908445..3908681	+	79	1.3802	0.617351	1.10976	6.95379	32.71	8.14568e-11	1.77757e-08	-7.75017	*	*	*	ns	non_cpx_cand	1.03577
PA14_04270	PA14_04270	-	transcriptional regulator	381627..382592	+	322	0.904677	0.392238	0.468473	6.33718	32.4037	8.74276e-11	1.83973e-08	-7.73525	*	ns	ns	ns	ns	0.588463
PA14_06010	PA14_06010	-	hypothetical protein	533749..534327	+	193	0.720797	0.466182	0.236243	6.43516	28.5336	5.02078e-10	1.02008e-07	-6.99136	*	ns	ns	ns	ns	0.474407
PA14_53500	PA14_53500	-	hypothetical protein	4743296..4744009	-	238	1.02624	0.909644	0.984892	8.16083	28.5726	5.20056e-10	1.02139e-07	-6.99081	*	*	*	ns	non_cpx_cand	0.973592
PA14_54710	PA14_54710	-	transcriptional regulator	4851251..4852165	+	305	2.16943	1.2011	0.419551	6.44941	28.0762	6.57461e-10	1.2496e-07	-6.90323	*	*	*	ns	non_cpx_cand	1.26336
PA14_05550	PA14_05550	oprM	major intrinsic multiple antibiotic resistance efflux outer membrane protein OprM precursor	491084..492541	+	486	0.782278	1.05628	0.831724	9.44601	26.1407	1.60525e-09	2.95567e-07	-6.52934	*	*	*	ns	non_cpx_cand	0.890094
PA14_08060	PA14_08060	-	tail fiber assembly protein	693583..694041	+	153	0.991432	0.99938	1.61648	8.52823	26.1406	1.68563e-09	3.00961e-07	-6.52149	*	*	*	ns	non_cpx_cand	1.20243
PA14_24310	PA14_24310	-	BNR/Asp-box repeat-containing protein	2111927..2113024	+	366	0.465825	0.570434	0.320984	6.65903	25.9474	1.76859e-09	3.06486e-07	-6.51359	*	ns	ns	ns	ns	0.452415
PA14_08070	PA14_08070	-	phage tail sheath protein	694084..695244	+	387	0.982614	1.0015	1.3086	11.2162	25.49	2.22986e-09	3.75381e-07	-6.42553	*	*	*	ns	non_cpx_cand	1.09757
PA14_31850	PA14_31850	-	hypothetical protein	2770365..2771798	-	478	0.735365	0.282982	0.278031	6.28486	25.2826	2.47702e-09	3.97627e-07	-6.40052	*	ns	ns	*	cpx	0.432126
PA14_29710	PA14_29710	-	hypothetical protein	2573273..2573581	+	103	1.0134	0.688034	1.02278	6.16796	25.3594	2.49698e-09	3.97627e-07	-6.40052	*	*	*	ns	non_cpx_cand	0.908071
PA14_07980	PA14_07980	-	hypothetical protein	687357..687716	+	120	1.12521	1.07641	1.19394	8.96454	24.6719	3.55166e-09	5.25374e-07	-6.27953	*	*	*	ns	non_cpx_cand	1.13185
PA14_52490	PA14_52490	-	hypothetical protein	4656944..4657447	-	168	1.13066	1.23169	1.22662	7.50667	24.6646	3.56503e-09	5.25374e-07	-6.27953	*	*	*	ns	non_cpx_cand	1.19633
PA14_08320	PA14_08320	-	hypothetical protein	713513..713815	+	101	0.880862	0.915432	1.28469	7.68649	24.6637	3.5667e-09	5.25374e-07	-6.27953	*	*	*	ns	non_cpx_cand	1.02699
PA14_12630	PA14_12630	-	ATP-dependent helicase	1082719..1085211	+	831	0.771967	0.555407	0.303841	8.49303	24.0589	4.67502e-09	6.71834e-07	-6.17274	*	ns	ns	ns	ns	0.543738
PA14_07970	PA14_07970	-	hypothetical protein	687109..687309	+	67	1.09134	1.09568	1.08678	7.51129	23.9563	5.15971e-09	7.23834e-07	-6.14036	*	*	*	ns	non_cpx_cand	1.09127
PA14_08090	PA14_08090	-	phage tail tube protein	695257..695760	+	168	1.01459	1.07992	1.36773	10.4013	23.8755	5.35361e-09	7.33569e-07	-6.13456	*	*	*	ns	non_cpx_cand	1.15408
PA14_41280	PA14_41280	-	beta-lactamase	3684343..3686175	+	611	0.222502	0.467714	0.365603	7.13659	23.2106	7.35005e-09	9.84239e-07	-6.0069	*	ns	ns	ns	ns	0.351939
PA14_08120	PA14_08120	-	tail length determinator protein	696289..698526	+	746	0.911069	0.950742	1.39524	11.5385	22.3986	1.15297e-08	1.50962e-06	-5.82113	*	*	*	ns	non_cpx_cand	1.08569
PA14_22700	PA14_22700	-	ferredoxin	1975171..1975542	+	124	0.969237	1.15952	0.649497	6.10079	22.341	1.23097e-08	1.57671e-06	-5.80225	*	*	*	ns	non_cpx_cand	0.926085
PA14_52500	PA14_52500	-	hypothetical protein	4657539..4657814	-	92	0.995977	0.86489	0.981251	6.11165	22.1785	1.34634e-08	1.68779e-06	-5.77268	*	ns	ns	ns	ns	0.947373
PA14_08240	PA14_08240	-	hypothetical protein	703411..705246	+	612	0.939672	0.94105	1.2436	10.9377	22.0752	1.38493e-08	1.7e-06	-5.76955	*	*	*	ns	non_cpx_cand	1.04144
PA14_08010	PA14_08010	-	hypothetical protein	689063..689620	+	186	0.962258	0.822952	1.09135	9.07652	21.8873	1.58244e-08	1.90281e-06	-5.72061	*	*	*	ns	non_cpx_cand	0.958854
PA14_08040	PA14_08040	-	phage tail protein	690976..691509	+	178	0.938234	0.941042	1.30541	9.1818	21.702	1.75502e-08	2.06812e-06	-5.68442	*	*	*	ns	non_cpx_cand	1.06156
PA14_08310	PA14_08310	-	hypothetical protein	712461..713513	+	351	0.865877	1.03479	1.38187	9.532	21.5524	1.90873e-08	2.20515e-06	-5.65656	*	*	*	ns	non_cpx_cand	1.09418
PA14_08260	PA14_08260	-	minor tail protein L	705588..706283	+	232	0.865785	0.971243	1.21605	8.91487	21.3558	2.13251e-08	2.4163e-06	-5.61685	*	*	*	ns	non_cpx_cand	1.01769
PA14_08210	PA14_08210	-	hypothetical protein	702227..702721	+	165	1.09462	1.21597	1.36501	9.97624	21.2395	2.27774e-08	2.49916e-06	-5.60221	*	*	*	ns	non_cpx_cand	1.2252
PA14_08050	PA14_08050	-	tail fiber protein	691511..693586	+	692	0.950662	0.962567	1.50847	10.743	21.2297	2.29048e-08	2.49916e-06	-5.60221	*	*	*	ns	non_cpx_cand	1.14057
PA14_08100	PA14_08100	-	hypothetical protein	695775..696119	+	115	0.938127	1.04273	1.43925	9.04567	20.8962	2.77031e-08	2.93823e-06	-5.53191	*	*	*	ns	non_cpx_cand	1.14003
PA14_08330	PA14_08330	-	hypothetical protein	713812..714042	+	77	0.930788	1.08507	1.19838	7.61539	20.8669	2.81711e-08	2.93823e-06	-5.53191	*	*	*	ns	non_cpx_cand	1.07141
PA14_54410	PA14_54410	mucB	negative regulator for alginate biosynthesis MucB	4824497..4825447	-	317	0.79633	0.772867	0.722184	8.35979	20.8294	2.84248e-08	2.93823e-06	-5.53191	*	ns	ns	ns	ns	0.763794
PA14_08300	PA14_08300	-	phage-related protein, tail component	707772..711431	+	1220	0.854506	0.922064	1.2275	11.1985	20.7346	2.93743e-08	2.98403e-06	-5.5252	*	*	*	ns	non_cpx_cand	1.00136
PA14_08250	PA14_08250	-	hypothetical protein	705239..705580	+	114	0.878968	0.951493	1.26164	8.25374	20.3259	3.85124e-08	3.84602e-06	-5.41499	*	*	*	ns	non_cpx_cand	1.0307
PA14_14975	PA14_14975	-	hypothetical protein	1271156..1271743	+	196	0.969902	0.896917	0.390808	6.10742	20.09	4.42034e-08	4.33833e-06	-5.36268	*	ns	ns	ns	ns	0.752542
PA14_08140	PA14_08140	-	hypothetical protein	699383..699589	+	69	0.837885	0.864329	1.30536	7.17729	20.0462	4.53543e-08	4.33833e-06	-5.36268	*	*	*	ns	non_cpx_cand	1.00252
PA14_08270	PA14_08270	-	hypothetical protein	706286..707056	+	257	0.795291	0.959249	1.15362	8.82709	20.0351	4.56511e-08	4.33833e-06	-5.36268	*	*	*	ns	non_cpx_cand	0.969386
PA14_08230	PA14_08230	-	hypothetical protein	703110..703364	+	85	1.02793	1.09952	1.217	8.7865	19.8838	4.99066e-08	4.66745e-06	-5.33092	*	*	*	ns	non_cpx_cand	1.11482
PA14_54430	PA14_54430	algU	RNA polymerase sigma factor AlgU	4826072..4826653	-	194	1.10256	1.13683	1.1207	9.18822	19.7911	5.27152e-08	4.85309e-06	-5.31398	*	*	*	ns	non_cpx_cand	1.12003
PA14_08150	PA14_08150	-	phage late control gene D protein	699647..700636	+	330	0.783136	0.98176	1.31819	9.35429	19.6034	5.89243e-08	5.34126e-06	-5.27236	*	*	*	ns	non_cpx_cand	1.0277
PA14_08030	PA14_08030	-	phage baseplate assembly protein	690096..690983	+	296	0.911902	1.00107	1.31541	9.33823	19.1665	7.6546e-08	6.69719e-06	-5.17411	*	*	*	ns	non_cpx_cand	1.07613
PA14_42340	PA14_42340	pscD	type III export protein PscD	3772204..3773502	-	433	-0.912578	-0.817213	-0.551105	6.39603	19.1624	7.67327e-08	6.69719e-06	-5.17411	*	ns	ns	ns	ns	-0.760299
PA14_08220	PA14_08220	-	hypothetical protein	702733..703080	+	116	1.03747	1.17067	1.42962	9.63525	19.1504	7.72928e-08	6.69719e-06	-5.17411	*	*	*	ns	non_cpx_cand	1.21259
PA14_08280	PA14_08280	-	bacteriophage protein	707111..707713	+	201	0.85023	1.05264	1.26494	8.74384	18.8737	9.13885e-08	7.80378e-06	-5.10769	*	*	*	ns	non_cpx_cand	1.05593
PA14_08110	PA14_08110	-	hypothetical protein	696088..696198	+	37	0.939513	1.19729	1.54832	6.17188	18.81	9.50043e-08	7.99665e-06	-5.09709	*	*	*	ns	non_cpx_cand	1.22837
PA14_08020	PA14_08020	-	bacteriophage protein	689773..690099	+	109	0.956477	1.01494	1.31295	8.45576	18.6207	1.06655e-07	8.8509e-06	-5.05301	*	*	*	ns	non_cpx_cand	1.09479
PA14_08130	PA14_08130	-	hypothetical protein	698536..699408	+	291	0.790576	0.900333	1.28383	9.22532	18.5861	1.08937e-07	8.91469e-06	-5.04989	*	*	*	ns	non_cpx_cand	0.991581
PA14_54420	PA14_54420	mucA	anti-sigma factor MucA	4825456..4826040	-	195	0.988259	1.00243	0.974218	8.56404	18.124	1.44931e-07	1.16763e-05	-4.93269	*	*	*	ns	non_cpx_cand	0.988303
PA14_06040	PA14_06040	-	hypothetical protein	535279..535983	+	235	0.784373	0.682446	0.445518	6.14573	18.091	1.46648e-07	1.16763e-05	-4.93269	*	ns	ns	ns	ns	0.637446
PA14_14550	PA14_14550	-	hypothetical protein	1244088..1244495	+	136	0.928926	1.13116	1.23571	10.6916	17.5394	2.09211e-07	1.64356e-05	-4.78421	*	*	*	ns	non_cpx_cand	1.0986
PA14_53770	PA14_53770	-	hypothetical protein	4766533..4767828	+	432	0.694723	0.492722	0.477605	6.58954	17.4089	2.24031e-07	1.73683e-05	-4.76024	*	ns	ns	ns	ns	0.555016
PA14_14660	PA14_14660	-	hypothetical protein	1250522..1251070	+	183	1.05585	1.06609	0.808921	7.90186	17.3271	2.3944e-07	1.83219e-05	-4.73703	*	*	*	ns	non_cpx_cand	0.976952
PA14_08200	PA14_08200	-	hypothetical protein	701926..702213	+	96	0.858138	1.14627	1.2133	7.47323	16.9468	3.0564e-07	2.30876e-05	-4.63662	*	*	*	ns	non_cpx_cand	1.07257
PA14_08160	PA14_08160	-	lytic enzyme	700669..701298	+	210	0.776441	0.959501	1.14313	8.28652	16.8376	3.28009e-07	2.44637e-05	-4.61148	*	*	*	ns	non_cpx_cand	0.959692
PA14_24440	PA14_24440	-	lipoprotein	2129153..2129770	+	206	0.66133	0.600973	0.330964	5.36809	16.5101	3.94532e-07	2.90573e-05	-4.53675	*	ns	ns	ns	ns	0.531089
PA14_53780	PA14_53780	-	MFS family transporter	4767825..4769072	+	416	0.706767	0.377527	0.486011	7.32618	16.2498	4.76407e-07	3.46542e-05	-4.46024	*	ns	ns	ns	ns	0.523435
PA14_07950	PA14_07950	prtN	transcriptional regulator PrtN	685467..685781	-	105	0.812806	1.03522	1.00428	6.81305	16.2287	4.8859e-07	3.5107e-05	-4.45461	*	*	*	ns	non_cpx_cand	0.950769
PA14_08190	PA14_08190	-	hypothetical protein	701654..701911	+	86	0.865139	0.922025	1.06953	7.02457	15.9045	6.06051e-07	4.30223e-05	-4.36631	*	*	*	ns	non_cpx_cand	0.952232
PA14_58550	PA14_58550	lpxO1	lipopolysaccharide biosynthetic protein LpxO1	5213357..5214256	+	300	0.486067	0.721734	0.579448	7.31696	15.4546	8.204e-07	5.75218e-05	-4.24017	*	ns	ns	ns	ns	0.595749
PA14_53830	PA14_53830	-	hypothetical protein	4773215..4773610	-	132	0.681527	0.694571	0.506122	7.16573	15.4378	8.29829e-07	5.75218e-05	-4.24017	*	ns	ns	ns	ns	0.627407
PA14_42500	PA14_42500	pcrD	type III secretory apparatus protein PcrD	3783280..3785400	-	707	-0.675272	-0.642392	-0.499058	6.92315	15.2856	9.20343e-07	6.30542e-05	-4.20029	*	ns	ns	ns	ns	-0.605574
PA14_08000	PA14_08000	-	hypothetical protein	688551..689066	+	172	0.882132	1.06903	1.31533	8.5651	15.1908	9.81894e-07	6.64979e-05	-4.17719	*	*	*	ns	non_cpx_cand	1.08883
PA14_42300	PA14_42300	pscG	type III export protein PscG	3771428..3771775	-	116	-0.815608	-0.541663	-0.536737	4.75403	14.9763	1.10924e-06	7.42684e-05	-4.1292	*	ns	ns	ns	ns	-0.631336
PA14_14540	PA14_14540	-	hypothetical protein	1243940..1244128	+	63	0.834754	0.995829	1.03732	6.56505	14.8638	1.22966e-06	8.1406e-05	-4.08934	*	*	*	ns	non_cpx_cand	0.955967
PA14_51360	PA14_51360	phnA	anthranilate synthase component I	4564368..4565960	-	531	-1.03052	-1.00565	-0.91352	8.59841	14.236	1.9076e-06	0.000124884	-3.90349	*	*	*	ns	non_cpx_cand	-0.983231
PA14_06980	PA14_06980	-	hypothetical protein	605219..606244	-	342	0.420416	0.222254	0.0811627	7.20308	14.0682	2.09901e-06	0.000135905	-3.86676	*	ns	ns	ns	ns	0.241277
PA14_52530	PA14_52530	-	transcriptional regulator	4659047..4659760	+	238	0.380322	0.478461	0.568291	7.13496	14.0092	2.21594e-06	0.000141916	-3.84797	*	ns	ns	ns	ns	0.475691
PA14_66880	PA14_66880	-	hypothetical protein	5973082..5973498	-	139	0.624151	0.476866	0.855202	6.28419	13.6267	2.94867e-06	0.000186813	-3.72859	*	ns	ns	ns	ns	0.652073
PA14_69070	PA14_69070	-	ABC transporter ATP-binding protein/permease	6159295..6162045	-	917	-0.256785	-0.351703	-0.158415	7.90148	13.3867	3.43338e-06	0.000215207	-3.66714	*	ns	ns	ns	ns	-0.255634
PA14_40310	PA14_40310	-	acyl carrier protein	3601464..3601703	-	80	-0.548795	-0.850015	-0.687007	5.32464	13.3249	3.644e-06	0.000226005	-3.64588	*	ns	ns	ns	ns	-0.695272
PA14_19940	PA14_19940	-	hypothetical protein	1718381..1718965	-	195	0.609717	0.311049	0.205587	6.06643	13.2609	3.76497e-06	0.000231075	-3.63625	*	ns	ns	ns	ns	0.375451
PA14_01780	PA14_01780	-	nucleoside 2-deoxyribosyltransferase	163296..163922	-	209	-0.462285	-0.671962	-0.436102	6.42037	13.2021	4.00419e-06	0.000243224	-3.61399	*	ns	ns	ns	ns	-0.52345
PA14_17540	PA14_17540	recX	recombination regulator RecX	1506451..1506912	+	154	0.395589	0.637946	0.471997	6.81567	13.1469	4.17131e-06	0.000250789	-3.60069	*	ns	ns	ns	ns	0.501844
PA14_63010	PA14_63010	recN	DNA repair protein RecN	5621858..5623534	+	559	0.464021	0.508682	0.536179	8.40969	13.033	4.45362e-06	0.000265058	-3.57666	*	ns	ns	ns	ns	0.502961
PA14_72890	PA14_72890	-	transcriptional regulator	6491340..6492074	+	245	0.361138	0.400181	0.149101	6.63722	12.8478	5.11038e-06	0.000301104	-3.52128	*	ns	ns	ns	ns	0.303473
PA14_25160	PA14_25160	lexA	LexA repressor	2200840..2201454	-	205	0.532652	0.767677	0.955486	7.6637	12.6384	6.09936e-06	0.000355816	-3.44877	*	ns	ns	ns	ns	0.751938
PA14_42360	PA14_42360	pscB	type III export apparatus protein	3775306..3775728	-	141	-0.785734	-0.611259	-0.526382	5.24671	12.0979	9.06929e-06	0.000517847	-3.2858	*	ns	ns	ns	ns	-0.641125
PA14_63150	PA14_63150	pmrA	two-component response regulator	5635995..5636660	+	222	0.309335	0.373874	0.675454	7.51308	12.1018	9.07701e-06	0.000517847	-3.2858	*	ns	ns	ns	ns	0.452888
PA14_01490	PA14_01490	-	hemolysin	139831..140241	+	137	-0.715963	-0.575494	-0.575593	6.48736	12.1035	9.14054e-06	0.000517847	-3.2858	*	ns	ns	ns	ns	-0.62235
PA14_13420	PA14_13420	-	hypothetical protein	1153904..1154365	+	154	0.375146	0.677821	0.323709	5.83267	11.8313	1.10586e-05	0.000620545	-3.20723	*	ns	ns	ns	ns	0.458892
PA14_03450	PA14_03450	gabT	4-aminobutyrate aminotransferase	315359..316639	+	427	0.237095	0.329718	0.466577	7.87352	11.7997	1.13319e-05	0.000629882	-3.20074	*	ns	ns	ns	ns	0.344463
PA14_58650	PA14_58650	-	chemotaxis transducer	5225436..5227457	-	674	0.47966	0.642791	0.34914	7.89373	11.6673	1.26881e-05	0.000698673	-3.15573	*	ns	ns	ns	ns	0.49053
PA14_63120	PA14_63120	-	hypothetical protein	5634070..5635119	+	350	0.389517	0.600316	0.939836	9.00579	11.6208	1.32423e-05	0.000722443	-3.1412	*	ns	ns	ns	ns	0.643223
PA14_42480	PA14_42480	pcrG	regulator in type III secretion	3782525..3782821	-	99	-1.13586	-0.800584	-0.551385	5.91063	11.6106	1.3366e-05	0.000722501	-3.14116	*	*	*	ns	non_cpx_cand	-0.829275
PA14_07990	PA14_07990	-	hypothetical protein	688080..688529	+	150	0.847827	0.847806	1.05467	7.79991	11.5741	1.3751e-05	0.000736556	-3.13279	*	*	*	ns	non_cpx_cand	0.916768
PA14_42510	PA14_42510	-	hypothetical protein	3785397..3785726	-	110	-1.14195	-1.04437	-0.534409	4.52859	11.4638	1.49875e-05	0.000793316	-3.10055	*	*	*	ns	non_cpx_cand	-0.90691
PA14_07960	PA14_07960	prtR	transcriptional regulator PrtR	685881..686651	-	257	0.626789	0.691849	0.671112	7.14681	11.456	1.508e-05	0.000793316	-3.10055	*	ns	ns	ns	ns	0.66325
PA14_53800	PA14_53800	mntH2	manganese transport protein MntH	4769911..4771227	+	439	0.764292	0.352454	0.368385	7.10477	11.41	1.5633e-05	0.000815132	-3.08877	*	ns	ns	ns	ns	0.495044
PA14_21540	PA14_21540	-	3-oxoacyl-ACP synthase	1867837..1868889	+	351	0.256026	0.412113	0.562307	7.19172	11.3305	1.64791e-05	0.000851708	-3.06971	*	ns	ns	ns	ns	0.410149
PA14_42350	PA14_42350	pscC	Type III secretion outer membrane protein PscC precursor	3773504..3775306	-	601	-0.771852	-0.476332	-0.421108	6.96912	11.2932	1.71362e-05	0.000877968	-3.05652	*	ns	ns	ns	ns	-0.556431
PA14_52510	PA14_52510	-	hypothetical protein	4657807..4658181	-	125	0.838331	0.8	0.729588	6.21048	11.2352	1.79378e-05	0.000911116	-3.04043	*	ns	ns	ns	ns	0.789306
PA14_48090	PA14_48090	aprF	alkaline protease secretion outer membrane protein AprF precursor	4279323..4280768	-	482	-0.345492	-0.557594	-0.239791	6.10631	11.095	1.97072e-05	0.000988663	-3.00495	*	ns	ns	ns	ns	-0.380959
PA14_48100	PA14_48100	aprE	alkaline protease secretion protein AprE	4280772..4282070	-	433	-0.283917	-0.478737	-0.113491	6.34684	11.0891	1.98001e-05	0.000988663	-3.00495	*	ns	ns	ns	ns	-0.292049
PA14_06990	PA14_06990	-	hypothetical protein	606248..606856	-	203	0.401852	0.357907	0.4902	5.87084	11.0488	2.04469e-05	0.00101238	-2.99466	*	ns	ns	ns	ns	0.416653
PA14_42550	PA14_42550	popN	Type III secretion outer membrane protein PopN precursor	3786710..3787576	-	289	-0.963676	-0.755413	-0.494813	6.24284	10.9685	2.21648e-05	0.00108829	-2.96325	*	ns	ns	ns	ns	-0.737967
PA14_25195	PA14_25195	nagZ	beta-hexosaminidase	2202589..2203587	+	333	0.256327	0.328017	0.35833	7.09329	10.8094	2.4768e-05	0.00120606	-2.91863	*	ns	ns	ns	ns	0.314225
PA14_59220	PA14_59220	-	pyocin S5	5275324..5276820	+	499	0.497024	0.553797	0.894991	8.83043	10.8092	2.51777e-05	0.00121596	-2.91508	*	ns	ns	ns	ns	0.648604
PA14_51350	PA14_51350	phnB	anthranilate synthase component II	4563788..4564390	-	201	-0.660157	-0.613406	-0.298566	6.97273	10.7284	2.68679e-05	0.00128704	-2.89041	*	ns	ns	ns	ns	-0.524043
PA14_51380	PA14_51380	pqsE	quinolone signal response protein	4566077..4566982	-	302	-1.03518	-1.08132	-0.982843	8.54241	10.6786	2.79681e-05	0.00132894	-2.8765	*	*	*	ns	non_cpx_cand	-1.03311
PA14_19950	PA14_19950	-	hypothetical protein	1719001..1719267	-	89	0.587779	0.740043	0.852482	6.20912	10.6288	2.91147e-05	0.00137235	-2.86253	*	ns	ns	ns	ns	0.726768
PA14_42290	PA14_42290	pscH	type III export protein PscH	3771000..3771431	-	144	-0.918384	-0.832304	-0.602756	4.66534	10.5188	3.183e-05	0.00147832	-2.83023	*	ns	ns	ns	ns	-0.784482
PA14_53810	PA14_53810	-	hypothetical protein	4771279..4771752	-	158	0.409264	0.548967	0.73371	5.59763	10.5096	3.18647e-05	0.00147832	-2.83023	*	ns	ns	ns	ns	0.56398
PA14_17530	PA14_17530	recA	recombinase A	1505405..1506445	+	347	0.542149	0.607519	0.8166	9.41626	10.494	3.23384e-05	0.00148858	-2.82723	*	ns	ns	ns	ns	0.655423
PA14_48940	PA14_48940	coaB	coat protein B of bacteriophage Pf1)	4350851..4351099	-	83	0.638389	1.11703	1.23927	5.06106	10.3507	3.65001e-05	0.00165627	-2.78087	*	*	*	ns	non_cpx_cand	0.998232
PA14_42250	PA14_42250	pscL	type III secretion system protein	3768667..3769311	-	215	-0.775574	-0.480146	-0.38986	5.57749	10.3408	3.65437e-05	0.00165627	-2.78087	*	ns	ns	ns	ns	-0.548527
PA14_23680	PA14_23680	ibpA	heat-shock protein IbpA	2059122..2059571	+	150	0.604917	0.973139	1.04826	8.55403	10.2858	3.84909e-05	0.00173121	-2.76165	*	*	*	ns	non_cpx_cand	0.875439
PA14_66875	PA14_66875	phaF	polyhydroxyalkanoate synthesis protein PhaF	5972142..5973071	-	310	0.563187	0.47646	0.704912	8.34286	10.0124	4.82129e-05	0.00214985	-2.66759	*	ns	ns	ns	ns	0.58152
PA14_42520	PA14_42520	-	hypothetical protein	3785731..3786096	-	122	-1.02517	-1.23058	-0.576415	4.56858	10.0045	4.85286e-05	0.00214985	-2.66759	*	*	*	ns	non_cpx_cand	-0.944057
PA14_24330	PA14_24330	-	hypothetical protein	2113036..2115417	+	794	0.276846	0.318991	0.465781	7.07608	9.94744	5.01532e-05	0.00220524	-2.65654	*	ns	ns	ns	ns	0.353873
PA14_55980	PA14_55980	-	hypothetical protein	4996812..4998302	-	497	0.313233	0.220031	0.277153	7.23397	9.85764	5.40544e-05	0.00235917	-2.62724	*	ns	ns	ns	ns	0.270139
PA14_58670	PA14_58670	ampD	N-acetyl-anhydromuranmyl-L-alanine amidase	5228480..5229046	-	189	0.344557	0.376218	0.46872	4.96009	9.80062	5.66952e-05	0.00245278	-2.61034	*	ns	ns	ns	ns	0.396498
PA14_67460	PA14_67460	-	lipoprotein	6023780..6024037	-	86	0.60379	0.601002	0.680221	5.88651	9.81043	5.70317e-05	0.00245278	-2.61034	*	ns	ns	ns	ns	0.628338
PA14_36330	PA14_36330	hcnA	hydrogen cyanide synthase HcnA	3236066..3236380	-	105	-0.672381	-1.34477	-0.461359	3.49086	9.76654	5.91628e-05	0.002526	-2.59757	*	*	*	ns	non_cpx_cand	-0.826169
PA14_22310	PA14_22310	-	hypothetical protein	1942532..1943893	-	454	0.227377	0.221661	0.504989	6.31424	9.68425	6.2513e-05	0.00263632	-2.579	*	ns	ns	ns	ns	0.318009
PA14_63130	PA14_63130	-	hypothetical protein	5635122..5635982	+	287	0.39638	0.462859	0.699882	7.97042	9.69833	6.26416e-05	0.00263632	-2.579	*	ns	ns	ns	ns	0.519707
PA14_64480	PA14_64480	osmE	DNA-binding transcriptional activator OsmE	5744232..5744576	+	115	0.749302	0.0339579	0.609597	5.69383	9.64572	6.52249e-05	0.00272557	-2.56454	*	ns	ns	ns	ns	0.464286
PA14_23790	PA14_23790	leuB	3-isopropylmalate dehydrogenase	2066538..2067620	+	361	0.301626	0.218303	0.272933	5.95164	9.60261	6.69664e-05	0.00274698	-2.56114	*	ns	ns	ns	ns	0.264287
PA14_42530	PA14_42530	-	type III secretion protein	3786093..3786464	-	124	-0.79096	-0.767626	-0.643138	4.38409	9.61665	6.7092e-05	0.00274698	-2.56114	*	ns	ns	ns	ns	-0.733908
PA14_67090	PA14_67090	mdoG	glucan biosynthesis protein G	5988232..5989809	-	526	0.434716	0.508048	0.726453	8.21888	9.61587	6.7136e-05	0.00274698	-2.56114	*	ns	ns	ns	ns	0.556406
PA14_36310	PA14_36310	hcnC	hydrogen cyanide synthase HcnC	3233419..3234672	-	418	-0.538822	-0.754655	-0.357953	5.73789	9.58708	6.87718e-05	0.00279451	-2.55369	*	ns	ns	ns	ns	-0.550477
PA14_69470	PA14_69470	algR	alginate biosynthesis regulatory protein AlgR	6194758..6195504	-	249	0.467155	0.517207	0.557601	7.4094	9.554	7.07291e-05	0.00285435	-2.54449	*	ns	ns	ns	ns	0.513987
PA14_04300	PA14_04300	-	hypothetical protein	384875..385207	-	111	0.532485	0.587765	0.482219	6.83417	9.48085	7.52398e-05	0.00301414	-2.52084	*	ns	ns	ns	ns	0.534156
PA14_51420	PA14_51420	pqsB	PqsB	4569071..4569922	-	284	-0.847719	-1.01618	-0.625333	7.59436	9.47346	7.57117e-05	0.00301414	-2.52084	*	*	*	ns	non_cpx_cand	-0.829745
PA14_54400	PA14_54400	mucC	positive regulator for alginate biosynthesis MucC	4824045..4824500	-	152	0.55985	0.579174	0.483195	7.33949	9.3891	8.13262e-05	0.00321593	-2.49269	*	ns	ns	ns	ns	0.54074
PA14_34100	PA14_34100	hsiJ3	HsiJ3	3030453..3031784	+	444	-0.513419	-0.519248	-0.51741	6.05101	9.35941	8.3405e-05	0.00327615	-2.48464	*	ns	ns	ns	ns	-0.516692
PA14_37590	PA14_37590	kynB	kynurenine formamidase, KynB	3345406..3346047	+	214	-0.495483	-0.524816	-0.259013	5.28916	9.2793	8.8141e-05	0.00343925	-2.46354	*	ns	ns	ns	ns	-0.426438
PA14_13940	PA14_13940	-	S-type pyocin protein	1196245..1197924	+	560	0.537021	0.529073	0.771512	8.84198	9.27827	8.93743e-05	0.00345535	-2.46151	*	ns	ns	ns	ns	0.612535
PA14_54210	PA14_54210	-	ATP-dependent protease	4809758..4812157	+	800	0.262027	0.588038	0.71459	8.97035	9.26649	8.97265e-05	0.00345535	-2.46151	*	ns	ns	ns	ns	0.521552
PA14_49520	PA14_49520	pyoS3A	pyocin killing protein	4403159..4405534	-	792	0.567656	0.586545	0.76192	9.74329	9.26143	9.03472e-05	0.00345666	-2.46134	*	ns	ns	ns	ns	0.638707
PA14_26330	PA14_26330	-	AraC family transcriptional regulator	2296065..2296901	+	279	-0.32238	-0.356546	-0.491426	5.93187	9.20116	9.42447e-05	0.00358251	-2.44581	*	ns	ns	ns	ns	-0.390117
PA14_42580	PA14_42580	pscO	translocation protein in type III secretion	3789086..3789562	+	159	-0.663184	-0.829975	-0.589238	4.6039	9.19633	9.58593e-05	0.00361678	-2.44168	*	ns	ns	ns	ns	-0.694132
PA14_18300	PA14_18300	-	nucleotide sugar dehydrogenase	1569445..1570839	-	465	0.269735	0.522956	0.520023	8.54165	9.17514	9.63739e-05	0.00361678	-2.44168	*	ns	ns	ns	ns	0.437571
PA14_67065	PA14_67065	mdoH	glucosyltransferase MdoH	5985654..5988239	-	862	0.284766	0.306506	0.337232	8.89167	9.05514	0.000106866	0.00398517	-2.39955	*	ns	ns	ns	ns	0.309502
PA14_01760	PA14_01760	nuh	nonspecific ribonucleoside hydrolase	161387..162376	+	330	-0.0902202	-0.37999	-0.00242521	6.77148	8.96028	0.000116006	0.00429877	-2.36666	*	ns	ns	ns	ns	-0.157545
PA14_25210	PA14_25210	-	5'-methylthioadenosine phosphorylase	2203599..2204336	+	246	0.31438	0.31933	0.456989	6.76138	8.92876	0.000119383	0.00439629	-2.35691	*	ns	ns	ns	ns	0.363566
PA14_42610	PA14_42610	pscQ	type III secretion system protein	3790665..3791594	+	310	-0.735764	-0.962638	-0.56082	5.13038	8.93406	0.00012014	0.00439669	-2.35687	*	ns	ns	ns	ns	-0.753074
PA14_40300	PA14_40300	-	hypothetical protein	3600755..3601180	-	142	-0.599141	-1.0255	-0.429724	4.38891	8.9239	0.000121202	0.00440816	-2.35574	*	*	*	ns	non_cpx_cand	-0.684788
PA14_51390	PA14_51390	pqsD	3-oxoacyl-ACP synthase	4566976..4567989	-	338	-0.946417	-0.929708	-0.820906	8.36359	8.81993	0.000132647	0.00479482	-2.31923	*	ns	ns	ns	ns	-0.89901
PA14_44290	PA14_44290	acnA	aconitate hydratase	3940471..3943203	+	911	0.296322	0.0792354	0.218182	7.22538	8.76623	0.000137346	0.00493439	-2.30677	*	ns	ns	ns	ns	0.197913
PA14_21830	PA14_21830	-	hypothetical protein	1897888..1898319	+	144	0.449704	0.522016	0.60013	5.27246	8.75082	0.000139392	0.00497757	-2.30298	*	ns	ns	ns	ns	0.52395
PA14_60760	PA14_60760	-	hypothetical protein	5414255..5415532	-	426	-0.296511	-0.619666	-0.437468	6.51359	8.69308	0.000148161	0.00525501	-2.27943	*	ns	ns	ns	ns	-0.451215
PA14_17550	PA14_17550	-	hypothetical protein	1506934..1508004	-	357	0.245733	0.533335	0.383476	6.91021	8.68435	0.000148946	0.00525501	-2.27943	*	ns	ns	ns	ns	0.387515
PA14_66790	PA14_66790	hslU	ATP-dependent protease ATP-binding subunit HslU	5964522..5965865	+	448	0.280732	0.51347	0.780309	8.98502	8.67584	0.000149929	0.00525824	-2.27916	*	ns	ns	ns	ns	0.524837
PA14_50340	PA14_50340	flgL	flagellar hook-associated protein FlgL	4474369..4475688	-	440	0.155925	0.520557	0.618806	6.08401	8.64703	0.000154201	0.00537605	-2.26954	*	ns	ns	ns	ns	0.431763
PA14_22290	PA14_22290	vacJ	hypothetical protein	1941725..1942528	-	268	0.316015	0.38165	0.483345	5.68176	8.57498	0.000162433	0.00562973	-2.24951	*	ns	ns	ns	ns	0.39367
PA14_08350	PA14_08350	trpD	anthranilate phosphoribosyltransferase	715068..716117	+	350	0.322298	0.540948	0.759167	8.21162	8.57622	0.000164141	0.00565566	-2.24752	*	ns	ns	ns	ns	0.540804
PA14_62970	PA14_62970	dnaK	molecular chaperone DnaK	5619127..5621040	-	638	0.438068	0.559223	1.14489	11.3571	8.56524	0.000165674	0.00567531	-2.24601	*	*	*	ns	non_cpx_cand	0.714059
PA14_53950	PA14_53950	prpC	methylcitrate synthase	4783274..4784401	+	376	0.236323	0.280665	0.339762	6.48217	8.47829	0.0001769	0.00602484	-2.22005	*	ns	ns	ns	ns	0.285583
PA14_10550	PA14_10550	-	sulfite or nitrite reductas	908648..910321	+	558	-0.337844	-0.548699	-0.523948	7.13491	8.44869	0.000183657	0.00621901	-2.20628	*	ns	ns	ns	ns	-0.470164
PA14_54390	PA14_54390	mucD	serine protease MucD	4822581..4824005	-	475	0.54146	0.572305	0.785648	9.97727	8.37555	0.00019556	0.00656255	-2.18293	*	ns	ns	ns	ns	0.633138
PA14_05130	PA14_05130	-	hypothetical protein	448962..449555	-	198	0.398304	0.555504	0.613238	5.74846	8.37481	0.00019603	0.00656255	-2.18293	*	ns	ns	ns	ns	0.522349
PA14_24445	PA14_24445	gdhB	NAD-dependent glutamate dehydrogenase	2130044..2134906	+	1621	0.206125	0.387073	0.689267	9.81445	8.25831	0.000215081	0.00715965	-2.14511	*	ns	ns	ns	ns	0.427488
PA14_18350	PA14_18350	-	bifunctional UDP-glucuronic acid decarboxylase/UDP-4-amino-4-deoxy-L-arabinose formyltransferase	1574120..1576108	-	663	0.332685	0.52846	0.522697	9.19489	8.2364	0.000219329	0.00724577	-2.13992	*	ns	ns	ns	ns	0.461281
PA14_63110	PA14_63110	-	S-adenosylmethionine decarboxylase	5633510..5633992	+	161	0.474027	0.627295	0.714008	9.76058	8.23907	0.000220541	0.00724577	-2.13992	*	ns	ns	ns	ns	0.60511
PA14_09470	PA14_09470	phzB1	phenazine biosynthesis protein	812129..812617	-	163	-0.571411	-1.17722	-0.768398	2.64256	8.23826	0.000221358	0.00724577	-2.13992	*	*	*	ns	non_cpx_cand	-0.839009
PA14_21175	PA14_21175	-	hypothetical protein	1830407..1831414	-	336	0.219608	0.224604	0.540281	6.76238	8.18508	0.000230341	0.00749816	-2.12505	*	ns	ns	ns	ns	0.328164
PA14_46950	PA14_46950	-	ABC transporter ATP-binding protein	4180443..4181177	+	245	0.452097	0.483556	0.882498	7.02836	8.16643	0.000236013	0.00764059	-2.11687	*	ns	ns	ns	ns	0.60605
PA14_42260	PA14_42260	pscK	PscK type III export protein	3769290..3769910	-	207	-0.868994	-0.693743	-0.362591	4.66957	8.1546	0.000238524	0.00767968	-2.11466	*	ns	ns	ns	ns	-0.641776
PA14_53250	PA14_53250	cpbD	chitin-binding protein CbpD	4719782..4720951	+	390	-0.208975	-0.383406	-0.10213	6.23113	8.1152	0.000244479	0.00782863	-2.10631	*	ns	ns	ns	ns	-0.231504
PA14_44311	PA14_44311	-	hypothetical protein	3945179..3946336	-	386	0.321335	0.562665	0.910957	8.86205	8.10115	0.000250216	0.00796454	-2.09884	*	ns	ns	ns	ns	0.598319
PA14_25080	PA14_25080	fadB	multifunctional fatty acid oxidation complex subunit alpha	2192750..2194897	+	716	0.181579	0.396341	0.640684	7.92599	8.08885	0.000252643	0.00796454	-2.09884	*	ns	ns	ns	ns	0.406201
PA14_20670	PA14_20670	-	glutamine synthetase	1779377..1780618	+	414	0.210712	0.165237	0.275256	7.04567	8.07547	0.000253365	0.00796454	-2.09884	*	ns	ns	ns	ns	0.217068
PA14_42470	PA14_42470	pcrV	type III secretion protein PcrV	3781631..3782515	-	295	-0.819093	-0.713094	-0.326592	6.30343	8.08384	0.00025413	0.00796454	-2.09884	*	ns	ns	ns	ns	-0.619593
PA14_15030	PA14_15030	leuA	2-isopropylmalate synthase	1273874..1275652	-	593	0.256831	0.28519	0.620526	7.5863	8.05507	0.000260572	0.00812322	-2.09027	*	ns	ns	ns	ns	0.387516
PA14_42570	PA14_42570	pscN	type III secretion system ATPase	3787767..3789089	+	441	-0.693803	-0.695737	-0.440723	6.23159	8.03942	0.000264471	0.00820137	-2.08611	*	ns	ns	ns	ns	-0.610088
PA14_57020	PA14_57020	groES	co-chaperonin GroES	5080729..5081022	-	98	0.312151	0.49581	0.930554	10.3037	8.00918	0.000270809	0.00835396	-2.07811	*	ns	ns	ns	ns	0.579505
PA14_58070	PA14_58070	-	hypothetical protein	5166046..5167488	-	481	0.119548	0.39681	0.268525	7.6683	7.99155	0.000273266	0.00838585	-2.07645	*	ns	ns	ns	ns	0.261628
PA14_57720	PA14_57720	cysD	sulfate adenylyltransferase subunit 2	5140198..5141115	-	306	0.19902	0.474829	0.829007	8.04042	7.9848	0.000277794	0.00848064	-2.07157	*	ns	ns	ns	ns	0.500952
PA14_39330	PA14_39330	rbsA	ribose transporter	3500844..3502376	-	511	-0.419357	-0.482568	-0.535858	6.22476	7.97211	0.000280989	0.00853396	-2.06885	*	ns	ns	ns	ns	-0.479261
PA14_34820	PA14_34820	-	regulatory protein	3094663..3095751	+	363	-0.234133	-0.550149	-0.368311	5.73673	7.94244	0.000285665	0.00859999	-2.0655	*	ns	ns	ns	ns	-0.384197
PA14_45940	PA14_45940	lasI	autoinducer synthesis protein LasI	4084370..4084975	-	202	0.510688	0.433865	0.951764	9.09393	7.95219	0.000286083	0.00859999	-2.0655	*	ns	ns	ns	ns	0.632106
PA14_70710	PA14_70710	glcC	DNA-binding transcriptional regulator GlcC	6296826..6297581	+	252	-0.402973	-0.37984	-0.463693	6.71233	7.9128	0.000296441	0.00883568	-2.05376	*	ns	ns	ns	ns	-0.415502
PA14_01020	PA14_01020	hsiC1	HsiC1	99431..100927	+	499	0.0988675	0.533914	0.580846	7.16445	7.90747	0.00029787	0.00883568	-2.05376	*	ns	ns	ns	ns	0.404542
PA14_14200	PA14_14200	-	hypothetical protein	1212920..1213672	+	251	-0.159504	-0.252694	-0.44576	6.08477	7.88876	0.000299893	0.00883568	-2.05376	*	ns	ns	ns	ns	-0.285986
PA14_31960	PA14_31960	-	two-component response regulator	2782854..2783528	-	225	0.958074	0.223659	-0.0890334	4.63111	7.89216	0.000299921	0.00883568	-2.05376	*	ns	ns	ns	ns	0.364233
PA14_18360	PA14_18360	-	glycosyl transferase family protein	1576105..1577124	-	340	0.266542	0.558227	0.394732	8.15054	7.88074	0.000303297	0.00889068	-2.05106	*	ns	ns	ns	ns	0.4065
PA14_52720	PA14_52720	argD	bifunctional N-succinyldiaminopimelate-aminotransferase/acetylornithine transaminase	4672461..4673681	-	407	0.157257	0.344368	0.723946	8.91148	7.84515	0.000312291	0.009109	-2.04053	*	ns	ns	ns	ns	0.408523
PA14_70010	PA14_70010	-	hypothetical protein	6245099..6245452	-	118	0.246899	0.499443	0.642797	6.48731	7.77665	0.000335368	0.00973392	-2.01171	*	ns	ns	ns	ns	0.463046
PA14_51430	PA14_51430	pqsA	PqsA	4569916..4571469	-	518	-0.722133	-1.10236	-0.914999	8.80045	7.73724	0.00034761	0.0100205	-1.99911	*	*	*	ns	non_cpx_cand	-0.913163
PA14_42600	PA14_42600	pscP	translocation protein in type III secretion	3789550..3790668	+	373	-0.670108	-1.04902	-0.808424	5.48574	7.73398	0.000348642	0.0100205	-1.99911	*	*	*	ns	non_cpx_cand	-0.842517
PA14_27500	PA14_27500	-	aminotransferase	2387034..2388245	-	404	0.325903	0.352565	0.665386	7.10745	7.70828	0.000356905	0.0102082	-1.99105	*	ns	ns	ns	ns	0.447951
PA14_42280	PA14_42280	pscI	type III export protein PscI	3770662..3771000	-	113	-0.624809	-0.639728	-0.382747	4.60166	7.67569	0.000365306	0.010398	-1.98305	*	ns	ns	ns	ns	-0.549095
PA14_68400	PA14_68400	-	LysM domain/BON superfamily protein	6102527..6102964	-	146	0.931758	0.463349	0.762329	9.32423	7.66969	0.000369694	0.0104723	-1.97996	*	ns	ns	ns	ns	0.719145
PA14_00560	PA14_00560	exoT	exoenzyme T	57148..58476	+	443	-1.09023	-0.7528	-0.438473	8.28177	7.59482	0.000395894	0.0111107	-1.95426	*	*	*	ns	non_cpx_cand	-0.760502
PA14_50810	PA14_50810	-	hypothetical protein	4513641..4514522	-	294	0.629626	0.504158	0.52923	8.55588	7.59452	0.000396004	0.0111107	-1.95426	*	ns	ns	ns	ns	0.554338
PA14_00310	PA14_00310	-	peptidyl-prolyl isomerase	28634..29920	+	429	-0.396316	-0.648699	-0.410822	6.40251	7.58714	0.000398691	0.0111331	-1.95338	*	ns	ns	ns	ns	-0.485279
PA14_36345	PA14_36345	exoY	adenylate cyclase	3236744..3237988	+	415	-1.1377	-0.821891	-0.514125	6.04408	7.57401	0.000403518	0.0112147	-1.95021	*	*	*	ns	non_cpx_cand	-0.824572
PA14_34870	PA14_34870	chiC	chitinase	3103993..3105444	+	484	-0.521563	-0.614431	-0.441494	5.81211	7.53034	0.000420017	0.0116185	-1.93485	*	ns	ns	ns	ns	-0.525829
PA14_16580	PA14_16580	-	hypothetical protein	1418687..1419982	+	432	0.200209	0.18171	0.401247	6.72739	7.51027	0.000423835	0.0116693	-1.93295	*	ns	ns	ns	ns	0.261055
PA14_44000	PA14_44000	sucB	dihydrolipoamide succinyltransferase	3915162..3916391	-	410	0.229713	0.505958	0.896897	8.43489	7.51123	0.000427461	0.0117144	-1.93128	*	ns	ns	ns	ns	0.544189
PA14_46610	PA14_46610	-	hypothetical protein	4152349..4152822	-	158	0.21442	0.612553	0.55052	4.27044	7.46621	0.000441411	0.0120407	-1.91935	*	ns	ns	ns	ns	0.459165
PA14_21020	PA14_21020	-	non-ribosomal peptide synthetase	1809617..1816675	-	2353	-0.778953	-1.07731	-0.645597	8.28863	7.4526	0.000451164	0.01225	-1.91186	*	*	*	ns	non_cpx_cand	-0.833954
PA14_20970	PA14_20970	cyp23	cytochrome P450	1804964..1806220	-	419	-0.64789	-0.913623	-0.543159	5.67423	7.44134	0.000455871	0.0123211	-1.90935	*	ns	ns	ns	ns	-0.701557
PA14_56240	PA14_56240	pykA	pyruvate kinase	5020400..5021851	+	484	0.152818	0.199187	0.5114	8.09219	7.34866	0.000492142	0.0132084	-1.87915	*	ns	ns	ns	ns	0.287802
PA14_70140	PA14_70140	-	aldehyde dehydrogenase	6255344..6256837	-	498	0.124592	0.389567	0.355728	7.78435	7.34638	0.000493185	0.0132084	-1.87915	*	ns	ns	ns	ns	0.289962
PA14_58790	PA14_58790	-	zinc-binding protein	5238683..5238883	+	67	0.181822	0.465774	0.71509	4.18759	7.33128	0.000500144	0.0133342	-1.87503	*	ns	ns	ns	ns	0.454229
PA14_59845	PA14_59845	-	hypothetical protein	5331379..5331690	-	104	0.600331	0.203369	0.953424	5.73262	7.33207	0.000504318	0.0133849	-1.87339	*	ns	ns	ns	ns	0.585708
PA14_63580	PA14_63580	fdnH	nitrate-inducible formate dehydrogenase subunit beta	5668330..5669259	-	310	0.216122	0.183977	0.421605	6.50595	7.31135	0.000509489	0.0134595	-1.87097	*	ns	ns	ns	ns	0.273901
PA14_36320	PA14_36320	hcnB	hydrogen cyanide synthase HcnB	3234675..3236069	-	465	-0.582441	-0.911109	-0.403583	5.28954	7.31191	0.000513835	0.0134595	-1.87097	*	ns	ns	ns	ns	-0.632378
PA14_49460	PA14_49460	nrdA	ribonucleotide-diphosphate reductase subunit alpha	4394703..4397594	+	964	0.251655	0.242311	0.894004	8.78823	7.3116	0.000513982	0.0134595	-1.87097	*	ns	ns	ns	ns	0.462657
PA14_72900	PA14_72900	-	lipoprotein	6492091..6492303	-	71	0.537141	0.690197	0.495512	6.26667	7.28375	0.000527436	0.0137507	-1.86168	*	ns	ns	ns	ns	0.574283
PA14_08340	PA14_08340	trpG	anthranilate synthase component II	714461..715066	+	202	0.31051	0.52036	0.674189	7.64723	7.27273	0.00053286	0.0138309	-1.85915	*	ns	ns	ns	ns	0.501686
PA14_66800	PA14_66800	-	hypothetical protein	5965960..5966331	+	124	0.154487	0.376793	0.534729	5.94857	7.25789	0.000535874	0.0138481	-1.85861	*	ns	ns	ns	ns	0.355336
PA14_37710	PA14_37710	fusA2	elongation factor G	3359632..3361740	-	703	0.328521	0.20017	0.390385	6.41886	7.25028	0.000539281	0.0138753	-1.85776	*	ns	ns	ns	ns	0.306359
PA14_66770	PA14_66770	hslV	ATP-dependent protease peptidase subunit	5963960..5964493	+	178	0.209345	0.417422	0.38664	7.07422	7.21576	0.000559691	0.0143378	-1.84352	*	ns	ns	ns	ns	0.337802
PA14_49800	PA14_49800	-	oxidoreductase	4429321..4430310	+	330	-0.420566	-0.123578	-0.16579	5.98474	7.158	0.000587804	0.0149928	-1.82412	*	ns	ns	ns	ns	-0.236645
PA14_42490	PA14_42490	pcrR	transcriptional regulator protein PcrR	3782849..3783283	-	145	-0.542087	-0.816094	-0.491359	4.47854	7.15636	0.00059385	0.0150817	-1.82155	*	ns	ns	ns	ns	-0.616513
PA14_22350	PA14_22350	actP	acetate permease	1945934..1947589	+	552	0.314682	0.402703	0.152257	6.09895	7.1417	0.00059684	0.0150926	-1.82124	*	ns	ns	ns	ns	0.289881
PA14_45830	PA14_45830	-	hypothetical protein	4072450..4073733	-	428	0.23927	0.570494	0.205779	7.93189	7.13563	0.000601639	0.015149	-1.81962	*	ns	ns	ns	ns	0.338514
PA14_14730	PA14_14730	iscS	cysteine desulfurase	1254357..1255571	+	405	0.319776	0.350607	0.969543	8.1413	7.10538	0.000622836	0.0156159	-1.80643	*	ns	ns	ns	ns	0.546642
PA14_65720	PA14_65720	-	lipoprotein	5852353..5853099	+	249	0.221193	0.358171	0.460015	6.98591	7.08965	0.000630592	0.0157434	-1.8029	*	ns	ns	ns	ns	0.346459
PA14_41470	PA14_41470	acnB	bifunctional aconitate hydratase 2/2-methylisocitrate dehydratase	3697030..3699639	+	870	0.317474	0.374605	0.867488	9.6951	7.08445	0.000634375	0.015771	-1.80214	*	ns	ns	ns	ns	0.519856
PA14_51410	PA14_51410	pqsC	PqsC	4568032..4569078	-	349	-0.917179	-0.923557	-0.653661	7.48029	7.07368	0.0006416	0.0158837	-1.79905	*	ns	ns	ns	ns	-0.831466
PA14_28530	PA14_28530	-	hypothetical protein	2460195..2461094	-	300	0.433363	0.178628	0.348494	4.32125	7.04705	0.000652261	0.01608	-1.79371	*	ns	ns	ns	ns	0.320161
PA14_49650	PA14_49650	-	hypothetical protein	4417840..4418676	+	279	0.202419	0.443701	0.335411	5.46802	7.04182	0.000655471	0.0160918	-1.79339	*	ns	ns	ns	ns	0.327177
PA14_08360	PA14_08360	trpC	indole-3-glycerol-phosphate synthase	716114..716950	+	279	0.234439	0.35293	0.576441	7.59391	7.02598	0.000670953	0.0164036	-1.78506	*	ns	ns	ns	ns	0.387937
PA14_49180	PA14_49180	phoP	two-component response regulator PhoP	4370648..4371325	-	226	0.350184	0.698747	0.871695	9.09307	7.01126	0.000680299	0.0165558	-1.78105	*	ns	ns	ns	ns	0.640208
PA14_56900	PA14_56900	pncB2	nicotinate phosphoribosyltransferase	5071393..5072589	+	399	0.246946	0.301829	0.278274	6.12124	6.99842	0.000682801	0.0165558	-1.78105	*	ns	ns	ns	ns	0.275683
PA14_19190	PA14_19190	-	malate dehydrogenase	1656387..1658081	+	565	0.0140847	0.255408	0.346911	7.49642	6.99038	0.000687992	0.0165657	-1.78079	*	ns	ns	ns	ns	0.205468
PA14_61400	PA14_61400	mqoB	malate:quinone oxidoreductase	5480421..5481944	+	508	0.232798	0.365492	0.611793	8.09781	6.99281	0.000691448	0.0165657	-1.78079	*	ns	ns	ns	ns	0.403361
PA14_27770	PA14_27770	-	ABC transporter ATP-binding protein	2407787..2408719	+	311	0.390367	0.423349	0.663556	6.49179	6.99209	0.000692666	0.0165657	-1.78079	*	ns	ns	ns	ns	0.492424
PA14_69890	PA14_69890	-	multidrug efflux protein NorA	6232688..6234154	+	489	-0.453058	-0.662623	-0.710216	6.88559	6.98777	0.000695487	0.0165657	-1.78079	*	ns	ns	ns	ns	-0.608632
PA14_69030	PA14_69030	-	hypothetical protein	6156185..6156499	+	105	0.372942	0.319322	0.295701	6.55444	6.97656	0.000697267	0.0165657	-1.78079	*	ns	ns	ns	ns	0.329322
PA14_18330	PA14_18330	arnT	4-amino-4-deoxy-L-arabinose transferase	1571590..1573239	-	550	0.220258	0.306737	0.124717	8.1692	6.96051	0.000707643	0.0167447	-1.77612	*	ns	ns	ns	ns	0.217237
PA14_15700	PA14_15700	-	amino acid permease	1334828..1336084	+	419	0.255818	0.453172	0.450762	6.64836	6.93289	0.000732368	0.0172605	-1.76295	*	ns	ns	ns	ns	0.386584
PA14_08470	PA14_08470	-	hypothetical protein	725254..725676	-	141	0.30552	0.169327	0.448595	5.03321	6.91109	0.000741463	0.0173437	-1.76086	*	ns	ns	ns	ns	0.307814
PA14_15920	PA14_15920	-	major facilitator transporter	1355439..1356752	-	438	-0.233917	-0.487106	-0.434863	6.53023	6.91934	0.000741787	0.0173437	-1.76086	*	ns	ns	ns	ns	-0.385295
PA14_24060	PA14_24060	xcpW	general secretion pathway protein J	2088952..2089665	+	238	-0.303248	-0.224739	-0.0612634	6.11466	6.8901	0.00075633	0.0176138	-1.75415	*	ns	ns	ns	ns	-0.196417
PA14_51590	PA14_51590	-	hypothetical protein	4586242..4586559	+	106	0.836614	0.0400211	0.475481	3.46139	6.86306	0.000777079	0.0179703	-1.74545	*	ns	ns	ns	ns	0.450705
PA14_12120	PA14_12120	lipB	lipoate-protein ligase B	1047620..1048273	+	218	0.227057	0.473124	0.674103	7.3701	6.86923	0.000777735	0.0179703	-1.74545	*	ns	ns	ns	ns	0.458095
PA14_44390	PA14_44390	-	cytochrome c oxidase subunit	3952819..3953013	+	65	0.236287	0.360828	0.962942	6.58123	6.86459	0.000781153	0.0179787	-1.74524	*	ns	ns	ns	ns	0.520019
PA14_03900	PA14_03900	spuC	aminotransferase	351076..352446	+	457	0.197032	0.407638	0.656968	7.28678	6.8507	0.000791489	0.0181235	-1.74176	*	ns	ns	ns	ns	0.420546
PA14_21040	PA14_21040	-	hypothetical protein	1818107..1818994	-	296	-0.441572	-0.88005	-0.447996	4.63438	6.84514	0.00079566	0.0181235	-1.74176	*	ns	ns	ns	ns	-0.589873
PA14_19100	PA14_19100	rhlA	rhamnosyltransferase chain A	1648632..1649519	+	296	-0.553362	-0.443452	-0.310845	4.59926	6.83527	0.000796671	0.0181235	-1.74176	*	ns	ns	ns	ns	-0.435887
PA14_28450	PA14_28450	eco	ecotin	2456849..2457319	-	157	0.523882	0.358926	0.76387	6.20486	6.83549	0.000802965	0.0181964	-1.74001	*	ns	ns	ns	ns	0.548893
PA14_31810	PA14_31810	tpx	thiol peroxidase	2767072..2767569	+	166	0.329127	0.440893	0.726952	6.50237	6.82729	0.000809226	0.018248	-1.73878	*	ns	ns	ns	ns	0.498991
PA14_16950	PA14_16950	dapD	tetrahydrodipicolinate succinylase	1452241..1453275	-	345	0.263558	0.381761	0.602411	7.07102	6.8244	0.000811437	0.018248	-1.73878	*	ns	ns	ns	ns	0.41591
PA14_57010	PA14_57010	groEL	chaperonin GroEL	5079035..5080678	-	548	0.342128	0.500665	1.06305	13.5581	6.81169	0.000815057	0.0182598	-1.73851	*	*	*	ns	non_cpx_cand	0.63528
PA14_20290	PA14_20290	amrZ	DNA binding-protein	1747602..1747928	-	109	0.586352	0.502357	0.677179	8.12251	6.80661	0.000825239	0.0184178	-1.73476	*	ns	ns	ns	ns	0.588629
PA14_45110	PA14_45110	cysP	sulfate-binding protein of ABC transporter	4023471..4024469	+	333	0.196183	0.421192	0.629453	7.28042	6.79846	0.00083164	0.0184474	-1.73407	*	ns	ns	ns	ns	0.415609
PA14_10560	PA14_10560	-	hypothetical protein	910318..910806	+	163	-0.387504	-0.591104	-0.616657	5.1975	6.79587	0.000832824	0.0184474	-1.73407	*	ns	ns	ns	ns	-0.531755
PA14_20980	PA14_20980	-	short chain dehydrogenas	1806213..1807127	-	305	-0.802183	-1.07804	-0.79834	5.10131	6.78882	0.000839281	0.0185208	-1.73234	*	*	*	ns	non_cpx_cand	-0.892855
PA14_03166	PA14_03166	-	hypothetical protein	279133..279531	+	133	0.401228	0.511238	0.768049	6.97265	6.77779	0.000848109	0.0186457	-1.72942	*	ns	ns	ns	ns	0.560172
PA14_68070	PA14_68070	-	periplasmic binding protein	6073485..6074237	+	251	0.281936	0.342661	0.48972	7.20605	6.75694	0.00086507	0.0189479	-1.72244	*	ns	ns	ns	ns	0.371439
PA14_26340	PA14_26340	-	hypothetical protein	2296952..2297545	+	198	-0.5173	-1.0432	-0.918752	4.8395	6.74586	0.000874225	0.0190775	-1.71948	*	*	*	ns	non_cpx_cand	-0.826417
PA14_48115	PA14_48115	aprD	alkaline protease secretion protein AprD	4282067..4283848	-	594	-0.337201	-0.685884	-0.34833	6.56651	6.72425	0.000892377	0.0192029	-1.71663	*	ns	ns	ns	ns	-0.457138
PA14_65200	PA14_65200	rnr	exoribonuclease RNase R	5810076..5812799	-	908	0.241231	0.284154	0.330855	8.99632	6.7157	0.000892627	0.0192029	-1.71663	*	ns	ns	ns	ns	0.285413
PA14_11280	PA14_11280	-	hypothetical protein	982017..982535	-	173	-0.123786	-0.586522	-0.756708	5.45292	6.7218	0.000894458	0.0192029	-1.71663	*	ns	ns	ns	ns	-0.489005
PA14_60040	PA14_60040	-	hypothetical protein	5346464..5346736	+	91	0.405368	0.23738	0.804961	4.85972	6.71801	0.000895265	0.0192029	-1.71663	*	ns	ns	ns	ns	0.48257
PA14_62150	PA14_62150	ilvH	acetolactate synthase 3 regulatory subunit	5545446..5545937	-	164	0.30474	0.301502	0.830295	6.74399	6.71745	0.000898171	0.0192029	-1.71663	*	ns	ns	ns	ns	0.478846
PA14_57920	PA14_57920	-	hypothetical protein	5154983..5155510	+	176	0.350324	0.355908	0.817226	7.71262	6.71586	0.000899525	0.0192029	-1.71663	*	ns	ns	ns	ns	0.507819
PA14_53490	PA14_53490	-	acyltransferase	4742312..4743226	+	305	0.372018	0.295034	0.549883	6.14769	6.70647	0.000907604	0.0193054	-1.71432	*	ns	ns	ns	ns	0.405645
PA14_03950	PA14_03950	spuG	polyamine transport protein PotH	356417..357298	+	294	0.227092	0.337001	0.665475	6.29976	6.6943	0.000918185	0.0194336	-1.71145	*	ns	ns	ns	ns	0.409856
PA14_22450	PA14_22450	ppiA	peptidyl-prolyl cis-trans isomerase A	1954245..1954808	-	188	0.337263	0.339913	0.709021	6.10361	6.69197	0.000920228	0.0194336	-1.71145	*	ns	ns	ns	ns	0.462066
PA14_71440	PA14_71440	ltaA	low specificity l-threonine aldolase	6364967..6366007	-	347	0.195926	0.312283	0.554976	6.99534	6.67684	0.000933596	0.0196363	-1.70694	*	ns	ns	ns	ns	0.354395
PA14_43850	PA14_43850	htpG	heat shock protein 90	3904068..3905972	-	635	0.307778	0.529734	0.892417	11.0467	6.67096	0.000936489	0.0196363	-1.70694	*	ns	ns	ns	ns	0.576643
PA14_08180	PA14_08180	-	hypothetical protein	701295..701657	+	121	0.610387	0.779302	0.910133	7.34259	6.65566	0.000952649	0.0199043	-1.70105	*	ns	ns	ns	ns	0.766607
PA14_46910	PA14_46910	-	ABC transporter substrate-binding protein	4177924..4178832	+	303	0.363961	0.350665	1.00847	8.11465	6.647	0.000960553	0.0199985	-1.699	*	*	*	ns	non_cpx_cand	0.574367
PA14_41030	PA14_41030	-	hypothetical protein	3660051..3660440	+	130	0.184717	0.449719	0.303702	5.40927	6.61782	0.000980167	0.020335	-1.69176	*	ns	ns	ns	ns	0.312713
PA14_61290	PA14_61290	-	lipoprotein	5471482..5472303	-	274	0.148084	0.278256	0.416481	7.35461	6.60816	0.00098928	0.0204521	-1.68926	*	ns	ns	ns	ns	0.28094
PA14_14740	PA14_14740	-	scaffold protein	1255607..1255993	+	129	0.206043	0.361648	0.907724	6.87584	6.60597	0.000998961	0.02058	-1.68655	*	ns	ns	ns	ns	0.491805
PA14_46970	PA14_46970	ansB	glutaminase-asparaginase	4183014..4184102	+	363	0.404116	0.265107	0.541937	7.25224	6.59842	0.0010062	0.0206569	-1.68493	*	ns	ns	ns	ns	0.40372
PA14_42010	PA14_42010	-	amidotransferase	3747673..3748395	-	241	0.402351	0.357358	0.416974	6.82176	6.5926	0.00101182	0.020684	-1.68437	*	ns	ns	ns	ns	0.392228
PA14_44620	PA14_44620	-	hypothetical protein	3971117..3971443	-	109	0.632207	0.539826	0.834552	7.44158	6.5898	0.00101454	0.020684	-1.68437	*	ns	ns	ns	ns	0.668862
PA14_40370	PA14_40370	-	hypothetical protein	3607425..3609101	-	559	0.445847	0.256232	0.101585	6.42797	6.57514	0.0010211	0.020746	-1.68307	*	ns	ns	ns	ns	0.267888
PA14_07090	PA14_07090	metK	S-adenosylmethionine synthetase	613682..614872	-	397	0.213875	0.388196	0.696546	8.86292	6.56924	0.00103256	0.0209068	-1.67971	*	ns	ns	ns	ns	0.432872
PA14_13870	PA14_13870	-	hypothetical protein	1192617..1193000	-	128	0.472788	0.432768	0.316994	2.90574	6.55583	0.00104021	0.0209895	-1.678	*	ns	ns	ns	ns	0.407517
PA14_24880	PA14_24880	-	lipoprotein	2174319..2174540	-	74	0.59034	0.721186	0.549181	9.20596	6.553	0.00105094	0.021033	-1.6771	*	ns	ns	ns	ns	0.620236
PA14_25090	PA14_25090	fadA	3-ketoacyl-CoA thiolase	2194928..2196103	+	392	0.219678	0.478559	0.646347	7.71203	6.55211	0.00105183	0.021033	-1.6771	*	ns	ns	ns	ns	0.448195
PA14_23560	PA14_23560	gltX	glutamyl-tRNA synthetase	2051388..2052872	+	495	0.274782	0.41566	0.751117	7.98765	6.54025	0.00106386	0.021033	-1.6771	*	ns	ns	ns	ns	0.48052
PA14_60300	PA14_60300	pilX	type 4 fimbrial biogenesis protein PilX	5372541..5373140	+	200	0.315758	0.331843	0.862186	6.18597	6.53976	0.00106437	0.021033	-1.6771	*	ns	ns	ns	ns	0.503262
PA14_19870	PA14_19870	ldh	leucine dehydrogenase	1713500..1714525	+	342	-0.594052	-0.732834	-0.561032	5.98996	6.5392	0.00106493	0.021033	-1.6771	*	ns	ns	ns	ns	-0.629306
PA14_04100	PA14_04100	-	hypothetical protein	368901..369338	+	146	0.514948	0.369402	0.686577	7.58324	6.53701	0.00106717	0.021033	-1.6771	*	ns	ns	ns	ns	0.523642
PA14_52660	PA14_52660	aruB	succinylarginine dihydrolase	4667360..4668706	-	449	0.201026	0.253486	0.494734	7.71476	6.53087	0.00106736	0.021033	-1.6771	*	ns	ns	ns	ns	0.316415
PA14_56920	PA14_56920	inaA	InaA protein	5072953..5073657	-	235	0.271639	0.51293	0.351956	6.41483	6.52022	0.00108451	0.021122	-1.67527	*	ns	ns	ns	ns	0.378842
PA14_32590	PA14_32590	-	thiol:disulfide interchange protein	2829794..2831563	+	590	-0.346065	-0.343705	-0.442942	6.72911	6.51938	0.00108538	0.021122	-1.67527	*	ns	ns	ns	ns	-0.37757
PA14_71890	PA14_71890	-	coenzyme A transferase	6406758..6408251	+	498	0.322768	0.472202	0.323851	8.66642	6.51096	0.00108605	0.021122	-1.67527	*	ns	ns	ns	ns	0.37294
PA14_25250	PA14_25250	-	glyceraldehyde-3-phosphate dehydrogenase	2208690..2210075	+	462	0.323873	0.355084	0.841459	10.3135	6.51515	0.00108621	0.021122	-1.67527	*	ns	ns	ns	ns	0.506805
PA14_52370	PA14_52370	-	hypothetical protein	4647593..4648876	+	428	0.247888	0.320938	0.277074	7.81071	6.50312	0.00109428	0.0211983	-1.6737	*	ns	ns	ns	ns	0.281967
PA14_12740	PA14_12740	-	hypothetical protein	1091836..1092411	+	192	0.341402	0.650793	-0.0508165	6.52239	6.50798	0.00109733	0.0211983	-1.6737	*	ns	ns	ns	ns	0.313793
PA14_56300	PA14_56300	-	fumarase	5025202..5026725	+	508	0.202476	0.346156	0.602161	8.52045	6.49601	0.00110508	0.0212783	-1.67206	*	ns	ns	ns	ns	0.383598
PA14_32330	PA14_32330	-	cyanate permease	2808672..2809898	-	409	-0.184397	-0.297998	-0.391025	6.64039	6.48313	0.00111555	0.0214098	-1.66939	*	ns	ns	ns	ns	-0.29114
PA14_27960	PA14_27960	tal	transaldolase B	2419750..2420673	-	308	0.22055	0.30163	0.565703	6.90704	6.4828	0.00112421	0.021506	-1.66744	*	ns	ns	ns	ns	0.362628
PA14_14390	PA14_14390	-	ABC-type transport protein, periplasmic c	1227836..1228813	-	326	0.144095	0.342165	0.583523	7.14835	6.47223	0.00113569	0.021597	-1.66561	*	ns	ns	ns	ns	0.356595
PA14_67450	PA14_67450	blc	outer membrane lipoprotein Blc	6023214..6023783	-	190	0.368017	0.69539	0.556863	6.97959	6.47168	0.0011363	0.021597	-1.66561	*	ns	ns	ns	ns	0.54009
PA14_46830	PA14_46830	-	hypothetical protein	4170711..4171061	-	117	-0.823985	-0.66331	-0.45149	3.81064	6.46749	0.00114088	0.0216073	-1.6654	*	ns	ns	ns	ns	-0.646262
PA14_55810	PA14_55810	-	two-component response regulator	4983977..4984804	+	276	0.245156	0.328176	0.396498	5.27214	6.45685	0.00114417	0.0216073	-1.6654	*	ns	ns	ns	ns	0.323277
PA14_08540	PA14_08540	-	hypothetical protein	729719..731062	-	448	0.450556	0.487449	0.784428	8.16401	6.43804	0.0011737	0.0220373	-1.65684	*	ns	ns	ns	ns	0.574144
PA14_44530	PA14_44530	-	multidrug efflux system protein MdtI	3964934..3965263	+	110	0.432392	0.57033	0.108803	4.47299	6.42982	0.00117442	0.0220373	-1.65684	*	ns	ns	ns	ns	0.370508
PA14_22890	PA14_22890	gapA	glyceraldehyde-3-phosphate dehydrogenase	1985515..1986519	-	335	0.244501	0.165666	0.281841	6.79538	6.42132	0.0011841	0.0221484	-1.65466	*	ns	ns	ns	ns	0.230669
PA14_46920	PA14_46920	-	ABC transporter permease	4179035..4179781	+	249	0.309108	0.301527	0.6107	6.1019	6.4235	0.00119026	0.0221932	-1.65378	*	ns	ns	ns	ns	0.407111
PA14_43950	PA14_43950	sucC	succinyl-CoA synthetase subunit beta	3912162..3913328	-	389	0.286727	0.442177	1.05147	10.5362	6.41196	0.00120358	0.0223145	-1.65141	*	*	*	ns	non_cpx_cand	0.59346
PA14_45930	PA14_45930	-	hypothetical protein	4082311..4084263	+	651	0.139781	0.288481	0.445537	7.85373	6.40378	0.00120435	0.0223145	-1.65141	*	ns	ns	ns	ns	0.291266
PA14_52050	PA14_52050	purN	phosphoribosylglycinamide formyltransferase	4618794..4619462	+	223	0.237305	0.433194	0.603182	6.62377	6.40148	0.00121582	0.0224564	-1.64866	*	ns	ns	ns	ns	0.42456
PA14_37840	PA14_37840	sppD	ABC transporter ATP-binding protein, SppD	3374868..3376478	-	537	-0.446443	-0.680221	-0.699895	5.73506	6.37068	0.00125253	0.0229907	-1.63845	*	ns	ns	ns	ns	-0.608853
PA14_12260	PA14_12260	-	hypothetical protein	1058202..1058633	+	144	-0.215804	-0.2068	-0.470378	4.87538	6.36314	0.00125265	0.0229907	-1.63845	*	ns	ns	ns	ns	-0.297661
PA14_41290	PA14_41290	-	hypothetical protein	3686172..3686288	+	39	0.241241	0.402177	0.714071	3.63155	6.35898	0.0012577	0.0229907	-1.63845	*	ns	ns	ns	ns	0.452496
PA14_41820	PA14_41820	pabB	para-aminobenzoate synthase component I	3736022..3737383	+	454	0.0578717	0.237359	0.401851	6.94323	6.35681	0.00126035	0.0229907	-1.63845	*	ns	ns	ns	ns	0.232361
PA14_19690	PA14_19690	-	hypothetical protein	1698901..1699587	+	229	-0.434193	-0.639119	-0.743321	4.93297	6.35562	0.00127088	0.0231113	-1.63618	*	ns	ns	ns	ns	-0.605544
PA14_52060	PA14_52060	-	hypothetical protein	4619455..4620171	+	239	0.348102	0.372228	0.80793	7.39626	6.35208	0.00127525	0.0231192	-1.63603	*	ns	ns	ns	ns	0.50942
PA14_25060	PA14_25060	-	hypothetical protein	2191504..2192322	-	273	0.11722	0.380108	0.104591	5.78614	6.3334	0.00128928	0.0233019	-1.63261	*	ns	ns	ns	ns	0.20064
PA14_33060	PA14_33060	-	hypothetical protein	2893951..2894922	-	324	-0.272914	-0.573996	-0.422442	5.97176	6.33302	0.00129899	0.0234056	-1.63068	*	ns	ns	ns	ns	-0.423117
PA14_17600	PA14_17600	-	hypothetical protein	1512439..1512849	-	137	0.216209	0.0707049	0.806722	6.02862	6.32529	0.00130874	0.0235095	-1.62876	*	ns	ns	ns	ns	0.364545
PA14_34140	PA14_34140	hsiA3	HsiA3	3036369..3037469	+	367	-0.68124	-0.892028	-0.517304	5.20002	6.31056	0.00132755	0.0237749	-1.62388	*	ns	ns	ns	ns	-0.696857
PA14_52430	PA14_52430	-	hypothetical protein	4653174..4653635	+	154	0.2763	0.404123	0.44573	4.55944	6.29115	0.00134326	0.0239833	-1.62009	*	ns	ns	ns	ns	0.375384
PA14_67110	PA14_67110	-	prolyl aminopeptidase	5990700..5991671	-	324	0.175016	0.306723	0.222303	7.22242	6.28406	0.00135254	0.024076	-1.61842	*	ns	ns	ns	ns	0.234681
PA14_55960	PA14_55960	pctC	chemotactic transducer PctC	4994810..4996708	+	633	0.18128	0.253269	0.482386	7.01604	6.27262	0.00137402	0.024319	-1.61405	*	ns	ns	ns	ns	0.305645
PA14_50550	PA14_50550	livG	leucine/isoleucine/valine transporter ATP-binding subunit	4490502..4491269	+	256	0.132413	0.302772	0.568937	6.18323	6.27288	0.00137445	0.024319	-1.61405	*	ns	ns	ns	ns	0.334707
PA14_58330	PA14_58330	-	hypothetical protein	5194106..5194816	+	237	0.118441	0.221748	0.397778	6.78493	6.25401	0.00139266	0.0245675	-1.60964	*	ns	ns	ns	ns	0.245989
PA14_30180	PA14_30180	idh	monomeric isocitrate dehydrogenase	2612524..2614749	-	742	0.254751	0.446552	0.785007	8.85912	6.24538	0.00141422	0.0248734	-1.60426	*	ns	ns	ns	ns	0.495437
PA14_23510	PA14_23510	uvrB	excinuclease ABC subunit B	2045728..2047740	+	671	0.12906	0.232734	0.436982	6.81208	6.22508	0.00143245	0.0250714	-1.60082	*	ns	ns	ns	ns	0.266259
PA14_30330	PA14_30330	serS	seryl-tRNA synthetase	2627215..2628495	+	427	0.21531	0.244854	0.647571	7.62682	6.22941	0.00143635	0.0250714	-1.60082	*	ns	ns	ns	ns	0.369245
PA14_46930	PA14_46930	-	ABC transporter permease	4179778..4180446	+	223	0.268634	0.514039	0.963122	6.21298	6.22805	0.00143824	0.0250714	-1.60082	*	ns	ns	ns	ns	0.581932
PA14_31530	PA14_31530	-	acyl-CoA thiolase	2740838..2742028	+	397	-0.314424	-0.227999	-0.127978	6.76439	6.2087	0.0014555	0.0252292	-1.5981	*	ns	ns	ns	ns	-0.223467
PA14_16110	PA14_16110	-	hypothetical protein	1372594..1372878	+	95	0.306913	0.465845	0.2863	4.13577	6.20845	0.00145586	0.0252292	-1.5981	*	ns	ns	ns	ns	0.353019
PA14_63160	PA14_63160	pmrB	PmrB: two-component regulator system signal sensor kinase PmrB	5636684..5638117	+	478	0.186795	0.221068	0.233381	7.92887	6.19959	0.00146849	0.0253443	-1.59612	*	ns	ns	ns	ns	0.213748
PA14_65470	PA14_65470	-	hypothetical protein	5831403..5832914	+	504	-0.247083	-0.426542	-0.404531	6.90699	6.1969	0.00148251	0.0253443	-1.59612	*	ns	ns	ns	ns	-0.359385
PA14_51830	PA14_51830	-	DNA-binding stress protein	4603516..4603986	+	157	0.381443	0.215726	0.740151	6.75618	6.19652	0.00148306	0.0253443	-1.59612	*	ns	ns	ns	ns	0.445773
PA14_71960	PA14_71960	wzm	membrane subunit of A-band LPS efflux transporter	6413789..6414586	-	266	0.268168	0.351902	0.389382	5.80457	6.18931	0.0014833	0.0253443	-1.59612	*	ns	ns	ns	ns	0.336484
PA14_10540	PA14_10540	-	iron-sulfur cluster-binding protein	906821..908542	-	574	-0.415006	-0.531041	-0.360652	6.57296	6.19586	0.00148401	0.0253443	-1.59612	*	ns	ns	ns	ns	-0.435566
PA14_01030	PA14_01030	hcp1	Hcp1	101003..101491	+	163	0.32562	0.78728	0.910806	7.49166	6.18675	0.00149724	0.0254964	-1.59352	*	ns	ns	ns	ns	0.674569
PA14_16860	PA14_16860	plsB	glycerol-3-phosphate acyltransferase	1443231..1445735	-	835	0.100165	0.146864	0.336012	7.30326	6.16332	0.00152143	0.0258336	-1.58781	*	ns	ns	ns	ns	0.194347
PA14_45630	PA14_45630	fliA	flagellar biosynthesis sigma factor	4058676..4059419	-	248	0.245747	0.435876	0.590951	7.08758	6.1592	0.00153799	0.0260398	-1.58436	*	ns	ns	ns	ns	0.424191
PA14_10530	PA14_10530	-	GntR family transcriptional regulator	905308..906723	-	472	-0.382735	-0.205106	-0.277122	6.82617	6.13775	0.00156021	0.0262962	-1.58011	*	ns	ns	ns	ns	-0.288321
PA14_57970	PA14_57970	-	hypothetical protein	5158820..5159680	+	287	0.336499	0.386015	0.888612	7.52808	6.14295	0.00156258	0.0262962	-1.58011	*	ns	ns	ns	ns	0.537042
PA14_53070	PA14_53070	hpd	4-hydroxyphenylpyruvate dioxygenase	4704698..4705771	-	358	0.363735	0.277904	0.882234	9.57292	6.14037	0.00156652	0.0262962	-1.58011	*	ns	ns	ns	ns	0.507958
PA14_42540	PA14_42540	-	protein in type III secretion	3786451..3786729	-	93	-0.838416	-0.685603	-0.462712	4.02959	6.12761	0.00158616	0.0265502	-1.57593	*	ns	ns	ns	ns	-0.662244
PA14_44070	PA14_44070	gltA	type II citrate synthase	3923114..3924400	+	429	0.21421	0.342386	0.832315	8.99378	6.11667	0.00160321	0.0267595	-1.57252	*	ns	ns	ns	ns	0.46297
PA14_46960	PA14_46960	ggt	gamma-glutamyltranspeptidase	4181255..4182928	+	558	0.243161	0.34061	0.465453	7.87729	6.09304	0.0016359	0.0272281	-1.56498	*	ns	ns	ns	ns	0.349741
PA14_42960	PA14_42960	lip2.2	Lip2.2	3819680..3819820	-	47	-0.445051	-1.74325	-0.445429	1.05347	6.08734	0.00164878	0.027365	-1.5628	*	*	*	ns	non_cpx_cand	-0.87791
PA14_19065	PA14_19065	-	hypothetical protein	1646446..1647540	+	365	0.116484	0.100912	0.279509	7.04737	6.0638	0.00167717	0.0277581	-1.55661	*	ns	ns	ns	ns	0.165635
PA14_50460	PA14_50460	flgD	flagellar basal body rod modification protein	4484073..4484786	-	238	0.162113	0.532561	0.573564	6.3983	6.06489	0.00168653	0.0278348	-1.55541	*	ns	ns	ns	ns	0.422746
PA14_03170	PA14_03170	-	hypothetical protein	279718..280557	-	280	0.172505	0.417053	0.485715	6.16369	6.05753	0.00169712	0.0279313	-1.55391	*	ns	ns	ns	ns	0.358424
PA14_65740	PA14_65740	thiC	thiamine biosynthesis protein ThiC	5853158..5855041	-	628	0.121657	0.250111	0.513551	8.28821	6.04253	0.00171256	0.0279711	-1.55329	*	ns	ns	ns	ns	0.295106
PA14_44520	PA14_44520	-	drug efflux transporter	3964572..3964940	+	123	0.514053	0.526979	0.634226	5.74957	6.04925	0.00171257	0.0279711	-1.55329	*	ns	ns	ns	ns	0.558419
PA14_73350	PA14_73350	soj	chromosome partitioning protein Soj	6529110..6529898	-	263	0.218972	0.250439	0.629157	7.60118	6.04853	0.00171378	0.0279711	-1.55329	*	ns	ns	ns	ns	0.36619
PA14_15770	PA14_15770	-	hypothetical protein	1342925..1343242	+	106	0.39839	0.692223	0.382893	5.79563	6.04271	0.00172358	0.0280534	-1.55202	*	ns	ns	ns	ns	0.491169
PA14_03940	PA14_03940	spuF	polyamine transport protein PotG	355236..356390	+	385	0.167875	0.2044	0.479471	6.89289	6.03566	0.0017301	0.0280819	-1.55157	*	ns	ns	ns	ns	0.283915
PA14_51900	PA14_51900	proS	prolyl-tRNA synthetase	4608130..4609845	+	572	0.309795	0.324846	0.809677	8.581	6.03469	0.0017372	0.0281197	-1.55099	*	ns	ns	ns	ns	0.481439
PA14_27480	PA14_27480	htpX	heat shock protein HtpX	2385522..2386397	-	292	0.343143	0.55716	0.525781	8.01828	6.0315	0.00174263	0.0281304	-1.55082	*	ns	ns	ns	ns	0.475361
PA14_11960	PA14_11960	-	hypothetical protein	1033659..1034972	-	438	0.171241	0.349142	0.239073	7.896	6.02105	0.00174909	0.0281574	-1.55041	*	ns	ns	ns	ns	0.253152
PA14_30280	PA14_30280	trxB1	thioredoxin reductase 1	2621493..2622443	-	317	0.332947	0.260132	0.624138	7.94774	5.9884	0.00181797	0.0290848	-1.53633	*	ns	ns	ns	ns	0.405739
PA14_03430	PA14_03430	gabD	succinate-semialdehyde dehydrogenase I	313663..315114	+	484	0.122692	0.348717	0.339439	8.30551	5.9813	0.00181887	0.0290848	-1.53633	*	ns	ns	ns	ns	0.270283
PA14_42460	PA14_42460	pcrH	regulatory protein PcrH	3781116..3781622	-	169	-0.698794	-0.783059	-0.309142	5.2495	5.98134	0.00183062	0.0290848	-1.53633	*	ns	ns	ns	ns	-0.596998
PA14_53000	PA14_53000	phhB	pterin-4-alpha-carbinolamine dehydratase	4699090..4699446	+	119	0.210362	0.391865	0.867625	6.59302	5.98125	0.00183079	0.0290848	-1.53633	*	ns	ns	ns	ns	0.489951
PA14_70260	PA14_70260	dut	deoxyuridine 5'-triphosphate nucleotidohydrolase	6263598..6264053	+	152	0.0770226	0.123569	0.422396	6.45342	5.97435	0.00183137	0.0290848	-1.53633	*	ns	ns	ns	ns	0.207663
PA14_69840	PA14_69840	-	magnesium chelatase	6226776..6228269	+	498	-0.22133	-0.246686	-0.418079	7.37744	5.97086	0.0018405	0.0290938	-1.5362	*	ns	ns	ns	ns	-0.295365
PA14_05840	PA14_05840	gcdH	glutaryl-CoA dehydrogenase	515998..517179	-	394	0.336548	0.264522	0.566173	7.29285	5.97514	0.00184182	0.0290938	-1.5362	*	ns	ns	ns	ns	0.389081
PA14_54040	PA14_54040	-	amino acid permease	4791877..4793292	-	472	0.43111	0.419343	0.64752	8.31669	5.9507	0.00188664	0.0297222	-1.52692	*	ns	ns	ns	ns	0.499324
PA14_49220	PA14_49220	napF	ferredoxin protein NapF	4372405..4372896	+	164	-0.556016	-1.12969	-0.750285	4.40324	5.94372	0.00189966	0.0298475	-1.52509	*	*	*	ns	non_cpx_cand	-0.811997
PA14_08440	PA14_08440	-	short chain alcohol dehydrogenase	722204..723004	-	267	0.194612	0.204595	0.228151	6.427	5.93186	0.00190973	0.0298901	-1.52447	*	ns	ns	ns	ns	0.209119
PA14_18630	PA14_18630	-	serine protease	1600241..1603228	-	996	-0.261832	-0.387562	-0.199671	7.71269	5.93038	0.00191252	0.0298901	-1.52447	*	ns	ns	ns	ns	-0.283022
PA14_48550	PA14_48550	-	hypothetical protein	4317337..4317951	+	205	-0.747417	-1.35841	-0.795898	4.4134	5.93023	0.00192508	0.0300067	-1.52278	*	*	*	ns	non_cpx_cand	-0.967241
PA14_22340	PA14_22340	-	hypothetical protein	1945626..1945937	+	104	0.504348	0.805605	0.0670232	5.4909	5.9258	0.0019335	0.0300586	-1.52203	*	ns	ns	ns	ns	0.458992
PA14_32350	PA14_32350	-	hypothetical protein	2810368..2811000	-	211	-0.64102	-1.44792	-0.948389	4.38873	5.91402	0.00195607	0.03026	-1.51913	*	*	*	ns	non_cpx_cand	-1.01244
PA14_44020	PA14_44020	sdhB	succinate dehydrogenase iron-sulfur subunit	3919522..3920229	-	236	0.337436	0.372053	0.9414	8.64721	5.91368	0.00195673	0.03026	-1.51913	*	ns	ns	ns	ns	0.550296
PA14_20960	PA14_20960	-	isomerase	1804542..1804967	-	142	-1.05685	-1.40264	-0.676645	3.33788	5.90233	0.00197876	0.0305205	-1.51541	*	*	*	ns	non_cpx_cand	-1.04538
PA14_50360	PA14_50360	flgK	flagellar hook-associated protein FlgK	4475714..4477765	-	684	0.0241487	0.377858	0.204219	7.55256	5.89048	0.00198943	0.0305521	-1.51496	*	ns	ns	ns	ns	0.202075
PA14_57670	PA14_57670	trpS	tryptophanyl-tRNA synthetase	5135577..5136923	-	449	0.214245	0.217454	0.437923	7.21234	5.89089	0.00199404	0.0305521	-1.51496	*	ns	ns	ns	ns	0.289874
PA14_56060	PA14_56060	purU	formyltetrahydrofolate deformylase	5006137..5006988	-	284	0.392743	0.424503	0.741416	7.70725	5.89299	0.00199708	0.0305521	-1.51496	*	ns	ns	ns	ns	0.519554
PA14_23270	PA14_23270	serC	phosphoserine aminotransferase	2017607..2018692	+	362	0.223514	0.382073	0.811012	7.80913	5.88903	0.0020049	0.0305521	-1.51496	*	ns	ns	ns	ns	0.4722
PA14_37440	PA14_37440	-	MFS transporter	3332168..3333364	-	399	-0.792477	-0.955293	-0.829176	5.304	5.88811	0.00200673	0.0305521	-1.51496	*	ns	ns	ns	ns	-0.858982
PA14_58610	PA14_58610	-	hypothetical protein	5221422..5223224	+	601	0.352003	0.205875	0.214503	6.38041	5.87202	0.0020261	0.0307675	-1.51191	*	ns	ns	ns	ns	0.25746
PA14_41380	PA14_41380	glnS	glutaminyl-tRNA synthetase	3689939..3691609	-	557	0.233907	0.294313	0.769837	8.28149	5.87117	0.00204059	0.0309078	-1.50993	*	ns	ns	ns	ns	0.432685
PA14_53020	PA14_53020	pbpG	D-alanyl-D-alanine endopeptidase	4700957..4701889	+	311	0.152445	0.19415	0.457636	7.10378	5.85842	0.00205726	0.0310804	-1.50751	*	ns	ns	ns	ns	0.268077
PA14_53190	PA14_53190	bolA	morphogene protein BolA	4715309..4715614	-	102	0.416548	0.0752907	0.886514	6.8177	5.85887	0.00206554	0.0311258	-1.50688	*	ns	ns	ns	ns	0.459451
PA14_51960	PA14_51960	-	ribonuclease	4612649..4613884	-	412	0.375591	0.524179	0.381791	6.90085	5.85347	0.0020766	0.0311467	-1.50659	*	ns	ns	ns	ns	0.427187
PA14_43640	PA14_43640	gpsA	NAD(P)H-dependent glycerol-3-phosphate dehydrogenase	3883729..3884751	-	341	0.191058	0.224752	0.348927	6.64302	5.84672	0.00207751	0.0311467	-1.50659	*	ns	ns	ns	ns	0.254912
PA14_21030	PA14_21030	-	ATP-dependent Clp protease proteolytic subunit	1817157..1817762	+	202	-0.458503	-0.61178	-0.410756	5.54191	5.83525	0.00211437	0.0316019	-1.50029	*	ns	ns	ns	ns	-0.49368
PA14_20950	PA14_20950	fabH2	3-oxoacyl-ACP synthase	1803546..1804538	-	331	-0.603252	-1.15481	-0.653888	5.28471	5.83323	0.00211859	0.0316019	-1.50029	*	*	*	ns	non_cpx_cand	-0.803984
PA14_28260	PA14_28260	-	hypothetical protein	2444516..2444812	+	99	0.231425	0.557151	0.527013	4.48912	5.82206	0.00212942	0.0316832	-1.49917	*	ns	ns	ns	ns	0.43853
PA14_51720	PA14_51720	tolB	translocation protein TolB	4594188..4595486	-	433	0.38203	0.389906	0.760551	8.57644	5.82496	0.002136	0.031701	-1.49893	*	ns	ns	ns	ns	0.510829
PA14_52000	PA14_52000	-	hypothetical protein	4614957..4615376	+	140	0.281195	0.275894	0.488023	5.46501	5.81162	0.00215108	0.0318446	-1.49696	*	ns	ns	ns	ns	0.348371
PA14_45610	PA14_45610	cheZ	chemotaxis protein CheZ	4057392..4058180	-	263	0.302094	0.420361	0.767168	7.39124	5.80752	0.00217322	0.03208	-1.49377	*	ns	ns	ns	ns	0.496541
PA14_02500	PA14_02500	exbB1	transport protein ExbB	224960..225679	+	240	-0.816465	-0.960348	-0.439906	5.63813	5.80536	0.00217787	0.03208	-1.49377	*	ns	ns	ns	ns	-0.738906
PA14_09750	PA14_09750	-	oxidoreductase	839129..840448	-	440	-0.231652	-0.24376	-0.390515	6.60508	5.79521	0.00218675	0.0321304	-1.49308	*	ns	ns	ns	ns	-0.288642
PA14_18040	PA14_18040	-	hypothetical protein	1549283..1549459	+	59	0.452399	0.696419	0.582995	6.19676	5.79137	0.00220829	0.0323663	-1.48991	*	ns	ns	ns	ns	0.577271
PA14_43970	PA14_43970	lpdG	dihydrolipoamide dehydrogenase	3913657..3915093	-	479	0.205085	0.55804	0.795281	9.62163	5.78736	0.00221709	0.0324146	-1.48926	*	ns	ns	ns	ns	0.519469
PA14_40770	PA14_40770	cysI	sulfite reductase	3637871..3639529	+	553	0.105432	0.387437	0.637233	8.5446	5.77841	0.00223508	0.0324645	-1.48859	*	ns	ns	ns	ns	0.376701
PA14_24270	PA14_24270	pepN	aminopeptidase	2105253..2107910	+	886	0.0791015	0.282245	0.410931	8.33097	5.77235	0.00223664	0.0324645	-1.48859	*	ns	ns	ns	ns	0.257426
PA14_04250	PA14_04250	-	ABC transporter ATP-binding protein	380250..381299	-	350	-0.457368	-1.03154	-0.773782	5.29636	5.77833	0.00223703	0.0324645	-1.48859	*	*	*	ns	non_cpx_cand	-0.75423
PA14_25860	PA14_25860	etfB	electron transfer flavoprotein subunit beta	2256891..2257640	+	250	0.139715	0.336552	0.786199	8.86593	5.76308	0.00227113	0.0328521	-1.48344	*	ns	ns	ns	ns	0.420822
PA14_28150	PA14_28150	-	hypothetical protein	2437310..2438188	+	293	-0.668634	-1.19311	-0.887614	4.42428	5.76142	0.00227489	0.0328521	-1.48344	*	*	*	ns	non_cpx_cand	-0.916452
PA14_16090	PA14_16090	thrC	threonine synthase	1369814..1371223	+	470	0.153767	0.331412	0.53907	7.61658	5.7554	0.00228851	0.032968	-1.48191	*	ns	ns	ns	ns	0.341416
PA14_72430	PA14_72430	-	hypothetical protein	6452959..6453837	-	293	0.224611	0.329945	0.479607	7.42631	5.74263	0.00231774	0.0333076	-1.47746	*	ns	ns	ns	ns	0.344721
PA14_50450	PA14_50450	flgE	flagellar hook protein FlgE	4482657..4484045	-	463	0.16693	0.393437	0.282166	7.27606	5.72633	0.0023445	0.0336102	-1.47353	*	ns	ns	ns	ns	0.280845
PA14_44060	PA14_44060	sdhC	succinate dehydrogenase, cytochrome b556 subunit	3922379..3922765	-	129	0.537425	0.44184	0.732679	9.42492	5.72589	0.00235662	0.0336974	-1.4724	*	ns	ns	ns	ns	0.570648
PA14_20280	PA14_20280	-	hypothetical protein	1747083..1747448	-	122	0.293852	0.331414	0.347441	5.27196	5.71755	0.00236202	0.0336974	-1.4724	*	ns	ns	ns	ns	0.324236
PA14_37980	PA14_37980	-	Fe2+-dicitrate sensor, membrane protein	3388251..3389204	-	318	-1.03508	-1.15837	-0.560558	4.6995	5.72066	0.00236892	0.0337141	-1.47219	*	*	*	ns	non_cpx_cand	-0.918002
PA14_09780	PA14_09780	-	hypothetical protein	842627..843094	+	156	-0.381227	-0.136262	-0.223798	4.75523	5.70494	0.00239189	0.0339591	-1.46904	*	ns	ns	ns	ns	-0.247096
PA14_16800	PA14_16800	-	efflux transmembrane protein	1437645..1438748	+	368	-0.465643	-0.784182	-0.483537	6.20645	5.69505	0.00243006	0.034418	-1.46321	*	ns	ns	ns	ns	-0.577788
PA14_16260	PA14_16260	-	FMN oxidoreductase	1389187..1390293	+	369	-0.195392	-0.392551	-0.235481	5.91287	5.68096	0.00244981	0.0346146	-1.46074	*	ns	ns	ns	ns	-0.274474
PA14_51990	PA14_51990	wrbA	Trp repressor binding protein WrbA	4614359..4614955	+	199	0.12632	0.303577	0.494458	5.85519	5.67626	0.00246132	0.034694	-1.45975	*	ns	ns	ns	ns	0.308119
PA14_60780	PA14_60780	-	ABC transporter permease	5416996..5418189	-	398	-0.324156	-0.625248	-0.590555	6.26166	5.67289	0.00248432	0.0349217	-1.45691	*	ns	ns	ns	ns	-0.51332
PA14_14320	PA14_14320	-	hypothetical protein	1221589..1222182	+	198	-1.01912	-0.74871	-0.481396	4.87869	5.67087	0.00248932	0.0349217	-1.45691	*	*	*	ns	non_cpx_cand	-0.74974
PA14_01940	PA14_01940	-	RND efflux membrane fusion protein	176167..177318	+	384	-0.23052	-0.26995	-0.0841822	7.50964	5.6534	0.00251818	0.0350834	-1.4549	*	ns	ns	ns	ns	-0.194884
PA14_03470	PA14_03470	-	hypothetical protein	316965..318164	+	400	-0.300752	-0.190046	-0.316831	7.44913	5.64888	0.00252958	0.0350834	-1.4549	*	ns	ns	ns	ns	-0.26921
PA14_61360	PA14_61360	-	hypothetical protein	5476906..5478066	+	387	0.148436	0.171053	0.536776	6.7732	5.65226	0.00253441	0.0350834	-1.4549	*	ns	ns	ns	ns	0.285422
PA14_66290	PA14_66290	aceE	pyruvate dehydrogenase subunit E1	5907553..5910201	+	883	0.279352	0.365301	0.617808	10.3666	5.64315	0.00254412	0.0350834	-1.4549	*	ns	ns	ns	ns	0.42082
PA14_63850	PA14_63850	lpd3	dihydrolipoamide dehydrogenase	5690963..5692366	-	468	-0.368846	-0.698974	-0.480311	6.32419	5.64876	0.0025448	0.0350834	-1.4549	*	ns	ns	ns	ns	-0.516044
PA14_18700	PA14_18700	rnt	ribonuclease T	1609324..1609998	-	225	0.203042	0.274363	0.570667	6.63288	5.6482	0.00254622	0.0350834	-1.4549	*	ns	ns	ns	ns	0.349357
PA14_60250	PA14_60250	pilS	two-component sensor PilS	5365845..5367437	+	531	0.126329	0.163334	0.233211	7.10374	5.64018	0.00255166	0.0350834	-1.4549	*	ns	ns	ns	ns	0.174292
PA14_44380	PA14_44380	-	cbb3-type cytochrome c oxidase subunit II	3952211..3952822	+	204	0.390419	0.304419	1.0789	7.96205	5.64516	0.00255397	0.0350834	-1.4549	*	*	*	ns	non_cpx_cand	0.591246
PA14_72450	PA14_72450	dsbA1	DsbA1	6453853..6454488	-	212	0.398846	0.344738	0.669775	7.82783	5.64497	0.00255445	0.0350834	-1.4549	*	ns	ns	ns	ns	0.471119
PA14_44610	PA14_44610	recR	recombination protein RecR	3970442..3971038	-	199	0.0750473	0.253404	0.551127	5.99997	5.63429	0.00257306	0.035215	-1.45327	*	ns	ns	ns	ns	0.293193
PA14_17080	PA14_17080	pyrH	uridylate kinase	1465051..1465788	+	246	0.276984	0.406004	0.719343	8.65086	5.63656	0.00257598	0.035215	-1.45327	*	ns	ns	ns	ns	0.467444
PA14_03360	PA14_03360	-	hypothetical protein	306896..307666	-	257	0.077919	0.239971	0.564156	6.03908	5.62658	0.00259508	0.0353929	-1.45108	*	ns	ns	ns	ns	0.294015
PA14_28140	PA14_28140	-	hypothetical protein	2436828..2437226	+	133	-0.480827	-0.744471	-0.303362	2.77638	5.62104	0.002601	0.0353929	-1.45108	*	ns	ns	ns	ns	-0.509553
PA14_52640	PA14_52640	-	hypothetical protein	4667056..4667346	-	97	0.295466	0.127695	0.650725	6.26234	5.62351	0.00260978	0.0354305	-1.45062	*	ns	ns	ns	ns	0.357962
PA14_15370	PA14_15370	-	hypothetical protein	1303857..1304084	-	76	0.247882	0.631994	0.460871	3.88154	5.61084	0.00262769	0.035516	-1.44958	*	ns	ns	ns	ns	0.446915
PA14_62130	PA14_62130	ilvC	ketol-acid reductoisomerase	5544387..5545403	-	339	0.366643	0.308751	0.838739	8.53076	5.61476	0.00263268	0.035516	-1.44958	*	ns	ns	ns	ns	0.504711
PA14_28800	PA14_28800	-	hypothetical protein	2479279..2480274	+	332	0.212145	0.509259	0.693971	5.92493	5.6142	0.00263416	0.035516	-1.44958	*	ns	ns	ns	ns	0.471792
PA14_19050	PA14_19050	metG	methionyl-tRNA synthetase	1644279..1646315	-	679	0.201739	0.297749	0.566639	8.68938	5.59024	0.0026854	0.0361242	-1.4422	*	ns	ns	ns	ns	0.355376
PA14_44050	PA14_44050	sdhD	succinate dehydrogenase (D subunit)	3922017..3922385	-	123	0.410682	0.318591	0.9022	7.94891	5.58968	0.00269954	0.0362317	-1.44091	*	ns	ns	ns	ns	0.543824
PA14_73360	PA14_73360	gidB	16S rRNA methyltransferase GidB	6529917..6530561	-	215	0.257826	0.394474	0.935285	6.84206	5.57572	0.00273751	0.0363858	-1.43907	*	ns	ns	ns	ns	0.529195
PA14_15580	PA14_15580	-	Type II restriction enzyme, methylase subunit	1317407..1320187	+	927	0.338606	0.38701	0.763007	8.75758	5.57553	0.00273803	0.0363858	-1.43907	*	ns	ns	ns	ns	0.496208
PA14_25530	PA14_25530	kdsB	3-deoxy-manno-octulosonate cytidylyltransferase	2230872..2231636	+	255	0.147543	0.22058	0.490507	6.41279	5.57266	0.00273829	0.0363858	-1.43907	*	ns	ns	ns	ns	0.28621
PA14_42400	PA14_42400	exsB	exoenzyme S synthesis protein B	3777824..3778237	-	138	-0.548259	-0.424105	-0.291533	5.47888	5.57274	0.00273881	0.0363858	-1.43907	*	ns	ns	ns	ns	-0.421299
PA14_56700	PA14_56700	-	hypothetical protein	5051273..5051746	-	158	0.290181	0.14283	0.614397	6.29877	5.57412	0.0027419	0.0363858	-1.43907	*	ns	ns	ns	ns	0.349136
PA14_07330	PA14_07330	-	hypothetical protein	630110..630463	-	118	0.214704	0.696724	0.573631	7.29581	5.55199	0.00280336	0.037021	-1.43155	*	ns	ns	ns	ns	0.49502
PA14_14280	PA14_14280	-	LysR family transcriptional regulator	1218347..1219243	-	299	-0.221967	-0.343336	-0.459868	6.34546	5.55064	0.00280594	0.037021	-1.43155	*	ns	ns	ns	ns	-0.341724
PA14_29590	PA14_29590	-	transcriptional regulator	2565307..2565660	-	118	0.404662	0.491591	0.76059	8.94446	5.55012	0.00280862	0.037021	-1.43155	*	ns	ns	ns	ns	0.552281
PA14_67370	PA14_67370	-	hypothetical protein	6017336..6018133	-	266	-0.303744	-0.822547	-0.526671	5.47147	5.54521	0.00282248	0.0371139	-1.43046	*	ns	ns	ns	ns	-0.550987
PA14_47450	PA14_47450	-	hypothetical protein	4227853..4228146	-	98	0.0669235	0.1826	0.6079	3.9112	5.53749	0.00282826	0.0371139	-1.43046	*	ns	ns	ns	ns	0.285808
PA14_34270	PA14_34270	-	ABC transporter ATP-binding protein	3046716..3047825	-	370	-0.800323	-1.25505	-0.742901	5.12693	5.54076	0.00283509	0.0371208	-1.43038	*	*	*	ns	non_cpx_cand	-0.932759
PA14_51820	PA14_51820	aspS	aspartyl-tRNA synthetase	4601301..4603076	-	592	0.238833	0.395405	0.809838	9.39774	5.52448	0.00288176	0.0376482	-1.42426	*	ns	ns	ns	ns	0.481359
PA14_20920	PA14_20920	-	hypothetical protein	1802423..1803175	-	251	-0.588489	-0.965338	-0.487823	4.71753	5.52056	0.00289312	0.037713	-1.42351	*	ns	ns	ns	ns	-0.68055
PA14_43110	PA14_43110	-	glutathione S-transferase	3841020..3841622	-	201	0.316021	0.462984	0.608974	6.18282	5.51197	0.00291816	0.0379554	-1.42073	*	ns	ns	ns	ns	0.462659
PA14_07230	PA14_07230	fda	fructose-1,6-bisphosphate aldolase	623313..624377	+	355	0.258894	0.315318	0.757287	8.33628	5.50318	0.00294402	0.0382075	-1.41785	*	ns	ns	ns	ns	0.443833
PA14_61390	PA14_61390	-	lipoprotein	5478992..5479579	-	196	0.344363	0.206238	0.326667	7.39595	5.46614	0.00304404	0.0392642	-1.406	*	ns	ns	ns	ns	0.292423
PA14_44010	PA14_44010	sucA	2-oxoglutarate dehydrogenase E1	3916434..3919265	-	944	0.234502	0.478029	0.850697	9.74506	5.46973	0.00304469	0.0392642	-1.406	*	ns	ns	ns	ns	0.521076
PA14_72840	PA14_72840	-	short-chain dehydrogenase	6486815..6487573	-	253	0.139248	0.340425	0.312609	6.31823	5.46396	0.00304544	0.0392642	-1.406	*	ns	ns	ns	ns	0.264094
PA14_44030	PA14_44030	sdhA	succinate dehydrogenase flavoprotein subunit	3920241..3922013	-	591	0.286822	0.359397	0.884291	10.1763	5.46455	0.0030606	0.0393096	-1.4055	*	ns	ns	ns	ns	0.51017
PA14_23360	PA14_23360	wzz	O-antigen chain length regulator	2026846..2027928	+	361	0.520861	0.428307	0.659617	8.80823	5.46337	0.00306423	0.0393096	-1.4055	*	ns	ns	ns	ns	0.536262
PA14_50530	PA14_50530	braD	branched-chain amino acid transport protein BraD	4488332..4489255	+	308	0.322282	0.0964982	0.424249	5.88725	5.45462	0.00307422	0.0393096	-1.4055	*	ns	ns	ns	ns	0.28101
PA14_56990	PA14_56990	-	hypothetical protein	5078292..5078978	+	229	0.201254	0.355254	0.18758	6.20644	5.45416	0.00307565	0.0393096	-1.4055	*	ns	ns	ns	ns	0.248029
PA14_17100	PA14_17100	frr	ribosome recycling factor	1465791..1466348	+	186	0.262824	0.259987	0.797228	8.90858	5.45397	0.00309333	0.03945	-1.40395	*	ns	ns	ns	ns	0.440013
PA14_63660	PA14_63660	-	hypothetical protein	5676805..5678040	+	412	0.0463089	-0.0258108	-0.42675	7.79082	5.44185	0.00311406	0.0396286	-1.40199	*	ns	ns	ns	ns	-0.135417
PA14_30050	PA14_30050	-	isocitrate lyase	2602558..2604153	-	532	0.282602	0.374989	0.986778	7.64222	5.44367	0.00312559	0.0396897	-1.40132	*	ns	ns	ns	ns	0.548123
PA14_69090	PA14_69090	-	hypothetical protein	6162042..6163115	-	358	-0.239803	-0.343632	-0.0825084	8.0247	5.4352	0.00313502	0.0397238	-1.40095	*	ns	ns	ns	ns	-0.221981
PA14_69480	PA14_69480	algZ	alginate biosynthesis protein AlgZ/FimS	6195509..6196585	-	359	0.252588	0.430033	0.400015	7.01897	5.4379	0.0031438	0.0397495	-1.40067	*	ns	ns	ns	ns	0.360879
PA14_14110	PA14_14110	pcs	phosphatidylserine synthase	1208798..1209514	+	239	0.339016	0.119451	0.258218	6.16481	5.42969	0.00315251	0.0397743	-1.4004	*	ns	ns	ns	ns	0.238895
PA14_43940	PA14_43940	sucD	succinyl-CoA synthetase subunit alpha	3911275..3912162	-	296	0.262714	0.474469	1.01396	10.4004	5.42868	0.00317312	0.0399079	-1.39894	*	*	*	ns	non_cpx_cand	0.583715
PA14_62840	PA14_62840	glmM	phosphoglucosamine mutase	5605496..5606833	-	446	0.2883	0.358687	0.813712	8.90043	5.42758	0.00317665	0.0399079	-1.39894	*	ns	ns	ns	ns	0.4869
PA14_62650	PA14_62650	-	hypothetical protein	5590504..5593770	+	1089	0.239972	0.079976	0.219984	8.4574	5.40657	0.00322698	0.0404062	-1.39355	*	ns	ns	ns	ns	0.179977
PA14_58190	PA14_58190	gatB	aspartyl/glutamyl-tRNA amidotransferase subunit B	5179126..5180571	+	482	0.234395	0.214589	0.791832	7.59533	5.41105	0.00323002	0.0404062	-1.39355	*	ns	ns	ns	ns	0.413605
PA14_40330	PA14_40330	-	hypothetical protein	3604188..3604715	-	176	-0.539475	-0.750552	-0.864483	4.06135	5.40455	0.00325126	0.0405856	-1.39163	*	ns	ns	ns	ns	-0.71817
PA14_00100	PA14_00100	glyQ	glycyl-tRNA synthetase subunit alpha	12488..13435	-	316	0.0463029	0.200678	0.570783	6.94887	5.3963	0.00327842	0.0408382	-1.38893	*	ns	ns	ns	ns	0.272588
PA14_37430	PA14_37430	-	RNA polymerase sigma factor	3331556..3332065	-	170	-0.344993	-0.701886	-0.374425	3.33315	5.38276	0.00330656	0.0410885	-1.38628	*	ns	ns	ns	ns	-0.473768
PA14_59170	PA14_59170	-	hypothetical protein	5267621..5267854	-	78	0.782029	0.422164	0.670531	5.60381	5.38607	0.00331246	0.0410885	-1.38628	*	ns	ns	ns	ns	0.624908
PA14_07760	PA14_07760	surA	peptidyl-prolyl cis-trans isomerase SurA	665301..666593	-	431	0.246303	0.310865	0.663947	8.28822	5.3816	0.00332745	0.0411877	-1.38523	*	ns	ns	ns	ns	0.407038
PA14_62940	PA14_62940	dapB	dihydrodipicolinate reductase	5617015..5617821	-	269	0.24857	0.409595	0.574828	8.8591	5.36226	0.00338809	0.0418503	-1.3783	*	ns	ns	ns	ns	0.410998
PA14_24690	PA14_24690	-	D-alanyl-D-alanine carboxypeptidase	2157662..2159092	-	477	0.233387	0.154694	0.292114	7.73911	5.34911	0.00342012	0.0420508	-1.37623	*	ns	ns	ns	ns	0.226732
PA14_25810	PA14_25810	-	hypothetical protein	2252711..2253607	+	299	0.120882	0.269504	0.385588	5.90992	5.34791	0.00342426	0.0420508	-1.37623	*	ns	ns	ns	ns	0.258658
PA14_21000	PA14_21000	-	hypothetical protein	1807129..1808457	-	443	-0.563241	-1.31637	-0.787679	5.79396	5.35279	0.00342573	0.0420508	-1.37623	*	*	*	ns	non_cpx_cand	-0.889096
PA14_43710	PA14_43710	-	methyl-accepting chemotaxis transducer	3891988..3893613	+	542	0.220267	0.166333	0.287406	6.70773	5.34504	0.00343423	0.0420675	-1.37605	*	ns	ns	ns	ns	0.224669
PA14_52600	PA14_52600	alaS	alanyl-tRNA synthetase	4662149..4664773	-	875	0.11472	0.275927	0.499132	8.68019	5.33708	0.00346203	0.0423201	-1.37345	*	ns	ns	ns	ns	0.296593
PA14_71650	PA14_71650	aspA	aspartate ammonia-lyase	6382183..6383607	+	475	0.246214	0.360704	0.8374	9.88174	5.33873	0.00347475	0.042373	-1.37291	*	ns	ns	ns	ns	0.481439
PA14_55200	PA14_55200	-	amidase	4902216..4903610	+	465	-0.291904	-0.849842	-0.64089	6.11551	5.33462	0.00348923	0.042373	-1.37291	*	ns	ns	ns	ns	-0.594212
PA14_05510	PA14_05510	-	hypothetical protein	485413..485988	+	192	0.239479	0.655353	0.613314	8.10636	5.33358	0.00349292	0.042373	-1.37291	*	ns	ns	ns	ns	0.502716
PA14_23380	PA14_23380	orfH	UDP-N-acetyl-D-mannosaminuronate dehydrogenase	2029301..2030569	+	423	0.434753	0.34961	0.923747	8.63588	5.33067	0.00350322	0.042373	-1.37291	*	ns	ns	ns	ns	0.56937
PA14_03350	PA14_03350	-	hypothetical protein	305950..306903	-	318	0.167517	0.283634	0.583574	6.37619	5.33049	0.00350386	0.042373	-1.37291	*	ns	ns	ns	ns	0.344908
PA14_57275	PA14_57275	ftsZ	cell division protein FtsZ	5102858..5104042	-	395	0.210137	0.290785	0.929578	9.36575	5.32476	0.00352422	0.042373	-1.37291	*	ns	ns	ns	ns	0.476834
PA14_22020	PA14_22020	minD	cell division inhibitor MinD	1914796..1915611	-	272	0.259789	0.463762	0.723641	8.78238	5.323	0.00353051	0.042373	-1.37291	*	ns	ns	ns	ns	0.482397
PA14_50800	PA14_50800	pdxH	pyridoxamine 5'-phosphate oxidase	4512895..4513542	-	216	0.267243	0.269024	0.22077	6.53238	5.31634	0.0035356	0.042373	-1.37291	*	ns	ns	ns	ns	0.252345
PA14_41300	PA14_41300	-	hypothetical protein	3686462..3686683	-	74	0.318488	0.662161	0.554478	5.92935	5.32102	0.0035376	0.042373	-1.37291	*	ns	ns	ns	ns	0.511709
PA14_44400	PA14_44400	-	cytochrome c oxidase, cbb3-type subunit III	3953010..3953966	+	319	0.292839	0.298563	0.873602	8.7496	5.32083	0.00353827	0.042373	-1.37291	*	ns	ns	ns	ns	0.488335
PA14_06790	PA14_06790	-	cytochrome c oxidase subunit	591110..591637	+	176	-0.514048	-1.3314	-0.87415	4.74308	5.31496	0.00355939	0.0425394	-1.37121	*	*	*	ns	non_cpx_cand	-0.906533
PA14_34280	PA14_34280	-	hypothetical protein	3047822..3048616	-	265	-1.00959	-1.04238	-0.534575	4.33269	5.30167	0.00360761	0.0429677	-1.36686	*	*	*	ns	non_cpx_cand	-0.862179
PA14_09460	PA14_09460	phzC1	phenazine biosynthesis protein PhzC	810876..812093	-	406	-0.84979	-1.15415	-0.985212	5.54985	5.30107	0.00360982	0.0429677	-1.36686	*	*	*	ns	non_cpx_cand	-0.996383
PA14_65180	PA14_65180	rpsF	30S ribosomal protein S6	5808695..5809114	-	140	0.347217	0.487226	0.73979	10.8303	5.28417	0.00366689	0.0434616	-1.36189	*	ns	ns	ns	ns	0.524744
PA14_55840	PA14_55840	-	hypothetical protein	4986525..4986809	-	95	-0.961379	-1.25259	-1.06759	2.80971	5.28136	0.00368264	0.0434616	-1.36189	*	*	*	ns	non_cpx_cand	-1.09385
PA14_72630	PA14_72630	-	ABC transporter permease	6469554..6470231	+	226	0.163353	0.107474	0.326163	7.37776	5.27392	0.00369119	0.0434616	-1.36189	*	ns	ns	ns	ns	0.198997
PA14_09340	PA14_09340	fptA	Fe(III)-pyochelin outer membrane receptor	800018..802180	+	721	-0.0959912	0.6193	0.347577	8.4267	5.27824	0.00369377	0.0434616	-1.36189	*	ns	ns	ns	ns	0.290295
PA14_51750	PA14_51750	tolQ	TolQ protein	4596992..4597687	-	232	0.323389	0.386138	0.818332	7.82604	5.27828	0.00369417	0.0434616	-1.36189	*	ns	ns	ns	ns	0.509286
PA14_20900	PA14_20900	-	MFS transporter	1801165..1802331	-	389	-0.85607	-1.09197	-0.662392	5.49052	5.27636	0.00370138	0.0434616	-1.36189	*	*	*	ns	non_cpx_cand	-0.870143
PA14_12750	PA14_12750	-	hypothetical protein	1092477..1092980	+	168	0.227108	0.457859	0.306729	6.09423	5.27216	0.0037087	0.0434616	-1.36189	*	ns	ns	ns	ns	0.330565
PA14_41390	PA14_41390	ppiB	peptidyl-prolyl cis-trans isomerase B	3691732..3692229	+	166	0.336543	0.279676	0.721924	8.32717	5.27398	0.00371032	0.0434616	-1.36189	*	ns	ns	ns	ns	0.446048
PA14_50640	PA14_50640	-	hypothetical protein	4499207..4499458	-	84	0.254379	0.351597	0.505581	5.03343	5.26445	0.00372688	0.0434787	-1.36172	*	ns	ns	ns	ns	0.370519
PA14_53670	PA14_53670	-	hypothetical protein	4760148..4760960	-	271	0.354836	0.461008	0.697409	6.68695	5.2671	0.00373633	0.0434787	-1.36172	*	ns	ns	ns	ns	0.504418
PA14_41020	PA14_41020	-	Orn/Arg/Lys decarboxylase	3657602..3659857	-	752	0.129689	0.267099	0.414179	7.63541	5.26082	0.00374209	0.0434787	-1.36172	*	ns	ns	ns	ns	0.270322
PA14_34200	PA14_34200	-	FMNH2-dependent monooxygenase	3041071..3042255	+	395	-0.71915	-1.00567	-0.711688	5.20124	5.26456	0.00374595	0.0434787	-1.36172	*	*	*	ns	non_cpx_cand	-0.812171
PA14_27400	PA14_27400	-	LysR family transcriptional regulator	2376726..2377697	-	324	-0.468556	-0.768197	-0.807689	4.74328	5.26385	0.00374868	0.0434787	-1.36172	*	ns	ns	ns	ns	-0.681481
PA14_42450	PA14_42450	popB	translocator protein PopB	3779963..3781135	-	391	-0.840535	-0.858358	-0.281274	7.22936	5.25615	0.00377806	0.0437334	-1.35919	*	ns	ns	ns	ns	-0.660055
PA14_25350	PA14_25350	nqrF	Na(+)-translocating NADH-quinone reductase subunit F	2216466..2217689	+	408	0.121637	0.346587	0.584085	7.58673	5.24959	0.00380332	0.0439396	-1.35714	*	ns	ns	ns	ns	0.35077
PA14_30410	PA14_30410	-	hypothetical protein	2633440..2634108	-	223	0.287183	0.546429	0.540725	7.05294	5.24683	0.00381401	0.0439768	-1.35678	*	ns	ns	ns	ns	0.458112
PA14_57960	PA14_57960	ptsN	nitrogen regulatory IIA protein	5158354..5158818	+	155	0.35883	0.396353	0.930023	6.97673	5.23427	0.00386299	0.0444546	-1.35208	*	ns	ns	ns	ns	0.561735
PA14_27520	PA14_27520	-	glutathione peroxidase	2388940..2389425	+	162	-0.00249904	0.325278	0.599938	4.63169	5.22123	0.00389446	0.0444589	-1.35204	*	ns	ns	ns	ns	0.307572
PA14_17290	PA14_17290	pyrG	CTP synthetase	1485522..1487150	+	543	0.165111	0.370548	0.753175	9.31711	5.22616	0.00389494	0.0444589	-1.35204	*	ns	ns	ns	ns	0.429612
PA14_57900	PA14_57900	-	hypothetical protein	5153876..5154415	+	180	0.349406	0.400534	0.501755	7.37104	5.22486	0.00390012	0.0444589	-1.35204	*	ns	ns	ns	ns	0.417232
PA14_62740	PA14_62740	rbfA	ribosome-binding factor A	5598864..5599253	-	130	0.234428	0.351798	0.743942	6.81334	5.22372	0.00390465	0.0444589	-1.35204	*	ns	ns	ns	ns	0.443389
PA14_12330	PA14_12330	-	hypothetical protein	1062546..1063568	-	341	0.181309	0.306559	0.559471	7.78981	5.2228	0.00390829	0.0444589	-1.35204	*	ns	ns	ns	ns	0.349113
PA14_64810	PA14_64810	vanB	vanillate O-demethylase	5775527..5776480	+	318	-0.294155	-0.685581	-0.609927	6.14298	5.22191	0.00391182	0.0444589	-1.35204	*	ns	ns	ns	ns	-0.529888
PA14_17170	PA14_17170	-	hypothetical protein	1472999..1473505	+	169	0.363039	0.415792	0.771418	8.38699	5.21896	0.00392356	0.0444589	-1.35204	*	ns	ns	ns	ns	0.51675
PA14_23920	PA14_23920	purF	amidophosphoribosyltransferase	2078376..2079881	+	502	0.265537	0.358863	0.725505	8.58542	5.21884	0.00392407	0.0444589	-1.35204	*	ns	ns	ns	ns	0.449969
PA14_00150	PA14_00150	-	hypothetical protein	16336..16608	-	91	-0.0147921	0.364593	0.550117	3.91622	5.21055	0.00393708	0.0444589	-1.35204	*	ns	ns	ns	ns	0.299973
PA14_35830	PA14_35830	tnpT	cointegrate resolution protein T	3188265..3189263	+	333	0.31436	0.231536	0.66431	7.15572	5.21363	0.00394489	0.0444589	-1.35204	*	ns	ns	ns	ns	0.403402
PA14_43610	PA14_43610	-	AMP-binding protein	3881119..3882786	-	556	0.142835	0.295619	0.120903	6.49272	5.20823	0.00394637	0.0444589	-1.35204	*	ns	ns	ns	ns	0.186452
PA14_25880	PA14_25880	etfA	electron transfer flavoprotein subunit alpha	2257640..2258569	+	310	0.178078	0.354737	0.650305	9.39953	5.20334	0.00397658	0.0447138	-1.34956	*	ns	ns	ns	ns	0.394373
PA14_60920	PA14_60920	-	hypothetical protein	5434929..5435933	-	335	0.281905	0.225456	0.46468	6.95521	5.19609	0.00401596	0.0450468	-1.34634	*	ns	ns	ns	ns	0.324013
PA14_50600	PA14_50600	-	transcriptional regulator	4496390..4497304	-	305	-0.354099	-0.500669	-0.549185	5.08166	5.19401	0.00402149	0.0450468	-1.34634	*	ns	ns	ns	ns	-0.467985
PA14_54340	PA14_54340	-	hypothetical protein	4819225..4819602	-	126	0.186567	0.438401	0.660956	6.52079	5.18937	0.00404352	0.0452076	-1.34479	*	ns	ns	ns	ns	0.428641
PA14_09570	PA14_09570	-	LysR family transcriptional regulator	822871..823725	-	285	-0.392979	-0.853088	-0.696166	5.63939	5.18315	0.00406921	0.0453646	-1.34328	*	ns	ns	ns	ns	-0.647411
PA14_36500	PA14_36500	-	hypothetical protein	3248245..3249321	-	359	-0.510456	-0.481176	-0.489199	5.06501	5.18211	0.00407296	0.0453646	-1.34328	*	ns	ns	ns	ns	-0.49361
PA14_08860	PA14_08860	rplD	50S ribosomal protein L4	760208..760810	+	201	0.464765	0.384666	1.38604	9.78495	5.15182	0.00420127	0.0466035	-1.33158	*	*	*	ns	non_cpx_cand	0.745157
PA14_36900	PA14_36900	-	hypothetical protein	3287496..3287711	-	72	-0.927984	-1.46356	-0.386712	2.23496	5.15082	0.00420556	0.0466035	-1.33158	*	*	*	ns	non_cpx_cand	-0.926086
PA14_64190	PA14_64190	fis	DNA-binding protein Fis	5719308..5719631	+	108	0.113463	0.35786	0.435147	6.61058	5.14992	0.00420792	0.0466035	-1.33158	*	ns	ns	ns	ns	0.302157
PA14_64420	PA14_64420	-	hypothetical protein	5739073..5739687	+	205	-0.374556	-0.472553	-0.627078	5.72457	5.14656	0.00422384	0.046692	-1.33076	*	ns	ns	ns	ns	-0.491396
PA14_32110	PA14_32110	xylZ	toluate 1,2-dioxygenase electron transfer component	2793178..2794191	+	338	-0.567456	-1.23137	-0.696533	4.69482	5.14123	0.0042469	0.046859	-1.32921	*	*	*	ns	non_cpx_cand	-0.831787
PA14_02150	PA14_02150	-	hypothetical protein	193617..195608	-	664	-0.243894	-0.185904	-0.269405	8.54457	5.1322	0.00426488	0.0469006	-1.32882	*	ns	ns	ns	ns	-0.233068
PA14_30240	PA14_30240	infA	translation initiation factor IF-1	2619690..2619908	-	73	0.876729	0.427133	0.805412	9.76968	5.13586	0.00427024	0.0469006	-1.32882	*	ns	ns	ns	ns	0.703092
PA14_50410	PA14_50410	flgI	flagellar basal body P-ring protein	4478997..4480106	-	370	0.0670536	0.322861	0.208029	6.84353	5.12893	0.00427915	0.0469006	-1.32882	*	ns	ns	ns	ns	0.199315
PA14_63270	PA14_63270	fabG	3-ketoacyl-ACP reductase	5645892..5647247	+	452	-0.402278	-0.490289	-0.766079	6.47476	5.13305	0.0042825	0.0469006	-1.32882	*	ns	ns	ns	ns	-0.552882
PA14_49500	PA14_49500	-	hypothetical protein	4401791..4402345	+	185	0.202849	0.251966	0.418037	5.58478	5.12186	0.00431021	0.0471165	-1.32683	*	ns	ns	ns	ns	0.29095
PA14_62660	PA14_62660	-	hypothetical protein	5593775..5594068	+	98	0.315904	0.295271	0.398748	5.27658	5.11921	0.00432194	0.0471572	-1.32645	*	ns	ns	ns	ns	0.336641
PA14_12210	PA14_12210	-	hypothetical protein	1054720..1055343	-	208	0.251118	0.281304	0.471268	7.04539	5.12156	0.00433306	0.0471766	-1.32627	*	ns	ns	ns	ns	0.334563
PA14_71300	PA14_71300	-	electron transfer flavoprotein alpha subunit	6353285..6354271	+	329	-0.768853	-1.37981	-0.867554	5.34225	5.11978	0.00434092	0.0471766	-1.32627	*	*	*	ns	non_cpx_cand	-1.0054
PA14_50520	PA14_50520	braC	branched-chain amino acid transport protein BraC	4486950..4488071	+	374	0.214685	0.322479	0.674354	8.4649	5.11824	0.00434774	0.0471766	-1.32627	*	ns	ns	ns	ns	0.403839
PA14_51740	PA14_51740	tolR	TolR protein	4596529..4596969	-	147	0.343653	0.376178	0.787666	7.97682	5.11333	0.00436961	0.047199	-1.32607	*	ns	ns	ns	ns	0.502499
PA14_60480	PA14_60480	-	hypothetical protein	5390436..5390660	+	75	0.240174	0.575244	0.448456	4.19357	5.10725	0.00437542	0.047199	-1.32607	*	ns	ns	ns	ns	0.421291
PA14_08870	PA14_08870	rplW	50S ribosomal protein L23	760807..761106	+	100	0.441656	0.408286	1.45139	8.75363	5.1116	0.00437734	0.047199	-1.32607	*	*	*	ns	non_cpx_cand	0.767109
PA14_38270	PA14_38270	-	hypothetical protein	3413293..3413550	+	86	-0.281762	-0.368319	-0.196033	4.31854	5.10575	0.00438185	0.047199	-1.32607	*	ns	ns	ns	ns	-0.282038
PA14_14470	PA14_14470	pepA	leucyl aminopeptidase	1235359..1236846	-	496	0.0626345	0.290831	0.435933	8.14721	5.10252	0.00439641	0.0472694	-1.32542	*	ns	ns	ns	ns	0.263133
PA14_13320	PA14_13320	-	hypothetical protein	1143892..1144407	+	172	-0.695055	-1.43099	-0.66268	5.0431	5.10498	0.00440708	0.0472919	-1.32521	*	*	*	ns	non_cpx_cand	-0.929576
PA14_36370	PA14_36370	-	carboxylate-amine ligase	3239146..3240360	-	405	-0.650486	-0.819264	-0.497047	5.39689	5.10007	0.00442922	0.0472919	-1.32521	*	ns	ns	ns	ns	-0.655599
PA14_52780	PA14_52780	aotQ	arginine/ornithine transport protein AotQ	4677838..4678527	-	230	0.267852	0.294325	0.6226	6.64725	5.09983	0.00443034	0.0472919	-1.32521	*	ns	ns	ns	ns	0.394926
PA14_57500	PA14_57500	gmhA	phosphoheptose isomerase	5123484..5124077	+	198	0.188286	0.320352	0.615617	6.94288	5.09801	0.00443855	0.0472919	-1.32521	*	ns	ns	ns	ns	0.374752
PA14_50970	PA14_50970	-	glutathione S-transferase	4526947..4527588	+	214	0.0445288	0.207566	0.527366	5.20335	5.09318	0.00443863	0.0472919	-1.32521	*	ns	ns	ns	ns	0.25982
PA14_52380	PA14_52380	-	cytochrome b561	4649035..4649583	+	183	0.188338	0.360937	0.558436	5.40929	5.09204	0.00445037	0.0473314	-1.32485	*	ns	ns	ns	ns	0.369237
PA14_03920	PA14_03920	spuD	polyamine transport protein	352562..353665	+	368	0.251631	0.40906	0.638677	8.03692	5.09213	0.00446533	0.0474049	-1.32418	*	ns	ns	ns	ns	0.433123
PA14_37460	PA14_37460	-	permease	3333351..3334634	-	428	-0.95766	-1.03517	-0.667475	5.05466	5.08628	0.00449213	0.0475509	-1.32284	*	*	*	ns	non_cpx_cand	-0.886769
PA14_65190	PA14_65190	-	TrmH family RNA methyltransferase , group 3	5809333..5810079	-	249	0.181997	0.237593	0.114519	6.66349	5.08082	0.00449522	0.0475509	-1.32284	*	ns	ns	ns	ns	0.178036
PA14_12650	PA14_12650	-	hypothetical protein	1085653..1086387	-	245	-0.37774	-0.552045	-0.470197	6.05947	5.0829	0.00450771	0.0475975	-1.32242	*	ns	ns	ns	ns	-0.466661
PA14_29990	PA14_29990	nuoD	bifunctional NADH:ubiquinone oxidoreductase subunit C/D	2596164..2597945	-	594	0.139175	0.242338	0.654043	8.0868	5.06401	0.00459571	0.0484184	-1.31499	*	ns	ns	ns	ns	0.345185
PA14_21010	PA14_21010	-	FAD-dependent monooxygenase	1808454..1809620	-	389	-0.924105	-1.2002	-0.631539	5.56294	5.06256	0.00460251	0.0484184	-1.31499	*	*	*	ns	non_cpx_cand	-0.918614
PA14_65940	PA14_65940	-	oxidoreductase	5872546..5874492	+	649	-0.262018	-0.483372	-0.566584	7.17159	5.06094	0.00461015	0.0484184	-1.31499	*	ns	ns	ns	ns	-0.437325
PA14_00990	PA14_00990	tssA1	TssA1	97777..98811	+	345	0.151106	0.5029	0.0186671	8.15104	5.05333	0.00462375	0.0484184	-1.31499	*	ns	ns	ns	ns	0.224224
PA14_03870	PA14_03870	spuA	glutamine amidotransferase	348859..349611	+	251	0.48712	0.530744	0.284465	8.73613	5.05709	0.0046284	0.0484184	-1.31499	*	ns	ns	ns	ns	0.43411
PA14_19580	PA14_19580	ssuB	aliphatic sulfonates transport ATP-binding subunit	1692252..1693076	+	275	-0.236539	-0.480366	-0.596229	5.85994	5.05563	0.00463529	0.0484184	-1.31499	*	ns	ns	ns	ns	-0.437711
PA14_25840	PA14_25840	-	electron transfer flavoprotein-ubiquinone oxidoreductase	2254915..2256570	-	552	0.135528	0.300666	0.602161	8.73795	5.05195	0.00464297	0.0484184	-1.31499	*	ns	ns	ns	ns	0.346118
PA14_32610	PA14_32610	dsbG	disulfide isomerase/thiol-disulfide oxidase	2832396..2833166	+	257	-0.162861	-0.309833	-0.138183	5.27457	5.045	0.00466341	0.0485313	-1.31398	*	ns	ns	ns	ns	-0.203625
PA14_63720	PA14_63720	-	hypothetical protein	5680917..5681279	-	121	-0.761981	-1.1904	-0.629858	3.74409	5.0483	0.00467027	0.0485313	-1.31398	*	*	*	ns	non_cpx_cand	-0.860746
PA14_58440	PA14_58440	dppB	dipeptide ABC transporter permease DppB	5205656..5206666	+	337	0.194746	0.34753	0.647313	7.29658	5.04645	0.00467911	0.0485375	-1.31392	*	ns	ns	ns	ns	0.39653
PA14_29980	PA14_29980	nuoE	NADH dehydrogenase subunit E	2595662..2596162	-	167	0.117278	0.383553	0.633508	6.75463	5.04224	0.00469934	0.0486617	-1.31281	*	ns	ns	ns	ns	0.378113
PA14_60950	PA14_60950	-	hypothetical protein	5436245..5438311	-	689	0.29508	0.341479	0.482524	8.87948	5.0345	0.00471828	0.0487097	-1.31238	*	ns	ns	ns	ns	0.373028
PA14_06120	PA14_06120	-	hypothetical protein	540138..540758	-	207	-0.303992	-0.960231	-0.577138	5.42352	5.03786	0.00472051	0.0487097	-1.31238	*	ns	ns	ns	ns	-0.613787
PA14_57910	PA14_57910	-	hypothetical protein	5154424..5154996	+	191	0.347126	0.232301	0.540536	7.06639	5.03348	0.00474176	0.0488434	-1.31119	*	ns	ns	ns	ns	0.373321
PA14_32490	PA14_32490	-	hypothetical protein	2823723..2824001	-	93	0.406733	0.795875	0.389288	3.2668	5.03101	0.00475151	0.0488584	-1.31106	*	ns	ns	ns	ns	0.530632
PA14_53660	PA14_53660	-	hypothetical protein	4758953..4760041	+	363	0.251893	0.370128	0.531352	6.14206	5.02227	0.00479658	0.0492359	-1.30772	*	ns	ns	ns	ns	0.384458
PA14_08930	PA14_08930	rpmC	50S ribosomal protein L29	763700..763891	+	64	0.319494	0.509983	1.19363	7.46135	5.01854	0.00481493	0.0493212	-1.30697	*	*	*	ns	non_cpx_cand	0.67437
PA14_02570	PA14_02570	mdcC	malonate decarboxylase subunit delta	229930..230229	+	100	-0.89247	-1.55909	-0.902274	4.13273	5.01719	0.00482163	0.0493212	-1.30697	*	*	*	ns	non_cpx_cand	-1.11794
PA14_28180	PA14_28180	-	hypothetical protein	2439277..2440560	-	428	0.30771	0.239986	0.527127	6.40973	5.011	0.00485232	0.0495492	-1.30496	*	ns	ns	ns	ns	0.358274
PA14_53180	PA14_53180	-	hypothetical protein	4714206..4715144	-	313	0.192796	0.197023	0.690507	7.94128	5.00426	0.00488605	0.0498073	-1.30271	*	ns	ns	ns	ns	0.360108
PA14_05600	PA14_05600	-	hypothetical protein	496862..497416	-	185	0.0829659	0.261331	0.387826	6.34496	4.9869	0.00495036	0.0503757	-1.29778	ns	ns	ns	ns	ns	0.244041
PA14_30270	PA14_30270	aat	leucyl/phenylalanyl-tRNA--protein transferase	2620775..2621455	-	227	0.21828	0.38176	0.743153	5.12531	4.98876	0.00496443	0.0504318	-1.2973	ns	ns	ns	ns	ns	0.447731
PA14_03930	PA14_03930	spuE	polyamine transport protein	354084..355181	+	366	0.1442	0.267717	0.589654	6.65023	4.9865	0.00497597	0.050462	-1.29704	ns	ns	ns	ns	ns	0.333857
PA14_57930	PA14_57930	-	ABC transporter ATP-binding protein	5155510..5156235	+	242	0.376677	0.368859	0.697228	7.87558	4.98426	0.00498746	0.0504916	-1.29678	ns	ns	ns	ns	ns	0.480921
PA14_00750	PA14_00750	-	hypothetical protein	72925..74052	+	376	-0.281912	-0.188199	-0.43218	7.33255	4.97752	0.0050203	0.0507236	-1.29479	ns	ns	ns	ns	ns	-0.300764
PA14_25110	PA14_25110	topA	DNA topoisomerase I	2196651..2199257	+	869	0.217306	0.344902	0.723012	9.37867	4.97553	0.00503237	0.0507236	-1.29479	ns	ns	ns	ns	ns	0.428407
PA14_72480	PA14_72480	engB	ribosome biogenesis GTP-binding protein YsxC	6455784..6456431	+	216	0.280102	0.218916	0.546046	7.27459	4.9735	0.00504292	0.0507236	-1.29479	ns	ns	ns	ns	ns	0.348355
PA14_50980	PA14_50980	pac	penicillin amidase	4527711..4530254	+	848	0.0309633	0.241674	0.282895	8.12314	4.96855	0.00504481	0.0507236	-1.29479	ns	ns	ns	ns	ns	0.185177
PA14_73260	PA14_73260	atpA	F0F1 ATP synthase subunit alpha	6523852..6525396	-	515	0.277606	0.380847	0.986234	11.3664	4.96678	0.00507789	0.0509692	-1.29269	ns	ns	ns	ns	ns	0.548229
PA14_63820	PA14_63820	-	hypothetical protein	5688991..5689209	-	73	-0.193128	-0.403724	-0.0319285	5.76804	4.95659	0.00510731	0.0511773	-1.29092	ns	ns	ns	ns	ns	-0.209594
PA14_08910	PA14_08910	rpsC	30S ribosomal protein S3	762589..763275	+	229	0.406819	0.435393	1.27549	10.0378	4.9458	0.00518867	0.0519043	-1.2848	ns	*	ns	ns	ns	0.7059
PA14_73280	PA14_73280	atpH	F0F1 ATP synthase subunit delta	6525415..6525951	-	179	0.317383	0.318956	0.823044	10.1583	4.93739	0.00523379	0.0520428	-1.28364	ns	ns	ns	ns	ns	0.486461
PA14_63920	PA14_63920	cntM	CntM	5696238..5697539	-	434	-0.390154	-0.769149	-0.684866	6.05115	4.93459	0.00524889	0.0520428	-1.28364	ns	ns	ns	ns	ns	-0.614723
PA14_36700	PA14_36700	-	hypothetical protein	3268789..3269784	+	332	-0.876918	-1.48535	-0.750671	4.3529	4.93243	0.00526058	0.0520428	-1.28364	ns	*	ns	ns	ns	-1.03765
PA14_51790	PA14_51790	ruvA	Holliday junction DNA helicase RuvA	4599257..4599862	-	202	0.271688	0.469082	0.809648	6.70381	4.93222	0.00526169	0.0520428	-1.28364	ns	ns	ns	ns	ns	0.516806
PA14_25560	PA14_25560	rne	ribonuclease E	2233274..2236447	-	1058	0.25473	0.289756	0.663506	9.98088	4.9286	0.00526246	0.0520428	-1.28364	ns	ns	ns	ns	ns	0.402664
PA14_34460	PA14_34460	-	hypothetical protein	3064789..3065349	+	187	-0.560289	-0.921237	-0.392024	3.98203	4.93199	0.00526298	0.0520428	-1.28364	ns	ns	ns	ns	ns	-0.624516
PA14_03960	PA14_03960	spuH	polyamine transport protein PotI	357381..358250	+	290	0.230634	0.437386	0.544357	6.83195	4.93102	0.00526824	0.0520428	-1.28364	ns	ns	ns	ns	ns	0.404125
PA14_67380	PA14_67380	-	fatty acid desaturase	6018152..6019090	-	313	-0.414213	-0.907687	-0.643455	5.53915	4.93011	0.00527317	0.0520428	-1.28364	ns	ns	ns	ns	ns	-0.655118
PA14_64660	PA14_64660	ureF	urease accessory protein UreF	5759121..5759792	+	224	-0.55047	-1.16745	-0.829984	5.40073	4.92201	0.00531735	0.052391	-1.28074	ns	*	ns	ns	ns	-0.849302
PA14_13840	PA14_13840	-	peptidyl-prolyl cis-trans isomerase, PpiC-type	1190432..1191250	+	273	-0.758058	-1.18017	-0.629064	4.98318	4.91372	0.00536294	0.0527155	-1.27806	ns	*	ns	ns	ns	-0.855764
PA14_56570	PA14_56570	-	acyltransferase	5043095..5043871	+	259	-0.565831	-0.849647	-0.823061	5.30058	4.90921	0.00538796	0.0527155	-1.27806	ns	ns	ns	ns	ns	-0.74618
PA14_09500	PA14_09500	opmD	outer membrane protein	814846..816309	-	488	-0.396761	-0.694786	-0.604048	6.65375	4.90415	0.00541613	0.0527155	-1.27806	ns	ns	ns	ns	ns	-0.565198
PA14_21210	PA14_21210	-	hypothetical protein	1834819..1836474	+	552	0.216535	0.421277	0.47104	6.5347	4.9041	0.00541641	0.0527155	-1.27806	ns	ns	ns	ns	ns	0.369617
PA14_13210	PA14_13210	-	hypothetical protein	1137829..1138011	-	61	-0.453296	-0.825878	-0.619871	2.70791	4.90073	0.00543526	0.0527155	-1.27806	ns	ns	ns	ns	ns	-0.633015
PA14_34110	PA14_34110	dotU3	DotU3	3031802..3032560	+	253	-0.904934	-0.766457	-0.574046	3.97132	4.90011	0.00543876	0.0527155	-1.27806	ns	ns	ns	ns	ns	-0.748479
PA14_25690	PA14_25690	fabF1	3-oxoacyl-ACP synthase	2244526..2245770	+	415	0.27249	0.324166	0.805658	9.39722	4.89898	0.00544511	0.0527155	-1.27806	ns	ns	ns	ns	ns	0.467438
PA14_16390	PA14_16390	-	GMC-type oxidoreductase	1401977..1403650	+	558	-0.30907	-0.507453	-0.411967	6.3566	4.89888	0.00544567	0.0527155	-1.27806	ns	ns	ns	ns	ns	-0.409497
PA14_64940	PA14_64940	-	hypothetical protein	5788477..5789079	-	201	-0.325382	-0.182465	-0.307943	6.47386	4.8915	0.00546325	0.0527155	-1.27806	ns	ns	ns	ns	ns	-0.27193
PA14_67960	PA14_67960	-	hypothetical protein	6064439..6064675	+	79	0.177102	-0.231877	-0.443459	4.99177	4.89063	0.00546709	0.0527155	-1.27806	ns	ns	ns	ns	ns	-0.166078
PA14_29220	PA14_29220	-	porin	2526807..2528114	-	436	-0.944702	-1.25249	-0.639412	5.12097	4.89468	0.00546932	0.0527155	-1.27806	ns	*	ns	ns	ns	-0.945534
PA14_66460	PA14_66460	-	hypothetical protein	5928981..5929796	+	272	-0.217921	-0.210242	-0.300914	6.23502	4.8894	0.00547404	0.0527155	-1.27806	ns	ns	ns	ns	ns	-0.243026
PA14_25305	PA14_25305	nqrB	Na(+)-translocating NADH-quinone reductase subunit B	2213186..2214397	+	404	0.245006	0.414148	0.575718	7.42723	4.89344	0.00547628	0.0527155	-1.27806	ns	ns	ns	ns	ns	0.411624
PA14_65920	PA14_65920	-	hypothetical protein	5871281..5872372	-	364	-0.511068	-0.803158	-0.629236	6.25972	4.89202	0.00548433	0.0527155	-1.27806	ns	ns	ns	ns	ns	-0.64782
PA14_51880	PA14_51880	oprD	basic amino acid, basic peptide and imipenem outer membrane porin OprD precursor	4606220..4607551	+	444	0.18046	0.310473	0.893686	10.7658	4.89055	0.00549267	0.0527155	-1.27806	ns	ns	ns	ns	ns	0.46154
PA14_34750	PA14_34750	-	taurine catabolism dioxygenase	3086373..3087260	+	296	-0.726445	-0.463424	-0.400058	4.79678	4.89041	0.00549343	0.0527155	-1.27806	ns	ns	ns	ns	ns	-0.529976
PA14_15590	PA14_15590	-	hypothetical protein	1321218..1323335	+	706	0.267507	0.346347	0.846881	8.57906	4.88249	0.00553855	0.0530031	-1.2757	ns	ns	ns	ns	ns	0.486912
PA14_19680	PA14_19680	-	hypothetical protein	1698525..1698914	+	130	-0.438603	-0.49315	-0.578729	4.06022	4.88135	0.0055414	0.0530031	-1.2757	ns	ns	ns	ns	ns	-0.503494
PA14_34830	PA14_34830	-	regulatory protein	3095748..3096767	+	340	-0.405239	-0.498449	-0.2216	5.47779	4.87574	0.00556043	0.0530989	-1.27491	ns	ns	ns	ns	ns	-0.375096
PA14_12110	PA14_12110	-	hypothetical protein	1047339..1047620	+	94	0.149525	0.181898	0.553591	6.49614	4.87441	0.0055849	0.0531713	-1.27432	ns	ns	ns	ns	ns	0.295005
PA14_14750	PA14_14750	-	iron-binding protein IscA	1256021..1256344	+	108	0.246053	0.360777	0.79551	6.83132	4.87414	0.00558649	0.0531713	-1.27432	ns	ns	ns	ns	ns	0.467446
PA14_65380	PA14_65380	-	hypothetical protein	5824507..5824974	-	156	0.251573	0.14829	0.158363	5.84926	4.86825	0.00559508	0.0531713	-1.27432	ns	ns	ns	ns	ns	0.186075
PA14_48950	PA14_48950	-	hypothetical protein	4351112..4351363	-	84	0.454689	0.262318	0.686981	4.31004	4.86883	0.00561529	0.0532298	-1.27384	ns	ns	ns	ns	ns	0.467996
PA14_62960	PA14_62960	dnaJ	chaperone protein DnaJ	5617878..5619011	-	378	0.225258	0.413562	0.553439	8.98428	4.86697	0.00562099	0.0532298	-1.27384	ns	ns	ns	ns	ns	0.39742
PA14_48340	PA14_48340	-	hypothetical protein	4299922..4301961	-	680	-0.427812	-0.863959	-0.736011	6.09491	4.86681	0.00562895	0.0532298	-1.27384	ns	ns	ns	ns	ns	-0.675928
PA14_61000	PA14_61000	-	hypothetical protein	5441213..5441647	+	145	-0.426114	-0.874684	-0.46281	4.66108	4.86536	0.00563738	0.0532298	-1.27384	ns	ns	ns	ns	ns	-0.58787
PA14_09040	PA14_09040	rplO	50S ribosomal protein L15	767932..768366	+	145	0.358328	0.423687	1.01681	10.5368	4.85834	0.0056784	0.0533404	-1.27294	ns	*	ns	ns	ns	0.599609
PA14_26165	PA14_26165	-	hypothetical protein	2284423..2285985	+	521	-0.302411	-0.120965	-0.36456	6.76639	4.8555	0.00567874	0.0533404	-1.27294	ns	ns	ns	ns	ns	-0.262646
PA14_45500	PA14_45500	-	purine-binding chemotaxis protein	4049648..4050127	-	160	0.214731	0.28673	0.641593	6.98513	4.85585	0.00569303	0.0533404	-1.27294	ns	ns	ns	ns	ns	0.381018
PA14_12970	PA14_12970	tauD	taurine dioxygenase	1110241..1111074	+	278	-0.458353	-0.865692	-0.439183	5.16087	4.85553	0.00569493	0.0533404	-1.27294	ns	ns	ns	ns	ns	-0.587742
PA14_56750	PA14_56750	-	hypothetical protein	5055897..5056298	+	134	-0.500137	-1.27809	-0.48549	3.89712	4.85478	0.00569932	0.0533404	-1.27294	ns	*	ns	ns	ns	-0.754574
PA14_12440	PA14_12440	-	AcrR family transcriptional regulator	1071822..1072469	+	216	-0.18824	-0.290679	-0.502199	6.30103	4.84988	0.00572828	0.0533404	-1.27294	ns	ns	ns	ns	ns	-0.327039
PA14_62850	PA14_62850	folP	dihydropteroate synthase	5606850..5607701	-	284	0.184343	0.363316	0.601165	8.21827	4.84735	0.00574324	0.0533404	-1.27294	ns	ns	ns	ns	ns	0.382941
PA14_40150	PA14_40150	-	transcriptional regulator	3578194..3578745	+	184	-0.127586	-0.219432	-0.500214	5.18671	4.83999	0.00576116	0.0533404	-1.27294	ns	ns	ns	ns	ns	-0.282411
PA14_10180	PA14_10180	fepC	ferric enterobactin transport protein FepC	873549..874346	+	266	-0.341382	-0.407488	-0.710012	5.72523	4.84325	0.00576767	0.0533404	-1.27294	ns	ns	ns	ns	ns	-0.486294
PA14_48310	PA14_48310	-	transcriptional regulator	4298169..4298951	-	261	-0.277283	-0.547839	-0.605118	5.40431	4.84296	0.0057694	0.0533404	-1.27294	ns	ns	ns	ns	ns	-0.476746
PA14_30310	PA14_30310	lolA	outer-membrane lipoprotein carrier protein	2625132..2625758	+	209	0.312966	0.357971	0.566594	6.84247	4.84285	0.00577007	0.0533404	-1.27294	ns	ns	ns	ns	ns	0.41251
PA14_41730	PA14_41730	-	hypothetical protein	3723992..3724975	+	328	0.232204	0.290141	0.674027	7.83237	4.8416	0.0057775	0.0533404	-1.27294	ns	ns	ns	ns	ns	0.39879
PA14_10470	PA14_10470	-	MFS transporter	901559..902767	+	403	-0.438011	-0.50362	-0.5538	6.35791	4.84141	0.00577864	0.0533404	-1.27294	ns	ns	ns	ns	ns	-0.498477
PA14_24370	PA14_24370	-	hypothetical protein	2120707..2121786	-	360	-0.0769889	-0.135599	-0.458008	6.39977	4.83621	0.00578469	0.0533404	-1.27294	ns	ns	ns	ns	ns	-0.223532
PA14_18320	PA14_18320	-	hypothetical protein	1571246..1571593	-	116	0.235165	0.642676	0.319493	7.03842	4.83971	0.0057888	0.0533404	-1.27294	ns	ns	ns	ns	ns	0.399111
PA14_54350	PA14_54350	lepB	signal peptidase I	4819772..4820626	-	285	0.284337	0.369244	0.768205	7.76365	4.83885	0.00579394	0.0533404	-1.27294	ns	ns	ns	ns	ns	0.473929
PA14_13090	PA14_13090	-	acyl-CoA thiolase	1122963..1124138	-	392	-0.265828	-0.283868	-0.270902	6.25024	4.82915	0.00582619	0.0535537	-1.27121	ns	ns	ns	ns	ns	-0.273533
PA14_57560	PA14_57560	-	cytochrome b	5126613..5127824	-	404	0.420214	0.38725	0.935455	8.93722	4.82862	0.00585561	0.053606	-1.27079	ns	ns	ns	ns	ns	0.580973
PA14_31300	PA14_31300	-	hypothetical protein	2722503..2722844	+	114	0.548055	0.453661	0.653585	3.41449	4.82815	0.00585843	0.053606	-1.27079	ns	ns	ns	ns	ns	0.551767
PA14_63710	PA14_63710	-	glycosyl transferase family protein	5679946..5680920	-	325	-0.826597	-1.13706	-0.54214	5.12147	4.82708	0.00586491	0.053606	-1.27079	ns	*	ns	ns	ns	-0.835266
PA14_08880	PA14_08880	rplB	50S ribosomal protein L2	761118..761939	+	274	0.395474	0.434205	1.38317	9.64416	4.82653	0.00586827	0.053606	-1.27079	ns	*	ns	ns	ns	0.737617
PA14_62160	PA14_62160	ilvI	acetolactate synthase 3 catalytic subunit	5545940..5547664	-	575	0.18381	0.430537	0.671915	8.81474	4.81925	0.00591262	0.0539275	-1.26819	ns	ns	ns	ns	ns	0.428754
PA14_08790	PA14_08790	rpsL	30S ribosomal protein S12	754693..755064	+	124	0.357451	0.401502	0.895468	10.5869	4.8143	0.00594301	0.0541014	-1.26679	ns	ns	ns	ns	ns	0.551474
PA14_51810	PA14_51810	-	hypothetical protein	4600488..4601234	-	249	0.206281	0.385221	0.703873	8.74722	4.81238	0.00595486	0.0541014	-1.26679	ns	ns	ns	ns	ns	0.431792
PA14_36350	PA14_36350	-	hypothetical protein	3237985..3238539	-	185	-0.767766	-0.533616	-0.235795	4.20362	4.81167	0.00595924	0.0541014	-1.26679	ns	ns	ns	ns	ns	-0.512393
PA14_53790	PA14_53790	-	haloacid dehalogenase	4769103..4769804	+	234	0.243397	0.182936	0.247797	6.40344	4.80214	0.00599166	0.0542835	-1.26533	ns	ns	ns	ns	ns	0.22471
PA14_16250	PA14_16250	lasB	elastase LasB	1387521..1389017	+	499	-0.255352	-0.335811	-0.166212	6.80526	4.80116	0.00599772	0.0542835	-1.26533	ns	ns	ns	ns	ns	-0.252458
PA14_59120	PA14_59120	-	hypothetical protein	5264513..5264752	+	80	0.431572	0.685489	0.176475	3.1221	4.79676	0.00602586	0.0544292	-1.26417	ns	ns	ns	ns	ns	0.431179
PA14_27330	PA14_27330	-	phospho-2-dehydro-3-deoxyheptonate aldolase	2370395..2371741	-	449	0.12867	0.116443	0.203853	6.37303	4.79546	0.0060333	0.0544292	-1.26417	ns	ns	ns	ns	ns	0.149655
PA14_05410	PA14_05410	-	chemotaxis protein	477315..477821	+	169	-0.206653	-0.413018	-0.221622	5.89058	4.79415	0.00604153	0.0544292	-1.26417	ns	ns	ns	ns	ns	-0.280431
PA14_62370	PA14_62370	-	hypothetical protein	5563973..5564485	+	171	0.420614	0.124557	-0.0215581	4.86766	4.79108	0.00606081	0.0544411	-1.26407	ns	ns	ns	ns	ns	0.174537
PA14_02510	PA14_02510	exbD1	transport protein ExbD	225681..226082	+	134	-0.501062	-0.608115	-0.568035	4.21536	4.79444	0.00606654	0.0544411	-1.26407	ns	ns	ns	ns	ns	-0.559071
PA14_35110	PA14_35110	arsB	arsenite-antimonite efflux pump ArsB	3124687..3125970	-	428	-0.499297	-0.71463	-0.659916	5.44766	4.79256	0.00607834	0.0544411	-1.26407	ns	ns	ns	ns	ns	-0.624615
PA14_73250	PA14_73250	atpG	F0F1 ATP synthase subunit gamma	6522941..6523801	-	287	0.283178	0.405011	0.93785	9.92541	4.79233	0.00607981	0.0544411	-1.26407	ns	ns	ns	ns	ns	0.542013
PA14_52150	PA14_52150	lpxO2	lipopolysaccharide biosynthetic protein LpxO2	4624345..4625283	+	313	0.214354	0.409903	0.639856	6.98403	4.78726	0.00611183	0.0546448	-1.26245	ns	ns	ns	ns	ns	0.421371
PA14_41230	PA14_41230	clpX	ATP-dependent protease ATP-binding subunit ClpX	3678582..3679862	-	427	0.326402	0.507129	0.656172	11.0335	4.78069	0.00614175	0.054829	-1.26099	ns	ns	ns	ns	ns	0.496567
PA14_10950	PA14_10950	-	hypothetical protein	946961..947377	+	139	-0.912417	-0.837449	-0.535654	4.48825	4.77892	0.0061649	0.0549525	-1.26001	ns	ns	ns	ns	ns	-0.76184
PA14_34350	PA14_34350	mtlY	xylulose kinase	3055176..3056684	-	503	-0.699992	-1.04449	-0.967634	5.43429	4.77502	0.00618987	0.0550687	-1.25909	ns	*	ns	ns	ns	-0.904038
PA14_55790	PA14_55790	-	hypothetical protein	4982804..4983310	-	169	-0.459307	-0.844511	-0.617559	3.63709	4.77397	0.00619664	0.0550687	-1.25909	ns	ns	ns	ns	ns	-0.640459
PA14_39945	PA14_39945	phzC2	phenazine biosynthesis protein PhzC	3559479..3560696	-	406	-0.797387	-1.15663	-0.886997	5.30791	4.76626	0.0062464	0.0553758	-1.25668	ns	*	ns	ns	ns	-0.947005
PA14_42440	PA14_42440	popD	translocator outer membrane protein PopD precursor	3779064..3779951	-	296	-0.820937	-0.820979	-0.222002	6.86975	4.7657	0.00624999	0.0553758	-1.25668	ns	ns	ns	ns	ns	-0.621306
PA14_23170	PA14_23170	-	formimidoylglutamase	2007828..2008763	-	312	-0.491073	-0.825319	-0.574601	5.19026	4.7599	0.00628773	0.0556266	-1.25472	ns	ns	ns	ns	ns	-0.630331
PA14_54300	PA14_54300	recO	DNA repair protein RecO	4816867..4817568	-	234	-0.128702	-0.247605	-0.291853	6.22015	4.75184	0.00631296	0.0556896	-1.25423	ns	ns	ns	ns	ns	-0.22272
PA14_41220	PA14_41220	lon	Lon protease	3676054..3678450	-	799	0.264899	0.435729	0.740429	10.2745	4.75582	0.00631376	0.0556896	-1.25423	ns	ns	ns	ns	ns	0.480352
PA14_07420	PA14_07420	-	hypothetical protein	634164..634778	-	205	-0.332863	-0.0493556	-0.046768	5.64974	4.74942	0.0063289	0.0557397	-1.25384	ns	ns	ns	ns	ns	-0.142996
PA14_37870	PA14_37870	sppB	ABC transporter permease, SppB	3377498..3378571	-	358	-0.752532	-1.1412	-0.858335	4.68545	4.74752	0.00636907	0.0560098	-1.25174	ns	*	ns	ns	ns	-0.917354
PA14_13730	PA14_13730	narL	transcriptional regulator NarL	1178118..1178777	-	220	-0.401857	-0.330823	-0.19615	5.36802	4.7407	0.00638654	0.0560798	-1.25119	ns	ns	ns	ns	ns	-0.30961
PA14_36910	PA14_36910	ligD	ATP-dependent DNA ligase	3287787..3290309	-	841	-0.794742	-1.16195	-0.411528	5.50808	4.74311	0.00639826	0.056099	-1.25104	ns	*	ns	ns	ns	-0.789406
PA14_39320	PA14_39320	rbsC	membrane protein component of ABC ribose transporter	3499822..3500820	-	333	-0.28626	-0.206638	-0.234328	5.76078	4.73566	0.0064201	0.0562069	-1.25021	ns	ns	ns	ns	ns	-0.242409
PA14_37680	PA14_37680	-	hypothetical protein	3354806..3356473	+	556	-0.626022	-0.991746	-0.481434	5.58066	4.73748	0.00643579	0.0562606	-1.2498	ns	ns	ns	ns	ns	-0.699734
PA14_63730	PA14_63730	-	transporter	5681516..5682877	+	454	-0.319895	-0.696233	-0.631233	6.79284	4.73343	0.00646295	0.0564144	-1.24861	ns	ns	ns	ns	ns	-0.54912
PA14_25520	PA14_25520	-	hypothetical protein	2230687..2230872	+	62	0.259289	0.385057	0.555425	5.09279	4.72759	0.00648771	0.0565467	-1.24759	ns	ns	ns	ns	ns	0.399923
PA14_22440	PA14_22440	-	ABC transporter ATP-binding protein/permease	1952350..1954182	-	611	0.18112	0.182396	0.256143	6.78752	4.7238	0.00649986	0.056569	-1.24742	ns	ns	ns	ns	ns	0.206553
PA14_17810	PA14_17810	-	acyl-CoA dehydrogenase	1529470..1531197	+	576	-0.656223	-0.989224	-0.694717	5.95956	4.72148	0.00654371	0.0568666	-1.24514	ns	ns	ns	ns	ns	-0.780055
PA14_56430	PA14_56430	-	transcriptional regulator	5033108..5033878	-	257	-0.2538	-0.0634652	-0.356332	6.57042	4.71203	0.00657996	0.0570316	-1.24388	ns	ns	ns	ns	ns	-0.224532
PA14_34410	PA14_34410	-	binding-protein-dependent maltose/mannitol transport protein	3060175..3061107	-	311	-0.417884	-0.894012	-0.30691	4.11626	4.71586	0.00658206	0.0570316	-1.24388	ns	ns	ns	ns	ns	-0.539602
PA14_06670	PA14_06670	nirJ	heme d1 biosynthesis protein NirJ	583410..584573	-	388	-0.732129	-1.39314	-0.73441	5.75622	4.71008	0.00662173	0.0572101	-1.24253	ns	*	ns	ns	ns	-0.953225
PA14_60790	PA14_60790	-	ABC transporter ATP-binding protein	5418186..5418872	-	229	-0.159442	-0.109067	-0.461796	5.88712	4.70591	0.00662208	0.0572101	-1.24253	ns	ns	ns	ns	ns	-0.243435
PA14_36605	PA14_36605	-	maltooligosyl trehalose synthase	3258839..3261619	+	927	-0.89222	-1.18834	-0.618132	6.41934	4.69655	0.00671556	0.0579328	-1.23708	ns	*	ns	ns	ns	-0.899563
PA14_29230	PA14_29230	-	hypothetical protein	2528163..2530001	-	613	-0.39513	-0.490433	-0.428487	5.94649	4.69411	0.00673267	0.0579587	-1.23688	ns	ns	ns	ns	ns	-0.438017
PA14_60290	PA14_60290	pilW	type 4 fimbrial biogenesis protein PilW	5371711..5372538	+	276	0.270308	0.350476	0.703819	6.83889	4.69331	0.00673824	0.0579587	-1.23688	ns	ns	ns	ns	ns	0.441534
PA14_56010	PA14_56010	pctB	chemotactic transducer PctB	5000826..5002715	+	630	0.316411	-0.062709	0.217577	6.82067	4.68115	0.00679522	0.0583636	-1.23386	ns	ns	ns	ns	ns	0.157093
PA14_63520	PA14_63520	-	transcriptional regulator	5662476..5663159	+	228	-0.222553	-0.227139	-0.480702	5.99599	4.67394	0.00686283	0.0587913	-1.23069	ns	ns	ns	ns	ns	-0.310131
PA14_59960	PA14_59960	dsbA2	DsbA2	5340274..5340933	+	220	0.31599	0.591477	0.506222	7.08969	4.67542	0.00686497	0.0587913	-1.23069	ns	ns	ns	ns	ns	0.47123
PA14_27780	PA14_27780	-	ABC transporter permease	2408716..2409495	+	260	0.134903	0.511503	0.514927	6.47747	4.67053	0.00689998	0.0589976	-1.22917	ns	ns	ns	ns	ns	0.387111
PA14_52040	PA14_52040	purM	phosphoribosylaminoimidazole synthetase	4617733..4618794	+	354	0.128044	0.347501	0.567971	7.86617	4.66927	0.00690909	0.0589976	-1.22917	ns	ns	ns	ns	ns	0.347839
PA14_58490	PA14_58490	dppF	dipeptide ABC transporter ATP-binding protein DppF	5208616..5209587	+	324	0.0744139	0.231675	0.409015	7.11162	4.66444	0.00692875	0.0590799	-1.22856	ns	ns	ns	ns	ns	0.238368
PA14_57030	PA14_57030	fxsA	FxsA protein	5081218..5081685	-	156	0.144861	0.388187	0.0925313	5.7559	4.65897	0.00695429	0.0591389	-1.22813	ns	ns	ns	ns	ns	0.208526
PA14_08920	PA14_08920	rplP	50S ribosomal protein L16	763287..763700	+	138	0.345113	0.478114	1.31602	9.25203	4.66281	0.00695574	0.0591389	-1.22813	ns	*	ns	ns	ns	0.713083
PA14_33700	PA14_33700	pvdF	pyoverdine synthetase F	2990736..2991563	+	276	0.312983	0.790579	0.61974	6.58519	4.65438	0.00701714	0.0595489	-1.22513	ns	ns	ns	ns	ns	0.574434
PA14_48020	PA14_48020	-	L-malate dehydrogenase	4274001..4275005	-	335	-0.494051	-0.719241	-0.295728	5.54649	4.65273	0.00702919	0.0595489	-1.22513	ns	ns	ns	ns	ns	-0.503007
PA14_11660	PA14_11660	aqpZ	aquaporin Z	1010865..1011554	-	230	-0.527127	-0.593102	-0.28867	4.69758	4.65015	0.00704721	0.0595489	-1.22513	ns	ns	ns	ns	ns	-0.469633
PA14_11140	PA14_11140	-	nonribosomal peptide synthetase	968223..971198	-	992	-0.36304	-0.682301	-0.510348	7.09222	4.64961	0.00705207	0.0595489	-1.22513	ns	ns	ns	ns	ns	-0.518563
PA14_48870	PA14_48870	-	C32 tRNA thiolase	4344257..4345081	-	275	0.243649	0.394155	0.603828	7.45717	4.64928	0.0070545	0.0595489	-1.22513	ns	ns	ns	ns	ns	0.413877
PA14_37150	PA14_37150	-	hypothetical protein	3310576..3311004	+	143	-1.11477	-1.09346	-0.597325	3.58411	4.64621	0.00707718	0.0595839	-1.22487	ns	*	ns	ns	ns	-0.935183
PA14_38640	PA14_38640	-	CoA transferase subunit B	3447272..3447928	-	219	0.346339	0.355746	0.741616	6.78612	4.64598	0.00707888	0.0595839	-1.22487	ns	ns	ns	ns	ns	0.481234
PA14_67900	PA14_67900	-	hypothetical protein	6062348..6062608	-	87	0.0568023	0.465664	0.557816	5.75248	4.64264	0.00710354	0.0597062	-1.22398	ns	ns	ns	ns	ns	0.360094
PA14_27470	PA14_27470	-	zinc carboxypeptidase	2384255..2385382	-	376	0.0891186	0.209028	0.421184	6.15885	4.63422	0.00713638	0.0598968	-1.2226	ns	ns	ns	ns	ns	0.239777
PA14_40690	PA14_40690	-	hypothetical protein	3634803..3635165	+	121	0.0356678	0.423926	0.40638	5.2565	4.63266	0.00714808	0.0599097	-1.2225	ns	ns	ns	ns	ns	0.288658
PA14_64200	PA14_64200	purH	bifunctional phosphoribosylaminoimidazolecarboxamide formyltransferase/IMP cyclohydrolase	5719711..5721318	+	536	-0.0149157	0.25472	0.476405	8.26311	4.62965	0.00717095	0.0600159	-1.22173	ns	ns	ns	ns	ns	0.238736
PA14_57110	PA14_57110	-	hypothetical protein	5087803..5088639	-	279	0.206715	0.357439	0.454649	6.66292	4.63173	0.00718486	0.0600471	-1.22151	ns	ns	ns	ns	ns	0.339601
PA14_40910	PA14_40910	-	LysR family transcriptional regulatory protein	3648743..3649648	+	302	-0.200832	-0.205292	-0.205046	5.79655	4.62396	0.00721338	0.0602001	-1.2204	ns	ns	ns	ns	ns	-0.203723
PA14_70480	PA14_70480	-	hypothetical protein	6281317..6281697	+	127	0.26205	0.347022	0.710124	7.15085	4.62262	0.00725352	0.0603939	-1.21901	ns	ns	ns	ns	ns	0.439732
PA14_47920	PA14_47920	-	ABC transporter substrate-binding protein	4265435..4266256	+	274	-0.635659	-1.29012	-0.526749	4.38297	4.62214	0.00725711	0.0603939	-1.21901	ns	*	ns	ns	ns	-0.817509
PA14_56550	PA14_56550	-	hypothetical protein	5041241..5042137	-	299	-0.2255	-0.637239	-0.671074	5.83254	4.61817	0.00728725	0.0605065	-1.2182	ns	ns	ns	ns	ns	-0.511271
PA14_66310	PA14_66310	aceF	dihydrolipoamide acetyltransferase	5910346..5911989	+	548	0.223433	0.323746	0.512105	9.02521	4.61432	0.00729118	0.0605065	-1.2182	ns	ns	ns	ns	ns	0.353095
PA14_08900	PA14_08900	rplV	50S ribosomal protein L22	762244..762576	+	111	0.395054	0.365137	1.34746	8.75862	4.61351	0.00732284	0.0606256	-1.21734	ns	*	ns	ns	ns	0.70255
PA14_45800	PA14_45800	fliM	flagellar motor switch protein FliM	4070706..4071677	-	324	0.139327	0.396448	0.562739	7.35734	4.61094	0.00734252	0.0606256	-1.21734	ns	ns	ns	ns	ns	0.366171
PA14_03610	PA14_03610	-	Zn-dependent protease with chaperone function	325606..326364	-	253	-0.296708	-0.263273	-0.421453	6.41055	4.60934	0.00735478	0.0606256	-1.21734	ns	ns	ns	ns	ns	-0.327145
PA14_65280	PA14_65280	hflK	protease subunit HflK	5817176..5818378	-	401	0.192842	0.367685	0.617567	9.6385	4.60708	0.00735788	0.0606256	-1.21734	ns	ns	ns	ns	ns	0.392698
PA14_03880	PA14_03880	spuB	glutamine synthetase	349652..351010	+	453	0.127642	0.382905	0.414205	7.36543	4.60811	0.00736427	0.0606256	-1.21734	ns	ns	ns	ns	ns	0.308251
PA14_36360	PA14_36360	-	hypothetical protein	3238696..3239118	-	141	-0.724225	-0.478949	-0.22406	3.56674	4.60146	0.00741025	0.0606256	-1.21734	ns	ns	ns	ns	ns	-0.475745
PA14_65970	PA14_65970	-	transcriptional regulator	5876531..5877415	-	295	-0.254975	-0.490541	-0.747743	5.38353	4.60025	0.00742495	0.0606256	-1.21734	ns	ns	ns	ns	ns	-0.497753
PA14_35420	PA14_35420	pvcB	pyoverdine biosynthesis protein PvcB	3148916..3149791	-	292	-0.578375	-0.998848	-0.641517	4.48516	4.59932	0.0074322	0.0606256	-1.21734	ns	ns	ns	ns	ns	-0.73958
PA14_37060	PA14_37060	cupA1	fimbrial subunit CupA1	3300351..3300902	-	184	-0.105752	-0.659075	-0.327665	4.41506	4.59633	0.00743252	0.0606256	-1.21734	ns	ns	ns	ns	ns	-0.364164
PA14_19860	PA14_19860	-	hypothetical protein	1712442..1713254	-	271	-0.0741726	-0.30944	-0.347455	6.08643	4.59516	0.007434	0.0606256	-1.21734	ns	ns	ns	ns	ns	-0.243689
PA14_50290	PA14_50290	fliC	flagellin type B	4465407..4466873	-	489	0.321971	0.31462	0.794393	9.69955	4.59832	0.00743998	0.0606256	-1.21734	ns	ns	ns	ns	ns	0.476995
PA14_64770	PA14_64770	mdlC	benzoylformate decarboxylase	5770146..5771732	-	529	-0.67586	-1.35966	-0.866499	6.4752	4.59812	0.00744155	0.0606256	-1.21734	ns	*	ns	ns	ns	-0.967339
PA14_46620	PA14_46620	-	pyridine nucleotide-disulfide oxidoreductase	4152844..4154124	-	427	0.168758	0.407108	0.30403	5.46088	4.59387	0.00744407	0.0606256	-1.21734	ns	ns	ns	ns	ns	0.293299
PA14_08960	PA14_08960	rplX	50S ribosomal protein L24	764565..764879	+	105	0.351785	0.432309	1.06894	9.47031	4.59708	0.00744958	0.0606256	-1.21734	ns	*	ns	ns	ns	0.617677
PA14_57160	PA14_57160	apbA	2-dehydropantoate 2-reductase	5090592..5091503	+	304	-0.297312	-0.749133	-0.4318	5.28573	4.59375	0.00747562	0.0607445	-1.21649	ns	ns	ns	ns	ns	-0.492749
PA14_51690	PA14_51690	-	hypothetical protein	4592795..4593619	-	275	0.284885	0.471497	0.748009	9.19592	4.59153	0.00749292	0.0607445	-1.21649	ns	ns	ns	ns	ns	0.501463
PA14_11730	PA14_11730	-	protein kinase	1015471..1017054	+	528	-0.599828	-0.804863	-0.703079	6.41536	4.59125	0.00749512	0.0607445	-1.21649	ns	ns	ns	ns	ns	-0.70259
PA14_49610	PA14_49610	-	MFS family transporter	4413782..4415116	+	445	-0.835566	-1.57826	-0.667978	5.50076	4.58929	0.00751052	0.0607857	-1.2162	ns	*	ns	ns	ns	-1.02727
PA14_25900	PA14_25900	-	fabV	2258754..2259950	+	399	0.163917	0.273485	0.806852	9.51414	4.58721	0.00752687	0.0608344	-1.21585	ns	ns	ns	ns	ns	0.414751
PA14_51710	PA14_51710	oprL	peptidoglycan associated lipoprotein OprL precursor	4593629..4594135	-	169	0.290492	0.424159	0.863716	10.8364	4.58281	0.00756162	0.060901	-1.21538	ns	ns	ns	ns	ns	0.526122
PA14_34290	PA14_34290	-	DszA family monooxygenase	3048648..3050036	-	463	-0.688	-1.09654	-0.573196	5.20609	4.58232	0.00756548	0.060901	-1.21538	ns	*	ns	ns	ns	-0.785913
PA14_24180	PA14_24180	-	hypothetical protein	2097863..2099302	+	480	-0.196317	-0.349477	-0.336975	6.26129	4.5804	0.00756611	0.060901	-1.21538	ns	ns	ns	ns	ns	-0.294256
PA14_48600	PA14_48600	-	AMP-binding protein	4321135..4322421	+	429	-0.59804	-1.33514	-0.627565	5.4826	4.58023	0.00758203	0.0609102	-1.21531	ns	*	ns	ns	ns	-0.853582
PA14_62900	PA14_62900	greA	transcription elongation factor GreA	5611320..5611796	-	159	0.19644	0.558166	0.72908	8.14678	4.57948	0.00758792	0.0609102	-1.21531	ns	ns	ns	ns	ns	0.494562
PA14_37900	PA14_37900	sppR	TonB-dependent receptor, SppR	3380385..3382925	-	847	-0.669326	-0.837878	-0.420648	5.76137	4.57551	0.00761952	0.0609651	-1.21492	ns	ns	ns	ns	ns	-0.642617
PA14_09100	PA14_09100	rpsD	30S ribosomal protein S4	770752..771372	+	207	0.366285	0.351643	1.19366	9.94255	4.5748	0.00762516	0.0609651	-1.21492	ns	*	ns	ns	ns	0.637196
PA14_14290	PA14_14290	-	hypothetical protein	1219367..1219978	+	204	-0.155664	-0.417955	-0.34413	5.34862	4.56997	0.00763275	0.0609651	-1.21492	ns	ns	ns	ns	ns	-0.305916
PA14_51560	PA14_51560	-	acetyltransferase	4584990..4585439	-	150	0.410445	0.468022	0.784008	5.75466	4.57343	0.00763615	0.0609651	-1.21492	ns	ns	ns	ns	ns	0.554158
PA14_36110	PA14_36110	-	hypothetical protein	3217796..3218755	-	320	-0.748224	-1.01055	-0.625374	4.17815	4.56769	0.00768214	0.0612068	-1.2132	ns	*	ns	ns	ns	-0.794717
PA14_32660	PA14_32660	-	MFS family transporter	2836165..2837511	-	449	-0.915441	-1.49635	-0.751001	5.50094	4.56706	0.0076872	0.0612068	-1.2132	ns	*	ns	ns	ns	-1.05427
PA14_49200	PA14_49200	oprH	PhoP/Q and low Mg2+ inducible outer membrane prote	4371405..4372007	-	201	0.335602	0.471582	0.508796	10.9794	4.55998	0.00771309	0.06133	-1.21233	ns	ns	ns	ns	ns	0.43866
PA14_32600	PA14_32600	-	thiol:disulfide interchange protein	2831563..2832399	+	279	-0.26919	-0.582525	-0.499467	5.54058	4.56227	0.00772586	0.0613488	-1.21219	ns	ns	ns	ns	ns	-0.450394
PA14_42640	PA14_42640	pscT	translocation protein in type III secretion	3792510..3793298	+	263	-0.586578	-0.706403	-0.32346	4.06079	4.55069	0.00782009	0.062007	-1.20756	ns	ns	ns	ns	ns	-0.538814
PA14_09080	PA14_09080	rpsM	30S ribosomal protein S13	769971..770327	+	119	0.349362	0.457333	0.992641	9.61318	4.5495	0.00782981	0.062007	-1.20756	ns	ns	ns	ns	ns	0.599779
PA14_54750	PA14_54750	-	hypothetical protein	4853383..4853550	-	56	0.734035	0.304351	0.307116	2.80632	4.54308	0.00785698	0.062083	-1.20703	ns	ns	ns	ns	ns	0.448501
PA14_03810	PA14_03810	aguA	agmatine deiminase	342926..344032	-	369	0.124111	0.182101	0.285694	7.24617	4.54193	0.00786047	0.062083	-1.20703	ns	ns	ns	ns	ns	0.197302
PA14_25660	PA14_25660	fabG	3-ketoacyl-ACP reductase	2243222..2243965	+	248	0.184972	0.354513	0.789905	9.24596	4.54119	0.00789826	0.062256	-1.20582	ns	ns	ns	ns	ns	0.44313
PA14_16530	PA14_16530	lysS	lysyl-tRNA synthetase	1415600..1417105	+	502	0.20835	0.26908	0.754026	8.19436	4.53932	0.00791374	0.062256	-1.20582	ns	ns	ns	ns	ns	0.410485
PA14_58170	PA14_58170	gatC	aspartyl/glutamyl-tRNA amidotransferase subunit C	5177262..5177549	+	96	0.116947	0.203727	0.62465	5.88283	4.53928	0.00791408	0.062256	-1.20582	ns	ns	ns	ns	ns	0.315108
PA14_56450	PA14_56450	-	amidase	5033978..5035462	-	495	-0.38776	-0.888835	-0.51119	6.07211	4.5356	0.00794465	0.0624132	-1.20472	ns	ns	ns	ns	ns	-0.595928
PA14_35400	PA14_35400	pvcC	pyoverdine biosynthesis protein PvcC	3147362..3148864	-	501	-0.601143	-0.914497	-0.661959	5.02306	4.52888	0.00800078	0.0624896	-1.20419	ns	ns	ns	ns	ns	-0.725866
PA14_67530	PA14_67530	-	hypothetical protein	6029991..6033596	-	1202	-0.261165	-0.0354688	-0.398752	8.79843	4.52504	0.00800103	0.0624896	-1.20419	ns	ns	ns	ns	ns	-0.231795
PA14_49470	PA14_49470	nrdB	ribonucleotide-diphosphate reductase subunit beta	4397858..4399105	+	416	0.185095	0.152309	0.824384	7.8429	4.52823	0.00800627	0.0624896	-1.20419	ns	ns	ns	ns	ns	0.387263
PA14_11630	PA14_11630	-	two-component sensor	1007379..1009679	-	767	-0.306923	-0.512371	-0.394811	7.20048	4.52817	0.00800681	0.0624896	-1.20419	ns	ns	ns	ns	ns	-0.404702
PA14_72140	PA14_72140	-	hypothetical protein	6428188..6429132	+	315	-0.429713	-0.850019	-0.610519	5.8221	4.52777	0.00801012	0.0624896	-1.20419	ns	ns	ns	ns	ns	-0.630084
PA14_30970	PA14_30970	-	transcriptional regulator	2691005..2692000	-	332	0.158596	0.294815	0.269562	5.32936	4.52177	0.00802854	0.0624896	-1.20419	ns	ns	ns	ns	ns	0.240991
PA14_08940	PA14_08940	rpsQ	30S ribosomal protein S17	763894..764160	+	89	0.295546	0.343389	1.23118	8.21326	4.52482	0.00803494	0.0624896	-1.20419	ns	*	ns	ns	ns	0.623371
PA14_20370	PA14_20370	phnH	carbon-phosphorus lyase complex subunit	1752255..1752884	+	210	-0.634417	-0.778117	-0.615678	4.74468	4.52355	0.00804569	0.0624896	-1.20419	ns	ns	ns	ns	ns	-0.676071
PA14_05880	PA14_05880	-	membrane-bound protease	520909..522240	+	444	-0.307224	-0.764872	-0.72942	6.58758	4.52229	0.00805629	0.0624896	-1.20419	ns	ns	ns	ns	ns	-0.600505
PA14_01010	PA14_01010	hsiB1	HsiB1	98900..99418	+	173	0.108039	0.506109	0.499325	5.80317	4.52065	0.00807015	0.0624896	-1.20419	ns	ns	ns	ns	ns	0.371158
PA14_54540	PA14_54540	-	hypothetical protein	4835069..4836052	+	328	0.278187	0.304231	0.459148	8.0363	4.52054	0.00807104	0.0624896	-1.20419	ns	ns	ns	ns	ns	0.347189
PA14_41690	PA14_41690	-	hypothetical protein	3721917..3722456	+	180	0.292901	0.135858	0.604435	6.8284	4.51859	0.00808762	0.0625357	-1.20387	ns	ns	ns	ns	ns	0.344398
PA14_36200	PA14_36200	-	ABC transporter substrate-binding protein	3225300..3226106	+	269	-0.0689895	0.175799	0.708131	6.79504	4.51545	0.00811428	0.0626597	-1.20301	ns	ns	ns	ns	ns	0.271647
PA14_42950	PA14_42950	fha2	Fha2	3818469..3819662	-	398	-0.628516	-1.07798	-0.447177	4.805	4.51319	0.00813354	0.0627262	-1.20255	ns	*	ns	ns	ns	-0.717892
PA14_03480	PA14_03480	-	GntR family transcriptional regulator	318332..319753	-	474	-0.319085	-0.584646	-0.595133	6.44096	4.50814	0.00817674	0.062977	-1.20082	ns	ns	ns	ns	ns	-0.499621
PA14_15080	PA14_15080	-	hypothetical protein	1278843..1280258	+	472	-0.169291	-0.416091	-0.321746	6.64282	4.50657	0.00819025	0.0629987	-1.20067	ns	ns	ns	ns	ns	-0.302376
PA14_30370	PA14_30370	-	hypothetical protein	2631941..2632276	-	112	0.146524	0.324585	0.50695	4.06815	4.49834	0.00822864	0.0631216	-1.19982	ns	ns	ns	ns	ns	0.32602
PA14_08850	PA14_08850	rplC	50S ribosomal protein L3	759559..760194	+	212	0.386187	0.360906	1.14356	10.0886	4.50112	0.0082372	0.0631216	-1.19982	ns	*	ns	ns	ns	0.630216
PA14_01770	PA14_01770	-	nucleoside-binding outer membrane protein	162413..163261	-	283	-0.251481	-0.206332	-0.0537393	6.13052	4.49604	0.00824854	0.0631216	-1.19982	ns	ns	ns	ns	ns	-0.170517
PA14_35390	PA14_35390	pvcD	pyoverdine biosynthesis protein PvcD	3146722..3147369	-	216	-0.611567	-1.01005	-0.947354	4.48549	4.49974	0.00824909	0.0631216	-1.19982	ns	*	ns	ns	ns	-0.856325
PA14_09450	PA14_09450	phzD1	phenazine biosynthesis protein PhzD	810256..810879	-	208	-0.997379	-1.41179	-0.760287	4.55643	4.49764	0.00826736	0.0631794	-1.19942	ns	*	ns	ns	ns	-1.05649
PA14_17590	PA14_17590	-	hypothetical protein	1512199..1512420	-	74	0.222264	0.337763	0.478212	5.14723	4.48836	0.0083155	0.0634649	-1.19747	ns	ns	ns	ns	ns	0.34608
PA14_10330	PA14_10330	-	outer membrane protein	890143..891558	-	472	-0.526045	-1.21498	-0.803759	6.2335	4.4899	0.00833474	0.0635272	-1.19704	ns	*	ns	ns	ns	-0.848262
PA14_00480	PA14_00480	-	hypothetical protein	40610..40837	+	76	0.60716	0.863066	0.69355	9.93741	4.48742	0.00835651	0.0635272	-1.19704	ns	ns	ns	ns	ns	0.721259
PA14_13610	PA14_13610	-	ABC transporter permease	1170390..1171112	-	241	-0.313722	-0.690714	-0.375546	5.17494	4.48628	0.0083665	0.0635272	-1.19704	ns	ns	ns	ns	ns	-0.459994
PA14_71510	PA14_71510	soxG	sarcosine oxidase gamma subunit	6373059..6373694	+	212	-0.654531	-1.03276	-0.597718	4.34671	4.48625	0.00836679	0.0635272	-1.19704	ns	*	ns	ns	ns	-0.76167
PA14_06710	PA14_06710	-	transcriptional regulator	586014..586466	-	151	-0.782326	-1.10695	-0.621965	4.72113	4.48085	0.00841439	0.0637041	-1.19583	ns	*	ns	ns	ns	-0.83708
PA14_44300	PA14_44300	aer	aerotaxis receptor Aer	3943576..3945141	+	522	0.171249	0.334072	0.353981	8.08528	4.47724	0.00841471	0.0637041	-1.19583	ns	ns	ns	ns	ns	0.286434
PA14_23370	PA14_23370	orfK	UDP-N-acetylglucosamine 2-epimerase	2028084..2029220	+	379	0.357283	0.407694	0.84221	9.16841	4.47956	0.0084258	0.0637041	-1.19583	ns	ns	ns	ns	ns	0.535729
PA14_44460	PA14_44460	-	hypothetical protein	3958764..3959447	+	228	-0.183956	-0.20601	-0.374974	5.41143	4.4738	0.00844384	0.0637041	-1.19583	ns	ns	ns	ns	ns	-0.25498
PA14_67600	PA14_67600	glnA	glutamine synthetase	6038737..6040146	+	470	0.292509	0.291631	0.71756	9.46657	4.47648	0.00845306	0.0637041	-1.19583	ns	ns	ns	ns	ns	0.4339
PA14_26260	PA14_26260	-	hydrolase	2290777..2291946	-	390	-0.929958	-1.33341	-0.680649	5.35238	4.47627	0.00845496	0.0637041	-1.19583	ns	*	ns	ns	ns	-0.981339
PA14_10320	PA14_10320	-	transcriptional regulator	889157..890047	-	297	-0.495036	-0.728398	-0.323796	5.98876	4.47442	0.00847142	0.0637466	-1.19554	ns	ns	ns	ns	ns	-0.515743
PA14_51110	PA14_51110	-	enoyl-CoA hydratase/isomerase	4542170..4542931	-	254	-0.69131	-1.07064	-0.695148	4.946	4.47009	0.00850999	0.0638867	-1.19459	ns	*	ns	ns	ns	-0.819033
PA14_34300	PA14_34300	-	DszC family monooxygenase	3050054..3051271	-	406	-0.590179	-0.843484	-0.700399	5.51869	4.4699	0.00851172	0.0638867	-1.19459	ns	ns	ns	ns	ns	-0.711354
PA14_39925	PA14_39925	phzD2	phenazine biosynthesis protein PhzD	3558859..3559482	-	208	-1.01237	-1.41024	-0.761978	4.23938	4.46667	0.00854066	0.063961	-1.19408	ns	*	ns	ns	ns	-1.06153
PA14_22800	PA14_22800	yciB	intracellular septation protein A	1980222..1980809	-	196	0.242625	0.307469	0.561222	7.01611	4.46637	0.00854333	0.063961	-1.19408	ns	ns	ns	ns	ns	0.370439
PA14_46520	PA14_46520	-	hypothetical protein	4140101..4141240	-	380	0.322241	0.371133	0.589257	5.12858	4.45711	0.0086226	0.0644409	-1.19084	ns	ns	ns	ns	ns	0.427544
PA14_65130	PA14_65130	dnaB	replicative DNA helicase	5805538..5806932	-	465	0.224887	0.338652	0.68566	7.6972	4.45685	0.0086293	0.0644409	-1.19084	ns	ns	ns	ns	ns	0.4164
PA14_60310	PA14_60310	pilY1	type 4 fimbrial biogenesis protein PilY1	5373154..5376630	+	1159	0.274571	0.271813	0.647669	9.42188	4.45274	0.00865912	0.0645817	-1.18989	ns	ns	ns	ns	ns	0.398017
PA14_53210	PA14_53210	-	hypothetical protein	4716344..4717363	+	340	-0.295761	-0.512914	-0.143489	6.35855	4.4514	0.00867887	0.0646472	-1.18945	ns	ns	ns	ns	ns	-0.317388
PA14_24360	PA14_24360	-	hypothetical protein	2117776..2120700	+	975	-0.299429	-0.637612	-0.543574	6.99961	4.44757	0.00871394	0.0648264	-1.18825	ns	ns	ns	ns	ns	-0.493538
PA14_28770	PA14_28770	-	hypothetical protein	2476671..2478314	+	548	0.288845	0.412428	0.516061	6.14648	4.43835	0.00879891	0.0652168	-1.18564	ns	ns	ns	ns	ns	0.405778
PA14_62860	PA14_62860	ftsH	cell division protein FtsH	5607711..5609630	-	640	0.24716	0.442461	0.555612	10.2735	4.43398	0.00881314	0.0652168	-1.18564	ns	ns	ns	ns	ns	0.415078
PA14_52880	PA14_52880	-	hypothetical protein	4687275..4688627	-	451	-1.08253	-1.35036	-0.622564	5.28712	4.4364	0.00881696	0.0652168	-1.18564	ns	*	ns	ns	ns	-1.01848
PA14_73290	PA14_73290	atpF	F0F1 ATP synthase subunit B	6525963..6526433	-	157	0.304205	0.295137	0.831448	10.4031	4.4357	0.00882344	0.0652168	-1.18564	ns	ns	ns	ns	ns	0.47693
PA14_50500	PA14_50500	-	hypothetical protein	4485905..4486267	-	121	0.264324	0.579923	0.661797	6.20491	4.43532	0.008827	0.0652168	-1.18564	ns	ns	ns	ns	ns	0.502015
PA14_52400	PA14_52400	kup	potassium uptake protein Kup	4649638..4651542	-	635	0.11737	0.250395	0.168189	7.38876	4.43103	0.00883283	0.0652168	-1.18564	ns	ns	ns	ns	ns	0.178651
PA14_52160	PA14_52160	mazG	nucleoside triphosphate pyrophosphohydrolase	4625326..4626156	-	277	0.185051	0.260134	0.622607	6.5511	4.4329	0.00884944	0.0652577	-1.18537	ns	ns	ns	ns	ns	0.355931
PA14_11770	PA14_11770	eutB	ethanolamine ammonia-lyase large subunit	1019347..1020741	-	465	-0.245533	-0.629219	-0.197516	6.0886	4.43039	0.00887286	0.0653486	-1.18476	ns	ns	ns	ns	ns	-0.357423
PA14_00070	PA14_00070	-	D,D-heptose 1,7-bisphosphate phosphatase	7803..8339	-	179	0.338668	0.191069	0.36397	6.51098	4.42768	0.00889381	0.0654211	-1.18428	ns	ns	ns	ns	ns	0.297903
PA14_37570	PA14_37570	-	ring-hydroxylating dioxygenase, large terminal subunit	3343321..3344595	-	425	-0.174303	-0.451878	-0.177056	5.79527	4.41658	0.00896845	0.0658879	-1.18119	ns	ns	ns	ns	ns	-0.267746
PA14_50240	PA14_50240	-	hypothetical protein	4462626..4462922	-	99	0.332041	0.372542	0.779697	6.28779	4.41821	0.0089874	0.0659449	-1.18082	ns	ns	ns	ns	ns	0.49476
PA14_17460	PA14_17460	pcm	protein-L-isoaspartate O-methyltransferase	1497418..1498053	+	212	0.269509	0.304176	0.525167	6.93611	4.41672	0.00900154	0.0659665	-1.18068	ns	ns	ns	ns	ns	0.366284
PA14_18010	PA14_18010	-	glycerol kinase	1546003..1547487	+	495	-0.327444	-0.342822	-0.246169	6.36923	4.4126	0.00903284	0.0660137	-1.18037	ns	ns	ns	ns	ns	-0.305478
PA14_17310	PA14_17310	kdsA	2-dehydro-3-deoxyphosphooctonate aldolase	1487153..1487998	+	282	0.127144	0.24247	0.625866	7.86793	4.41252	0.00904147	0.0660137	-1.18037	ns	ns	ns	ns	ns	0.331827
PA14_37520	PA14_37520	-	hypothetical protein	3339298..3339954	-	219	-0.349561	-0.78249	-0.701597	4.44392	4.41152	0.00905097	0.0660137	-1.18037	ns	ns	ns	ns	ns	-0.611216
PA14_29660	PA14_29660	-	hypothetical protein	2569612..2570805	+	398	-0.329292	-0.689757	-0.375992	5.69537	4.40851	0.0090797	0.0660137	-1.18037	ns	ns	ns	ns	ns	-0.465013
PA14_30360	PA14_30360	-	hypothetical protein	2630961..2631944	-	328	0.023563	0.279958	0.387572	5.71094	4.40489	0.00907975	0.0660137	-1.18037	ns	ns	ns	ns	ns	0.230365
PA14_56470	PA14_56470	-	MFS transporter	5035463..5036782	-	440	-0.600714	-1.26175	-0.497176	5.16445	4.40797	0.0090849	0.0660137	-1.18037	ns	*	ns	ns	ns	-0.786548
PA14_05260	PA14_05260	pyrB	aspartate carbamoyltransferase	459425..460429	-	335	0.106437	0.174521	0.295235	7.09169	4.4042	0.00908641	0.0660137	-1.18037	ns	ns	ns	ns	ns	0.192064
PA14_53630	PA14_53630	-	hypothetical protein	4757211..4757546	+	112	0.340035	0.386509	0.433421	3.08285	4.40166	0.00911076	0.0660837	-1.17991	ns	ns	ns	ns	ns	0.386655
PA14_19270	PA14_19270	-	MFS transporter	1660714..1662081	-	456	-0.457647	-0.956946	-0.53949	5.65005	4.40417	0.00912134	0.0660837	-1.17991	ns	ns	ns	ns	ns	-0.651361
PA14_47130	PA14_47130	-	hypothetical protein	4198808..4199140	-	111	0.508871	-0.240028	0.159876	4.63526	4.39684	0.00915725	0.0660837	-1.17991	ns	ns	ns	ns	ns	0.142906
PA14_37510	PA14_37510	-	hypothetical protein	3338466..3339314	-	283	-0.581076	-0.898872	-0.604158	4.99709	4.40018	0.00915976	0.0660837	-1.17991	ns	ns	ns	ns	ns	-0.694702
PA14_48450	PA14_48450	-	peptidyl-arginine deiminase	4306779..4307897	-	373	-0.208944	-0.651263	-0.38242	5.37644	4.40008	0.00916075	0.0660837	-1.17991	ns	ns	ns	ns	ns	-0.414209
PA14_32530	PA14_32530	-	cytochrome c	2825911..2826564	+	218	-0.245749	-0.267983	-0.502149	5.81035	4.39883	0.00916333	0.0660837	-1.17991	ns	ns	ns	ns	ns	-0.338627
PA14_55850	PA14_55850	-	pilus assembly protein	4986832..4987569	-	246	-0.375889	-1.01465	-0.677921	4.67169	4.39623	0.00919804	0.0661765	-1.1793	ns	*	ns	ns	ns	-0.689485
PA14_08400	PA14_08400	-	hypothetical protein	719519..720166	-	216	0.219745	0.205465	0.376927	6.63536	4.39403	0.00920248	0.0661765	-1.1793	ns	ns	ns	ns	ns	0.267379
PA14_19570	PA14_19570	-	ABC transporter permease	1691467..1692255	+	263	-0.549266	-0.746557	-0.621332	4.88399	4.394	0.00921965	0.0661765	-1.1793	ns	ns	ns	ns	ns	-0.639051
PA14_54110	PA14_54110	-	transporter	4798998..4799303	-	102	-0.354749	-1.23063	-0.501506	2.56251	4.39385	0.00922114	0.0661765	-1.1793	ns	*	ns	ns	ns	-0.695628
PA14_55460	PA14_55460	hxcZ	HxcZ	4937352..4937945	-	198	-0.973285	-1.52303	-0.684093	4.20514	4.39105	0.00924837	0.0662808	-1.17861	ns	*	ns	ns	ns	-1.06014
PA14_04040	PA14_04040	-	hypothetical protein	364234..364986	-	251	0.176269	0.176054	0.0330575	6.75979	4.38646	0.00925816	0.0662808	-1.17861	ns	ns	ns	ns	ns	0.12846
PA14_53850	PA14_53850	-	oxidoreductase	4774608..4775429	-	274	0.257419	0.283276	0.115344	6.43753	4.38347	0.00928744	0.0663569	-1.17811	ns	ns	ns	ns	ns	0.21868
PA14_57130	PA14_57130	-	nucleotide-binding protein	5088872..5089351	-	160	0.319724	0.286009	0.667002	7.47746	4.38666	0.00929132	0.0663569	-1.17811	ns	ns	ns	ns	ns	0.424245
PA14_47540	PA14_47540	-	outer membrane protein	4234096..4235370	+	425	0.265727	0.279638	0.762759	9.88082	4.38316	0.0093257	0.0665218	-1.17704	ns	ns	ns	ns	ns	0.436041
PA14_04570	PA14_04570	-	hypothetical protein	406358..407398	+	347	-0.586844	-0.933385	-0.603254	5.93441	4.38085	0.00934844	0.0666034	-1.1765	ns	ns	ns	ns	ns	-0.707828
PA14_45950	PA14_45950	rsaL	regulatory protein RsaL	4085107..4085349	+	81	0.686075	0.278121	0.597304	8.52616	4.37954	0.00936133	0.0666147	-1.17643	ns	ns	ns	ns	ns	0.5205
PA14_02330	PA14_02330	-	ABC transporter ATP-binding protein	208482..209321	-	280	-0.866158	-0.983601	-0.558731	5.5565	4.37784	0.00937814	0.0666459	-1.17623	ns	ns	ns	ns	ns	-0.80283
PA14_53380	PA14_53380	-	glycosyl transferase family protein	4733076..4734296	+	407	-0.279351	-0.920866	-0.495248	5.75334	4.373	0.00942616	0.0666459	-1.17623	ns	ns	ns	ns	ns	-0.565155
PA14_65170	PA14_65170	rpsR	30S ribosomal protein S18	5808435..5808665	-	77	0.379187	0.351845	0.836163	10.0528	4.36975	0.0094585	0.0666459	-1.17623	ns	ns	ns	ns	ns	0.522399
PA14_65860	PA14_65860	-	two-component sensor	5866676..5868988	-	771	-0.264581	-0.628299	-0.612295	7.11904	4.36958	0.00946019	0.0666459	-1.17623	ns	ns	ns	ns	ns	-0.501725
PA14_49010	PA14_49010	xisF5	Pf5 prophage excisionase, XisF5	4352944..4353159	-	72	0.371908	0.320466	0.64772	2.18894	4.36594	0.00946115	0.0666459	-1.17623	ns	ns	ns	ns	ns	0.446698
PA14_35270	PA14_35270	-	cytochrome c precursor	3135932..3137251	-	440	-0.436441	-0.359453	-0.403999	5.73216	4.36905	0.00946557	0.0666459	-1.17623	ns	ns	ns	ns	ns	-0.399964
PA14_42670	PA14_42670	-	hypothetical protein	3794450..3796552	-	701	0.193348	0.299549	0.40913	8.0572	4.36505	0.00948851	0.0666459	-1.17623	ns	ns	ns	ns	ns	0.300676
PA14_57540	PA14_57540	-	cytochrome c1	5125831..5126613	-	261	0.376675	0.38143	0.843023	8.66658	4.36671	0.00948891	0.0666459	-1.17623	ns	ns	ns	ns	ns	0.533709
PA14_40070	PA14_40070	-	glutathione S-transferase	3571228..3571851	+	208	0.393432	0.186867	0.138274	6.00031	4.35986	0.00952214	0.0666459	-1.17623	ns	ns	ns	ns	ns	0.239524
PA14_54670	PA14_54670	-	3-hydroxyisobutyrate dehydrogenase	4846783..4847679	+	299	-0.397756	-0.547217	-0.836944	5.33424	4.363	0.0095262	0.0666459	-1.17623	ns	ns	ns	ns	ns	-0.593972
PA14_41710	PA14_41710	-	hypothetical protein	3722462..3723988	+	509	0.289129	0.363407	0.787031	8.01957	4.36285	0.00952768	0.0666459	-1.17623	ns	ns	ns	ns	ns	0.479855
PA14_33680	PA14_33680	fpvA	ferripyoverdine receptor	2986159..2988606	-	816	0.391306	0.486578	0.971501	8.26736	4.36193	0.00953698	0.0666459	-1.17623	ns	ns	ns	ns	ns	0.616461
PA14_09420	PA14_09420	phzF1	phenazine biosynthesis protein	807526..808362	-	279	-0.719104	-1.12904	-0.66738	4.96351	4.36181	0.0095381	0.0666459	-1.17623	ns	*	ns	ns	ns	-0.838508
PA14_39890	PA14_39890	phzF2	phenazine biosynthesis protein	3556129..3556965	-	279	-0.719104	-1.12904	-0.66738	4.96351	4.36181	0.0095381	0.0666459	-1.17623	ns	*	ns	ns	ns	-0.838508
PA14_30150	PA14_30150	mnmA	tRNA-specific 2-thiouridylase MnmA	2610796..2611923	-	376	0.170996	0.19693	0.490553	7.93947	4.35974	0.00954926	0.0666459	-1.17623	ns	ns	ns	ns	ns	0.286159
PA14_52140	PA14_52140	-	hypothetical protein	4623573..4624112	-	180	0.16137	0.205896	0.634164	6.91174	4.35999	0.00955645	0.0666459	-1.17623	ns	ns	ns	ns	ns	0.33381
PA14_36630	PA14_36630	-	glycosyl hydrolase	3261934..3264084	+	717	-0.846162	-0.930007	-0.530972	5.2548	4.35984	0.00955801	0.0666459	-1.17623	ns	ns	ns	ns	ns	-0.769047
PA14_34070	PA14_34070	hsiB3	HsiB3	3029164..3029709	-	182	-0.408436	-0.786966	-0.578669	4.24575	4.35418	0.00961527	0.0669659	-1.17415	ns	ns	ns	ns	ns	-0.591357
PA14_62710	PA14_62710	pnp	polynucleotide phosphorylase	5595303..5597408	-	702	0.244425	0.378938	0.966963	9.87459	4.35275	0.00962986	0.0669884	-1.174	ns	ns	ns	ns	ns	0.530109
PA14_70170	PA14_70170	-	hypothetical protein	6258467..6258829	+	121	0.127302	0.452766	0.479683	6.06035	4.3467	0.00969156	0.0672724	-1.17216	ns	ns	ns	ns	ns	0.35325
PA14_05750	PA14_05750	-	oxidoreductase	508105..509472	-	456	-0.641039	-0.955252	-0.633567	6.28907	4.34599	0.00969888	0.0672724	-1.17216	ns	ns	ns	ns	ns	-0.743286
PA14_26650	PA14_26650	-	short chain dehydrogenase	2322153..2322977	-	275	-0.668535	-1.00046	-0.762096	5.00233	4.34511	0.00970787	0.0672724	-1.17216	ns	*	ns	ns	ns	-0.810365
PA14_15600	PA14_15600	-	hypothetical protein	1323328..1324512	+	395	0.110402	0.295833	0.757876	7.23765	4.34428	0.00971637	0.0672724	-1.17216	ns	ns	ns	ns	ns	0.388037
PA14_01340	PA14_01340	-	hypothetical protein	129723..130517	+	265	-0.496999	-0.77709	-0.711459	5.53593	4.34008	0.00975965	0.0674928	-1.17074	ns	ns	ns	ns	ns	-0.661849
PA14_63290	PA14_63290	phaJ3	hypothetical protein	5648586..5649443	+	286	-0.631388	-1.20577	-0.614855	4.79972	4.33736	0.00978775	0.0675478	-1.17039	ns	*	ns	ns	ns	-0.817339
PA14_34260	PA14_34260	-	ABC transporter permease	3046079..3046732	-	218	-0.28791	-0.837942	-0.495133	3.89841	4.33709	0.00979053	0.0675478	-1.17039	ns	ns	ns	ns	ns	-0.540328
PA14_44080	PA14_44080	-	hypothetical protein	3924515..3925123	-	203	0.252935	0.435036	0.614414	7.92326	4.33138	0.00984982	0.0678674	-1.16834	ns	ns	ns	ns	ns	0.434128
PA14_73240	PA14_73240	atpD	F0F1 ATP synthase subunit beta	6521534..6522910	-	459	0.256179	0.361824	0.863534	10.8035	4.32793	0.00988575	0.0678674	-1.16834	ns	ns	ns	ns	ns	0.493846
PA14_57710	PA14_57710	cysN	bifunctional sulfate adenylyltransferase subunit 1/adenylylsulfate kinase	5138285..5140186	-	634	0.186431	0.406469	0.642711	9.71383	4.32429	0.00991919	0.0678674	-1.16834	ns	ns	ns	ns	ns	0.411871
PA14_08520	PA14_08520	anmK	anhydro-N-acetylmuramic acid kinase	728625..729716	-	364	0.161044	0.355541	0.374527	7.75487	4.32417	0.0099199	0.0678674	-1.16834	ns	ns	ns	ns	ns	0.297037
PA14_38140	PA14_38140	-	glutamine synthetase	3402135..3403511	-	459	0.263763	0.239059	0.42112	7.04653	4.3244	0.0099227	0.0678674	-1.16834	ns	ns	ns	ns	ns	0.307981
PA14_31070	PA14_31070	-	hypothetical protein	2701170..2703530	-	787	-0.889352	-1.23449	-0.803845	5.9393	4.32422	0.00992465	0.0678674	-1.16834	ns	*	ns	ns	ns	-0.975896
PA14_53580	PA14_53580	-	hypothetical protein	4751681..4752283	+	201	0.491589	0.34053	0.519929	6.4947	4.32351	0.00993205	0.0678674	-1.16834	ns	ns	ns	ns	ns	0.450683
PA14_64850	PA14_64850	-	ornithine cyclodeaminase	5778373..5779266	-	298	-0.605721	-1.206	-0.798553	5.22298	4.32259	0.00994171	0.0678674	-1.16834	ns	*	ns	ns	ns	-0.870092
PA14_14010	PA14_14010	-	amino acid oxidase	1200752..1201879	-	376	-0.236439	-0.581759	-0.50822	5.86851	4.31958	0.0099734	0.0678674	-1.16834	ns	ns	ns	ns	ns	-0.44214
PA14_27870	PA14_27870	-	hypothetical protein	2413674..2413937	-	88	0.322405	0.360719	0.443503	6.16988	4.31864	0.00998335	0.0678674	-1.16834	ns	ns	ns	ns	ns	0.375542
PA14_31060	PA14_31060	-	hypothetical protein	2700661..2701278	-	206	0.436641	0.467682	0.453865	7.71341	4.3186	0.00998381	0.0678674	-1.16834	ns	ns	ns	ns	ns	0.45273
PA14_45060	PA14_45060	-	transporter	4019120..4020034	+	305	-0.681368	-1.10498	-0.917946	5.14663	4.31856	0.00998418	0.0678674	-1.16834	ns	*	ns	ns	ns	-0.901433
PA14_73300	PA14_73300	atpE	F0F1 ATP synthase subunit C	6526491..6526748	-	86	0.381495	0.470184	0.879455	9.24898	4.31789	0.00999126	0.0678674	-1.16834	ns	ns	ns	ns	ns	0.577045
PA14_32340	PA14_32340	-	deaminase	2809895..2810350	-	152	-0.52583	-1.00235	-0.874471	4.21568	4.31724	0.00999811	0.0678674	-1.16834	ns	*	ns	ns	ns	-0.800884
PA14_07870	PA14_07870	-	ABC transporter substrate-binding protein	678769..679815	+	349	0.386781	0.405033	0.220013	6.12904	4.31595	0.0100118	0.0678821	-1.16824	ns	ns	ns	ns	ns	0.337276
PA14_41400	PA14_41400	-	UDP-2,3-diacylglucosamine hydrolase	3692234..3692956	+	241	0.192231	0.243862	0.563922	6.7214	4.31474	0.0100247	0.0678911	-1.16819	ns	ns	ns	ns	ns	0.333339
PA14_50560	PA14_50560	braG	branched-chain amino acid transport protein BraG	4491272..4491973	+	234	0.167716	0.416089	0.52879	6.39358	4.3107	0.0100675	0.0680749	-1.16701	ns	ns	ns	ns	ns	0.370865
PA14_08840	PA14_08840	rpsJ	30S ribosomal protein S10	759165..759476	+	104	0.393401	0.57188	0.893628	9.8237	4.31001	0.0100749	0.0680749	-1.16701	ns	ns	ns	ns	ns	0.619636
PA14_13670	PA14_13670	-	hypothetical protein	1174918..1175304	-	129	-0.530358	-0.957423	-1.02564	4.19306	4.30795	0.010097	0.0681458	-1.16656	ns	*	ns	ns	ns	-0.837807
PA14_48610	PA14_48610	-	sparagine synthase	4322421..4324019	+	533	-0.59969	-1.12159	-0.882904	5.61705	4.30397	0.0101395	0.0682943	-1.16562	ns	*	ns	ns	ns	-0.868062
PA14_43050	PA14_43050	hsiA2	HsiA2	3829632..3831188	-	519	-0.386698	-0.266731	-0.229918	6.72229	4.30367	0.0101421	0.0682943	-1.16562	ns	ns	ns	ns	ns	-0.294449
PA14_18140	PA14_18140	mmsB	3-hydroxyisobutyrate dehydrogenase	1556038..1556934	+	299	-0.516341	-0.88337	-0.889379	4.5749	4.30003	0.0101819	0.0683307	-1.16538	ns	ns	ns	ns	ns	-0.76303
PA14_26460	PA14_26460	cobK	cobalt-precorrin-6x reductase	2304770..2305498	-	243	-0.362104	-0.577735	-0.599494	5.35864	4.29891	0.010194	0.0683307	-1.16538	ns	ns	ns	ns	ns	-0.513111
PA14_02870	PA14_02870	-	transcriptional regulator	252660..253601	+	314	-0.527368	-0.32826	-0.281734	6.52874	4.29856	0.0101978	0.0683307	-1.16538	ns	ns	ns	ns	ns	-0.379121
PA14_24530	PA14_24530	pelE	hypothetical protein	2143782..2144771	+	330	-0.471261	-0.703782	-0.746963	5.32473	4.29729	0.0102115	0.0683307	-1.16538	ns	ns	ns	ns	ns	-0.640669
PA14_50380	PA14_50380	flgJ	flagellar rod assembly protein/muramidase FlgJ	4477784..4478986	-	401	0.0287043	0.295265	0.124495	6.95299	4.29219	0.0102295	0.0683307	-1.16538	ns	ns	ns	ns	ns	0.149488
PA14_29730	PA14_29730	bqsR	two-component response regulator BqsR	2573895..2574566	+	224	0.337296	0.17446	0.138082	6.50994	4.29215	0.0102299	0.0683307	-1.16538	ns	ns	ns	ns	ns	0.216613
PA14_15190	PA14_15190	-	hypothetical protein	1287179..1287673	-	165	-0.513553	-0.973159	-0.393934	4.22896	4.29375	0.0102499	0.0683307	-1.16538	ns	ns	ns	ns	ns	-0.626882
PA14_04110	PA14_04110	serA	D-3-phosphoglycerate dehydrogenase	369396..370625	-	410	0.193129	0.293074	0.777964	8.18499	4.29288	0.0102593	0.0683307	-1.16538	ns	ns	ns	ns	ns	0.421389
PA14_67260	PA14_67260	-	histidine/phenylalanine ammonia-lyase	6006372..6007904	-	511	-0.404926	-0.711031	-0.488447	6.56437	4.29287	0.0102594	0.0683307	-1.16538	ns	ns	ns	ns	ns	-0.534801
PA14_11450	PA14_11450	nusB	transcription antitermination protein NusB	992358..992837	+	160	0.111742	0.232266	0.451877	7.38127	4.29147	0.0102735	0.0683307	-1.16538	ns	ns	ns	ns	ns	0.265295
PA14_64710	PA14_64710	-	extracellular heme-binding protein	5762752..5765721	+	990	-0.470243	-0.668885	-0.547903	6.82245	4.2908	0.0102819	0.0683307	-1.16538	ns	ns	ns	ns	ns	-0.562344
PA14_06840	PA14_06840	-	dinitrification protein NorD	593831..595669	+	613	-0.600289	-1.05043	-0.812501	6.39594	4.29019	0.0102885	0.0683307	-1.16538	ns	*	ns	ns	ns	-0.821072
PA14_63840	PA14_63840	-	hypothetical protein	5690503..5690958	+	152	-0.522073	-0.777737	-0.49854	4.892	4.28929	0.0102983	0.0683307	-1.16538	ns	ns	ns	ns	ns	-0.59945
PA14_20260	PA14_20260	-	hypothetical protein	1745467..1746162	-	232	-0.184436	-0.39317	-0.436072	5.78586	4.28672	0.0103162	0.0683313	-1.16538	ns	ns	ns	ns	ns	-0.337893
PA14_06290	PA14_06290	glcB	malate synthase G	554958..557135	-	726	0.123308	0.267748	0.407938	8.49166	4.28374	0.0103216	0.0683313	-1.16538	ns	ns	ns	ns	ns	0.266331
PA14_32160	PA14_32160	antA	anthranilate dioxygenase large subunit	2796513..2797907	-	465	-0.537494	-0.859794	-0.590787	5.11157	4.28568	0.0103378	0.0683489	-1.16527	ns	ns	ns	ns	ns	-0.662691
PA14_06680	PA14_06680	nirH	hypothetical protein	584567..585082	-	172	-0.511915	-1.12357	-0.719816	4.7558	4.2848	0.0103475	0.0683489	-1.16527	ns	*	ns	ns	ns	-0.785102
PA14_35640	PA14_35640	pslI	transferase	3167743..3168846	-	368	-0.500082	-1.21841	-0.593013	4.98862	4.28303	0.0103669	0.0683886	-1.16502	ns	*	ns	ns	ns	-0.770503
PA14_17780	PA14_17780	-	major facilitator transporter	1526841..1528250	-	470	-0.407706	-0.443404	-0.480017	5.64846	4.28214	0.0103767	0.0683886	-1.16502	ns	ns	ns	ns	ns	-0.443709
PA14_17820	PA14_17820	-	hypothetical protein	1531236..1532423	+	396	-0.834857	-1.21001	-0.585135	5.25727	4.27828	0.0104192	0.0684306	-1.16475	ns	*	ns	ns	ns	-0.876667
PA14_32240	PA14_32240	catA	catechol 1,2-dioxygenase	2801756..2802688	+	311	-0.821453	-1.23734	-0.661985	4.93785	4.27786	0.0104238	0.0684306	-1.16475	ns	*	ns	ns	ns	-0.906927
PA14_12390	PA14_12390	hemL	glutamate-1-semialdehyde aminotransferase	1066311..1067594	-	428	0.0185516	0.274953	0.314229	7.45466	4.27379	0.0104312	0.0684306	-1.16475	ns	ns	ns	ns	ns	0.202578
PA14_60570	PA14_60570	-	hypothetical protein	5398633..5399121	+	163	0.31183	0.0852461	0.73706	8.43433	4.2763	0.010441	0.0684306	-1.16475	ns	ns	ns	ns	ns	0.378046
PA14_55890	PA14_55890	-	type II secretion system protein	4989368..4990633	-	422	-0.697359	-0.664469	-0.506869	5.03583	4.27629	0.0104411	0.0684306	-1.16475	ns	ns	ns	ns	ns	-0.622899
PA14_24790	PA14_24790	-	outer membrane porin	2167408..2168673	-	422	0.374511	0.306381	0.35571	7.79915	4.27291	0.0104787	0.0685566	-1.16395	ns	ns	ns	ns	ns	0.345534
PA14_00650	PA14_00650	-	hypothetical protein	66550..66978	-	143	-0.777878	-0.721993	-0.576313	4.66192	4.26967	0.0105147	0.0685566	-1.16395	ns	ns	ns	ns	ns	-0.692062
PA14_57890	PA14_57890	-	hypothetical protein	5152896..5153876	+	327	0.271896	0.343172	0.535374	8.63713	4.2696	0.0105154	0.0685566	-1.16395	ns	ns	ns	ns	ns	0.38348
PA14_33960	PA14_33960	vgrG3	VgrG3	3017584..3019590	-	669	-0.765694	-0.570836	-0.275389	5.47231	4.26866	0.0105259	0.0685566	-1.16395	ns	ns	ns	ns	ns	-0.537306
PA14_68930	PA14_68930	-	permease	6148877..6150070	+	398	-0.483459	-0.672937	-0.473255	6.22129	4.26787	0.0105347	0.0685566	-1.16395	ns	ns	ns	ns	ns	-0.543217
PA14_62600	PA14_62600	panD	aspartate alpha-decarboxylase	5585136..5585516	+	127	0.14616	0.3903	0.489537	5.48364	4.26578	0.0105401	0.0685566	-1.16395	ns	ns	ns	ns	ns	0.341999
PA14_34130	PA14_34130	icmF3	IcmF3	3032557..3036372	+	1272	-0.743341	-0.731738	-0.450717	6.84714	4.26724	0.0105418	0.0685566	-1.16395	ns	ns	ns	ns	ns	-0.641932
PA14_70590	PA14_70590	-	hypothetical protein	6289541..6289933	-	131	0.270942	0.508547	0.446129	6.53968	4.26437	0.010574	0.0686542	-1.16333	ns	ns	ns	ns	ns	0.40854
PA14_10370	PA14_10370	-	hypothetical protein	895688..897481	-	598	-0.626012	-0.708857	-0.405058	6.25119	4.26382	0.0105801	0.0686542	-1.16333	ns	ns	ns	ns	ns	-0.579976
PA14_14820	PA14_14820	ndk	nucleoside diphosphate kinase	1259590..1260021	+	144	0.268612	0.451902	0.700836	9.92224	4.26092	0.0106126	0.0687397	-1.16279	ns	ns	ns	ns	ns	0.473783
PA14_36650	PA14_36650	-	hypothetical protein	3264184..3264600	+	139	-0.933776	-1.19087	-0.531267	3.23094	4.26057	0.0106166	0.0687397	-1.16279	ns	*	ns	ns	ns	-0.885305
PA14_33070	PA14_33070	-	hypothetical protein	2895611..2897611	+	667	-0.448131	-0.661967	-0.778938	6.28368	4.25919	0.0106321	0.0687619	-1.16265	ns	ns	ns	ns	ns	-0.629678
PA14_55470	PA14_55470	hxcY	HxcY	4937932..4939074	-	381	-0.787306	-1.32191	-0.888911	5.43741	4.25748	0.0106515	0.0687619	-1.16265	ns	*	ns	ns	ns	-0.999375
PA14_70440	PA14_70440	gmk	guanylate kinase	6278118..6278729	+	204	0.239043	0.219167	0.355937	6.03145	4.25242	0.0106706	0.0687619	-1.16265	ns	ns	ns	ns	ns	0.271382
PA14_35340	PA14_35340	-	2-ketogluconate kinase	3142300..3143250	-	317	-0.523267	-0.714855	-0.502616	4.96073	4.25575	0.010671	0.0687619	-1.16265	ns	ns	ns	ns	ns	-0.580246
PA14_48660	PA14_48660	-	hypothetical protein	4327830..4328765	+	312	-0.427147	-0.630408	-0.381815	5.4691	4.2551	0.0106784	0.0687619	-1.16265	ns	ns	ns	ns	ns	-0.47979
PA14_15430	PA14_15430	-	resolvase, essential for transposition	1306410..1306970	-	187	0.0935632	0.547901	0.296981	5.12396	4.24359	0.0107711	0.0692777	-1.15941	ns	ns	ns	ns	ns	0.312815
PA14_57940	PA14_57940	rpoN	RNA polymerase factor sigma-54	5156461..5157954	+	498	0.218043	0.286697	0.688973	8.35647	4.24595	0.0107825	0.0692777	-1.15941	ns	ns	ns	ns	ns	0.397904
PA14_13280	PA14_13280	moeA1	molybdenum cofactor biosynthetic protein A1	1140663..1141886	+	408	-0.74581	-1.03493	-1.00686	5.44439	4.24479	0.0107958	0.0692777	-1.15941	ns	*	ns	ns	ns	-0.9292
PA14_18880	PA14_18880	nth	endonuclease III	1627864..1628502	-	213	0.0345573	0.0581755	0.583243	5.96456	4.24351	0.0108055	0.0692777	-1.15941	ns	ns	ns	ns	ns	0.225325
PA14_35630	PA14_35630	pslJ	hypothetical protein	3166304..3167740	-	479	-0.62424	-1.13066	-0.44168	4.86946	4.24079	0.0108417	0.0693598	-1.15889	ns	*	ns	ns	ns	-0.732194
PA14_36060	PA14_36060	-	hypothetical protein	3211626..3212621	-	332	-0.563391	-0.992157	-0.514739	4.3779	4.24078	0.0108419	0.0693598	-1.15889	ns	ns	ns	ns	ns	-0.690095
PA14_02610	PA14_02610	-	phosphoribosyl-dephospho-CoA transferase	231904..232596	+	231	-0.848281	-1.0437	-0.966284	5.40879	4.23848	0.0108683	0.069414	-1.15855	ns	*	ns	ns	ns	-0.952753
PA14_40520	PA14_40520	-	hypothetical protein	3619542..3619763	+	74	-0.486481	-0.763437	-0.477688	3.35976	4.238	0.0108739	0.069414	-1.15855	ns	ns	ns	ns	ns	-0.575869
PA14_23770	PA14_23770	-	biotin synthesis protein	2065916..2066479	+	188	-0.147462	-0.395939	-0.277509	5.30302	4.23159	0.0109094	0.0695652	-1.15761	ns	ns	ns	ns	ns	-0.273637
PA14_32780	PA14_32780	-	hypothetical protein	2846758..2848455	+	566	-0.29599	-0.15569	-0.0971648	7.63752	4.23032	0.0109242	0.0695721	-1.15757	ns	ns	ns	ns	ns	-0.182948
PA14_54260	PA14_54260	-	hypothetical protein	4814332..4815072	+	247	0.179544	0.139071	0.384681	5.76648	4.22946	0.0109341	0.0695721	-1.15757	ns	ns	ns	ns	ns	0.234432
PA14_25390	PA14_25390	sth	soluble pyridine nucleotide transhydrogenase	2219113..2220507	+	465	0.101981	0.419376	0.610598	8.37783	4.23087	0.0109564	0.069639	-1.15715	ns	ns	ns	ns	ns	0.377318
PA14_71220	PA14_71220	cls	cardiolipin synthetase	6344830..6346302	-	491	0.00529273	-0.134716	-0.295733	7.41377	4.22653	0.0109683	0.0696391	-1.15715	ns	ns	ns	ns	ns	-0.141719
PA14_26830	PA14_26830	-	two-component response regulator	2335105..2336016	+	304	-0.430176	-0.64156	-0.525046	4.85157	4.22602	0.0110131	0.0697994	-1.15615	ns	ns	ns	ns	ns	-0.53226
PA14_71210	PA14_71210	-	hypothetical protein	6343184..6344536	-	451	-0.638959	-1.01036	-0.616492	5.98058	4.2256	0.011018	0.0697994	-1.15615	ns	*	ns	ns	ns	-0.75527
PA14_43270	PA14_43270	-	tRNA 2-selenouridine synthase	3854107..3855216	-	370	0.069349	0.285007	0.297384	6.70063	4.2205	0.0110388	0.0697994	-1.15615	ns	ns	ns	ns	ns	0.217247
PA14_13720	PA14_13720	-	hypothetical protein	1177638..1178033	-	132	-0.65004	-1.13952	-0.545863	4.48861	4.22293	0.0110493	0.0697994	-1.15615	ns	*	ns	ns	ns	-0.778475
PA14_37745	PA14_37745	-	carbamoyl transferase	3364838..3366562	+	575	-0.629523	-0.842257	-0.43934	5.37904	4.22263	0.0110528	0.0697994	-1.15615	ns	ns	ns	ns	ns	-0.63704
PA14_62990	PA14_62990	grpE	heat shock protein GrpE	5621130..5621690	-	187	0.265002	0.366951	0.591019	8.02112	4.2194	0.0110907	0.0699051	-1.15549	ns	ns	ns	ns	ns	0.407657
PA14_29720	PA14_29720	-	hypothetical protein	2573581..2573895	+	105	0.398765	0.254903	0.585327	6.68653	4.21788	0.0111086	0.0699051	-1.15549	ns	ns	ns	ns	ns	0.412998
PA14_71090	PA14_71090	-	LysR family transcriptional regulator	6333258..6334151	-	298	-0.23241	-0.419091	-0.57838	6.0653	4.21714	0.0111174	0.0699051	-1.15549	ns	ns	ns	ns	ns	-0.40996
PA14_12680	PA14_12680	-	short chain dehydrogenase	1087678..1088514	+	279	-0.206397	-0.405003	-0.516887	5.51649	4.21654	0.0111215	0.0699051	-1.15549	ns	ns	ns	ns	ns	-0.376096
PA14_54500	PA14_54500	-	two-component sensor	4831499..4832881	-	461	-0.130254	-0.186818	-0.066458	7.28329	4.21287	0.0111288	0.0699051	-1.15549	ns	ns	ns	ns	ns	-0.127843
PA14_21990	PA14_21990	-	aminopeptidase 2	1912348..1913637	-	430	0.102058	0.141568	0.340025	6.8194	4.21083	0.011153	0.0699621	-1.15514	ns	ns	ns	ns	ns	0.19455
PA14_19620	PA14_19620	folX	D-erythro-7,8-dihydroneopterin triphosphate 2'-epimerase	1694342..1694713	-	124	0.044247	0.0588782	0.40342	5.73054	4.2101	0.0111616	0.0699621	-1.15514	ns	ns	ns	ns	ns	0.168849
PA14_55410	PA14_55410	lapC	LapC	4930632..4931810	-	393	-0.168884	-0.215738	-0.168663	6.21639	4.20784	0.0111886	0.0700565	-1.15455	ns	ns	ns	ns	ns	-0.184428
PA14_13680	PA14_13680	-	short chain dehydrogenase	1175325..1176155	-	277	-0.327855	-0.444222	-0.494441	6.09661	4.2091	0.0112128	0.0700936	-1.15432	ns	ns	ns	ns	ns	-0.422173
PA14_66220	PA14_66220	waaP	lipopolysaccharide kinase WaaP	5899262..5900068	-	269	0.230355	0.328049	0.368598	7.57748	4.20864	0.0112183	0.0700936	-1.15432	ns	ns	ns	ns	ns	0.309001
PA14_02930	PA14_02930	-	oxidoreductase	257439..258482	+	348	-0.609036	-1.06963	-0.673736	6.02987	4.2073	0.0112343	0.070119	-1.15416	ns	*	ns	ns	ns	-0.784133
PA14_38110	PA14_38110	-	serine/threonine transporter SstT	3398891..3400120	-	410	0.161965	0.200436	0.584044	7.43641	4.20448	0.011268	0.0701861	-1.15375	ns	ns	ns	ns	ns	0.315482
PA14_34510	PA14_34510	-	hypothetical protein	3067265..3068464	+	400	-0.576019	-0.726315	-0.451193	5.63247	4.20441	0.0112689	0.0701861	-1.15375	ns	ns	ns	ns	ns	-0.584509
PA14_32200	PA14_32200	catR	transcriptional regulator CatR	2799234..2800106	-	291	-0.333278	-0.528311	-0.409737	5.37154	4.20298	0.011286	0.0702187	-1.15355	ns	ns	ns	ns	ns	-0.423775
PA14_03163	PA14_03163	-	hypothetical protein	278510..279133	+	208	0.380129	0.516725	0.635585	9.52271	4.20053	0.0113154	0.0702489	-1.15336	ns	ns	ns	ns	ns	0.510813
PA14_09440	PA14_09440	phzE1	phenazine biosynthesis protein PhzE	808376..810259	-	628	-0.713352	-1.0137	-0.545782	6.1797	4.19996	0.0113223	0.0702489	-1.15336	ns	*	ns	ns	ns	-0.757612
PA14_18720	PA14_18720	-	OmpA family membrane protein	1611174..1612139	+	322	0.249732	0.24711	0.128141	6.90498	4.19367	0.0113586	0.0702489	-1.15336	ns	ns	ns	ns	ns	0.208328
PA14_33110	PA14_33110	-	hypothetical protein	2898633..2899673	+	347	-0.666794	-0.833154	-0.856915	5.38603	4.19688	0.0113594	0.0702489	-1.15336	ns	ns	ns	ns	ns	-0.785621
PA14_09010	PA14_09010	rplR	50S ribosomal protein L18	766895..767245	+	117	0.342041	0.324824	0.997144	10.194	4.19687	0.0113596	0.0702489	-1.15336	ns	ns	ns	ns	ns	0.55467
PA14_32080	PA14_32080	xylX	toluate 1,2-dioxygenase subunit alpha	2791292..2792659	+	456	-0.554197	-0.76398	-0.530485	5.19856	4.19627	0.0113668	0.0702489	-1.15336	ns	ns	ns	ns	ns	-0.61622
PA14_64300	PA14_64300	-	ABC transporter ATP-binding protein	5731190..5732047	+	286	-0.504034	-0.782732	-0.59747	5.16993	4.19465	0.0113864	0.0702489	-1.15336	ns	ns	ns	ns	ns	-0.628078
PA14_35590	PA14_35590	pslM	FAD-binding dehydrogenase	3161822..3163555	-	578	-0.532449	-1.00378	-0.730401	5.7658	4.19456	0.0113875	0.0702489	-1.15336	ns	*	ns	ns	ns	-0.755545
PA14_09910	PA14_09910	-	transcriptional regulator	851913..852836	-	308	-0.251089	-0.555842	-0.428279	5.78787	4.19342	0.0114013	0.0702489	-1.15336	ns	ns	ns	ns	ns	-0.411737
PA14_58690	PA14_58690	-	hypothetical protein	5229197..5231452	-	752	0.228709	0.367399	0.328916	7.75808	4.19245	0.0114101	0.0702489	-1.15336	ns	ns	ns	ns	ns	0.308341
PA14_00680	PA14_00680	-	LysR family transcriptional regulator	68346..69266	-	307	-0.581506	-0.870395	-0.556504	5.92261	4.19033	0.0114388	0.0703525	-1.15272	ns	ns	ns	ns	ns	-0.669468
PA14_52700	PA14_52700	aruF	arginine/ornithine succinyltransferase AI subunit	4671246..4672262	-	339	0.105992	0.348217	0.602367	7.97446	4.18907	0.0114542	0.0703733	-1.15259	ns	ns	ns	ns	ns	0.352192
PA14_48280	PA14_48280	-	multidrug resistance efflux pump	4295514..4296665	+	384	-0.433947	-1.1102	-0.939151	5.50622	4.18735	0.0114751	0.0704283	-1.15225	ns	*	ns	ns	ns	-0.827767
PA14_30890	PA14_30890	-	hypothetical protein	2682980..2683123	+	48	-0.331868	-1.44601	-1.0113	2.62657	4.18596	0.0114921	0.0704594	-1.15206	ns	*	ns	ns	ns	-0.929728
PA14_46180	PA14_46180	-	hypothetical protein	4106577..4107770	+	398	-0.576769	-1.03045	-0.669295	5.7425	4.18251	0.0115343	0.0706446	-1.15092	ns	*	ns	ns	ns	-0.758839
PA14_12310	PA14_12310	-	metalloprotease	1062074..1062556	-	161	0.191264	0.164482	0.659033	6.27517	4.17988	0.0115667	0.0707696	-1.15015	ns	ns	ns	ns	ns	0.33826
PA14_25340	PA14_25340	nqrE	Na(+)-translocating NADH-quinone reductase subunit E	2215846..2216454	+	203	0.228018	0.318388	0.650206	6.2201	4.17744	0.0115968	0.0708799	-1.14948	ns	ns	ns	ns	ns	0.398871
PA14_00640	PA14_00640	phzH	potential phenazine-modifying enzyme	64665..66497	+	611	-0.830296	-0.846486	-0.398725	5.65899	4.17582	0.0116167	0.0709284	-1.14918	ns	ns	ns	ns	ns	-0.691836
PA14_15020	PA14_15020	-	hypothetical protein	1273472..1273804	+	111	0.387324	0.361063	0.449919	6.16201	4.17317	0.0116495	0.0710546	-1.14841	ns	ns	ns	ns	ns	0.399435
PA14_51780	PA14_51780	ruvB	Holliday junction DNA helicase RuvB	4598188..4599246	-	353	0.185386	0.32048	0.523858	8.05014	4.17165	0.0116684	0.0710795	-1.14826	ns	ns	ns	ns	ns	0.343241
PA14_05630	PA14_05630	-	hypothetical protein	499155..499589	+	145	-0.0668725	0.141938	-0.409269	5.68867	4.16673	0.0116893	0.0710795	-1.14826	ns	ns	ns	ns	ns	-0.111401
PA14_65230	PA14_65230	purA	adenylosuccinate synthetase	5813463..5814755	-	431	0.184412	0.294205	0.617052	9.49897	4.16825	0.011693	0.0710795	-1.14826	ns	ns	ns	ns	ns	0.365223
PA14_22420	PA14_22420	-	hypothetical protein	1951802..1952068	-	89	0.229379	0.287954	0.441085	4.28918	4.16519	0.0117086	0.0710795	-1.14826	ns	ns	ns	ns	ns	0.319473
PA14_09000	PA14_09000	rplF	50S ribosomal protein L6	766351..766884	+	178	0.364495	0.314158	0.946118	10.5154	4.16665	0.0117306	0.0710795	-1.14826	ns	ns	ns	ns	ns	0.54159
PA14_17860	PA14_17860	-	3-hydroxyacyl-CoA dehydrogenase	1533277..1534809	+	511	-0.517536	-0.851324	-0.756576	6.28841	4.16563	0.0117434	0.0710795	-1.14826	ns	ns	ns	ns	ns	-0.708478
PA14_44370	PA14_44370	-	cbb3-type cytochrome c oxidase subunit I	3950769..3952196	+	476	0.28349	0.315951	0.795756	9.2313	4.16518	0.011749	0.0710795	-1.14826	ns	ns	ns	ns	ns	0.465066
PA14_32140	PA14_32140	antC	anthranilate dioxygenase reductase	2794984..2796006	-	341	-0.874193	-1.31976	-0.64759	4.56543	4.16275	0.0117795	0.0710795	-1.14826	ns	*	ns	ns	ns	-0.94718
PA14_71060	PA14_71060	sdaB	L-serine dehydratase	6329795..6331171	+	459	-0.329368	-0.760096	-0.540324	6.29218	4.16117	0.0117993	0.0710795	-1.14826	ns	ns	ns	ns	ns	-0.543263
PA14_39910	PA14_39910	phzE2	phenazine biosynthesis protein PhzE	3556979..3558862	-	628	-0.649111	-1.01905	-0.537445	6.05044	4.16074	0.0118047	0.0710795	-1.14826	ns	*	ns	ns	ns	-0.735202
PA14_14830	PA14_14830	-	hypothetical protein	1260046..1261185	+	380	0.217826	0.392351	0.74037	9.56617	4.1605	0.0118077	0.0710795	-1.14826	ns	ns	ns	ns	ns	0.450182
PA14_70770	PA14_70770	-	hypothetical protein	6301894..6303234	+	447	0.174984	0.310069	0.283088	8.02986	4.15687	0.0118129	0.0710795	-1.14826	ns	ns	ns	ns	ns	0.256047
PA14_67780	PA14_67780	-	hypothetical protein	6052158..6052976	+	273	-0.401075	-0.844502	-0.553549	5.8662	4.15809	0.011838	0.0710795	-1.14826	ns	ns	ns	ns	ns	-0.599709
PA14_43460	PA14_43460	-	3-hydroxyacyl-CoA dehydrogenase	3870848..3872377	+	510	-0.494921	-0.991967	-0.586395	5.6615	4.15624	0.0118615	0.0710795	-1.14826	ns	ns	ns	ns	ns	-0.691094
PA14_02680	PA14_02680	-	aldehyde dehydrogenase	237370..238860	+	497	-0.8639	-1.06251	-0.783782	6.45275	4.15594	0.0118652	0.0710795	-1.14826	ns	*	ns	ns	ns	-0.903396
PA14_57800	PA14_57800	hisG	ATP phosphoribosyltransferase	5147143..5147778	-	212	0.202174	0.426711	0.649289	7.92869	4.1554	0.011872	0.0710795	-1.14826	ns	ns	ns	ns	ns	0.426058
PA14_64750	PA14_64750	-	MFS transporter	5768719..5770059	-	447	-0.700788	-1.25784	-0.741665	6.15567	4.15509	0.011876	0.0710795	-1.14826	ns	*	ns	ns	ns	-0.900097
PA14_55320	PA14_55320	-	hypothetical protein	4910276..4911982	-	569	-0.41144	-0.795943	-0.515369	5.55506	4.1544	0.0118847	0.0710795	-1.14826	ns	ns	ns	ns	ns	-0.574251
PA14_24490	PA14_24490	pelB	hypothetical protein	2138292..2141873	+	1194	-0.342721	-0.635223	-0.517393	7.37698	4.15426	0.0118865	0.0710795	-1.14826	ns	ns	ns	ns	ns	-0.498445
PA14_31720	PA14_31720	-	hypothetical protein	2758086..2759846	+	587	-0.305214	-0.039433	-0.110133	6.7844	4.15039	0.0118948	0.0710795	-1.14826	ns	ns	ns	ns	ns	-0.151594
PA14_58870	PA14_58870	ndh	NADH dehydrogenase	5242281..5243588	+	436	0.041278	0.132034	0.234183	7.01041	4.14881	0.0119149	0.0711271	-1.14796	ns	ns	ns	ns	ns	0.135831
PA14_14490	PA14_14490	-	hydrolase	1238079..1239002	+	308	-0.237785	-0.478747	-0.617833	5.18533	4.15049	0.0119344	0.0711714	-1.14769	ns	ns	ns	ns	ns	-0.444788
PA14_26230	PA14_26230	hisQ	histidine transport system permease	2289187..2289876	-	230	-0.745345	-0.862308	-0.518659	4.37503	4.14585	0.0119935	0.0714516	-1.14599	ns	ns	ns	ns	ns	-0.708771
PA14_50470	PA14_50470	flgC	flagellar basal body rod protein FlgC	4484799..4485239	-	147	0.0837704	0.325601	0.536691	5.10022	4.14066	0.0120207	0.0714988	-1.1457	ns	ns	ns	ns	ns	0.315354
PA14_44930	PA14_44930	-	hypothetical protein	4006175..4006435	+	87	0.336472	0.180648	0.798774	3.07899	4.14309	0.0120257	0.0714988	-1.1457	ns	ns	ns	ns	ns	0.438631
PA14_58420	PA14_58420	dppA4	dipeptide ABC transporter substrate-binding protein DppA4	5203987..5205588	+	534	0.11006	0.163166	0.53853	7.99341	4.142	0.0120414	0.0715106	-1.14563	ns	ns	ns	ns	ns	0.270585
PA14_44140	PA14_44140	-	hypothetical protein	3928447..3928728	+	94	0.431964	0.121917	0.577129	6.24981	4.14121	0.0120529	0.0715106	-1.14563	ns	ns	ns	ns	ns	0.377003
PA14_48010	PA14_48010	-	semialdehyde dehydrogenase	4272317..4273897	+	527	-0.606531	-0.77299	-0.521146	5.93857	4.13989	0.0120699	0.0715106	-1.14563	ns	ns	ns	ns	ns	-0.633555
PA14_57840	PA14_57840	-	hypothetical protein	5149743..5150390	-	216	0.182114	0.369618	0.563296	8.19864	4.13684	0.0121092	0.0715106	-1.14563	ns	ns	ns	ns	ns	0.371676
PA14_71500	PA14_71500	soxA	sarcosine oxidase alpha subunit	6369948..6372965	+	1006	-0.531109	-0.873409	-0.658047	7.22763	4.13593	0.0121209	0.0715106	-1.14563	ns	ns	ns	ns	ns	-0.687522
PA14_45180	PA14_45180	-	oxidoreductase	4028906..4030144	+	413	-0.518369	-0.530611	-0.703899	5.63994	4.13481	0.0121354	0.0715106	-1.14563	ns	ns	ns	ns	ns	-0.584293
PA14_50310	PA14_50310	-	sugar nucleotidyltransferase	4472308..4472970	-	221	0.0551855	0.264128	0.277452	5.10553	4.12876	0.0121727	0.0715106	-1.14563	ns	ns	ns	ns	ns	0.198922
PA14_64290	PA14_64290	-	ABC transporter permease	5730114..5731193	+	360	-0.599453	-1.23929	-0.650292	5.6705	4.13181	0.0121743	0.0715106	-1.14563	ns	*	ns	ns	ns	-0.829677
PA14_01360	PA14_01360	-	hypothetical protein	131135..132208	+	358	-0.760523	-1.15802	-0.74917	5.88292	4.12914	0.012209	0.0715106	-1.14563	ns	*	ns	ns	ns	-0.889238
PA14_55400	PA14_55400	-	hypothetical protein	4917899..4930432	-	4178	-0.393563	-0.738017	-0.598362	8.94985	4.1285	0.0122173	0.0715106	-1.14563	ns	ns	ns	ns	ns	-0.576647
PA14_46120	PA14_46120	-	hypothetical protein	4101481..4103082	+	534	-0.428478	-1.1343	-0.754176	5.10113	4.12803	0.0122235	0.0715106	-1.14563	ns	*	ns	ns	ns	-0.772318
PA14_14630	PA14_14630	secD	preprotein translocase subunit SecD	1247545..1249407	+	621	0.232126	0.362334	0.60574	9.64333	4.12658	0.0122315	0.0715106	-1.14563	ns	ns	ns	ns	ns	0.400067
PA14_07050	PA14_07050	-	hypothetical protein	610401..611369	+	323	-0.284627	-0.698722	-0.581079	6.00189	4.1262	0.0122474	0.0715106	-1.14563	ns	ns	ns	ns	ns	-0.521476
PA14_00580	PA14_00580	-	lipoprotein	59735..60088	+	118	0.0975031	0.293955	0.726506	5.40843	4.12368	0.0122803	0.0715106	-1.14563	ns	ns	ns	ns	ns	0.372655
PA14_65050	PA14_65050	-	hypothetical protein	5796339..5797274	-	312	-0.250519	-0.574722	-0.577875	5.84612	4.12209	0.0123012	0.0715106	-1.14563	ns	ns	ns	ns	ns	-0.467705
PA14_14220	PA14_14220	-	nucleoid-associated protein NdpA	1214715..1215719	-	335	0.154892	0.175824	0.354848	6.47443	4.11883	0.0123025	0.0715106	-1.14563	ns	ns	ns	ns	ns	0.228522
PA14_36670	PA14_36670	-	hypothetical protein	3265918..3266856	+	313	-0.514852	-0.93815	-0.831867	4.95696	4.12154	0.0123083	0.0715106	-1.14563	ns	ns	ns	ns	ns	-0.761623
PA14_24070	PA14_24070	xcpX	general secretion pathway protein K	2089662..2090663	+	334	-0.167759	-0.189336	0.0297452	6.16402	4.11762	0.0123184	0.0715106	-1.14563	ns	ns	ns	ns	ns	-0.109116
PA14_64470	PA14_64470	-	hypothetical protein	5743847..5744143	+	99	-0.432225	-0.539927	-0.25233	4.57074	4.1186	0.0123287	0.0715106	-1.14563	ns	ns	ns	ns	ns	-0.408161
PA14_34150	PA14_34150	sfa3	Sfa3	3037579..3038664	+	362	-0.305683	-0.480499	-0.362935	5.44255	4.11909	0.0123292	0.0715106	-1.14563	ns	ns	ns	ns	ns	-0.383039
PA14_08890	PA14_08890	rpsS	30S ribosomal protein S19	761956..762231	+	92	0.347594	0.367666	1.13018	9.28178	4.11848	0.0123486	0.0715106	-1.14563	ns	*	ns	ns	ns	0.615146
PA14_71160	PA14_71160	-	hypothetical protein	6338774..6339712	-	313	-0.64408	-0.892562	-0.621642	4.915	4.11694	0.0123689	0.0715106	-1.14563	ns	ns	ns	ns	ns	-0.719428
PA14_56520	PA14_56520	-	hypothetical protein	5038856..5039191	-	112	-0.312252	-0.692286	-0.833111	4.03142	4.11632	0.0123771	0.0715106	-1.14563	ns	ns	ns	ns	ns	-0.61255
PA14_23500	PA14_23500	tyrB	aromatic amino acid aminotransferase	2044344..2045540	-	399	0.278939	0.409498	0.695855	9.44174	4.1159	0.0123827	0.0715106	-1.14563	ns	ns	ns	ns	ns	0.461431
PA14_54150	PA14_54150	putP	sodium/proline symporter PutP	4801152..4802672	-	507	0.19756	0.386015	0.585211	9.29422	4.11423	0.0124005	0.0715106	-1.14563	ns	ns	ns	ns	ns	0.389595
PA14_10290	PA14_10290	acoR	transcriptional regulator AcoR	886477..888354	+	626	-0.217593	-0.435365	-0.456353	6.78151	4.11318	0.0124186	0.0715106	-1.14563	ns	ns	ns	ns	ns	-0.36977
PA14_70450	PA14_70450	rpoZ	DNA-directed RNA polymerase subunit omega	6278818..6279084	+	89	0.304791	0.505059	0.559946	8.59637	4.11235	0.0124296	0.0715106	-1.14563	ns	ns	ns	ns	ns	0.456599
PA14_72620	PA14_72620	metN	DL-methionine transporter ATP-binding subunit	6468547..6469554	+	336	0.136894	0.118042	0.296536	7.07495	4.10875	0.0124357	0.0715106	-1.14563	ns	ns	ns	ns	ns	0.183824
PA14_10570	PA14_10570	-	2,4-dihydroxyhept-2-ene-1,7-dioic acid aldolase	910888..911694	-	269	-0.547521	-0.952628	-0.561952	5.68254	4.11126	0.0124441	0.0715106	-1.14563	ns	ns	ns	ns	ns	-0.687367
PA14_08680	PA14_08680	tufB	elongation factor Tu	741311..742504	+	398	0.322043	0.315694	0.856862	12.3031	4.10908	0.0124616	0.0715106	-1.14563	ns	ns	ns	ns	ns	0.4982
PA14_44240	PA14_44240	-	glutamine synthetase	3935985..3937349	+	455	-0.528842	-0.997654	-0.599073	5.57967	4.10959	0.0124663	0.0715106	-1.14563	ns	ns	ns	ns	ns	-0.708523
PA14_63700	PA14_63700	-	hypothetical protein	5678513..5679949	-	479	-0.474466	-1.03479	-0.685213	6.26324	4.10954	0.0124669	0.0715106	-1.14563	ns	*	ns	ns	ns	-0.731491
PA14_60930	PA14_60930	-	hypothetical protein	5435993..5436196	-	68	0.399229	0.517007	0.649867	6.55468	4.10878	0.0124771	0.0715106	-1.14563	ns	ns	ns	ns	ns	0.522034
PA14_51860	PA14_51860	-	hypothetical protein	4605073..4605702	-	210	0.317054	0.496521	0.6182	6.23435	4.10864	0.012479	0.0715106	-1.14563	ns	ns	ns	ns	ns	0.477258
PA14_29820	PA14_29820	-	hypothetical protein	2581991..2583049	+	353	0.249978	0.366292	0.427105	6.86307	4.10861	0.0124793	0.0715106	-1.14563	ns	ns	ns	ns	ns	0.347792
PA14_60530	PA14_60530	-	hypothetical protein	5394364..5394852	-	163	0.252174	0.461396	0.569832	6.30114	4.10854	0.0124802	0.0715106	-1.14563	ns	ns	ns	ns	ns	0.427801
PA14_00600	PA14_00600	-	transcriptional regulator	60765..61148	-	128	-0.391277	-0.125418	-0.254604	5.16073	4.10456	0.0124915	0.0715106	-1.14563	ns	ns	ns	ns	ns	-0.2571
PA14_28000	PA14_28000	-	hypothetical protein	2423812..2424852	+	347	0.0239493	0.298934	0.511654	6.37319	4.1071	0.0124994	0.0715106	-1.14563	ns	ns	ns	ns	ns	0.278179
PA14_31430	PA14_31430	-	hypothetical protein	2733014..2733244	-	77	0.345312	0.253151	0.618436	4.99392	4.10658	0.012501	0.0715106	-1.14563	ns	ns	ns	ns	ns	0.405633
PA14_71280	PA14_71280	-	ferredoxin	6350959..6352920	+	654	-0.683433	-1.03102	-0.636772	6.6585	4.10528	0.0125237	0.0715709	-1.14526	ns	*	ns	ns	ns	-0.78374
PA14_18260	PA14_18260	fruK	1-phosphofructokinase	1566589..1567533	+	315	-0.169669	-0.624086	-0.726083	5.71541	4.10318	0.0125519	0.0716623	-1.14471	ns	ns	ns	ns	ns	-0.506613
PA14_19990	PA14_19990	-	RNA polymerase ECF-subfamily sigma-70 factor	1720161..1720676	+	172	-0.446926	-0.695829	-0.396378	4.91789	4.10135	0.0125764	0.0717329	-1.14428	ns	ns	ns	ns	ns	-0.513044
PA14_55450	PA14_55450	hxcQ	HxcQ	4934944..4937355	-	804	-0.682659	-0.98224	-0.85128	6.1883	4.10031	0.0125903	0.0717337	-1.14428	ns	ns	ns	ns	ns	-0.838726
PA14_34340	PA14_34340	mtlZ	fructokinase	3054202..3055134	-	311	-0.379485	-0.836473	-0.637004	5.56181	4.09764	0.0126263	0.0717337	-1.14428	ns	ns	ns	ns	ns	-0.617654
PA14_02830	PA14_02830	pcaB	3-carboxy-cis,cis-muconate cycloisomerase	249935..251314	+	460	-0.308094	-0.645025	-0.692819	6.86855	4.09759	0.012627	0.0717337	-1.14428	ns	ns	ns	ns	ns	-0.548646
PA14_00380	PA14_00380	betC	choline sulfatase	33021..34532	-	504	-0.420107	-0.598775	-0.465728	6.67782	4.09637	0.0126435	0.0717337	-1.14428	ns	ns	ns	ns	ns	-0.49487
PA14_34840	PA14_34840	-	non-ribosomal peptide synthetase	3096787..3103164	+	2126	-0.364827	-0.388104	-0.407895	8.49013	4.09579	0.0126513	0.0717337	-1.14428	ns	ns	ns	ns	ns	-0.386942
PA14_64740	PA14_64740	-	aldehyde dehydrogenase	5767227..5768696	-	490	-0.247298	-0.222444	-0.371077	7.458	4.09483	0.0126582	0.0717337	-1.14428	ns	ns	ns	ns	ns	-0.280273
PA14_69690	PA14_69690	dapF	diaminopimelate epimerase	6215945..6216775	+	277	0.0539738	0.319584	0.212546	7.43876	4.0919	0.0126617	0.0717337	-1.14428	ns	ns	ns	ns	ns	0.195368
PA14_31740	PA14_31740	-	hypothetical protein	2761188..2761640	+	151	-0.408919	-0.308254	-0.572799	4.75228	4.09204	0.012696	0.0717929	-1.14392	ns	ns	ns	ns	ns	-0.429991
PA14_16000	PA14_16000	rplS	50S ribosomal protein L19	1362646..1362996	+	117	0.299359	0.466548	0.808846	9.50411	4.09244	0.0126966	0.0717929	-1.14392	ns	ns	ns	ns	ns	0.524918
PA14_60460	PA14_60460	rplU	50S ribosomal protein L21	5388778..5389089	-	104	0.501352	0.337855	0.561809	11.0813	4.08787	0.0127401	0.071839	-1.14364	ns	ns	ns	ns	ns	0.467005
PA14_36570	PA14_36570	glgA	glycogen synthase	3253507..3255048	+	514	-0.584672	-0.528099	-0.346901	5.31005	4.0892	0.0127406	0.071839	-1.14364	ns	ns	ns	ns	ns	-0.486557
PA14_37530	PA14_37530	-	hydrolase	3339951..3340853	-	301	-0.487967	-0.77723	-0.469874	5.05636	4.08739	0.0127653	0.071839	-1.14364	ns	ns	ns	ns	ns	-0.578357
PA14_41840	PA14_41840	cysH	phosphoadenosine phosphosulfate reductase	3738178..3738981	+	268	0.237018	-0.0686965	0.378056	5.72031	4.08332	0.0127785	0.071839	-1.14364	ns	ns	ns	ns	ns	0.182126
PA14_15240	PA14_15240	-	LysR family transcriptional regulator	1291296..1292204	-	303	-0.373746	-0.991813	-0.846127	5.34361	4.08632	0.0127799	0.071839	-1.14364	ns	ns	ns	ns	ns	-0.737229
PA14_09090	PA14_09090	rpsK	30S ribosomal protein S11	770346..770735	+	130	0.420963	0.235398	1.13621	9.44658	4.08547	0.0127916	0.071839	-1.14364	ns	*	ns	ns	ns	0.597524
PA14_14900	PA14_14900	-	hypothetical protein	1265448..1266092	+	215	0.120176	0.251403	0.545648	7.96643	4.08483	0.0128002	0.071839	-1.14364	ns	ns	ns	ns	ns	0.305742
PA14_73010	PA14_73010	-	hypothetical protein	6501486..6502688	-	401	-0.202728	-0.551385	-0.459167	5.64836	4.08468	0.0128023	0.071839	-1.14364	ns	ns	ns	ns	ns	-0.404427
PA14_18520	PA14_18520	algK	alginate biosynthetic protein AlgK	1589681..1591108	-	476	-0.483312	-0.980601	-0.695739	5.91274	4.0828	0.012828	0.0719115	-1.1432	ns	ns	ns	ns	ns	-0.719884
PA14_70670	PA14_70670	glcF	glycolate oxidase iron-sulfur subunit	6292807..6294033	-	409	-0.679241	-1.25391	-0.913628	5.81581	4.08196	0.0128396	0.0719115	-1.1432	ns	*	ns	ns	ns	-0.948925
PA14_53910	PA14_53910	pmtA	phospholipid methyltransferase	4780784..4781434	-	217	-0.222574	-0.423541	-0.469586	5.3798	4.07787	0.0128841	0.0720922	-1.14211	ns	ns	ns	ns	ns	-0.3719
PA14_10770	PA14_10770	-	sensor/response regulator hybrid	927751..932004	+	1418	-0.339279	-0.527885	-0.441818	8.06311	4.07721	0.0129049	0.0721204	-1.14194	ns	ns	ns	ns	ns	-0.436327
PA14_63640	PA14_63640	fadH2	2,4-dienoyl-CoA reductase	5673945..5675990	+	682	-0.675881	-1.20896	-0.771375	6.56126	4.07658	0.0129136	0.0721204	-1.14194	ns	*	ns	ns	ns	-0.885405
PA14_02530	PA14_02530	-	hypothetical protein	226691..227272	+	194	-0.262135	-0.372334	-0.674871	6.13698	4.07421	0.0129464	0.0721949	-1.14149	ns	ns	ns	ns	ns	-0.436447
PA14_44710	PA14_44710	xdhA	xanthine dehydrogenase	3985489..3986943	+	485	-0.35132	-1.07362	-0.604153	5.18096	4.07384	0.0129515	0.0721949	-1.14149	ns	*	ns	ns	ns	-0.676365
PA14_03670	PA14_03670	cysW	sulfate transport protein CysW	329086..329955	-	290	-0.0253205	0.111813	0.311302	5.90841	4.06521	0.0130286	0.0724571	-1.13992	ns	ns	ns	ns	ns	0.132598
PA14_08950	PA14_08950	rplN	50S ribosomal protein L14	764184..764552	+	123	0.322841	0.378659	1.1235	9.20409	4.06699	0.0130466	0.0724571	-1.13992	ns	*	ns	ns	ns	0.608332
PA14_37350	PA14_37350	-	hypothetical protein	3324471..3324869	+	133	-0.682279	-1.01775	-0.54254	3.55058	4.06697	0.013047	0.0724571	-1.13992	ns	*	ns	ns	ns	-0.747523
PA14_08830	PA14_08830	tufA	elongation factor Tu	757816..759009	+	398	0.31699	0.306738	0.904736	12.2569	4.06687	0.0130477	0.0724571	-1.13992	ns	ns	ns	ns	ns	0.509488
PA14_24080	PA14_24080	xcpY	general secretion pathway protein L	2090660..2091808	+	383	-0.240191	-0.230504	-0.228564	7.04457	4.06016	0.0130991	0.0726744	-1.13862	ns	ns	ns	ns	ns	-0.233086
PA14_06260	PA14_06260	-	LysR family transcriptional regulator	552585..553523	-	313	-0.296551	-0.496529	-0.436635	6.28583	4.05587	0.0132027	0.0729529	-1.13696	ns	ns	ns	ns	ns	-0.409905
PA14_60070	PA14_60070	-	hypothetical protein	5348012..5350435	+	808	0.327919	0.357028	0.435572	7.79144	4.05223	0.0132543	0.0729529	-1.13696	ns	ns	ns	ns	ns	0.373506
PA14_58150	PA14_58150	mreB	rod shape-determining protein MreB	5175985..5177022	-	346	0.174758	0.309152	0.613817	8.60596	4.05151	0.0132645	0.0729529	-1.13696	ns	ns	ns	ns	ns	0.365909
PA14_68120	PA14_68120	-	outer membrane protein	6077850..6079328	+	493	-0.351009	-0.480261	-0.563462	6.58928	4.05131	0.0132673	0.0729529	-1.13696	ns	ns	ns	ns	ns	-0.464911
PA14_18690	PA14_18690	-	peroxidase	1608543..1609145	+	201	0.209367	0.293383	0.807899	8.77658	4.05112	0.01327	0.0729529	-1.13696	ns	ns	ns	ns	ns	0.436883
PA14_62620	PA14_62620	pgi	glucose-6-phosphate isomerase	5585606..5587270	+	555	0.126541	0.293156	0.468354	7.75198	4.05066	0.0132765	0.0729529	-1.13696	ns	ns	ns	ns	ns	0.296017
PA14_52070	PA14_52070	-	transcriptional regulator	4620225..4620785	-	187	0.0885289	0.493069	0.516864	5.99443	4.05022	0.0132827	0.0729529	-1.13696	ns	ns	ns	ns	ns	0.366154
PA14_16610	PA14_16610	-	hypothetical protein	1421696..1422019	+	108	0.0901424	0.0450881	0.52045	4.72571	4.04708	0.013284	0.0729529	-1.13696	ns	ns	ns	ns	ns	0.21856
PA14_37470	PA14_37470	-	flavin-dependent oxidoreductase	3334631..3335710	-	360	-0.83051	-0.989301	-0.64524	5.04126	4.04983	0.0132883	0.0729529	-1.13696	ns	ns	ns	ns	ns	-0.821683
PA14_27090	PA14_27090	lipH	lipase chaperone	2353093..2353959	-	289	-0.491233	-0.883005	-0.481661	4.56521	4.04925	0.0132966	0.0729529	-1.13696	ns	ns	ns	ns	ns	-0.618633
PA14_71740	PA14_71740	-	pyruvate carboxylase subunit A	6391255..6392670	-	472	0.0538384	0.168961	0.153508	7.29423	4.04616	0.0132971	0.0729529	-1.13696	ns	ns	ns	ns	ns	0.125436
PA14_25270	PA14_25270	aroP1	aromatic amino acid transport protein AroP1	2210177..2211586	+	470	0.203125	0.371678	0.705083	7.96213	4.04915	0.0132979	0.0729529	-1.13696	ns	ns	ns	ns	ns	0.426628
PA14_51040	PA14_51040	-	oxidoreductase	4533871..4535157	-	429	-0.40988	-0.853395	-0.477889	5.1931	4.04744	0.0133223	0.0729715	-1.13685	ns	ns	ns	ns	ns	-0.580388
PA14_01550	PA14_01550	-	lipoprotein	142886..143386	+	167	-0.427982	-0.412575	-0.189118	5.49972	4.04571	0.0133261	0.0729715	-1.13685	ns	ns	ns	ns	ns	-0.343225
PA14_65870	PA14_65870	-	hypothetical protein	5868925..5869701	-	259	-0.281585	-0.361123	-0.538032	5.85324	4.04329	0.0133816	0.0731446	-1.13582	ns	ns	ns	ns	ns	-0.39358
PA14_49750	PA14_49750	-	MFS family transporter	4425603..4426871	+	423	-0.69226	-1.08394	-0.735013	5.67816	4.04322	0.0133825	0.0731446	-1.13582	ns	*	ns	ns	ns	-0.83707
PA14_46860	PA14_46860	-	lysine decarboxylase	4172793..4174340	+	516	-0.618458	-1.09636	-0.849975	5.78428	4.04167	0.0134049	0.0731988	-1.1355	ns	*	ns	ns	ns	-0.854931
PA14_44630	PA14_44630	dnaX	DNA polymerase III subunits gamma and tau	3971489..3973594	-	702	0.257716	0.189429	0.350743	8.79611	4.03625	0.0134391	0.0733177	-1.13479	ns	ns	ns	ns	ns	0.265963
PA14_03285	PA14_03285	-	hypothetical protein	297222..298367	+	382	0.31566	0.277098	0.590287	5.69148	4.0377	0.0134619	0.0733328	-1.1347	ns	ns	ns	ns	ns	0.394348
PA14_40860	PA14_40860	-	hypothetical protein	3645255..3645569	+	105	0.827671	0.675158	0.893209	9.02694	4.03736	0.0134667	0.0733328	-1.1347	ns	ns	ns	ns	ns	0.79868
PA14_07770	PA14_07770	ostA	organic solvent tolerance protein OstA	666574..669348	-	925	0.247122	0.277632	0.63946	10.2348	4.03308	0.0135071	0.0733594	-1.13454	ns	ns	ns	ns	ns	0.388071
PA14_13330	PA14_13330	-	hypothetical protein	1144659..1146221	+	521	-0.347398	-0.943652	-0.501066	5.60661	4.03352	0.0135222	0.0733594	-1.13454	ns	ns	ns	ns	ns	-0.597372
PA14_21590	PA14_21590	-	hypothetical protein	1871326..1872060	+	245	-0.590578	-0.792755	-0.524645	4.51636	4.03335	0.0135248	0.0733594	-1.13454	ns	ns	ns	ns	ns	-0.635993
PA14_09020	PA14_09020	rpsE	30S ribosomal protein S5	767249..767749	+	167	0.301882	0.345386	0.882838	10.5581	4.0328	0.0135327	0.0733594	-1.13454	ns	ns	ns	ns	ns	0.510035
PA14_37780	PA14_37780	-	hypothetical protein	3368436..3369074	+	213	-0.397362	-0.633904	-0.342473	4.47398	4.03272	0.0135339	0.0733594	-1.13454	ns	ns	ns	ns	ns	-0.457913
PA14_30500	PA14_30500	-	acyl-CoA dehydrogenase	2641114..2642265	+	384	-0.471887	-0.824789	-0.547222	5.41568	4.03065	0.0135638	0.0734434	-1.13405	ns	ns	ns	ns	ns	-0.614633
PA14_60190	PA14_60190	clpB	clpB protein	5359875..5362439	-	855	0.141208	0.473679	0.590477	10.516	4.02841	0.0135757	0.0734434	-1.13405	ns	ns	ns	ns	ns	0.401788
PA14_00020	PA14_00020	dnaN	DNA polymerase III subunit beta	2056..3159	+	368	0.223981	0.301129	0.708046	8.05203	4.02901	0.0135877	0.0734434	-1.13405	ns	ns	ns	ns	ns	0.411052
PA14_36920	PA14_36920	-	hypothetical protein	3290327..3290863	-	179	-0.608114	-1.1908	-0.383182	3.02409	4.02822	0.0135992	0.0734434	-1.13405	ns	*	ns	ns	ns	-0.727364
PA14_70530	PA14_70530	-	AraC family transcriptional regulator	6283177..6283977	-	267	-0.174097	-0.302559	-0.477414	6.49913	4.02136	0.0136994	0.0739167	-1.13126	ns	ns	ns	ns	ns	-0.318023
PA14_70690	PA14_70690	glcD	glycolate oxidase subunit GlcD	6295122..6296621	-	500	-0.535599	-1.05151	-0.634364	5.82083	4.01978	0.0137227	0.0739744	-1.13092	ns	*	ns	ns	ns	-0.740492
PA14_60850	PA14_60850	mexC	multidrug efflux RND membrane fusion protein	5426706..5427869	-	388	-0.55461	-0.844532	-0.653313	5.88925	4.01784	0.0137513	0.0740608	-1.13041	ns	ns	ns	ns	ns	-0.684151
PA14_66530	PA14_66530	-	transcriptional regulator	5934144..5935217	+	358	-0.48608	-0.856812	-0.514041	5.708	4.01637	0.0137729	0.0741097	-1.13012	ns	ns	ns	ns	ns	-0.618978
PA14_27100	PA14_27100	lipA	lactonizing lipase	2354166..2355101	-	312	-0.595399	-0.66704	-0.149552	4.22386	4.01499	0.0137934	0.0741519	-1.12988	ns	ns	ns	ns	ns	-0.470664
PA14_61170	PA14_61170	-	transmembrane protein	5455038..5456249	+	404	-0.33719	-0.668144	-0.381078	5.82323	4.01362	0.0138136	0.0741929	-1.12964	ns	ns	ns	ns	ns	-0.462137
PA14_13370	PA14_13370	-	hypothetical protein	1150420..1150803	-	128	-0.376709	-0.215332	0.18219	5.65455	4.00969	0.0138274	0.0741994	-1.1296	ns	ns	ns	ns	ns	-0.136617
PA14_00050	PA14_00050	gyrB	DNA gyrase subunit B	4275..6695	+	807	0.149009	0.35123	0.641798	9.5737	4.00994	0.0138636	0.0743262	-1.12886	ns	ns	ns	ns	ns	0.380679
PA14_53330	PA14_53330	-	sulfate transport protein CysZ	4726683..4727423	+	247	0.134935	0.258758	0.559164	5.83313	4.00791	0.0138983	0.0744445	-1.12817	ns	ns	ns	ns	ns	0.317619
PA14_11090	PA14_11090	cupB4	chaperone CupB4	961011..961751	+	247	-0.732872	-1.27167	-0.633494	5.06376	4.00461	0.0139476	0.0746407	-1.12702	ns	*	ns	ns	ns	-0.879347
PA14_34580	PA14_34580	-	hypothetical protein	3072186..3073445	-	420	-0.613635	-1.19825	-0.708291	5.48282	4.00296	0.0139723	0.0746865	-1.12676	ns	*	ns	ns	ns	-0.840058
PA14_32540	PA14_32540	-	hypothetical protein	2826561..2827442	+	294	-0.347765	-0.307314	-0.264226	5.32539	3.99893	0.013988	0.0746865	-1.12676	ns	ns	ns	ns	ns	-0.306435
PA14_18470	PA14_18470	algL	poly(beta-D-mannuronate) lyase	1584016..1585119	-	368	-0.596149	-1.13946	-0.530571	5.31581	4.00055	0.0140085	0.0746865	-1.12676	ns	*	ns	ns	ns	-0.755394
PA14_57810	PA14_57810	murA	UDP-N-acetylglucosamine 1-carboxyvinyltransferase	5147796..5149061	-	422	0.203676	0.355472	0.611691	9.49876	3.9998	0.014014	0.0746865	-1.12676	ns	ns	ns	ns	ns	0.39028
PA14_37560	PA14_37560	-	asparagine synthetase, glutamine-hydrolysing	3341401..3343233	-	611	-0.526304	-0.741352	-0.460088	6.05204	3.99981	0.0140196	0.0746865	-1.12676	ns	ns	ns	ns	ns	-0.575915
PA14_52180	PA14_52180	relA	GTP pyrophosphokinase	4626261..4628504	-	748	0.131564	0.322771	0.574305	8.67253	3.99879	0.0140349	0.0746888	-1.12674	ns	ns	ns	ns	ns	0.34288
PA14_14600	PA14_14600	tgt	queuine tRNA-ribosyltransferase	1245985..1247103	+	373	0.141514	0.308904	0.520361	8.0133	3.99806	0.0140458	0.0746888	-1.12674	ns	ns	ns	ns	ns	0.323593
PA14_10190	PA14_10190	-	transcriptional regulator	874353..875141	-	263	-0.0282204	-0.347152	-0.486478	6.19998	3.99725	0.014058	0.0746888	-1.12674	ns	ns	ns	ns	ns	-0.287283
PA14_67940	PA14_67940	-	hypothetical protein	6064004..6064402	+	133	-0.257827	-0.569445	-1.01992	4.65323	3.99506	0.0140911	0.074797	-1.12612	ns	*	ns	ns	ns	-0.615731
PA14_23260	PA14_23260	gyrA	DNA gyrase subunit A	2014754..2017519	+	922	0.134501	0.323937	0.645119	10.2537	3.99154	0.0141204	0.0748851	-1.1256	ns	ns	ns	ns	ns	0.367853
PA14_42620	PA14_42620	pscR	type III secretion system protein	3791591..3792244	+	218	-0.589213	-0.671588	0.0011442	3.41446	3.99118	0.0141498	0.0749737	-1.12509	ns	ns	ns	ns	ns	-0.419886
PA14_56260	PA14_56260	-	hypothetical protein	5022880..5023806	-	309	-0.169144	-0.234166	-0.217751	6.62973	3.98579	0.0141868	0.0751022	-1.12435	ns	ns	ns	ns	ns	-0.20702
PA14_00090	PA14_00090	glyS	glycyl-tRNA synthetase subunit beta	10434..12488	-	685	0.0375213	0.21608	0.273484	8.44614	3.98276	0.0142331	0.075223	-1.12365	ns	ns	ns	ns	ns	0.175695
PA14_14880	PA14_14880	ispG	4-hydroxy-3-methylbut-2-en-1-yl diphosphate synthase	1262998..1264113	+	372	0.185597	0.221381	0.550351	8.63364	3.98477	0.0142352	0.075223	-1.12365	ns	ns	ns	ns	ns	0.31911
PA14_61200	PA14_61200	-	hypothetical protein	5458870..5464854	-	1995	0.197706	0.251087	0.174812	8.62978	3.97863	0.0142964	0.0754217	-1.1225	ns	ns	ns	ns	ns	0.207869
PA14_06730	PA14_06730	nirC	c-type cytochrome	587650..588009	-	120	-1.05057	-1.2738	-0.675768	4.28338	3.98145	0.0142984	0.0754217	-1.1225	ns	*	ns	ns	ns	-1.00005
PA14_34930	PA14_34930	-	phycobiliprotein	3108760..3109725	+	322	-0.803365	-1.12992	-0.972428	5.03489	3.98053	0.0143125	0.0754285	-1.12246	ns	*	ns	ns	ns	-0.968572
PA14_71260	PA14_71260	-	FMN oxidoreductase	6348797..6350857	+	687	-0.311129	-0.633863	-0.527057	6.40754	3.9772	0.0143636	0.0754967	-1.12207	ns	ns	ns	ns	ns	-0.490683
PA14_51170	PA14_51170	pauA	pimeloyl-CoA synthetase	4546854..4549001	-	716	-0.273063	-0.49605	-0.504524	6.78575	3.97712	0.0143649	0.0754967	-1.12207	ns	ns	ns	ns	ns	-0.424546
PA14_37770	PA14_37770	-	hydrolase	3367771..3368439	+	223	-0.42487	-1.06998	-0.509254	4.35956	3.97595	0.014383	0.0754967	-1.12207	ns	*	ns	ns	ns	-0.668033
PA14_02580	PA14_02580	mdcD	malonate decarboxylase subunit beta	230222..231085	+	288	-0.737617	-1.21377	-0.652042	5.71593	3.97467	0.0144028	0.0754967	-1.12207	ns	*	ns	ns	ns	-0.867809
PA14_37990	PA14_37990	-	RNA polymerase sigma factor	3389201..3389707	-	169	-0.912071	-0.853606	-0.375191	3.85197	3.97458	0.0144042	0.0754967	-1.12207	ns	ns	ns	ns	ns	-0.713623
PA14_33450	PA14_33450	treA	trehalase	2943630..2945267	-	546	-0.233576	-1.10833	-0.481651	5.6958	3.97379	0.0144164	0.0754967	-1.12207	ns	*	ns	ns	ns	-0.607852
PA14_41130	PA14_41130	nppA2	ABC transporter substrate-binding protein NppA2	3667060..3668907	+	616	0.161087	0.368628	0.542637	6.94118	3.97326	0.0144246	0.0754967	-1.12207	ns	ns	ns	ns	ns	0.357451
PA14_50820	PA14_50820	-	esterase	4514728..4515906	-	393	0.237422	0.356101	0.162996	7.8846	3.96964	0.0144354	0.0754967	-1.12207	ns	ns	ns	ns	ns	0.252173
PA14_37090	PA14_37090	-	aldehyde dehydrogenase	3304080..3305528	-	483	-0.475296	-0.845107	-0.587257	5.77869	3.97163	0.0144499	0.0754967	-1.12207	ns	ns	ns	ns	ns	-0.635887
PA14_51540	PA14_51540	-	transposase	4583157..4583726	-	190	0.301582	0.643247	0.578965	6.6847	3.97052	0.0144671	0.0754967	-1.12207	ns	ns	ns	ns	ns	0.507931
PA14_00340	PA14_00340	-	sulfate transporter	30523..32076	-	518	-0.525401	-0.864705	-0.623668	6.55856	3.96998	0.0144754	0.0754967	-1.12207	ns	ns	ns	ns	ns	-0.671258
PA14_37420	PA14_37420	-	transmembrane sensor protein	3330603..3331559	-	319	-0.392025	-0.662353	-0.735099	4.68593	3.96974	0.0144792	0.0754967	-1.12207	ns	ns	ns	ns	ns	-0.596493
PA14_60060	PA14_60060	-	hypothetical protein	5347532..5347834	+	101	0.389606	0.521348	0.608008	4.11013	3.96516	0.0145505	0.0757871	-1.1204	ns	ns	ns	ns	ns	0.506321
PA14_25230	PA14_25230	mfd	transcription-repair coupling factor	2205023..2208469	-	1149	-0.0280626	0.0858808	0.242871	8.01033	3.96112	0.0145681	0.0757871	-1.1204	ns	ns	ns	ns	ns	0.10023
PA14_00460	PA14_00460	trpI	transcriptional regulator TrpI	39223..40110	+	296	-0.238818	-0.213509	-0.502675	6.15268	3.96369	0.0145734	0.0757871	-1.1204	ns	ns	ns	ns	ns	-0.318334
PA14_54570	PA14_54570	-	hypothetical protein	4836582..4838099	+	506	0.274833	0.253438	0.413693	8.17322	3.96179	0.0145907	0.0758098	-1.12027	ns	ns	ns	ns	ns	0.313988
PA14_31540	PA14_31540	-	acyl-CoA dehydrogenase	2742057..2743184	+	376	-0.275084	-0.311329	0.00248293	6.2127	3.95834	0.0146117	0.075852	-1.12003	ns	ns	ns	ns	ns	-0.194643
PA14_59280	PA14_59280	pilP2	type IV B pilus protein	5281595..5282128	+	178	-0.465675	-0.944179	-0.558898	4.09103	3.96021	0.0146281	0.0758704	-1.11993	ns	ns	ns	ns	ns	-0.65625
PA14_50140	PA14_50140	fliF	flagellar MS-ring protein	4455730..4457526	-	599	0.122532	0.322882	0.300166	7.79825	3.95605	0.014652	0.0758765	-1.11989	ns	ns	ns	ns	ns	0.248527
PA14_53730	PA14_53730	-	transcriptional regulator	4763392..4764345	-	318	0.248099	0.169705	0.0579892	6.58266	3.95526	0.0146602	0.0758765	-1.11989	ns	ns	ns	ns	ns	0.158598
PA14_03860	PA14_03860	-	glutamine synthetase	347204..348580	-	459	0.296584	0.178986	0.454118	7.958	3.95768	0.0146679	0.0758765	-1.11989	ns	ns	ns	ns	ns	0.309896
PA14_64240	PA14_64240	-	MarC family protein	5726098..5726691	+	198	-0.403529	-0.409144	-0.322935	5.13615	3.95301	0.0147154	0.0760553	-1.11887	ns	ns	ns	ns	ns	-0.378536
PA14_44690	PA14_44690	-	GntR family transcriptional regulator	3983296..3983955	-	220	0.234773	0.339463	0.494088	6.4721	3.95272	0.0147462	0.0761248	-1.11847	ns	ns	ns	ns	ns	0.356108
PA14_24940	PA14_24940	-	hypothetical protein	2178325..2179920	+	532	-0.368534	-0.566204	-0.305139	5.78791	3.95219	0.0147547	0.0761248	-1.11847	ns	ns	ns	ns	ns	-0.413292
PA14_41450	PA14_41450	-	hypothetical protein	3696181..3696648	-	156	0.154726	0.586411	0.411599	5.22734	3.94992	0.0147907	0.076244	-1.11779	ns	ns	ns	ns	ns	0.384245
PA14_70720	PA14_70720	ubiC	hypothetical protein	6297661..6298197	+	179	-0.368578	-0.316094	-0.256545	6.49144	3.94767	0.0148265	0.0763618	-1.11712	ns	ns	ns	ns	ns	-0.313739
PA14_38970	PA14_38970	-	two-component sensor	3471184..3473829	-	882	-0.697899	-0.925635	-0.640547	5.87308	3.9463	0.0148483	0.076365	-1.11711	ns	ns	ns	ns	ns	-0.754694
PA14_55070	PA14_55070	-	hypothetical protein	4892136..4892399	-	88	0.202385	0.440419	0.546504	4.74186	3.94477	0.0148598	0.076365	-1.11711	ns	ns	ns	ns	ns	0.396436
PA14_05770	PA14_05770	dhT	phenylhydantoinase	509567..511006	-	480	-0.51295	-0.858201	-0.510762	5.872	3.94406	0.0148841	0.076365	-1.11711	ns	ns	ns	ns	ns	-0.627304
PA14_28830	PA14_28830	-	hypothetical protein	2488133..2489428	+	432	0.2842	0.378873	0.619798	7.50671	3.94363	0.0148909	0.076365	-1.11711	ns	ns	ns	ns	ns	0.427624
PA14_17070	PA14_17070	tsf	elongation factor Ts	1463983..1464852	+	290	0.223658	0.313708	0.849814	10.7035	3.94357	0.014892	0.076365	-1.11711	ns	ns	ns	ns	ns	0.462393
PA14_21940	PA14_21940	-	hypothetical protein	1908686..1909495	-	270	-0.315158	-0.708699	-0.285914	4.89727	3.94249	0.0149093	0.0763873	-1.11698	ns	ns	ns	ns	ns	-0.436591
PA14_21880	PA14_21880	tsp	periplasmic tail-specific protease	1902163..1904259	-	699	0.275501	0.340285	0.602113	9.73838	3.94037	0.0149365	0.0764604	-1.11656	ns	ns	ns	ns	ns	0.405966
PA14_11670	PA14_11670	-	hypothetical protein	1011901..1012170	-	90	-0.36399	-0.559805	-0.338711	4.14117	3.93758	0.0149678	0.0765541	-1.11603	ns	ns	ns	ns	ns	-0.420835
PA14_14710	PA14_14710	-	Rrf2 family protein	1253836..1254327	+	164	0.432009	0.471803	0.625904	7.84251	3.93647	0.0150059	0.0766825	-1.1153	ns	ns	ns	ns	ns	0.509906
PA14_06320	PA14_06320	-	hypothetical protein	559121..560017	-	299	0.237486	0.208109	0.216053	6.39149	3.93141	0.0150412	0.0766943	-1.11524	ns	ns	ns	ns	ns	0.220549
PA14_00630	PA14_00630	-	hypothetical protein	63701..63841	+	47	-0.291852	-0.651766	-0.395781	2.79163	3.93258	0.0150448	0.0766943	-1.11524	ns	ns	ns	ns	ns	-0.446466
PA14_56730	PA14_56730	-	hypothetical protein	5053838..5054896	+	353	-0.382344	-0.59135	-0.534448	6.03501	3.93391	0.0150473	0.0766943	-1.11524	ns	ns	ns	ns	ns	-0.502714
PA14_47870	PA14_47870	-	hypothetical protein	4259749..4260651	-	301	-0.623102	-1.01725	-0.875099	5.50611	3.9328	0.0150653	0.0767199	-1.11509	ns	*	ns	ns	ns	-0.838485
PA14_52870	PA14_52870	-	hypothetical protein	4686017..4687219	-	401	-0.795995	-1.22541	-0.611639	5.18282	3.9315	0.0150864	0.0767276	-1.11505	ns	*	ns	ns	ns	-0.877682
PA14_59090	PA14_59090	-	hypothetical protein	5262161..5262928	+	256	0.320374	0.245657	0.36864	4.8779	3.92823	0.0150929	0.0767276	-1.11505	ns	ns	ns	ns	ns	0.311557
PA14_33000	PA14_33000	gcvP2	glycine dehydrogenase	2886115..2888994	+	960	0.160228	0.0837728	0.359822	8.16318	3.92679	0.0151162	0.0767801	-1.11475	ns	ns	ns	ns	ns	0.201274
PA14_15820	PA14_15820	-	N-acetylglucosamine-6-phosphate deacetylase	1348745..1349836	-	364	-0.579037	-0.886641	-0.367093	5.35693	3.92862	0.0151332	0.0767998	-1.11464	ns	ns	ns	ns	ns	-0.610924
PA14_28810	PA14_28810	-	DNA helicase	2480409..2485532	+	1708	0.236112	0.314025	0.59415	8.69216	3.92699	0.0151596	0.0768553	-1.11433	ns	ns	ns	ns	ns	0.381429
PA14_19830	PA14_19830	-	hypothetical protein	1708432..1709802	+	457	-0.548515	-0.819603	-0.469898	5.40115	3.92635	0.0151702	0.0768553	-1.11433	ns	ns	ns	ns	ns	-0.612672
PA14_49780	PA14_49780	-	fosfomycin resistance protein	4427833..4428240	-	136	-0.167047	-0.637667	-0.419912	4.66075	3.92003	0.0152736	0.0773127	-1.11175	ns	ns	ns	ns	ns	-0.408209
PA14_65795	PA14_65795	-	hypothetical protein	5858970..5860649	-	560	-0.353968	-0.668734	-0.62241	6.27081	3.91804	0.0153064	0.0773127	-1.11175	ns	ns	ns	ns	ns	-0.548371
PA14_02960	PA14_02960	-	hypothetical protein	258505..259320	+	272	-0.489852	-0.589396	-0.587244	5.96494	3.91789	0.0153088	0.0773127	-1.11175	ns	ns	ns	ns	ns	-0.555497
PA14_37100	PA14_37100	-	dehydrogenase	3305550..3307187	-	546	-0.575609	-0.968044	-0.650912	5.69341	3.91734	0.0153179	0.0773127	-1.11175	ns	ns	ns	ns	ns	-0.731521
PA14_13290	PA14_13290	-	protease	1142001..1142996	+	332	-0.651138	-1.06356	-0.558217	4.96489	3.91684	0.0153261	0.0773127	-1.11175	ns	*	ns	ns	ns	-0.75764
PA14_27310	PA14_27310	-	hypothetical protein	2369146..2370354	+	403	-0.109601	-0.328167	-0.28637	6.29329	3.91118	0.0153769	0.0774434	-1.11102	ns	ns	ns	ns	ns	-0.24138
PA14_02340	PA14_02340	-	ABC transporter permease	209318..210934	-	539	-0.576779	-1.13738	-0.90737	6.53198	3.91291	0.0153911	0.0774434	-1.11102	ns	*	ns	ns	ns	-0.873842
PA14_60445	PA14_60445	obgE	GTPase ObgE	5387134..5388354	-	407	0.138283	0.278428	0.626289	8.72431	3.91274	0.0153939	0.0774434	-1.11102	ns	ns	ns	ns	ns	0.347667
PA14_23430	PA14_23430	hepP	HepP	2036366..2038018	+	551	0.496143	0.380285	0.832358	8.84355	3.91135	0.0154169	0.0774434	-1.11102	ns	ns	ns	ns	ns	0.569595
PA14_01790	PA14_01790	-	nucleoside 2-deoxyribosyltransferase	164072..164590	-	173	-0.307837	-0.724126	-0.52959	5.7401	3.9113	0.0154177	0.0774434	-1.11102	ns	ns	ns	ns	ns	-0.520518
PA14_40160	PA14_40160	-	NADH-ubiquinone/plastoquinone oxidoreductase	3578742..3579140	-	133	-0.0419825	-0.436507	-0.409204	3.92565	3.90623	0.0154547	0.0775631	-1.11034	ns	ns	ns	ns	ns	-0.295898
PA14_09690	PA14_09690	-	two-component response regulator	833184..833828	+	215	-0.354328	-0.394297	-0.369276	5.72639	3.90647	0.0154981	0.0776839	-1.10967	ns	ns	ns	ns	ns	-0.372634
PA14_32820	PA14_32820	-	hypothetical protein	2868300..2868887	+	196	0.440058	0.243268	0.580405	5.29687	3.90563	0.0155121	0.0776839	-1.10967	ns	ns	ns	ns	ns	0.421244
PA14_18250	PA14_18250	-	phosphotransferase system enzyme I	1563719..1566589	+	957	-0.372305	-0.844607	-0.790327	7.06306	3.90417	0.0155364	0.0776839	-1.10967	ns	ns	ns	ns	ns	-0.66908
PA14_46010	PA14_46010	-	ABC transporter ATP-binding protein	4091629..4093245	-	539	-0.225579	-0.199135	-0.436057	6.9402	3.90396	0.0155401	0.0776839	-1.10967	ns	ns	ns	ns	ns	-0.286924
PA14_59600	PA14_59600	-	hypothetical protein	5303917..5304162	-	82	0.46565	0.47118	0.581044	4.7188	3.9035	0.0155478	0.0776839	-1.10967	ns	ns	ns	ns	ns	0.505958
PA14_56780	PA14_56780	sodB	superoxide dismutase	5057249..5057830	+	194	0.272562	0.12394	0.744419	10.0661	3.90189	0.0155746	0.0776839	-1.10967	ns	ns	ns	ns	ns	0.380307
PA14_61680	PA14_61680	prmC	S-adenosylmethionine-dependent methyltransferase, PrmC	5503596..5504426	-	277	0.132473	0.161407	0.251778	7.52793	3.89828	0.0155878	0.0776839	-1.10967	ns	ns	ns	ns	ns	0.181886
PA14_41920	PA14_41920	aroF-1	phospho-2-dehydro-3-deoxyheptonate aldolase	3742858..3743934	+	359	0.180926	0.313151	0.583879	8.18359	3.90077	0.0155934	0.0776839	-1.10967	ns	ns	ns	ns	ns	0.359319
PA14_70650	PA14_70650	-	GlcG protein	6292401..6292802	-	134	-0.800861	-1.40788	-0.651823	4.57349	3.90031	0.0156012	0.0776839	-1.10967	ns	*	ns	ns	ns	-0.953521
PA14_02790	PA14_02790	pcaF	beta-ketoadipyl CoA thiolase	247259..248464	+	402	-0.598087	-0.813378	-0.57287	6.71317	3.89844	0.0156327	0.0776839	-1.10967	ns	ns	ns	ns	ns	-0.661445
PA14_41090	PA14_41090	mltD	membrane-bound lytic murein transglycosylase D	3663439..3665043	+	535	0.186229	0.208679	0.520138	7.33668	3.89771	0.0156449	0.0776839	-1.10967	ns	ns	ns	ns	ns	0.305015
PA14_26920	PA14_26920	-	hypothetical protein	2341041..2341997	+	319	-0.303844	-0.644337	-0.548162	5.8768	3.89753	0.015648	0.0776839	-1.10967	ns	ns	ns	ns	ns	-0.498781
PA14_47930	PA14_47930	-	hypothetical protein	4266315..4268057	+	581	-0.590276	-0.889256	-0.722678	6.15621	3.89728	0.0156522	0.0776839	-1.10967	ns	ns	ns	ns	ns	-0.73407
PA14_44100	PA14_44100	-	hypothetical protein	3925615..3926370	-	252	-0.480594	-0.310253	-0.384898	5.32599	3.89625	0.0156633	0.0776839	-1.10967	ns	ns	ns	ns	ns	-0.391915
PA14_50540	PA14_50540	livM	leucine/isoleucine/valine transporter permease subunit	4489252..4490505	+	418	0.0823212	0.23774	0.379951	6.44619	3.89412	0.0156773	0.0776858	-1.10966	ns	ns	ns	ns	ns	0.233337
PA14_00120	PA14_00120	-	lipid A biosynthesis lauroyl acyltransferase	14236..15123	+	296	0.37212	0.268751	0.575158	6.82595	3.8942	0.0157042	0.0776858	-1.10966	ns	ns	ns	ns	ns	0.405343
PA14_15475	PA14_15475	merT	mercuric transport protein	1310748..1311098	-	117	0.147068	0.332624	0.479023	4.27275	3.89093	0.0157118	0.0776858	-1.10966	ns	ns	ns	ns	ns	0.319571
PA14_72740	PA14_72740	-	two-component sensor	6477682..6479448	-	589	-0.147393	-0.0759949	-0.203494	7.94532	3.88944	0.0157371	0.0776858	-1.10966	ns	ns	ns	ns	ns	-0.142294
PA14_32370	PA14_32370	-	DNA damage-inducible gene	2812065..2812580	+	172	-0.278835	-0.148511	-0.29114	5.03814	3.88911	0.0157426	0.0776858	-1.10966	ns	ns	ns	ns	ns	-0.239495
PA14_12300	PA14_12300	-	hypothetical protein	1061238..1062077	-	280	0.217499	0.271168	0.682792	7.10637	3.89192	0.0157429	0.0776858	-1.10966	ns	ns	ns	ns	ns	0.390486
PA14_17150	PA14_17150	-	outer membrane antigen	1470564..1472948	+	795	0.318726	0.351991	0.606122	9.85955	3.89015	0.0157713	0.0777612	-1.10924	ns	ns	ns	ns	ns	0.425613
PA14_63550	PA14_63550	fdhE	formate dehydrogenase accessory protein FdhE	5666570..5667499	-	310	-0.285934	-0.550237	-0.40619	6.0506	3.88876	0.0157965	0.077788	-1.10909	ns	ns	ns	ns	ns	-0.414121
PA14_52690	PA14_52690	aruG	arginine/ornithine succinyltransferase AII subunit	4670212..4671234	-	341	0.12858	0.370913	0.383304	7.42468	3.88768	0.0158148	0.077788	-1.10909	ns	ns	ns	ns	ns	0.294266
PA14_32890	PA14_32890	-	hypothetical protein	2877971..2878192	-	74	0.34102	0.365885	0.741161	5.62937	3.88759	0.0158164	0.077788	-1.10909	ns	ns	ns	ns	ns	0.482689
PA14_45910	PA14_45910	-	RND efflux membrane fusion protein	4080259..4081416	-	386	-0.383536	-0.72959	-0.56833	5.64616	3.88597	0.015844	0.0778589	-1.10869	ns	ns	ns	ns	ns	-0.560485
PA14_04890	PA14_04890	-	zinc protease	430757..432154	-	466	0.113552	-0.0484934	0.270866	7.08177	3.88049	0.0158898	0.0780187	-1.1078	ns	ns	ns	ns	ns	0.111975
PA14_34600	PA14_34600	-	glyceraldehyde-3-phosphate dehydrogenase	3073663..3075288	-	542	-0.421651	-0.764291	-0.534064	5.46875	3.88135	0.0159231	0.0780659	-1.10754	ns	ns	ns	ns	ns	-0.573335
PA14_34000	PA14_34000	hsiH3	HsiH3	3023891..3024907	-	339	-1.09529	-1.26533	-0.683619	4.67154	3.88085	0.0159316	0.0780659	-1.10754	ns	*	ns	ns	ns	-1.01475
PA14_07010	PA14_07010	-	hypothetical protein	607682..608512	+	277	-0.295289	-0.84433	-0.41556	5.25245	3.87994	0.0159472	0.0780659	-1.10754	ns	ns	ns	ns	ns	-0.518393
PA14_09900	PA14_09900	prpL	Pvds-regulated endoprotease, lysyl class	849992..851380	-	463	-0.148773	-0.179164	-0.303086	7.02741	3.87683	0.0159526	0.0780659	-1.10754	ns	ns	ns	ns	ns	-0.210341
PA14_11990	PA14_11990	-	hydrolase	1036617..1037840	-	408	-0.42189	-0.84582	-0.657732	5.9406	3.87869	0.0159687	0.0780659	-1.10754	ns	ns	ns	ns	ns	-0.641814
PA14_34710	PA14_34710	-	major facilitator transporter	3083158..3084411	+	418	-0.88067	-1.04754	-0.778231	5.45355	3.87759	0.0159877	0.0780659	-1.10754	ns	*	ns	ns	ns	-0.902148
PA14_09810	PA14_09810	-	hypothetical protein	843764..844483	-	240	-0.484521	-0.818882	-0.610985	5.61282	3.87733	0.0159921	0.0780659	-1.10754	ns	ns	ns	ns	ns	-0.63813
PA14_66170	PA14_66170	-	carbamoyl transferase	5894437..5896194	-	586	0.163029	0.343025	0.569904	9.42519	3.87403	0.0160327	0.0781991	-1.1068	ns	ns	ns	ns	ns	0.358652
PA14_09030	PA14_09030	rpmD	50S ribosomal protein L30	767752..767928	+	59	0.382043	0.318495	0.884015	9.47387	3.87074	0.0161061	0.0782984	-1.10625	ns	ns	ns	ns	ns	0.528184
PA14_64790	PA14_64790	-	MFS transporter	5772744..5774078	-	445	-0.823177	-1.17517	-0.826076	5.87397	3.87051	0.0161101	0.0782984	-1.10625	ns	*	ns	ns	ns	-0.941474
PA14_64350	PA14_64350	ureA	urease subunit gamma	5734271..5734573	+	101	-0.298204	-0.99856	-0.561351	3.8588	3.86948	0.0161281	0.0782984	-1.10625	ns	ns	ns	ns	ns	-0.619372
PA14_41250	PA14_41250	tig	trigger factor	3680702..3682012	-	437	0.233635	0.337331	0.742887	10.2286	3.86913	0.0161342	0.0782984	-1.10625	ns	ns	ns	ns	ns	0.437951
PA14_18210	PA14_18210	-	TatD family deoxyribonuclease	1561612..1562289	-	226	-0.288304	-0.505184	-0.59583	5.65736	3.86875	0.0161407	0.0782984	-1.10625	ns	ns	ns	ns	ns	-0.463106
PA14_33380	PA14_33380	-	hypothetical protein	2938495..2939415	-	307	-0.447925	-0.989888	-0.354858	4.42059	3.86859	0.0161434	0.0782984	-1.10625	ns	ns	ns	ns	ns	-0.597557
PA14_37120	PA14_37120	-	LysR family transcriptional regulator	3307292..3308224	-	311	-0.196157	-0.362311	-0.380652	5.23128	3.86566	0.0161461	0.0782984	-1.10625	ns	ns	ns	ns	ns	-0.31304
PA14_38480	PA14_38480	gnyA	alpha subunit of geranoyl-CoA carboxylase, GnyA	3431547..3433514	+	656	-0.20934	-0.227222	0.00873606	7.3647	3.86364	0.0161813	0.0783552	-1.10593	ns	ns	ns	ns	ns	-0.142609
PA14_56530	PA14_56530	-	hypothetical protein	5039188..5040342	-	385	-0.325009	-0.471661	-0.481849	6.21748	3.86528	0.0162013	0.0783552	-1.10593	ns	ns	ns	ns	ns	-0.426173
PA14_72390	PA14_72390	-	two-component sensor	6447605..6449392	+	596	0.110816	0.199119	0.0658605	7.1631	3.86201	0.0162099	0.0783552	-1.10593	ns	ns	ns	ns	ns	0.125265
PA14_09950	PA14_09950	-	oxidoreductase	854929..855861	-	311	-0.318804	-0.576591	-0.584026	5.85662	3.86387	0.0162258	0.0783552	-1.10593	ns	ns	ns	ns	ns	-0.49314
PA14_48530	PA14_48530	-	AMP-binding protein	4314228..4316084	+	619	-0.720147	-1.01955	-0.484324	5.71833	3.86311	0.0162391	0.0783552	-1.10593	ns	*	ns	ns	ns	-0.74134
PA14_38350	PA14_38350	galU	UTP-glucose-1-phosphate uridylyltransferase	3418259..3419098	-	280	0.303495	0.265135	0.543242	8.33301	3.86247	0.0162503	0.0783552	-1.10593	ns	ns	ns	ns	ns	0.370624
PA14_33340	PA14_33340	-	helicase	2931455..2934685	-	1077	-0.209041	-0.113521	0.0431253	7.13124	3.85967	0.0162508	0.0783552	-1.10593	ns	ns	ns	ns	ns	-0.0931455
PA14_58630	PA14_58630	-	ornithine decarboxylase	5223821..5224984	-	388	0.191664	0.207786	0.67905	7.76404	3.8606	0.0162831	0.0784465	-1.10543	ns	ns	ns	ns	ns	0.3595
PA14_37490	PA14_37490	-	TonB-dependent receptor	3335723..3338374	-	884	-0.201528	-0.293789	-0.454619	6.75963	3.85978	0.0162976	0.078452	-1.1054	ns	ns	ns	ns	ns	-0.316645
PA14_69740	PA14_69740	-	MFS transporter	6219164..6220333	-	390	-0.396578	-0.848801	-0.639878	6.10326	3.8574	0.0163395	0.0784935	-1.10517	ns	ns	ns	ns	ns	-0.628419
PA14_06240	PA14_06240	-	LysR family transcriptional regulator	551016..551942	-	309	-0.300495	-0.667181	-0.355023	5.99265	3.85685	0.0163492	0.0784935	-1.10517	ns	ns	ns	ns	ns	-0.4409
PA14_07730	PA14_07730	ksgA	dimethyladenosine transferase	663396..664202	-	269	-0.0498338	0.234402	0.273977	6.7073	3.85353	0.016359	0.0784935	-1.10517	ns	ns	ns	ns	ns	0.152848
PA14_69350	PA14_69350	-	hypothetical protein	6186780..6187259	+	160	0.152034	0.229265	0.315059	6.69976	3.85362	0.0163595	0.0784935	-1.10517	ns	ns	ns	ns	ns	0.232119
PA14_57510	PA14_57510	-	secreted lipoprotein	5124074..5124652	+	193	0.289014	0.32054	0.698551	6.49454	3.85293	0.0164184	0.0787124	-1.10396	ns	ns	ns	ns	ns	0.436035
PA14_47600	PA14_47600	-	acyl-CoA dehydrogenase	4237997..4239817	+	607	-0.551791	-0.443427	-0.176307	5.78721	3.85198	0.0164352	0.0787287	-1.10387	ns	ns	ns	ns	ns	-0.390509
PA14_58130	PA14_58130	mreC	rod shape-determining protein MreC	5174913..5175905	-	331	0.191195	0.40147	0.458046	7.81438	3.85039	0.0164635	0.0787945	-1.1035	ns	ns	ns	ns	ns	0.350237
PA14_57730	PA14_57730	mltB1	murein hydrolase B	5141460..5142563	+	368	0.0625234	0.148502	0.301136	6.89022	3.84695	0.0164757	0.0787945	-1.1035	ns	ns	ns	ns	ns	0.17072
PA14_19770	PA14_19770	-	hypothetical protein	1704093..1705499	-	469	-0.628866	-1.08611	-0.54481	5.92754	3.84768	0.0165117	0.0789024	-1.10291	ns	*	ns	ns	ns	-0.753262
PA14_70800	PA14_70800	phoU	phosphate uptake regulatory protein PhoU	6305306..6306034	-	243	0.0329057	0.333633	0.332951	6.04074	3.84421	0.0165271	0.0789123	-1.10286	ns	ns	ns	ns	ns	0.233163
PA14_36930	PA14_36930	-	hypothetical protein	3290965..3291489	+	175	-0.547127	-1.37204	-0.361429	3.68875	3.84451	0.0165682	0.078965	-1.10257	ns	*	ns	ns	ns	-0.760198
PA14_02450	PA14_02450	-	NAD(P) transhydrogenase subunit alpha part 1	220837..221955	+	373	-0.450938	-0.551982	-0.448924	6.30971	3.84415	0.0165747	0.078965	-1.10257	ns	ns	ns	ns	ns	-0.483948
PA14_33600	PA14_33600	-	hypothetical protein	2955085..2956296	-	404	0.142122	0.470231	0.54784	6.39161	3.84323	0.0165912	0.078965	-1.10257	ns	ns	ns	ns	ns	0.386731
PA14_42980	PA14_42980	clpV2	ClpV2	3821431..3824064	-	878	-0.399396	-0.482514	-0.477976	6.67402	3.84288	0.0165974	0.078965	-1.10257	ns	ns	ns	ns	ns	-0.453296
PA14_34330	PA14_34330	-	hypothetical protein	3052936..3054171	+	412	-0.339656	-0.667535	-0.426471	5.70469	3.84245	0.0166052	0.078965	-1.10257	ns	ns	ns	ns	ns	-0.477887
PA14_57060	PA14_57060	-	hypothetical protein	5083414..5084421	-	336	0.276955	0.428565	0.514967	7.26302	3.84018	0.0166459	0.079028	-1.10222	ns	ns	ns	ns	ns	0.406829
PA14_21410	PA14_21410	phoA	alkaline phosphatase	1856273..1857703	-	477	-0.724984	-0.65723	-0.352572	5.63574	3.84013	0.0166468	0.079028	-1.10222	ns	ns	ns	ns	ns	-0.578262
PA14_02370	PA14_02370	-	porin	212285..213643	-	453	-0.578412	-0.901773	-0.549832	6.49061	3.83947	0.0166586	0.079028	-1.10222	ns	ns	ns	ns	ns	-0.676672
PA14_33990	PA14_33990	clpV3	ClpV3	3021340..3023889	-	850	-0.76948	-1.04834	-0.504366	6.09735	3.83257	0.0167832	0.0795546	-1.09933	ns	*	ns	ns	ns	-0.774062
PA14_15260	PA14_15260	-	acetylpolyamine aminohydrolase	1293079..1294221	-	381	-0.586858	-1.33337	-0.629179	5.40343	3.83096	0.0168124	0.079569	-1.09926	ns	*	ns	ns	ns	-0.849801
PA14_48860	PA14_48860	-	hypothetical protein	4343539..4344210	-	224	0.0628332	0.205245	0.360178	6.47975	3.82818	0.0168132	0.079569	-1.09926	ns	ns	ns	ns	ns	0.209419
PA14_29200	PA14_29200	-	hypothetical protein	2524592..2525068	-	159	0.0361576	-0.393581	-0.664724	4.92153	3.82938	0.016841	0.0795725	-1.09924	ns	ns	ns	ns	ns	-0.340716
PA14_18090	PA14_18090	-	major facilitator subfamily transporter protein	1551985..1553163	+	393	-0.148992	-0.116704	-0.225145	7.45634	3.82591	0.0168547	0.0795725	-1.09924	ns	ns	ns	ns	ns	-0.163614
PA14_64680	PA14_64680	ureJ	hypothetical protein	5760447..5761019	+	191	-0.605525	-0.927663	-0.985561	5.44151	3.82764	0.0168727	0.0795725	-1.09924	ns	ns	ns	ns	ns	-0.839583
PA14_17675	PA14_17675	dgkA	diacylglycerol kinase	1519693..1520064	+	124	0.186522	0.391336	0.51477	6.00558	3.8274	0.0168771	0.0795725	-1.09924	ns	ns	ns	ns	ns	0.364209
PA14_61710	PA14_61710	hemA	glutamyl-tRNA reductase	5505528..5506796	-	423	0.107817	0.363835	0.345004	8.11483	3.82564	0.0168852	0.0795725	-1.09924	ns	ns	ns	ns	ns	0.272219
PA14_68780	PA14_68780	-	phosphate transporter	6133932..6135200	-	423	-0.498843	-0.678977	-0.473986	5.7156	3.82592	0.0169041	0.0795725	-1.09924	ns	ns	ns	ns	ns	-0.550602
PA14_37790	PA14_37790	pcoA	copper resistance protein A	3369223..3371043	+	607	-0.464647	-0.778755	-0.463568	5.63509	3.82446	0.0169308	0.0795725	-1.09924	ns	ns	ns	ns	ns	-0.56899
PA14_64930	PA14_64930	-	hypothetical protein	5787767..5788462	-	232	-0.167202	-0.261674	-0.43475	5.81994	3.8227	0.0169335	0.0795725	-1.09924	ns	ns	ns	ns	ns	-0.287875
PA14_38850	PA14_38850	exaB	cytochrome c550	3464290..3464727	-	146	-0.970322	-1.32753	-0.560128	3.44585	3.8242	0.0169355	0.0795725	-1.09924	ns	*	ns	ns	ns	-0.952661
PA14_52010	PA14_52010	-	DNA replication initiation factor	4615576..4616280	-	235	0.178525	0.46435	0.673347	7.79824	3.82192	0.0169773	0.0796543	-1.09879	ns	ns	ns	ns	ns	0.438741
PA14_37830	PA14_37830	-	pyridoxal-phosphate dependent protein	3373541..3374722	-	394	-0.332502	-0.610867	-0.53852	5.90436	3.82177	0.0169799	0.0796543	-1.09879	ns	ns	ns	ns	ns	-0.493963
PA14_28300	PA14_28300	-	hypothetical protein	2446265..2446747	-	161	-0.374115	-0.0237525	0.104878	4.37345	3.81734	0.0170116	0.0797065	-1.09851	ns	ns	ns	ns	ns	-0.0976631
PA14_62400	PA14_62400	-	aminotransferase	5565696..5566931	-	412	0.176289	0.223308	0.43161	7.3699	3.81909	0.0170292	0.0797065	-1.09851	ns	ns	ns	ns	ns	0.277069
PA14_28470	PA14_28470	-	hypothetical protein	2458077..2458274	+	66	0.346554	0.358378	0.164911	3.63403	3.81625	0.0170317	0.0797065	-1.09851	ns	ns	ns	ns	ns	0.289948
PA14_21050	PA14_21050	-	short chain dehydrogenase	1819004..1820782	-	593	-0.576749	-0.845051	-0.461987	5.84895	3.81777	0.0170535	0.0797144	-1.09846	ns	ns	ns	ns	ns	-0.627929
PA14_20170	PA14_20170	nosY	NosY protein	1737342..1738169	-	276	-0.655455	-0.748702	-0.432067	5.2614	3.81684	0.0170707	0.0797144	-1.09846	ns	ns	ns	ns	ns	-0.612075
PA14_65060	PA14_65060	-	hypothetical protein	5797274..5799772	-	833	-0.327374	-0.600832	-0.454563	7.01567	3.81666	0.0170739	0.0797144	-1.09846	ns	ns	ns	ns	ns	-0.460923
PA14_44660	PA14_44660	ligA	NAD-dependent DNA ligase LigA	3976270..3978654	-	795	0.12757	0.338914	0.463105	9.0438	3.81303	0.0170989	0.0797156	-1.09846	ns	ns	ns	ns	ns	0.309863
PA14_04210	PA14_04210	-	transporter	375633..377027	-	465	-0.424176	-0.732671	-0.447786	6.01632	3.81424	0.0171188	0.0797156	-1.09846	ns	ns	ns	ns	ns	-0.534877
PA14_47960	PA14_47960	-	ABC transporter ATP-binding protein	4269374..4270096	+	241	-0.701197	-0.590431	-0.36722	3.91622	3.8121	0.0171584	0.0797156	-1.09846	ns	ns	ns	ns	ns	-0.552949
PA14_60210	PA14_60210	rluD	pseudouridine synthase	5363320..5364282	-	321	0.155008	0.400315	0.358269	7.9651	3.81207	0.0171588	0.0797156	-1.09846	ns	ns	ns	ns	ns	0.304531
PA14_38020	PA14_38020	-	ntibiotic biosynthesis monooxygenase	3392089..3392496	-	136	-0.265969	-0.581991	-0.657651	3.83249	3.81162	0.0171672	0.0797156	-1.09846	ns	ns	ns	ns	ns	-0.50187
PA14_28840	PA14_28840	-	helicase	2489403..2491613	+	737	0.242885	0.263568	0.60562	8.26935	3.81135	0.0171722	0.0797156	-1.09846	ns	ns	ns	ns	ns	0.370691
PA14_36730	PA14_36730	-	trehalose synthase	3271981..3275283	-	1101	-0.489679	-0.804469	-0.443352	6.32213	3.81117	0.0171755	0.0797156	-1.09846	ns	ns	ns	ns	ns	-0.579167
PA14_31780	PA14_31780	-	LysR family transcriptional regulator	2764521..2765432	+	304	-0.328375	-0.0543151	-0.249652	5.57846	3.8081	0.0171824	0.0797156	-1.09846	ns	ns	ns	ns	ns	-0.210781
PA14_43400	PA14_43400	kdpA	potassium-transporting ATPase subunit A	3865760..3867454	-	565	-0.747964	-1.01554	-0.475688	4.5719	3.80828	0.0172292	0.0798697	-1.09762	ns	*	ns	ns	ns	-0.746396
PA14_02410	PA14_02410	-	TonB-dependent receptor	215908..218280	+	791	-0.668419	-1.07156	-0.598138	7.11377	3.8075	0.0172438	0.0798744	-1.09759	ns	*	ns	ns	ns	-0.779372
PA14_19470	PA14_19470	mqoA	malate:quinone oxidoreductase	1682727..1684298	-	524	0.255575	0.225764	0.65544	9.38214	3.80537	0.0172835	0.0799835	-1.097	ns	ns	ns	ns	ns	0.378926
PA14_01690	PA14_01690	-	ABC transporter permease	155072..156052	+	327	-0.280756	-0.622401	-0.539534	5.94367	3.80479	0.0172945	0.0799835	-1.097	ns	ns	ns	ns	ns	-0.480897
PA14_61700	PA14_61700	prfA	peptide chain release factor 1	5504428..5505510	-	361	0.0230739	0.225479	0.320513	8.02661	3.80123	0.0173107	0.0799957	-1.09693	ns	ns	ns	ns	ns	0.189688
PA14_10010	PA14_10010	-	transcriptional regulator	860644..862134	+	497	-0.254601	-0.360091	-0.451973	6.71168	3.80316	0.0173249	0.0799986	-1.09692	ns	ns	ns	ns	ns	-0.355555
PA14_64060	PA14_64060	-	chemotaxis transducer	5708437..5710410	+	658	-0.322029	-0.66137	-0.532412	6.91448	3.80115	0.0173626	0.0801099	-1.09631	ns	ns	ns	ns	ns	-0.505271
PA14_02050	PA14_02050	-	gamma-glutamyltranspeptidase	185692..187308	+	539	-0.564246	-0.686691	-0.735516	6.74707	3.79895	0.0174039	0.080193	-1.09586	ns	ns	ns	ns	ns	-0.662151
PA14_63780	PA14_63780	-	hypothetical protein	5685179..5685955	-	259	-0.603887	-0.763182	-0.766893	5.28316	3.79874	0.0174078	0.080193	-1.09586	ns	ns	ns	ns	ns	-0.711321
PA14_47530	PA14_47530	-	hypothetical protein	4233411..4233890	+	160	-0.438901	-0.289965	-0.327436	4.70761	3.79189	0.0174865	0.0804317	-1.09457	ns	ns	ns	ns	ns	-0.352101
PA14_56480	PA14_56480	-	hydrolase	5036820..5038040	-	407	-0.413395	-0.808555	-0.46318	5.80875	3.79455	0.0174869	0.0804317	-1.09457	ns	ns	ns	ns	ns	-0.56171
PA14_66230	PA14_66230	waaG	UDP-glucose:(heptosyl) LPS alpha 1,3-glucosyltransferase WaaG	5900065..5901186	-	374	0.0857822	0.307729	0.370125	8.23462	3.78941	0.0175349	0.0805883	-1.09373	ns	ns	ns	ns	ns	0.254545
PA14_20350	PA14_20350	phnF	transcriptional regulator	1751065..1751787	+	241	-0.664356	-1.16751	-0.626108	4.95215	3.79068	0.0175602	0.0805883	-1.09373	ns	*	ns	ns	ns	-0.819323
PA14_13490	PA14_13490	-	hypothetical protein	1159481..1160383	+	301	-0.285256	-0.276509	-0.40575	5.16637	3.78791	0.017562	0.0805883	-1.09373	ns	ns	ns	ns	ns	-0.322505
PA14_50950	PA14_50950	-	hypothetical protein	4526580..4526780	+	67	0.5334	0.642877	0.598614	7.49987	3.78898	0.0175926	0.0806341	-1.09348	ns	ns	ns	ns	ns	0.59163
PA14_45700	PA14_45700	-	hypothetical protein	4064032..4065393	-	454	-0.22127	-0.0948866	-0.317394	6.50393	3.78482	0.017621	0.0806341	-1.09348	ns	ns	ns	ns	ns	-0.211184
PA14_40510	PA14_40510	ccoN-2	cbb3-type cytochrome c oxidase subunit I	3618097..3619539	+	481	-0.0331246	0.0746992	0.317375	5.19137	3.78403	0.0176361	0.0806341	-1.09348	ns	ns	ns	ns	ns	0.11965
PA14_00230	PA14_00230	-	Rossmann fold nucleotide-binding protein	22893..23981	+	363	-0.567096	-0.918019	-0.975638	6.17543	3.78497	0.0176689	0.0806341	-1.09348	ns	ns	ns	ns	ns	-0.820251
PA14_12100	PA14_12100	dacC	D-ala-D-ala-carboxypeptidase	1046108..1047268	+	387	0.256242	0.294789	0.550889	8.82681	3.78479	0.0176724	0.0806341	-1.09348	ns	ns	ns	ns	ns	0.367307
PA14_14910	PA14_14910	-	hypothetical protein	1266094..1267236	+	381	0.111046	0.325047	0.634088	9.30657	3.7845	0.017678	0.0806341	-1.09348	ns	ns	ns	ns	ns	0.356727
PA14_13600	PA14_13600	-	ABC transporter substrate-binding protein	1169455..1170390	-	312	-0.267939	-0.738097	-0.344745	4.81789	3.78413	0.017685	0.0806341	-1.09348	ns	ns	ns	ns	ns	-0.45026
PA14_51150	PA14_51150	mucK	cis,cis-muconate transporter MucK	4544567..4545922	-	452	-0.434136	-0.883361	-0.578873	5.19534	3.78409	0.0176859	0.0806341	-1.09348	ns	ns	ns	ns	ns	-0.632123
PA14_37760	PA14_37760	-	MFS transporter	3366606..3367769	+	388	-0.473269	-0.912791	-0.562705	5.0922	3.7836	0.0176952	0.0806341	-1.09348	ns	ns	ns	ns	ns	-0.649588
PA14_61560	PA14_61560	-	MFS transporter	5492827..5494200	-	458	-0.42697	-1.04855	-0.514373	5.77638	3.7813	0.0177393	0.0807729	-1.09273	ns	*	ns	ns	ns	-0.663298
PA14_36690	PA14_36690	-	cardiolipin synthase 2	3267587..3268792	+	402	-0.457868	-1.03883	-0.618213	4.99416	3.78048	0.0177549	0.0807815	-1.09269	ns	*	ns	ns	ns	-0.70497
PA14_63480	PA14_63480	-	amino acid permease	5659342..5660739	-	466	-0.342498	-0.713903	-0.431863	6.22283	3.77853	0.0177925	0.0808898	-1.09211	ns	ns	ns	ns	ns	-0.496088
PA14_70680	PA14_70680	glcE	glycolate oxidase FAD binding subunit	6294043..6295122	-	360	-0.720649	-1.39306	-1.09938	5.92156	3.77675	0.0178268	0.0809833	-1.0916	ns	*	ns	ns	ns	-1.07103
PA14_08980	PA14_08980	rpsN	30S ribosomal protein S14	765452..765757	+	102	0.202317	0.359707	0.832316	9.45565	3.77457	0.017869	0.0811083	-1.09093	ns	ns	ns	ns	ns	0.46478
PA14_59640	PA14_59640	-	hypothetical protein	5307321..5308010	+	230	0.219665	0.388893	0.303205	4.24841	3.77126	0.0178818	0.0811083	-1.09093	ns	ns	ns	ns	ns	0.303921
PA14_50050	PA14_50050	-	MFS family transporter	4448711..4449868	+	386	-0.278141	-0.748935	-0.524508	5.83482	3.77217	0.0179155	0.0811984	-1.09045	ns	ns	ns	ns	ns	-0.517195
PA14_71230	PA14_71230	-	hypothetical protein	6346455..6346925	+	157	-0.478986	-1.13699	-0.537106	4.80713	3.77018	0.0179541	0.0812924	-1.08995	ns	*	ns	ns	ns	-0.717695
PA14_64550	PA14_64550	-	hypothetical protein	5750379..5750993	-	205	-0.805943	-1.13785	-0.429724	4.41876	3.7693	0.017971	0.0812924	-1.08995	ns	*	ns	ns	ns	-0.791172
PA14_01140	PA14_01140	tse6	Tse6	111195..112514	-	440	-0.28576	-0.0705145	-0.275683	7.09517	3.76643	0.0179776	0.0812924	-1.08995	ns	ns	ns	ns	ns	-0.210653
PA14_40240	PA14_40240	-	ABC transporter ATP-binding protein/permease	3585132..3587303	-	724	-0.711417	-1.00435	-0.436959	5.67495	3.76717	0.0180126	0.0813883	-1.08944	ns	*	ns	ns	ns	-0.717574
PA14_15270	PA14_15270	-	hypothetical protein	1294251..1295408	-	386	-0.758146	-1.35025	-0.650404	5.4383	3.76451	0.0180645	0.0814348	-1.08919	ns	*	ns	ns	ns	-0.919599
PA14_64800	PA14_64800	vanA	vanillate O-demethylase oxygenase	5774457..5775512	+	352	-0.411334	-0.84707	-0.562624	5.83265	3.76448	0.0180652	0.0814348	-1.08919	ns	ns	ns	ns	ns	-0.607009
PA14_50200	PA14_50200	fleS	two-component sensor	4459551..4460759	-	403	0.0601081	0.137105	0.25608	7.20861	3.76149	0.0180721	0.0814348	-1.08919	ns	ns	ns	ns	ns	0.151098
PA14_35230	PA14_35230	-	hypothetical protein	3132610..3133815	+	402	-0.236209	-0.449739	-0.410005	5.63104	3.76381	0.0180782	0.0814348	-1.08919	ns	ns	ns	ns	ns	-0.365318
PA14_30800	PA14_30800	-	hypothetical protein	2670885..2671487	-	201	0.322829	0.148459	0.602684	5.23952	3.76195	0.018113	0.0815293	-1.08869	ns	ns	ns	ns	ns	0.35799
PA14_70330	PA14_70330	sphC	SphC	6271267..6272595	-	443	-0.674952	-0.810699	-0.397946	5.35208	3.76075	0.0181381	0.0815801	-1.08842	ns	ns	ns	ns	ns	-0.627866
PA14_08730	PA14_08730	rplA	50S ribosomal protein L1	744140..744835	+	232	0.327365	0.337208	0.954672	11.1243	3.75784	0.0181954	0.0817732	-1.08739	ns	ns	ns	ns	ns	0.539748
PA14_64110	PA14_64110	accC	acetyl-CoA carboxylase biotin carboxylase subunit	5713444..5714793	+	450	0.165102	0.327479	0.597349	10.1661	3.75558	0.0182088	0.0817732	-1.08739	ns	ns	ns	ns	ns	0.36331
PA14_34320	PA14_34320	-	DszC family monooxygenase	3051282..3052517	-	412	-0.516677	-0.620565	-0.47015	5.58114	3.75628	0.0182262	0.0817887	-1.08731	ns	ns	ns	ns	ns	-0.535797
PA14_32360	PA14_32360	-	lysR family transcriptional regulator	2811128..2812006	+	293	-0.130653	-0.406067	-0.539362	5.44564	3.75409	0.0182696	0.0819212	-1.0866	ns	ns	ns	ns	ns	-0.358694
PA14_02420	PA14_02420	-	hypothetical protein	218321..219223	+	301	-0.94872	-1.03908	-0.506439	5.80708	3.75054	0.0183399	0.0820784	-1.08577	ns	*	ns	ns	ns	-0.831414
PA14_60370	PA14_60370	ileS	isoleucyl-tRNA synthetase	5379415..5382246	-	944	0.138323	0.305369	0.598294	9.6133	3.74926	0.0183444	0.0820784	-1.08577	ns	ns	ns	ns	ns	0.347328
PA14_65605	PA14_65605	parC	DNA topoisomerase IV subunit A	5843612..5845876	-	755	0.0734623	0.176004	0.275137	8.6016	3.7476	0.0183464	0.0820784	-1.08577	ns	ns	ns	ns	ns	0.174868
PA14_14020	PA14_14020	-	hypothetical protein	1201902..1202849	-	316	-0.195357	-0.520114	-0.386133	5.75436	3.74863	0.0183779	0.0821064	-1.08562	ns	ns	ns	ns	ns	-0.367202
PA14_44780	PA14_44780	-	transcriptional regulator	3991629..3992408	-	260	0.156217	0.256459	0.354103	7.39166	3.74717	0.0183926	0.0821064	-1.08562	ns	ns	ns	ns	ns	0.255593
PA14_37730	PA14_37730	-	TonB dependent receptor	3362016..3364658	+	881	-0.472665	-0.56589	-0.340913	6.27137	3.74771	0.0183962	0.0821064	-1.08562	ns	ns	ns	ns	ns	-0.459822
PA14_34520	PA14_34520	-	ABC transporter permease	3068461..3069225	+	255	-0.344982	-0.675056	-0.30091	4.82018	3.7471	0.0184084	0.0821064	-1.08562	ns	ns	ns	ns	ns	-0.440316
PA14_06210	PA14_06210	-	transcriptional regulator	548338..548907	+	190	-0.521381	-0.796394	-0.442868	5.30484	3.74586	0.0184331	0.082154	-1.08537	ns	ns	ns	ns	ns	-0.586881
PA14_19110	PA14_19110	rhlB	rhamnosyltransferase chain B	1649585..1650865	+	427	-0.424648	-0.533144	-0.303375	5.60509	3.74366	0.0184771	0.0822881	-1.08466	ns	ns	ns	ns	ns	-0.420389
PA14_51800	PA14_51800	ruvC	Holliday junction resolvase	4599879..4600403	-	175	0.159092	0.262155	0.581261	7.21496	3.74281	0.0184941	0.0823017	-1.08459	ns	ns	ns	ns	ns	0.33417
PA14_39640	PA14_39640	cobN	cobaltochelatase subunit CobN	3529035..3532880	-	1282	-0.677379	-1.16637	-0.787722	6.72666	3.73974	0.0185557	0.0824544	-1.08379	ns	*	ns	ns	ns	-0.877159
PA14_71150	PA14_71150	-	hypothetical protein	6337817..6338701	-	295	-0.963378	-1.2176	-0.70176	5.22616	3.73892	0.0185722	0.0824544	-1.08379	ns	*	ns	ns	ns	-0.960913
PA14_71190	PA14_71190	-	hypothetical protein	6342074..6342748	-	225	-0.706676	-1.19342	-0.735533	5.41907	3.73892	0.0185722	0.0824544	-1.08379	ns	*	ns	ns	ns	-0.878542
PA14_71140	PA14_71140	-	3-hydroxybutyryl-CoA dehydrogenase	6336801..6337766	-	322	-0.603637	-1.27063	-0.714239	5.80674	3.73826	0.0185855	0.0824544	-1.08379	ns	*	ns	ns	ns	-0.862835
PA14_57780	PA14_57780	hisD	histidinol dehydrogenase	5145695..5147017	-	441	0.221915	0.339724	0.35377	7.94056	3.73741	0.018601	0.0824544	-1.08379	ns	ns	ns	ns	ns	0.305136
PA14_39260	PA14_39260	-	hypothetical protein	3495613..3496365	+	251	-0.757912	-1.07295	-0.733898	4.38044	3.73693	0.0186124	0.0824544	-1.08379	ns	*	ns	ns	ns	-0.854921
PA14_44270	PA14_44270	-	sulfur transfer protein SirA	3938762..3939001	-	80	0.234765	0.472328	0.488597	5.1407	3.73479	0.0186547	0.08257	-1.08318	ns	ns	ns	ns	ns	0.398563
PA14_71180	PA14_71180	-	acetylornithine deacetylase	6340863..6342017	-	385	-0.361725	-0.742216	-0.582937	6.50176	3.73422	0.0186671	0.08257	-1.08318	ns	ns	ns	ns	ns	-0.562293
PA14_50220	PA14_50220	fleQ	transcriptional regulator FleQ	4460872..4462344	-	491	0.242219	0.462041	0.483777	8.79822	3.73355	0.0186805	0.08257	-1.08318	ns	ns	ns	ns	ns	0.396012
PA14_27980	PA14_27980	-	tRNA-dihydrouridine synthase A	2420753..2421751	-	333	0.0521119	0.159394	0.277402	6.40508	3.72941	0.0187121	0.0826476	-1.08277	ns	ns	ns	ns	ns	0.162969
PA14_11210	PA14_11210	-	amino acid permease	975501..976991	+	497	-0.617426	-0.813102	-0.391897	5.54522	3.7304	0.0187445	0.0827284	-1.08235	ns	ns	ns	ns	ns	-0.607475
PA14_07380	PA14_07380	-	hypothetical protein	632869..633327	-	153	-0.156146	-0.604807	-0.410841	5.26751	3.72866	0.0187799	0.0828228	-1.08185	ns	ns	ns	ns	ns	-0.390598
PA14_61850	PA14_61850	-	TonB-dependent receptor	5515120..5517348	+	743	0.169724	0.261881	0.574177	7.79073	3.72734	0.0188068	0.0828795	-1.08155	ns	ns	ns	ns	ns	0.335261
PA14_11020	PA14_11020	-	3-ketoacyl-ACP reductase	953365..954126	-	254	-0.568518	-0.915946	-0.825091	5.16168	3.7258	0.0188382	0.082919	-1.08135	ns	ns	ns	ns	ns	-0.769852
PA14_43910	PA14_43910	-	hypothetical protein	3908740..3909504	-	255	0.212672	0.365939	0.448952	6.11583	3.72552	0.018844	0.082919	-1.08135	ns	ns	ns	ns	ns	0.342521
PA14_20380	PA14_20380	phnI	hypothetical protein	1752884..1753984	+	367	-0.394292	-1.0974	-0.349838	5.32676	3.72447	0.0188653	0.0829512	-1.08118	ns	*	ns	ns	ns	-0.613844
PA14_40780	PA14_40780	-	hypothetical protein	3639513..3640010	+	166	0.189109	0.272316	0.488757	6.88214	3.72266	0.0189025	0.0830463	-1.08068	ns	ns	ns	ns	ns	0.316728
PA14_65900	PA14_65900	-	TetR family transcriptional regulator	5870557..5871204	-	216	-0.163772	-0.190534	-0.455209	6.11205	3.72061	0.018937	0.0830463	-1.08068	ns	ns	ns	ns	ns	-0.269838
PA14_14890	PA14_14890	hisS	histidyl-tRNA synthetase	1264132..1265421	+	430	0.162704	0.292662	0.603015	8.63702	3.72089	0.0189388	0.0830463	-1.08068	ns	ns	ns	ns	ns	0.352794
PA14_28780	PA14_28780	-	hypothetical protein	2478590..2478874	+	95	0.756786	0.195126	0.6525	3.63721	3.72067	0.0189434	0.0830463	-1.08068	ns	ns	ns	ns	ns	0.534804
PA14_19560	PA14_19560	ssuD	alkanesulfonate monooxygenase	1690298..1691446	+	383	-0.646884	-1.04438	-0.594741	5.87636	3.71975	0.0189623	0.0830675	-1.08057	ns	*	ns	ns	ns	-0.762003
PA14_37340	PA14_37340	-	thiamine pyrophosphate protein	3322528..3324300	-	591	-0.219245	-0.464045	-0.542999	5.92149	3.71817	0.0189947	0.0831346	-1.08022	ns	ns	ns	ns	ns	-0.408763
PA14_59620	PA14_59620	-	hypothetical protein	5305003..5305668	-	222	0.460531	0.457524	0.444168	6.19294	3.7167	0.0190252	0.0831346	-1.08022	ns	ns	ns	ns	ns	0.454074
PA14_30860	PA14_30860	-	TrbG-like protein	2679709..2680698	-	330	-0.546389	-0.826912	-0.483336	4.65558	3.71626	0.0190342	0.0831346	-1.08022	ns	ns	ns	ns	ns	-0.618879
PA14_48620	PA14_48620	-	clavaminic acid synthetase	4324016..4324975	+	320	-0.708838	-1.14293	-0.604477	4.78895	3.71597	0.0190401	0.0831346	-1.08022	ns	*	ns	ns	ns	-0.818747
PA14_46320	PA14_46320	-	pyruvate carboxylase	4119822..4123109	-	1096	-0.461801	-0.842161	-0.608924	7.12626	3.71558	0.0190482	0.0831346	-1.08022	ns	ns	ns	ns	ns	-0.637628
PA14_28690	PA14_28690	pheS	phenylalanyl-tRNA synthetase subunit alpha	2470426..2471442	+	339	0.209668	0.291098	0.662302	7.81527	3.71378	0.0190854	0.0832242	-1.07975	ns	ns	ns	ns	ns	0.387689
PA14_63100	PA14_63100	-	ferredoxin	5630365..5633181	+	939	-0.262692	-0.415836	-0.416487	6.74607	3.71256	0.0191107	0.0832242	-1.07975	ns	ns	ns	ns	ns	-0.365005
PA14_11720	PA14_11720	-	hypothetical protein	1014612..1015277	-	222	0.178066	0.0043397	0.380989	5.6953	3.70998	0.0191111	0.0832242	-1.07975	ns	ns	ns	ns	ns	0.187798
PA14_63320	PA14_63320	-	hypothetical protein	5650642..5651262	+	207	-0.0789205	-0.421491	-0.480086	5.86401	3.71063	0.0191508	0.0833358	-1.07917	ns	ns	ns	ns	ns	-0.326832
PA14_08720	PA14_08720	rplK	50S ribosomal protein L11	743709..744140	+	144	0.304281	0.324754	0.949686	10.1685	3.70859	0.0191933	0.083401	-1.07883	ns	ns	ns	ns	ns	0.526241
PA14_72820	PA14_72820	-	hypothetical protein	6486029..6486730	+	234	-0.335126	-0.352519	-0.227259	5.44258	3.70599	0.0191941	0.083401	-1.07883	ns	ns	ns	ns	ns	-0.304968
PA14_73090	PA14_73090	-	hypothetical protein	6507745..6508989	-	415	-0.365177	-0.219613	-0.116791	5.57441	3.70277	0.0192614	0.0835907	-1.07784	ns	ns	ns	ns	ns	-0.23386
PA14_25330	PA14_25330	nqrD	Na(+)-translocating NADH-quinone reductase subunit D	2215172..2215846	+	225	0.225865	0.420043	0.688823	5.94468	3.70509	0.0192662	0.0835907	-1.07784	ns	ns	ns	ns	ns	0.44491
PA14_28660	PA14_28660	infC	translation initiation factor IF-3	2469159..2469692	+	178	0.289669	0.251923	0.579003	11.3595	3.7014	0.0192901	0.0836328	-1.07762	ns	ns	ns	ns	ns	0.373531
PA14_00900	PA14_00900	tagF1	TagF1	88489..89169	-	227	-0.647637	-0.249405	-0.495591	6.10046	3.7015	0.0193415	0.0837942	-1.07679	ns	ns	ns	ns	ns	-0.464211
PA14_34490	PA14_34490	-	hypothetical protein	3065399..3066466	+	356	-0.457925	-0.712578	-0.542386	5.21638	3.69906	0.0193927	0.0839544	-1.07596	ns	ns	ns	ns	ns	-0.570963
PA14_33930	PA14_33930	-	hypothetical protein	3016619..3017014	+	132	-0.452684	-0.651267	-0.459159	4.32145	3.69755	0.0194246	0.0839979	-1.07573	ns	ns	ns	ns	ns	-0.521037
PA14_48700	PA14_48700	kefB	glutathione-regulated potassium-efflux system protein KefB	4330448..4332289	-	614	0.046336	0.118632	0.246529	7.18276	3.69256	0.0194764	0.0839979	-1.07573	ns	ns	ns	ns	ns	0.137165
PA14_56180	PA14_56180	-	hypothetical protein	5017092..5017451	-	120	0.221197	0.434863	0.464445	6.89054	3.69465	0.0194857	0.0839979	-1.07573	ns	ns	ns	ns	ns	0.373502
PA14_46140	PA14_46140	-	hypothetical protein	4103096..4104478	+	461	-0.31486	-0.984324	-0.603757	5.53195	3.6944	0.0194912	0.0839979	-1.07573	ns	ns	ns	ns	ns	-0.634314
PA14_23280	PA14_23280	pheA	chorismate mutase	2018692..2019789	+	366	0.0841522	0.294586	0.632323	7.915	3.69427	0.0194937	0.0839979	-1.07573	ns	ns	ns	ns	ns	0.337021
PA14_20360	PA14_20360	phnG	phosphonate metabolism protein PhnG	1751797..1752255	+	153	-0.201253	-0.471642	-0.620139	4.82743	3.69419	0.0194955	0.0839979	-1.07573	ns	ns	ns	ns	ns	-0.431011
PA14_26580	PA14_26580	-	hypothetical protein	2315677..2316045	+	123	-0.525489	-0.560154	-0.329937	4.09529	3.69386	0.0195026	0.0839979	-1.07573	ns	ns	ns	ns	ns	-0.47186
PA14_56540	PA14_56540	-	hypothetical protein	5040371..5041156	-	262	-0.430655	-0.537044	-0.262519	4.75113	3.69239	0.0195268	0.08402	-1.07562	ns	ns	ns	ns	ns	-0.410073
PA14_40700	PA14_40700	-	hypothetical protein	3635217..3635714	-	166	0.122986	0.24968	0.600882	6.28115	3.69227	0.0195362	0.08402	-1.07562	ns	ns	ns	ns	ns	0.324516
PA14_39570	PA14_39570	-	hypothetical protein	3522478..3522774	+	99	-0.398832	-0.395817	-0.738974	3.88633	3.69134	0.0195558	0.0840352	-1.07554	ns	ns	ns	ns	ns	-0.511208
PA14_65770	PA14_65770	aspC	aspartate transaminase	5857766..5858947	-	394	-0.238119	-0.696774	-0.508564	6.50331	3.69076	0.0195683	0.0840352	-1.07554	ns	ns	ns	ns	ns	-0.481152
PA14_19340	PA14_19340	-	sensor/response regulator hybrid	1667396..1670152	-	919	-0.573362	-0.724438	-0.408606	6.63582	3.68805	0.019626	0.0842062	-1.07466	ns	ns	ns	ns	ns	-0.568802
PA14_20600	PA14_20600	-	hypothetical protein	1773139..1773813	+	225	0.113188	0.414323	0.539386	5.65693	3.68748	0.019638	0.0842062	-1.07466	ns	ns	ns	ns	ns	0.355633
PA14_42970	PA14_42970	sfa2	Sfa2	3819909..3821420	-	504	-0.391207	-0.9672	-0.410102	4.96466	3.68688	0.019651	0.0842062	-1.07466	ns	ns	ns	ns	ns	-0.589503
PA14_42690	PA14_42690	speE	spermidine synthase	3797585..3798445	-	287	0.111806	0.256242	0.550315	6.63319	3.68571	0.0196758	0.0842314	-1.07453	ns	ns	ns	ns	ns	0.306121
PA14_21190	PA14_21190	-	hypothetical protein	1832307..1834664	-	786	-0.526933	-0.685536	-0.293492	6.11844	3.68523	0.0196861	0.0842314	-1.07453	ns	ns	ns	ns	ns	-0.501987
PA14_40200	PA14_40200	-	oxidoreductase	3580273..3582468	+	732	-0.378535	-0.808203	-0.367208	6.30312	3.68459	0.0196997	0.0842314	-1.07453	ns	ns	ns	ns	ns	-0.517982
PA14_63530	PA14_63530	selB	selenocysteine-specific elongation factor	5663163..5665088	-	642	-0.214471	-0.263427	-0.491043	7.41407	3.67965	0.0198058	0.0845963	-1.07265	ns	ns	ns	ns	ns	-0.32298
PA14_35150	PA14_35150	-	alcohol dehydrogenase	3127512..3128573	+	354	-0.390741	-0.79327	-0.325824	5.30543	3.67928	0.0198138	0.0845963	-1.07265	ns	ns	ns	ns	ns	-0.503278
PA14_58060	PA14_58060	-	hypothetical protein	5165413..5166015	+	201	0.15974	0.145753	0.348594	7.11905	3.67508	0.0198631	0.0846424	-1.07241	ns	ns	ns	ns	ns	0.218029
PA14_26240	PA14_26240	hisJ	periplasmic histidine-binding protein HisJ	2289932..2290717	-	262	-0.892549	-1.14358	-0.519419	4.49955	3.67684	0.0198664	0.0846424	-1.07241	ns	*	ns	ns	ns	-0.85185
PA14_17190	PA14_17190	fabZ	(3R)-hydroxymyristoyl-ACP dehydratase	1474612..1475052	+	147	0.256628	0.329373	0.706277	8.35403	3.6766	0.0198716	0.0846424	-1.07241	ns	ns	ns	ns	ns	0.430759
PA14_15340	PA14_15340	guaA	GMP synthase	1299242..1300819	+	526	0.190747	0.249771	0.598575	9.14809	3.67592	0.019882	0.0846424	-1.07241	ns	ns	ns	ns	ns	0.346364
PA14_06000	PA14_06000	-	ClpA/B protease ATP binding subunit	531095..533647	+	851	-0.46534	-0.826566	-0.446639	6.79103	3.67542	0.019897	0.084645	-1.0724	ns	ns	ns	ns	ns	-0.579515
PA14_71490	PA14_71490	soxD	sarcosine oxidase delta subunit	6369631..6369951	+	107	-0.66781	-1.33524	-0.434668	2.85066	3.67462	0.0199143	0.0846573	-1.07234	ns	*	ns	ns	ns	-0.812572
PA14_27660	PA14_27660	-	hypothetical protein	2397445..2397684	-	80	-0.466474	-1.28428	-0.300542	2.82875	3.67198	0.0199715	0.0848394	-1.0714	ns	*	ns	ns	ns	-0.683766
PA14_27920	PA14_27920	-	hypothetical protein	2416694..2417398	+	235	0.212488	0.195302	0.495951	8.30596	3.66994	0.0200108	0.0848711	-1.07124	ns	ns	ns	ns	ns	0.301247
PA14_55280	PA14_55280	-	peptidyl-prolyl cis-trans isomerase, PpiC-type	4908122..4909066	-	315	-0.479555	-0.829936	-0.665765	5.36609	3.66941	0.0200275	0.0848711	-1.07124	ns	ns	ns	ns	ns	-0.658419
PA14_37630	PA14_37630	-	amino acid permease	3347457..3348863	+	469	-0.379255	-0.450906	-0.304318	5.60774	3.6694	0.0200276	0.0848711	-1.07124	ns	ns	ns	ns	ns	-0.37816
PA14_19850	PA14_19850	-	transcriptional regulator	1709952..1712435	+	828	-0.661822	-1.07059	-0.614525	6.78997	3.66779	0.0200627	0.0848711	-1.07124	ns	*	ns	ns	ns	-0.782314
PA14_00970	PA14_00970	-	hypothetical protein	95911..96453	-	181	-0.472627	-0.156001	-0.465069	5.57649	3.6668	0.0200842	0.0848711	-1.07124	ns	ns	ns	ns	ns	-0.364565
PA14_22270	PA14_22270	-	recombinase	1939714..1941291	-	526	0.349451	0.499677	0.538436	8.36457	3.66659	0.0200889	0.0848711	-1.07124	ns	ns	ns	ns	ns	0.462521
PA14_61770	PA14_61770	prs	ribose-phosphate pyrophosphokinase	5510351..5511292	+	314	0.291857	0.41113	0.682471	10.8417	3.66586	0.0201048	0.0848711	-1.07124	ns	ns	ns	ns	ns	0.46182
PA14_47210	PA14_47210	cyoA	cytochrome o ubiquinol oxidase subunit II	4205558..4206553	-	332	0.135696	0.281545	0.685413	5.2973	3.66555	0.0201115	0.0848711	-1.07124	ns	ns	ns	ns	ns	0.367551
PA14_66020	PA14_66020	-	hypothetical protein	5880046..5880966	+	307	-0.360454	-0.367984	-0.259121	6.36131	3.66498	0.0201241	0.0848711	-1.07124	ns	ns	ns	ns	ns	-0.329186
PA14_10890	PA14_10890	-	short-chain dehydrogenase	941975..942700	-	242	-0.429854	-0.79909	-0.672683	5.30771	3.66487	0.0201263	0.0848711	-1.07124	ns	ns	ns	ns	ns	-0.633876
PA14_69330	PA14_69330	-	hypothetical protein	6184240..6184818	-	193	0.159355	0.37762	0.2284	6.39554	3.66293	0.020148	0.0848711	-1.07124	ns	ns	ns	ns	ns	0.255125
PA14_39880	PA14_39880	phzG2	pyridoxamine 5'-phosphate oxidase	3555459..3556106	-	216	-0.524257	-1.02696	-0.601184	4.84063	3.66367	0.0201528	0.0848711	-1.07124	ns	*	ns	ns	ns	-0.717467
PA14_02490	PA14_02490	tonB2	hypothetical protein	224119..224931	+	271	-0.611761	-1.04682	-0.705566	5.06349	3.66242	0.0201801	0.0848711	-1.07124	ns	*	ns	ns	ns	-0.78805
PA14_00490	PA14_00490	-	hemolysin activation/secretion protein	41133..42821	+	563	-0.24373	-0.219222	-0.189062	7.37649	3.6599	0.0201807	0.0848711	-1.07124	ns	ns	ns	ns	ns	-0.217338
PA14_41810	PA14_41810	-	transcriptional regulator	3733152..3735857	-	902	0.120946	0.234967	0.248674	7.7251	3.65888	0.0202032	0.0848768	-1.07121	ns	ns	ns	ns	ns	0.201529
PA14_24210	PA14_24210	-	hypothetical protein	2100240..2101205	-	322	-0.359545	-0.661061	-0.659083	5.44071	3.66102	0.0202108	0.0848768	-1.07121	ns	ns	ns	ns	ns	-0.559897
PA14_59720	PA14_59720	cupD2	pili assembly chaperone	5314164..5314910	+	249	-0.511564	-0.907906	-0.403422	4.08345	3.65701	0.0202992	0.0851873	-1.06963	ns	ns	ns	ns	ns	-0.607631
PA14_61860	PA14_61860	-	carbonic anhydrase	5517418..5518065	-	216	0.129922	0.291449	0.550851	6.85018	3.65553	0.0203318	0.0852329	-1.06939	ns	ns	ns	ns	ns	0.324074
PA14_15810	PA14_15810	-	aminotransferase	1347726..1348748	-	341	-0.363726	-0.738499	-0.576919	5.37764	3.65521	0.020339	0.0852329	-1.06939	ns	ns	ns	ns	ns	-0.559715
PA14_13170	PA14_13170	-	metal transporting P-type ATPase	1132653..1135031	-	793	-0.542521	-0.924035	-0.517185	7.01465	3.65291	0.0203899	0.0852945	-1.06908	ns	ns	ns	ns	ns	-0.661247
PA14_37400	PA14_37400	-	AraC family transcriptional regulator	3328573..3329607	+	345	-0.502159	-0.675632	-0.467542	5.36208	3.65288	0.0203906	0.0852945	-1.06908	ns	ns	ns	ns	ns	-0.548444
PA14_48650	PA14_48650	-	hypothetical protein	4326951..4327649	+	233	-0.40485	-0.65427	-0.287388	4.38367	3.65258	0.0203971	0.0852945	-1.06908	ns	ns	ns	ns	ns	-0.448836
PA14_31190	PA14_31190	-	hypothetical protein	2710945..2712999	-	685	-0.746562	-1.06597	-0.512808	5.59848	3.65057	0.0204418	0.085322	-1.06894	ns	*	ns	ns	ns	-0.775115
PA14_00620	PA14_00620	-	hypothetical protein	61430..63091	-	554	-0.510626	-0.727748	-0.55048	6.93364	3.64862	0.0204851	0.085322	-1.06894	ns	ns	ns	ns	ns	-0.596285
PA14_34550	PA14_34550	-	hypothetical protein	3070920..3072155	-	412	-0.791077	-1.10691	-0.678431	5.17721	3.64803	0.0204984	0.085322	-1.06894	ns	*	ns	ns	ns	-0.858805
PA14_15740	PA14_15740	purL	phosphoribosylformylglycinamidine synthase	1338564..1342460	+	1299	0.108994	0.233798	0.313268	9.80324	3.64542	0.0205013	0.085322	-1.06894	ns	ns	ns	ns	ns	0.218686
PA14_02270	PA14_02270	-	chemotaxis transducer	203517..204689	-	391	-0.472438	-0.669984	-0.396439	6.64095	3.6476	0.0205079	0.085322	-1.06894	ns	ns	ns	ns	ns	-0.512954
PA14_28970	PA14_28970	-	hypothetical protein	2504847..2505386	+	180	-0.642498	-0.763518	-0.532465	3.54675	3.64747	0.0205108	0.085322	-1.06894	ns	ns	ns	ns	ns	-0.64616
PA14_25320	PA14_25320	nqrC	Na(+)-translocating NADH-quinone reductase subunit C	2214390..2215175	+	262	0.132721	0.273001	0.519513	6.84524	3.64695	0.0205224	0.085322	-1.06894	ns	ns	ns	ns	ns	0.308411
PA14_27740	PA14_27740	-	hypothetical protein	2406305..2406976	+	224	-0.275104	-0.566875	-0.243809	4.44382	3.64493	0.0205309	0.085322	-1.06894	ns	ns	ns	ns	ns	-0.36193
PA14_42270	PA14_42270	pscJ	pscJ type III export protein	3769919..3770665	-	249	-0.577127	-0.323985	0.0130065	4.9076	3.64408	0.0205599	0.085322	-1.06894	ns	ns	ns	ns	ns	-0.296035
PA14_67230	PA14_67230	vgrG5	VgrG5	6001732..6004104	-	791	-0.402286	-0.609961	-0.362389	6.58466	3.64449	0.0205773	0.085322	-1.06894	ns	ns	ns	ns	ns	-0.458212
PA14_67720	PA14_67720	secB	preprotein translocase subunit SecB	6048769..6049260	-	164	0.268765	0.32026	0.804302	7.38802	3.64359	0.0205977	0.085322	-1.06894	ns	ns	ns	ns	ns	0.464442
PA14_31030	PA14_31030	-	cation efflux system protein	2697052..2698281	-	410	0.105987	0.286785	0.394191	5.67997	3.64094	0.0206017	0.085322	-1.06894	ns	ns	ns	ns	ns	0.262321
PA14_71100	PA14_71100	-	hypothetical protein	6334259..6335326	+	356	-0.559395	-1.14597	-0.568891	5.33349	3.64274	0.0206167	0.085322	-1.06894	ns	*	ns	ns	ns	-0.758086
PA14_44820	PA14_44820	-	transthyretin family protein	3994374..3994754	-	127	0.315962	0.107422	0.442666	3.61776	3.63937	0.020637	0.085322	-1.06894	ns	ns	ns	ns	ns	0.288683
PA14_71080	PA14_71080	-	hypothetical protein	6332741..6333118	-	126	-0.268264	-0.0810556	-0.523692	4.98301	3.63895	0.0206465	0.085322	-1.06894	ns	ns	ns	ns	ns	-0.291004
PA14_28400	PA14_28400	-	outer membrane OprD family porin	2452624..2453901	-	426	0.108021	0.295253	0.780963	10.092	3.64089	0.0206581	0.085322	-1.06894	ns	ns	ns	ns	ns	0.394746
PA14_65300	PA14_65300	hflX	GTP-binding protein	5818473..5819774	-	434	0.125656	0.433631	0.603438	10.3809	3.63981	0.0206673	0.085322	-1.06894	ns	ns	ns	ns	ns	0.387575
PA14_02180	PA14_02180	cheB	chemotaxis-specific methylesterase	195871..196920	-	350	-0.807031	-0.808438	-0.862059	5.78208	3.64027	0.020672	0.085322	-1.06894	ns	ns	ns	ns	ns	-0.825843
PA14_04340	PA14_04340	-	hypothetical protein	388412..389683	+	424	-0.163806	-0.221706	-0.506439	7.00671	3.63907	0.020699	0.085322	-1.06894	ns	ns	ns	ns	ns	-0.297317
PA14_56200	PA14_56200	-	lipoprotein	5018035..5018418	-	128	0.328062	0.255352	0.229825	5.31498	3.63614	0.0207097	0.085322	-1.06894	ns	ns	ns	ns	ns	0.27108
PA14_48640	PA14_48640	-	hypothetical protein	4326198..4326833	+	212	-0.281403	-0.785349	-0.59669	4.80955	3.63855	0.0207108	0.085322	-1.06894	ns	ns	ns	ns	ns	-0.554481
PA14_60050	PA14_60050	-	plasmid stablization protein	5346740..5347090	+	117	0.260117	0.471168	0.562455	5.99592	3.63734	0.0207382	0.085322	-1.06894	ns	ns	ns	ns	ns	0.431247
PA14_63470	PA14_63470	-	methyltransferase	5658630..5659247	-	206	-0.205697	-0.130571	-0.32002	6.32552	3.63456	0.0207454	0.085322	-1.06894	ns	ns	ns	ns	ns	-0.218763
PA14_15450	PA14_15450	merD	transcriptional regulator MerD	1308320..1308685	-	122	-0.0483785	-0.456033	-0.637042	4.52748	3.6366	0.0207547	0.085322	-1.06894	ns	ns	ns	ns	ns	-0.380485
PA14_02630	PA14_02630	-	malonate carrier protein	233582..233986	+	135	-0.313749	-0.80703	-0.567035	5.03288	3.63576	0.0207738	0.085322	-1.06894	ns	ns	ns	ns	ns	-0.562605
PA14_25450	PA14_25450	-	hypothetical protein	2224228..2225529	+	434	0.193359	0.354661	0.366298	7.51939	3.63444	0.0208036	0.085322	-1.06894	ns	ns	ns	ns	ns	0.304773
PA14_24550	PA14_24550	pelF	hypothetical protein	2144768..2146291	+	508	-0.480796	-0.709317	-0.415221	5.55292	3.63431	0.0208065	0.085322	-1.06894	ns	ns	ns	ns	ns	-0.535112
PA14_37370	PA14_37370	-	esterase	3326011..3326940	-	310	-0.889693	-1.10484	-0.806821	4.69217	3.63385	0.0208171	0.085322	-1.06894	ns	*	ns	ns	ns	-0.933785
PA14_02620	PA14_02620	-	epsilon subunit of malonate decarboxylase	232593..233525	+	311	-0.384343	-0.801697	-0.889855	6.04831	3.63356	0.0208237	0.085322	-1.06894	ns	ns	ns	ns	ns	-0.691965
PA14_33220	PA14_33220	-	hypothetical protein	2907021..2908025	+	335	-0.596178	-0.489844	-0.661814	4.55281	3.63259	0.0208457	0.0853527	-1.06878	ns	ns	ns	ns	ns	-0.582612
PA14_71310	PA14_71310	-	hypothetical protein	6354307..6355080	+	258	-0.820806	-1.10717	-0.875514	5.42251	3.62804	0.0209491	0.0855393	-1.06783	ns	*	ns	ns	ns	-0.934496
PA14_20760	PA14_20760	-	chemotaxis protein methyltransferase	1786415..1787239	+	275	0.122984	0.291693	0.491299	7.1723	3.62803	0.0209493	0.0855393	-1.06783	ns	ns	ns	ns	ns	0.301992
PA14_45960	PA14_45960	lasR	transcriptional regulator LasR	4085339..4086058	-	240	0.265456	0.350598	0.577082	8.86748	3.62795	0.0209511	0.0855393	-1.06783	ns	ns	ns	ns	ns	0.397712
PA14_37010	PA14_37010	cupA4	fimbrial subunit CupA4	3295557..3296918	-	454	-0.846126	-1.25428	-0.618771	5.01981	3.62729	0.0209662	0.0855393	-1.06783	ns	*	ns	ns	ns	-0.906392
PA14_00320	PA14_00320	-	hypothetical protein	29917..30519	+	201	-0.41581	-0.790209	-0.712906	5.46387	3.62674	0.0209788	0.0855393	-1.06783	ns	ns	ns	ns	ns	-0.639642
PA14_51080	PA14_51080	-	dioxygenase	4539063..4540049	-	329	-0.375472	-0.756524	-0.479786	5.36405	3.62659	0.0209822	0.0855393	-1.06783	ns	ns	ns	ns	ns	-0.537261
PA14_39780	PA14_39780	-	hypothetical protein	3544298..3545524	+	409	-0.358122	-0.240042	-0.268938	4.65927	3.62239	0.0210224	0.0855393	-1.06783	ns	ns	ns	ns	ns	-0.289034
PA14_37130	PA14_37130	-	hypothetical protein	3308261..3309397	-	379	-0.544801	-0.784559	-0.460565	4.90849	3.62424	0.021036	0.0855393	-1.06783	ns	ns	ns	ns	ns	-0.596642
PA14_55150	PA14_55150	-	transcriptional regulator	4898284..4899138	+	285	-0.25326	-0.617615	-0.287512	4.9438	3.6239	0.0210419	0.0855393	-1.06783	ns	ns	ns	ns	ns	-0.386129
PA14_33940	PA14_33940	tseF	TseF	3017037..3017573	-	179	-0.248546	-0.574199	-0.204542	4.26402	3.62161	0.021047	0.0855393	-1.06783	ns	ns	ns	ns	ns	-0.342429
PA14_14770	PA14_14770	hscB	co-chaperone HscB	1256352..1256873	+	174	0.21215	0.305057	0.535329	7.61321	3.62358	0.0210509	0.0855393	-1.06783	ns	ns	ns	ns	ns	0.350846
PA14_17910	PA14_17910	-	alpha/beta hydrolase	1538565..1539551	+	329	-0.224685	-0.0525237	-0.255041	5.86705	3.62028	0.0210708	0.0855607	-1.06773	ns	ns	ns	ns	ns	-0.177417
PA14_10630	PA14_10630	hpcC	5-carboxy-2-hydroxymuconate semialdehyde dehydrogenase	915383..916843	-	487	-0.492071	-0.961699	-0.512551	5.92911	3.62209	0.0210852	0.0855607	-1.06773	ns	ns	ns	ns	ns	-0.65544
PA14_06620	PA14_06620	-	acyl-CoA dehydrogenase	576906..578702	+	599	-0.434333	-0.429258	-0.334495	5.95002	3.62052	0.0211214	0.0856484	-1.06728	ns	ns	ns	ns	ns	-0.399362
PA14_30520	PA14_30520	-	periplasmic aliphatic sulfonate-binding protein	2642373..2643359	+	329	-0.527351	-0.76969	-0.441369	5.02639	3.61926	0.0211502	0.0856556	-1.06724	ns	ns	ns	ns	ns	-0.57947
PA14_41360	PA14_41360	cysS	cysteinyl-tRNA synthetase	3688547..3689929	-	461	0.138472	0.304704	0.558416	8.75695	3.61918	0.0211522	0.0856556	-1.06724	ns	ns	ns	ns	ns	0.333864
PA14_26050	PA14_26050	-	transporter	2275579..2277036	+	486	-0.256143	-0.541957	-0.423805	5.67669	3.61811	0.0211768	0.0856849	-1.0671	ns	ns	ns	ns	ns	-0.407302
PA14_09980	PA14_09980	dkgB	2,5-diketo-D-gluconate reductase B	859186..860004	+	273	-0.475763	-1.12498	-0.355227	4.53958	3.61698	0.0212028	0.0856849	-1.0671	ns	*	ns	*	cpx	-0.651991
PA14_03770	PA14_03770	speB1	agmatinase	337768..338724	+	319	-0.39738	-0.850471	-0.593025	5.54785	3.61607	0.0212238	0.0856849	-1.0671	ns	ns	ns	ns	ns	-0.613625
PA14_17960	PA14_17960	glpK	glycerol kinase	1542808..1544325	-	506	-0.314491	-0.559366	-0.421965	6.17367	3.61584	0.0212291	0.0856849	-1.0671	ns	ns	ns	ns	ns	-0.43194
PA14_60280	PA14_60280	fimU	type 4 fimbrial biogenesis protein FimU	5370692..5371180	+	163	0.273554	0.494091	0.690128	7.02966	3.61546	0.021238	0.0856849	-1.0671	ns	ns	ns	ns	ns	0.485924
PA14_56590	PA14_56590	-	hypothetical protein	5043868..5044728	-	287	-0.225612	-0.238234	-0.25778	6.32712	3.61266	0.0212467	0.0856849	-1.0671	ns	ns	ns	ns	ns	-0.240542
PA14_06930	PA14_06930	-	glutamine amidotransferase	600078..600794	+	239	-0.357992	-0.797341	-0.486192	4.91005	3.61396	0.0212727	0.0857246	-1.06689	ns	ns	ns	ns	ns	-0.547175
PA14_51160	PA14_51160	-	hypothetical protein	4546004..4546870	-	289	-0.310301	-0.671806	-0.449376	5.24205	3.6134	0.0212856	0.0857246	-1.06689	ns	ns	ns	ns	ns	-0.477161
PA14_62930	PA14_62930	carA	carbamoyl phosphate synthase small subunit	5615696..5616832	-	379	0.108517	0.213464	0.625578	9.02484	3.61118	0.0213372	0.0858217	-1.0664	ns	ns	ns	ns	ns	0.315853
PA14_37880	PA14_37880	sppA	ABC transporter substrate-binding protein, SppA	3378573..3380381	-	603	-0.793422	-0.6511	-0.542966	5.01816	3.61111	0.0213389	0.0858217	-1.0664	ns	ns	ns	ns	ns	-0.662496
PA14_13300	PA14_13300	-	hypothetical protein	1143008..1143898	+	297	-0.779962	-1.0388	-0.466532	4.75068	3.61016	0.0213608	0.0858513	-1.06625	ns	*	ns	ns	ns	-0.761764
PA14_30600	PA14_30600	-	permease	2651138..2652352	+	405	-0.469573	-0.741579	-0.46211	5.34633	3.6085	0.0213995	0.085857	-1.06622	ns	ns	ns	ns	ns	-0.557754
PA14_19600	PA14_19600	-	hypothetical protein	1693512..1693850	-	113	0.231933	0.12793	0.564859	5.70895	3.60823	0.0214059	0.085857	-1.06622	ns	ns	ns	ns	ns	0.308241
PA14_55360	PA14_55360	exbB2	transport protein ExbB2	4913235..4915082	-	616	-0.673835	-0.918569	-0.660415	5.77536	3.60823	0.021406	0.085857	-1.06622	ns	ns	ns	ns	ns	-0.75094
PA14_27450	PA14_27450	-	hypothetical protein	2383065..2383511	+	149	-0.350292	-0.568013	-0.544488	4.69159	3.60715	0.0214311	0.0858995	-1.06601	ns	ns	ns	ns	ns	-0.487597
PA14_39230	PA14_39230	-	hypothetical protein	3493209..3493778	+	190	-0.834764	-0.71003	-0.579232	3.85986	3.6051	0.0214791	0.0859427	-1.06579	ns	ns	ns	ns	ns	-0.708009
PA14_16740	PA14_16740	-	hypothetical protein	1433233..1434057	+	275	-0.0316911	-0.515334	-0.367807	5.83058	3.60454	0.0214921	0.0859427	-1.06579	ns	ns	ns	ns	ns	-0.304944
PA14_03530	PA14_03530	-	transcriptional regulator	321051..321983	-	311	-0.212823	-0.377576	-0.312	5.7855	3.60179	0.0215293	0.0859427	-1.06579	ns	ns	ns	ns	ns	-0.3008
PA14_31150	PA14_31150	-	hypothetical protein	2708294..2708695	-	134	0.435144	0.524869	0.327393	7.38015	3.60137	0.0215666	0.0859427	-1.06579	ns	ns	ns	ns	ns	0.429135
PA14_02220	PA14_02220	-	chemotaxis transducer	198460..200499	-	680	-0.473009	-0.754685	-0.402977	6.85783	3.6009	0.0215774	0.0859427	-1.06579	ns	ns	ns	ns	ns	-0.543557
PA14_32640	PA14_32640	-	hypothetical protein	2834555..2835466	-	304	-0.615068	-0.918963	-0.410194	3.92035	3.6009	0.0215775	0.0859427	-1.06579	ns	ns	ns	ns	ns	-0.648075
PA14_17040	PA14_17040	glnD	PII uridylyl-transferase	1459193..1461895	-	901	0.10683	0.0996477	0.284951	7.36582	3.59823	0.0215837	0.0859427	-1.06579	ns	ns	ns	ns	ns	0.16381
PA14_29930	PA14_29930	nuoH	NADH dehydrogenase subunit H	2590475..2591470	-	332	0.235589	0.222019	0.533389	7.11171	3.60041	0.021589	0.0859427	-1.06579	ns	ns	ns	ns	ns	0.330332
PA14_51920	PA14_51920	-	acylphosphatase	4610827..4611102	-	92	0.00112393	0.191819	0.511539	5.30813	3.59793	0.0215907	0.0859427	-1.06579	ns	ns	ns	ns	ns	0.234827
PA14_53010	PA14_53010	phhC	aromatic amino acid aminotransferase	4699443..4700642	+	400	0.138701	0.258669	0.587703	8.501	3.59999	0.0215989	0.0859427	-1.06579	ns	ns	ns	ns	ns	0.328358
PA14_30900	PA14_30900	-	conjugal transfer protein TrbJ	2683111..2683836	-	242	-0.730967	-0.964036	-0.670865	3.8417	3.5994	0.0216129	0.0859427	-1.06579	ns	ns	ns	ns	ns	-0.788623
PA14_63860	PA14_63860	-	hypothetical protein	5692539..5693078	+	180	-0.427461	-0.883817	-0.494469	4.81584	3.59922	0.021617	0.0859427	-1.06579	ns	ns	ns	ns	ns	-0.601916
PA14_06900	PA14_06900	-	hypothetical protein	598668..598904	+	79	-0.487864	-0.901868	-0.613562	3.74336	3.59642	0.021683	0.0861473	-1.06476	ns	ns	ns	ns	ns	-0.667765
PA14_34500	PA14_34500	-	ABC transporter ATP-binding protein	3066463..3067299	+	279	-0.45524	-0.942923	-0.72114	4.66882	3.59549	0.021705	0.0861765	-1.06461	ns	ns	ns	ns	ns	-0.706434
PA14_25960	PA14_25960	-	cobalamin biosynthesis protein cobW	2263799..2264926	+	376	0.0508404	0.267779	0.44088	7.79431	3.59384	0.0217441	0.0862297	-1.06434	ns	ns	ns	ns	ns	0.253166
PA14_68510	PA14_68510	-	acyl-CoA dehydrogenase	6111318..6113108	-	597	-0.457294	-0.774676	-0.49123	6.18719	3.59255	0.0217749	0.0862297	-1.06434	ns	ns	ns	ns	ns	-0.5744
PA14_39220	PA14_39220	-	hypothetical protein	3492721..3493212	+	164	-0.486708	-0.919701	-0.60553	3.75058	3.5909	0.021814	0.0862297	-1.06434	ns	ns	ns	ns	ns	-0.670646
PA14_73160	PA14_73160	-	permease	6515098..6516303	+	402	-0.29851	-0.359705	-0.237194	6.58034	3.59083	0.0218157	0.0862297	-1.06434	ns	ns	ns	ns	ns	-0.29847
PA14_28820	PA14_28820	-	hypothetical protein	2485638..2488136	+	833	0.309028	0.330576	0.545884	8.14116	3.59075	0.0218175	0.0862297	-1.06434	ns	ns	ns	ns	ns	0.395163
PA14_36990	PA14_36990	-	Cyclic-guanylate-specific phosphodiesterase	3294000..3294857	-	286	-0.807825	-1.01949	-0.475384	4.65009	3.5906	0.0218212	0.0862297	-1.06434	ns	*	ns	ns	ns	-0.767565
PA14_07910	PA14_07910	rpe	ribulose-phosphate 3-epimerase	682237..682911	+	225	0.20494	0.18699	0.552796	5.9741	3.59051	0.0218233	0.0862297	-1.06434	ns	ns	ns	ns	ns	0.314909
PA14_63940	PA14_63940	cntL	CntL	5697536..5698327	-	264	-0.408326	-0.79504	-0.475774	4.55748	3.59	0.0218355	0.0862297	-1.06434	ns	ns	ns	ns	ns	-0.559713
PA14_10240	PA14_10240	-	branched-chain alpha-keto acid dehydrogenase subunit E2	881150..882262	-	371	-0.832699	-0.919876	-0.512955	5.79879	3.5886	0.0218689	0.0863036	-1.06397	ns	ns	ns	ns	ns	-0.755177
PA14_63190	PA14_63190	-	hypothetical protein	5639111..5640004	-	298	-0.267167	-0.37902	-0.356323	6.01051	3.58738	0.0218978	0.086347	-1.06375	ns	ns	ns	ns	ns	-0.33417
PA14_17850	PA14_17850	-	enoyl-CoA hydratase	1532483..1533280	+	266	-0.637251	-1.35189	-0.769967	4.70508	3.58644	0.0219203	0.086347	-1.06375	ns	*	ns	ns	ns	-0.919703
PA14_08370	PA14_08370	vfr	cAMP-regulatory protein	717012..717656	-	215	0.281564	0.327751	0.511755	8.4919	3.58573	0.0219374	0.086347	-1.06375	ns	ns	ns	ns	ns	0.37369
PA14_38530	PA14_38530	fahA	fumarylacetoacetase	3436772..3438070	+	433	0.185508	0.206228	0.333942	7.73639	3.58325	0.0219484	0.086347	-1.06375	ns	ns	ns	ns	ns	0.241893
PA14_26110	PA14_26110	-	MFS transporter	2279668..2280846	-	393	-0.781326	-1.08035	-0.779396	5.48933	3.58491	0.021957	0.086347	-1.06375	ns	*	ns	ns	ns	-0.880357
PA14_29340	PA14_29340	-	hypothetical protein	2538496..2539410	-	305	-1.02549	-1.18656	-0.765287	5.11419	3.58404	0.0219777	0.086347	-1.06375	ns	*	ns	ns	ns	-0.992447
PA14_49100	PA14_49100	-	glutathione S-transferase	4361394..4362023	-	210	-0.382596	-0.799896	-0.271959	3.35127	3.58345	0.0219919	0.086347	-1.06375	ns	ns	ns	ns	ns	-0.484817
PA14_50570	PA14_50570	-	hypothetical protein	4492050..4494344	-	765	-0.0574809	0.119169	0.293256	8.0965	3.5802	0.0220127	0.086347	-1.06375	ns	ns	ns	ns	ns	0.118315
PA14_28340	PA14_28340	-	hypothetical protein	2448732..2449631	+	300	0.170932	0.152271	0.305876	6.92209	3.58009	0.0220154	0.086347	-1.06375	ns	ns	ns	ns	ns	0.209693
PA14_32970	PA14_32970	-	transcriptional regulator	2884539..2885462	+	308	-0.270321	-0.601418	-0.460372	4.98032	3.58201	0.0220264	0.086347	-1.06375	ns	ns	ns	ns	ns	-0.444037
PA14_70930	PA14_70930	-	hypothetical protein	6319833..6320237	+	135	0.345799	0.492016	0.408886	7.20388	3.58123	0.0220452	0.0863633	-1.06367	ns	ns	ns	ns	ns	0.415567
PA14_18510	PA14_18510	algE	alginate production outer membrane protein AlgE	1588212..1589684	-	491	-0.570347	-1.0421	-0.456732	5.36199	3.57864	0.0221076	0.0865445	-1.06276	ns	*	ns	ns	ns	-0.689727
PA14_66050	PA14_66050	-	acyl-CoA dehydrogenase	5882248..5883537	-	430	-0.290796	-0.291008	-0.29775	6.56299	3.57809	0.0221209	0.0865445	-1.06276	ns	ns	ns	ns	ns	-0.293185
PA14_43370	PA14_43370	kdpC	potassium-transporting ATPase subunit C	3863071..3863622	-	184	-0.895353	-1.36986	-0.59339	3.9729	3.57582	0.0221756	0.0867011	-1.06198	ns	*	ns	ns	ns	-0.952866
PA14_10900	PA14_10900	-	alcohol dehydrogenase	942715..943773	-	353	-0.678414	-0.958668	-0.964305	5.7146	3.57211	0.0222655	0.0869949	-1.06051	ns	ns	ns	ns	ns	-0.867129
PA14_00570	PA14_00570	-	lipoprotein	59018..59704	+	229	-0.0240395	0.0134958	0.534543	6.64925	3.57106	0.0222911	0.0870374	-1.06029	ns	ns	ns	ns	ns	0.174666
PA14_45030	PA14_45030	-	hypothetical protein	4016053..4017318	+	422	-0.558511	-1.01117	-0.520539	4.91498	3.56917	0.0223372	0.087102	-1.05997	ns	*	ns	ns	ns	-0.69674
PA14_02910	PA14_02910	-	IclR family transcriptional regulator	256416..257195	+	260	-0.264069	-0.238644	-0.352429	6.55758	3.56877	0.0223469	0.087102	-1.05997	ns	ns	ns	ns	ns	-0.285047
PA14_05400	PA14_05400	-	methylesterase	476287..477318	+	344	-0.257923	-0.0828508	-0.127061	7.11418	3.56617	0.0223527	0.087102	-1.05997	ns	ns	ns	ns	ns	-0.155945
PA14_37690	PA14_37690	-	sensory box protein	3356866..3359460	-	865	-0.261411	-0.66837	-0.346725	6.13791	3.56795	0.0223668	0.087102	-1.05997	ns	ns	ns	ns	ns	-0.425502
PA14_48030	PA14_48030	-	methyl-accepting chemotaxis transducer	4275245..4276870	+	542	-0.251984	-0.350017	-0.205357	6.76476	3.56655	0.0224011	0.0871298	-1.05983	ns	ns	ns	ns	ns	-0.269119
PA14_02140	PA14_02140	-	hypothetical protein	193066..193608	-	181	-0.179741	-0.310082	0.0110037	6.01617	3.56343	0.0224196	0.0871298	-1.05983	ns	ns	ns	ns	ns	-0.159606
PA14_62360	PA14_62360	-	Rieske family iron-sulfur cluster-binding protein	5563545..5563892	+	116	0.39863	0.189665	-0.124047	5.35787	3.56292	0.0224322	0.0871298	-1.05983	ns	ns	ns	ns	ns	0.15475
PA14_45450	PA14_45450	-	hypothetical protein	4046909..4047325	-	139	-0.26213	0.512741	0.22941	3.92956	3.56284	0.0224342	0.0871298	-1.05983	ns	ns	ns	ns	ns	0.160007
PA14_19740	PA14_19740	-	enoyl-CoA hydratase	1702924..1703694	+	257	-0.244382	-0.387235	-0.421949	6.09143	3.56359	0.0224735	0.0871298	-1.05983	ns	ns	ns	ns	ns	-0.351189
PA14_71120	PA14_71120	-	hypothetical protein	6336271..6336750	-	160	-0.867632	-1.18835	-0.664295	3.98979	3.56346	0.0224767	0.0871298	-1.05983	ns	*	ns	ns	ns	-0.90676
PA14_59780	PA14_59780	rcsC	kinase sensor protein	5320295..5323549	-	1085	0.224764	0.380058	0.159631	8.2661	3.56107	0.0224775	0.0871298	-1.05983	ns	ns	ns	ns	ns	0.254818
PA14_29575	PA14_29575	-	hypothetical protein	2564914..2565231	+	106	0.245953	0.342668	0.646143	4.59268	3.5627	0.0224953	0.0871414	-1.05978	ns	ns	ns	ns	ns	0.411588
PA14_32690	PA14_32690	gtdA	gentisate 1,2-dioxygenase	2838300..2839361	-	354	-0.717628	-1.18616	-0.625847	4.79998	3.56016	0.0225578	0.0873264	-1.05885	ns	*	ns	ns	ns	-0.843212
PA14_31160	PA14_31160	-	hypothetical protein	2708860..2709183	+	108	-1.14762	-1.19924	-1.01464	4.47268	3.55895	0.0225876	0.0873841	-1.05857	ns	*	ns	ns	ns	-1.1205
PA14_57850	PA14_57850	-	hypothetical protein	5150402..5150875	-	158	0.267372	0.347739	0.59681	7.504	3.55434	0.0227017	0.087753	-1.05674	ns	ns	ns	ns	ns	0.403974
PA14_17880	PA14_17880	-	acetyl-CoA acetyltransferase	1534832..1536037	+	402	-0.507873	-1.34668	-0.669987	5.55977	3.55389	0.0227127	0.087753	-1.05674	ns	*	ns	ns	ns	-0.841515
PA14_31000	PA14_31000	-	hypothetical protein	2693164..2693907	-	248	0.133033	0.379746	0.501653	5.36276	3.55144	0.0227634	0.0878913	-1.05605	ns	ns	ns	ns	ns	0.338144
PA14_14040	PA14_14040	rhl	ATP-dependent RNA helicase RhlB	1203010..1204533	-	508	0.154923	0.272187	0.430858	9.30406	3.54686	0.0228293	0.0880879	-1.05508	ns	ns	ns	ns	ns	0.28599
PA14_24260	PA14_24260	-	hypothetical protein	2104434..2105234	+	267	0.0508229	0.0654273	0.388262	6.44775	3.54507	0.0228742	0.0881479	-1.05479	ns	ns	ns	ns	ns	0.168171
PA14_47500	PA14_47500	sseA	3-mercaptopyruvate sulfurtransferase	4230769..4231623	+	285	0.00751575	0.181262	0.141683	6.2257	3.54503	0.0228752	0.0881479	-1.05479	ns	ns	ns	ns	ns	0.110154
PA14_71200	PA14_71200	-	YjgF family translation initiation inhibitor	6342762..6343184	-	141	-0.614674	-1.21856	-0.640484	4.78417	3.54652	0.0228963	0.0881479	-1.05479	ns	*	ns	ns	ns	-0.824572
PA14_33430	PA14_33430	-	pirin-related protein	2941727..2942587	-	287	-0.956233	-0.88941	-0.408467	3.87836	3.54618	0.0229047	0.0881479	-1.05479	ns	ns	ns	ns	ns	-0.75137
PA14_71070	PA14_71070	-	AraC family transcriptional regulator	6331592..6332695	+	368	-0.0571746	-0.134997	-0.276732	6.60171	3.5431	0.0229235	0.0881627	-1.05472	ns	ns	ns	ns	ns	-0.156301
PA14_39850	PA14_39850	-	MFS transporter	3551857..3553068	+	404	-0.983909	-1.15969	-0.928614	5.34466	3.54227	0.0230027	0.0883877	-1.05361	ns	*	ns	ns	ns	-1.02407
PA14_52770	PA14_52770	aotM	arginine/ornithine transport protein AotM	4677123..4677821	-	233	0.152359	0.188812	0.488077	6.55257	3.5419	0.023012	0.0883877	-1.05361	ns	ns	ns	ns	ns	0.276416
PA14_71680	PA14_71680	-	GntR family transcriptional regulator	6385222..6386697	-	492	-0.315889	-0.850227	-0.6958	6.63679	3.54121	0.0230294	0.0883968	-1.05356	ns	ns	ns	ns	ns	-0.620639
PA14_02990	PA14_02990	-	MFS transporter	261705..263030	-	442	-0.713424	-0.966859	-0.58829	5.8056	3.54034	0.0230514	0.0884239	-1.05343	ns	ns	ns	ns	ns	-0.756191
PA14_00700	PA14_00700	-	hypothetical protein	70324..71028	+	235	-0.58861	-1.07083	-0.764302	5.67183	3.53892	0.023087	0.0884392	-1.05336	ns	*	ns	ns	ns	-0.807914
PA14_10620	PA14_10620	hpcB	homoprotocatechuate 2,3-dioxygenase	914328..915251	-	308	-0.317948	-0.617105	-0.364987	5.64107	3.53844	0.0230991	0.0884392	-1.05336	ns	ns	ns	ns	ns	-0.433347
PA14_06920	PA14_06920	-	class III pyridoxal phosphate-dependent aminotransferase	598897..600078	+	394	-0.462894	-0.888328	-0.588786	6.09388	3.53753	0.0231222	0.0884392	-1.05336	ns	ns	ns	ns	ns	-0.646669
PA14_66490	PA14_66490	-	LysR family transcriptional regulator	5930676..5931581	-	302	-0.22905	-0.389311	-0.389978	5.80546	3.5373	0.0231281	0.0884392	-1.05336	ns	ns	ns	ns	ns	-0.336113
PA14_13770	PA14_13770	narK2	nitrite extrusion protein 2	1182125..1183531	+	469	-0.876206	-1.27659	-0.454656	5.27528	3.5372	0.0231305	0.0884392	-1.05336	ns	*	ns	ns	ns	-0.86915
PA14_36100	PA14_36100	pdxA	4-hydroxythreonine-4-phosphate dehydrogenase	3216786..3217799	-	338	-0.65828	-0.705331	-0.489708	4.70198	3.53642	0.0231501	0.0884568	-1.05327	ns	ns	ns	ns	ns	-0.617773
PA14_23860	PA14_23860	accD	acetyl-CoA carboxylase subunit beta	2074729..2075601	+	291	0.13524	0.359535	0.612846	8.80271	3.53512	0.0231831	0.0885125	-1.053	ns	ns	ns	ns	ns	0.369207
PA14_56220	PA14_56220	-	hypothetical protein	5019403..5020317	+	305	-0.33923	-0.627296	-0.295397	5.05105	3.53466	0.0231947	0.0885125	-1.053	ns	ns	ns	ns	ns	-0.420641
PA14_37170	PA14_37170	-	hypothetical protein	3311021..3312133	+	371	-0.430784	-0.454679	-0.407109	5.58022	3.53336	0.0232277	0.088581	-1.05266	ns	ns	ns	ns	ns	-0.430858
PA14_18550	PA14_18550	alg44	alginate biosynthesis protein Alg44	1591122..1592291	-	390	-0.438482	-0.872062	-0.51263	5.25048	3.53255	0.0232482	0.0886018	-1.05256	ns	ns	ns	ns	ns	-0.607725
PA14_28110	PA14_28110	-	hypothetical protein	2434601..2435260	-	220	-0.434784	-1.06593	-0.498759	4.14829	3.53159	0.0232728	0.0886384	-1.05238	ns	*	ns	ns	ns	-0.66649
PA14_49170	PA14_49170	phoQ	two-component sensor PhoQ	4369305..4370651	-	449	0.103444	0.437942	0.414974	8.52891	3.52967	0.0233217	0.0887291	-1.05193	ns	ns	ns	ns	ns	0.318787
PA14_00030	PA14_00030	recF	recombination protein F	3169..4278	+	370	0.216613	0.407995	0.609471	8.32545	3.52947	0.0233268	0.0887291	-1.05193	ns	ns	ns	ns	ns	0.41136
PA14_06660	PA14_06660	nirE	uroporphyrin-III c-methyltransferase	582560..583399	-	280	-0.666456	-1.22819	-0.736132	5.41223	3.52878	0.0233443	0.0887386	-1.05189	ns	*	ns	ns	ns	-0.876927
PA14_02690	PA14_02690	-	amino acid permease	238918..240351	+	478	-0.562875	-0.527864	-0.412964	6.05232	3.52614	0.0234116	0.08887	-1.05124	ns	ns	ns	ns	ns	-0.501234
PA14_17060	PA14_17060	rpsB	30S ribosomal protein S2	1463112..1463852	+	247	0.179378	0.277598	0.626307	11.7295	3.52352	0.0234197	0.08887	-1.05124	ns	ns	ns	ns	ns	0.361094
PA14_31510	PA14_31510	-	short-chain dehydrogenase	2740053..2740820	+	256	-0.31593	-0.254055	-0.0197379	6.04368	3.52279	0.0234385	0.08887	-1.05124	ns	ns	ns	ns	ns	-0.196574
PA14_13340	PA14_13340	-	extracellular nuclease	1146258..1148600	+	781	-0.296115	-0.724516	-0.39119	6.65881	3.52507	0.0234392	0.08887	-1.05124	ns	ns	ns	ns	ns	-0.470607
PA14_29000	PA14_29000	-	hypothetical protein	2507551..2508237	-	229	-0.265983	-0.564019	-0.689132	4.67575	3.52438	0.0234567	0.0888791	-1.0512	ns	ns	ns	ns	ns	-0.506378
PA14_06270	PA14_06270	-	hydrolase	553627..554424	+	266	-0.352249	-0.403865	-0.333907	5.92168	3.52283	0.0234965	0.0889029	-1.05108	ns	ns	ns	ns	ns	-0.36334
PA14_08820	PA14_08820	fusA1	elongation factor G	755665..757785	+	707	0.279056	0.260372	1.1368	12.2002	3.52187	0.0235212	0.0889029	-1.05108	ns	*	ns	ns	ns	0.558744
PA14_25400	PA14_25400	-	phosphodiesterase	2220550..2221272	-	241	0.204507	0.169763	0.192785	6.88689	3.5195	0.0235231	0.0889029	-1.05108	ns	ns	ns	ns	ns	0.189018
PA14_51290	PA14_51290	bcp	bacterioferritin comigratory protein	4557433..4557906	+	158	0.199293	0.271759	0.577717	6.60408	3.52179	0.0235233	0.0889029	-1.05108	ns	ns	ns	ns	ns	0.34959
PA14_55770	PA14_55770	-	phosphate transporter	4978489..4979958	+	490	0.149948	0.242264	0.534654	8.09832	3.52097	0.0235445	0.0889258	-1.05097	ns	ns	ns	ns	ns	0.308956
PA14_46110	PA14_46110	-	sodium:solute symport protein	4100014..4101405	+	464	-0.231587	-0.314713	-0.356789	5.59216	3.51676	0.0235986	0.0890731	-1.05025	ns	ns	ns	ns	ns	-0.30103
PA14_19510	PA14_19510	-	ABC transporter permease	1686813..1687637	+	275	-0.624747	-1.04063	-0.537718	5.19646	3.51826	0.0236142	0.0890749	-1.05024	ns	*	ns	ns	ns	-0.734365
PA14_53310	PA14_53310	-	hypothetical protein	4724553..4726598	+	682	-0.28055	-0.368474	-0.239559	5.82089	3.51325	0.0237153	0.0893989	-1.04867	ns	ns	ns	ns	ns	-0.296194
PA14_39630	PA14_39630	-	hypothetical protein	3528562..3529038	-	159	-0.825829	-1.27296	-0.583454	3.74594	3.51341	0.0237398	0.0894038	-1.04864	ns	*	ns	ns	ns	-0.89408
PA14_72640	PA14_72640	-	TonB-dependent receptor	6470308..6471090	+	261	0.219247	0.166977	0.531624	8.06093	3.513	0.0237505	0.0894038	-1.04864	ns	ns	ns	ns	ns	0.305949
PA14_18650	PA14_18650	-	hypothetical protein	1605748..1606074	+	109	0.35359	0.366407	0.639304	8.51622	3.51238	0.0237667	0.0894038	-1.04864	ns	ns	ns	ns	ns	0.4531
PA14_32650	PA14_32650	-	glutathione S-transferase	2835508..2836152	-	215	-0.950659	-0.991404	-0.691456	4.35373	3.51167	0.0237849	0.0894038	-1.04864	ns	ns	ns	ns	ns	-0.87784
PA14_02200	PA14_02200	-	chemotaxis protein methyltransferase	197548..198390	-	281	-0.608579	-1.06383	-0.460927	4.76458	3.51138	0.0237925	0.0894038	-1.04864	ns	*	ns	ns	ns	-0.711113
PA14_51050	PA14_51050	-	aldehyde dehydrogenase	4535213..4536802	-	530	-0.383876	-0.909945	-0.434831	5.65013	3.51046	0.0238165	0.0894117	-1.04861	ns	ns	ns	ns	ns	-0.576217
PA14_40710	PA14_40710	-	hypothetical protein	3635728..3636090	-	121	0.270301	0.360457	0.425741	5.76197	3.51014	0.0238249	0.0894117	-1.04861	ns	ns	ns	ns	ns	0.352166
PA14_71460	PA14_71460	glyA1	serine hydroxymethyltransferase	6366948..6368201	+	418	-0.257884	-0.433412	-0.245766	6.03025	3.50826	0.0238738	0.0895382	-1.04799	ns	ns	ns	ns	ns	-0.312354
PA14_42710	PA14_42710	-	hypothetical protein	3799503..3799694	-	64	0.25847	0.306952	0.172262	4.58337	3.50205	0.0239768	0.0897588	-1.04692	ns	ns	ns	ns	ns	0.245895
PA14_19400	PA14_19400	mnmC	5-methylaminomethyl-2-thiouridine methyltransferase	1676774..1678738	-	655	-0.393987	-0.472176	-0.604841	6.71838	3.50424	0.023979	0.0897588	-1.04692	ns	ns	ns	ns	ns	-0.490334
PA14_12960	PA14_12960	-	taurine ABC transporter permease	1109316..1110134	+	273	-0.594624	-1.02037	-0.55998	5.45265	3.5039	0.0239879	0.0897588	-1.04692	ns	*	ns	ns	ns	-0.72499
PA14_60400	PA14_60400	rpsT	30S ribosomal protein S20	5385127..5385402	+	92	0.639589	0.324262	0.575546	11.1987	3.50336	0.0240021	0.0897588	-1.04692	ns	ns	ns	ns	ns	0.513132
PA14_59380	PA14_59380	-	hypothetical protein	5289000..5289566	+	189	0.116994	0.406946	0.439372	5.62145	3.50247	0.0240178	0.0897588	-1.04692	ns	ns	ns	ns	ns	0.321104
PA14_63680	PA14_63680	-	hypothetical protein	5678016..5678510	+	165	-0.435597	-0.860977	-0.611045	4.30864	3.50253	0.024024	0.0897588	-1.04692	ns	ns	ns	ns	ns	-0.635873
PA14_36080	PA14_36080	-	MFS transporter	3213855..3215177	-	441	-0.578815	-1.12754	-0.43866	4.75636	3.50074	0.0240711	0.089846	-1.0465	ns	*	ns	ns	ns	-0.715006
PA14_50330	PA14_50330	-	hypothetical protein	4473553..4474314	-	254	0.0413002	0.346444	0.251418	6.19295	3.49829	0.0240779	0.089846	-1.0465	ns	ns	ns	ns	ns	0.213054
PA14_41640	PA14_41640	-	ribonuclease activity regulator protein RraA	3716586..3717074	-	163	0.165649	0.471181	0.674056	6.70481	3.49923	0.0241109	0.0899123	-1.04618	ns	ns	ns	ns	ns	0.436962
PA14_68500	PA14_68500	-	iron-containing alcohol dehydrogenase	6110128..6111291	-	388	-0.228716	-0.388531	-0.492948	6.69172	3.49781	0.0241483	0.0899948	-1.04578	ns	ns	ns	ns	ns	-0.370065
PA14_02250	PA14_02250	cheA	two-component sensor	201007..202926	-	640	-0.509511	-0.720755	-0.460723	6.39721	3.49679	0.0241753	0.0900224	-1.04565	ns	ns	ns	ns	ns	-0.563663
PA14_15200	PA14_15200	-	hypothetical protein	1287746..1288786	-	347	-0.281811	-0.749161	-0.537806	5.54459	3.49575	0.0242028	0.0900224	-1.04565	ns	ns	ns	ns	ns	-0.522926
PA14_33130	PA14_33130	-	cation-transporting P-type ATPase	2900290..2902275	+	662	-0.16093	-0.291644	-0.440378	7.02627	3.49524	0.0242163	0.0900224	-1.04565	ns	ns	ns	ns	ns	-0.297651
PA14_61610	PA14_61610	-	hypothetical protein	5497966..5498925	+	320	-0.137002	-0.780725	-0.448876	5.40483	3.49522	0.0242168	0.0900224	-1.04565	ns	ns	ns	ns	ns	-0.455534
PA14_32580	PA14_32580	-	two-component response regulator	2828951..2829631	-	227	-0.463676	-0.637568	-0.431679	4.68617	3.49419	0.0242442	0.0900674	-1.04543	ns	ns	ns	ns	ns	-0.510975
PA14_31100	PA14_31100	-	plasmid partitioning protein	2705011..2705649	-	213	-0.676659	-1.1029	-0.745545	4.06366	3.49178	0.0243083	0.0901935	-1.04482	ns	*	ns	ns	ns	-0.841702
PA14_54860	PA14_54860	-	hypothetical protein	4860837..4861445	-	203	0.222108	0.462477	0.45901	5.90737	3.49135	0.0243196	0.0901935	-1.04482	ns	ns	ns	ns	ns	0.381198
PA14_63570	PA14_63570	fdnI	nitrate-inducible formate dehydrogenase subunit gamma	5667632..5668258	-	209	0.0743012	0.233099	0.199062	5.73779	3.48892	0.0243241	0.0901935	-1.04482	ns	ns	ns	ns	ns	0.168821
PA14_03265	PA14_03265	-	hypothetical protein	293187..293936	+	250	0.179442	0.262392	0.51365	5.45609	3.48943	0.0243509	0.0902362	-1.04462	ns	ns	ns	ns	ns	0.318495
PA14_52120	PA14_52120	-	hypothetical protein	4621825..4622016	+	64	0.254945	0.393547	0.613643	4.84858	3.48953	0.0243683	0.0902438	-1.04458	ns	ns	ns	ns	ns	0.420712
PA14_13660	PA14_13660	tpbA	protein tyrosine phosphatase TpbA	1174167..1174823	-	219	-0.297832	-1.0118	-0.527423	5.0335	3.48741	0.0244247	0.0903417	-1.04411	ns	*	ns	ns	ns	-0.612352
PA14_46100	PA14_46100	-	transporter	4098409..4099920	+	504	-0.441379	-0.923878	-0.522326	5.44664	3.48701	0.0244354	0.0903417	-1.04411	ns	ns	ns	ns	ns	-0.629194
PA14_39190	PA14_39190	bacA	UDP pyrophosphate phosphatase	3490204..3491037	-	278	0.228348	0.298059	0.434296	6.58505	3.48649	0.0244495	0.0903417	-1.04411	ns	ns	ns	ns	ns	0.320234
PA14_70750	PA14_70750	phoB	two-component response regulator PhoB	6299698..6300387	+	230	-0.0419805	-0.279099	-0.0548839	6.06382	3.48354	0.024468	0.0903417	-1.04411	ns	ns	ns	ns	ns	-0.125321
PA14_26070	PA14_26070	-	hypothetical protein	2277496..2278077	-	194	-0.611644	-0.927726	-0.551385	4.15254	3.48532	0.0244807	0.0903417	-1.04411	ns	ns	ns	ns	ns	-0.696918
PA14_48350	PA14_48350	-	hypothetical protein	4301961..4302869	-	303	-0.604539	-1.08824	-0.719681	4.81094	3.48465	0.0244986	0.0903417	-1.04411	ns	*	ns	ns	ns	-0.804154
PA14_13810	PA14_13810	narJ	respiratory nitrate reductase delta chain	1188951..1189691	+	247	-0.869339	-1.13736	-0.580186	4.5503	3.48452	0.024502	0.0903417	-1.04411	ns	*	ns	ns	ns	-0.862294
PA14_01710	PA14_01710	ahpC	alkyl hydroperoxide reductase	156164..156727	+	188	0.226463	0.184256	0.696978	9.1945	3.48337	0.024533	0.0903992	-1.04384	ns	ns	ns	ns	ns	0.369232
PA14_24410	PA14_24410	-	hypothetical protein	2126240..2126734	-	165	-0.295206	-0.801915	-0.652667	4.83377	3.48276	0.0245493	0.0904028	-1.04382	ns	ns	ns	ns	ns	-0.583262
PA14_37040	PA14_37040	cupA2	chaperone CupA2	3299517..3300263	-	249	-0.56777	-1.01479	-0.494488	3.84228	3.48135	0.0245873	0.0904862	-1.04342	ns	*	ns	ns	ns	-0.69235
PA14_25500	PA14_25500	-	hypothetical protein	2229211..2229651	+	147	0.138802	0.425502	0.557722	6.5901	3.48067	0.0246055	0.0904968	-1.04337	ns	ns	ns	ns	ns	0.374009
PA14_26280	PA14_26280	-	chemotaxis transducer	2293121..2294758	+	546	-0.173418	-0.431835	-0.444593	6.62287	3.48008	0.0246215	0.0904988	-1.04336	ns	ns	ns	ns	ns	-0.349949
PA14_11350	PA14_11350	-	hypothetical protein	986659..987321	-	221	-0.180817	-0.24848	-0.418568	6.19041	3.4794	0.02464	0.0905105	-1.0433	ns	ns	ns	ns	ns	-0.282622
PA14_32280	PA14_32280	-	hypothetical protein	2805025..2805642	+	206	-0.0643503	-0.298929	-0.281274	4.90779	3.47616	0.0246666	0.0905519	-1.0431	ns	ns	ns	ns	ns	-0.214851
PA14_21550	PA14_21550	-	RNA polymerase ECF-subfamily sigma-70 factor	1868892..1869503	+	204	0.081644	0.322608	0.365218	6.68472	3.47744	0.0246928	0.0905914	-1.04291	ns	ns	ns	ns	ns	0.25649
PA14_15990	PA14_15990	trmD	tRNA (guanine-N(1)-)-methyltransferase	1361846..1362604	+	253	0.19989	0.3646	0.732845	10.6382	3.47665	0.0247143	0.0906139	-1.04281	ns	ns	ns	ns	ns	0.432445
PA14_25150	PA14_25150	-	hypothetical protein	2200343..2200828	-	162	0.113515	0.473849	0.529067	7.99996	3.47564	0.0247416	0.0906548	-1.04261	ns	ns	ns	ns	ns	0.372144
PA14_41150	PA14_41150	nppC	peptidyl nucleoside antibiotic ABC transporter permease NppC	3670001..3671020	+	340	0.12427	0.223883	0.354662	5.54032	3.47286	0.0247562	0.0906548	-1.04261	ns	ns	ns	ns	ns	0.234272
PA14_33190	PA14_33190	-	hypothetical protein	2904651..2906825	+	725	-0.495213	-0.735141	-0.556947	5.83072	3.47309	0.0248107	0.0907981	-1.04192	ns	ns	ns	ns	ns	-0.595767
PA14_10280	PA14_10280	-	short-chain dehydrogenase	885345..886145	-	267	-0.77877	-0.993562	-0.734014	5.55616	3.47205	0.0248391	0.0908453	-1.0417	ns	ns	ns	ns	ns	-0.835449
PA14_10070	PA14_10070	-	zinc-dependent oxidoreductase	864945..865931	-	329	-0.875688	-0.873399	-0.582143	5.48055	3.47129	0.0248597	0.0908645	-1.04161	ns	ns	ns	ns	ns	-0.777077
PA14_00800	PA14_00800	-	hypothetical protein	78396..78671	+	92	0.176887	0.319413	0.167615	5.29926	3.46739	0.0249051	0.0909739	-1.04108	ns	ns	ns	ns	ns	0.221305
PA14_27950	PA14_27950	-	hypothetical protein	2419182..2419664	+	161	0.0834111	0.376938	0.546213	6.36923	3.46764	0.0249594	0.0911154	-1.04041	ns	ns	ns	ns	ns	0.335521
PA14_39820	PA14_39820	-	tonB-dependent receptor protein	3548064..3550478	+	805	-0.644154	-0.827545	-0.524502	6.09337	3.46707	0.0249748	0.0911154	-1.04041	ns	ns	ns	ns	ns	-0.665401
PA14_46300	PA14_46300	-	hypothetical protein	4118644..4119309	+	222	-0.489584	-0.648502	-0.260376	5.05788	3.46614	0.0250004	0.0911526	-1.04023	ns	ns	ns	ns	ns	-0.466154
PA14_12730	PA14_12730	-	hypothetical protein	1091014..1091595	-	194	-0.402334	-0.734296	-0.626922	4.95255	3.46348	0.0250731	0.0913111	-1.03948	ns	ns	ns	ns	ns	-0.587851
PA14_72880	PA14_72880	-	short-chain dehydrogenase	6490547..6491329	+	261	-0.0651349	-0.210732	-0.293584	6.73303	3.4612	0.0250749	0.0913111	-1.03948	ns	ns	ns	ns	ns	-0.189817
PA14_50320	PA14_50320	-	hypothetical protein	4472946..4473548	-	201	-0.0682344	0.380273	0.510145	5.56456	3.45722	0.0252458	0.0918534	-1.0369	ns	ns	ns	ns	ns	0.274061
PA14_02360	PA14_02360	-	ABC transporter substrate-binding protein	211201..212262	+	354	-0.592505	-0.579137	-0.367427	5.96487	3.45674	0.0252592	0.0918534	-1.0369	ns	ns	ns	ns	ns	-0.513023
PA14_47940	PA14_47940	-	ABC transporter permease	4268057..4268722	+	222	-0.574082	-1.17126	-0.618821	4.51054	3.45633	0.0252706	0.0918534	-1.0369	ns	*	ns	ns	ns	-0.788054
PA14_07430	PA14_07430	-	hypothetical protein	634969..637740	-	924	-0.237729	-0.226007	-0.116027	7.10834	3.45249	0.0253155	0.0919144	-1.03662	ns	ns	ns	ns	ns	-0.193254
PA14_45310	PA14_45310	ccmF	cytochrome C-type biogenesis protein CcmF	4037754..4039727	-	658	0.0743444	0.1559	0.214705	7.89334	3.45238	0.0253186	0.0919144	-1.03662	ns	ns	ns	ns	ns	0.148316
PA14_19500	PA14_19500	-	hypothetical protein	1685805..1686809	+	335	-0.615594	-0.977984	-0.577902	4.99056	3.45384	0.0253395	0.0919336	-1.03653	ns	ns	ns	ns	ns	-0.723826
PA14_28220	PA14_28220	-	hypothetical protein	2442240..2442761	+	174	-0.0306549	0.286154	0.248336	4.82731	3.45086	0.0253608	0.0919543	-1.03643	ns	ns	ns	ns	ns	0.167945
PA14_34050	PA14_34050	hsiC3	HsiC3	3027657..3029141	-	495	-0.382445	-0.644725	-0.476806	5.29462	3.45027	0.0254388	0.0921064	-1.03571	ns	ns	ns	ns	ns	-0.501326
PA14_43690	PA14_43690	fabB	3-oxoacyl-ACP synthase	3890617..3891834	+	406	0.151759	0.230784	0.619751	9.72866	3.44945	0.0254448	0.0921064	-1.03571	ns	ns	ns	ns	ns	0.334098
PA14_32570	PA14_32570	-	two-component sensor	2827632..2828954	-	441	-0.34324	-0.556751	-0.492677	6.02899	3.44988	0.0254498	0.0921064	-1.03571	ns	ns	ns	ns	ns	-0.464222
PA14_69880	PA14_69880	-	LysR family transcriptional regulator	6231622..6232539	-	306	-0.4753	-0.475863	-0.276003	5.74078	3.4483	0.0254939	0.0921064	-1.03571	ns	ns	ns	ns	ns	-0.409055
PA14_11590	PA14_11590	-	hypothetical protein	1002496..1003503	-	336	-0.242018	-0.414063	-0.350053	5.68326	3.44699	0.0255258	0.0921064	-1.03571	ns	ns	ns	ns	ns	-0.335378
PA14_13690	PA14_13690	-	methyltransferase	1176243..1176992	-	250	-0.419804	-0.836107	-0.508318	4.98105	3.4468	0.0255357	0.0921064	-1.03571	ns	ns	ns	ns	ns	-0.588076
PA14_51120	PA14_51120	-	acyl-CoA dehydrogenase	4542931..4544043	-	371	-0.642096	-1.0022	-0.561611	5.24645	3.44665	0.0255399	0.0921064	-1.03571	ns	*	ns	ns	ns	-0.735304
PA14_18480	PA14_18480	algX	alginate biosynthesis protein AlgX	1585123..1586547	-	475	-0.620691	-0.990014	-0.515718	4.51334	3.44623	0.0255517	0.0921064	-1.03571	ns	ns	ns	ns	ns	-0.708808
PA14_09410	PA14_09410	phzG1	pyrodoxamine 5'-phosphate oxidase	806856..807503	-	216	-0.612032	-0.973526	-0.614124	4.91986	3.44613	0.0255545	0.0921064	-1.03571	ns	ns	ns	ns	ns	-0.733228
PA14_46170	PA14_46170	-	LysR family transcriptional regulator	4105600..4106472	-	291	-0.195208	-0.347409	-0.265354	5.78191	3.4433	0.0255721	0.0921064	-1.03571	ns	ns	ns	ns	ns	-0.269323
PA14_30940	PA14_30940	-	conjugal transfer protein	2686957..2688027	-	357	-0.704663	-1.19539	-0.602044	5.06001	3.44541	0.0255747	0.0921064	-1.03571	ns	*	ns	ns	ns	-0.834033
PA14_73100	PA14_73100	-	hypothetical protein	6509076..6509474	-	133	-0.487058	-1.01298	-0.53323	4.60972	3.44296	0.0256435	0.0921939	-1.0353	ns	*	ns	ns	ns	-0.677755
PA14_41420	PA14_41420	-	hypothetical protein	3693088..3694419	+	444	0.108676	0.295126	0.403257	7.13227	3.44291	0.025645	0.0921939	-1.0353	ns	ns	ns	ns	ns	0.26902
PA14_03000	PA14_03000	-	hypothetical protein	263577..265481	+	635	-0.573728	-1.03267	-0.598728	6.70371	3.44255	0.0256552	0.0921939	-1.0353	ns	*	ns	ns	ns	-0.735041
PA14_41570	PA14_41570	oprF	major porin and structural outer membrane porin OprF precursor	3712447..3713499	-	351	0.333303	0.253496	0.803031	13.2008	3.44092	0.0256717	0.0921939	-1.0353	ns	ns	ns	ns	ns	0.463277
PA14_61540	PA14_61540	-	hypothetical protein	5489509..5491881	+	791	-0.294735	-0.858108	-0.588857	6.46155	3.44175	0.0256775	0.0921939	-1.0353	ns	ns	ns	ns	ns	-0.580567
PA14_36710	PA14_36710	glgB	glycogen branching protein	3269786..3271984	-	733	-0.750148	-0.853001	-0.508415	5.57703	3.44121	0.0256929	0.0921939	-1.0353	ns	ns	ns	ns	ns	-0.703854
PA14_16750	PA14_16750	-	hypothetical protein	1434062..1434757	+	232	-0.304728	-0.517561	-0.563426	5.1206	3.44033	0.0257177	0.0922267	-1.03514	ns	ns	ns	ns	ns	-0.461905
PA14_72750	PA14_72750	-	hypothetical protein	6479530..6480408	+	293	-0.0750031	-0.194169	-0.247349	6.59804	3.4364	0.0257667	0.0922483	-1.03504	ns	ns	ns	ns	ns	-0.172174
PA14_62910	PA14_62910	carB	carbamoyl phosphate synthase large subunit	5611793..5615014	-	1074	0.145973	0.334448	0.602155	10.2562	3.43667	0.025794	0.0922483	-1.03504	ns	ns	ns	ns	ns	0.360859
PA14_20050	PA14_20050	-	outer membrane protein	1728648..1730003	+	452	-0.748044	-0.94627	-0.561423	5.81991	3.43719	0.0258063	0.0922483	-1.03504	ns	ns	ns	ns	ns	-0.751912
PA14_12350	PA14_12350	-	(dimethylallyl)adenosine tRNA methylthiotransferase	1063737..1065077	-	447	0.202252	0.165403	0.502907	7.69776	3.437	0.0258118	0.0922483	-1.03504	ns	ns	ns	ns	ns	0.290188
PA14_30850	PA14_30850	-	TrbI-like protein	2678435..2679706	-	424	-0.0702711	0.229024	-0.193258	6.69573	3.43473	0.025814	0.0922483	-1.03504	ns	ns	ns	ns	ns	-0.0115017
PA14_11830	PA14_11830	-	transcriptional regulator	1024317..1026248	+	644	-0.182422	-0.227718	-0.399565	6.91795	3.43624	0.0258333	0.0922483	-1.03504	ns	ns	ns	ns	ns	-0.269902
PA14_56770	PA14_56770	-	transporter	5056300..5056902	+	201	-0.517458	-0.809549	-0.707028	4.40247	3.43553	0.0258533	0.0922483	-1.03504	ns	ns	ns	ns	ns	-0.678011
PA14_03110	PA14_03110	-	hypothetical protein	273633..273920	-	96	-0.282093	-0.609763	0.0285169	3.63159	3.43332	0.0258609	0.0922483	-1.03504	ns	ns	ns	ns	ns	-0.28778
PA14_20190	PA14_20190	nosD	copper ABC transporter periplasmic substrate-binding protein	1739071..1740357	-	429	-0.522843	-0.715086	-0.684691	5.23157	3.43513	0.0258646	0.0922483	-1.03504	ns	ns	ns	ns	ns	-0.640873
PA14_73050	PA14_73050	-	GTP cyclohydrolase	6504907..6505803	+	299	-0.480951	-0.722065	-0.559099	5.45531	3.43322	0.025919	0.0922976	-1.03481	ns	ns	ns	ns	ns	-0.587372
PA14_21700	PA14_21700	-	two-component sensor	1883722..1887201	-	1160	0.160563	0.229854	-0.0805364	8.0945	3.42996	0.0259495	0.0922976	-1.03481	ns	ns	ns	ns	ns	0.103294
PA14_03620	PA14_03620	-	hypothetical protein	326536..327288	-	251	-0.337542	-0.787441	-0.79466	5.64939	3.43181	0.0259592	0.0922976	-1.03481	ns	ns	ns	ns	ns	-0.639881
PA14_66980	PA14_66980	tatC	sec-independent protein translocase TatC	5978620..5979423	+	268	0.292414	0.196756	0.35573	6.55164	3.43114	0.0259781	0.0922976	-1.03481	ns	ns	ns	ns	ns	0.281633
PA14_21970	PA14_21970	-	transcriptional regulator	1910972..1911688	+	239	-0.0594459	-0.386106	-0.228461	5.07671	3.4281	0.0260025	0.0922976	-1.03481	ns	ns	ns	ns	ns	-0.224671
PA14_71170	PA14_71170	-	AraC family transcriptional regulator	6339923..6340933	+	337	-0.527496	-0.752586	-0.365256	5.761	3.43004	0.0260096	0.0922976	-1.03481	ns	ns	ns	ns	ns	-0.548446
PA14_25440	PA14_25440	-	lipoprotein releasing system, ATP-binding protein	2223532..2224215	+	228	0.159196	0.300519	0.298075	7.16066	3.42953	0.0260192	0.0922976	-1.03481	ns	ns	ns	ns	ns	0.252597
PA14_34010	PA14_34010	hsiG3	HsiG3	3024871..3026664	-	598	-0.899664	-1.05613	-0.713773	5.5523	3.42958	0.0260226	0.0922976	-1.03481	ns	*	ns	ns	ns	-0.889855
PA14_36590	PA14_36590	-	4-alpha-glucanotransferase	3256792..3258846	+	685	-0.738215	-1.24164	-0.944386	5.97859	3.42937	0.0260287	0.0922976	-1.03481	ns	*	ns	ns	ns	-0.974748
PA14_35620	PA14_35620	pslK	hypothetical protein	3164893..3166302	-	470	-0.830746	-1.05615	-0.546758	5.0966	3.42914	0.0260351	0.0922976	-1.03481	ns	*	ns	ns	ns	-0.81122
PA14_48440	PA14_48440	-	NAD(P)H dehydrogenase	4306157..4306762	+	202	-0.439254	-0.878176	-0.382081	4.8831	3.42764	0.0260781	0.092324	-1.03469	ns	ns	ns	ns	ns	-0.566504
PA14_13150	PA14_13150	-	transcriptional regulator	1129901..1132621	+	907	-0.352146	-0.673921	-0.426235	7.20567	3.42727	0.0260887	0.092324	-1.03469	ns	ns	ns	ns	ns	-0.484101
PA14_30210	PA14_30210	clpS	ATP-dependent Clp protease adaptor protein ClpS	2616936..2617304	+	123	0.355303	0.342872	0.477941	8.43547	3.42661	0.0261076	0.092324	-1.03469	ns	ns	ns	ns	ns	0.392039
PA14_52420	PA14_52420	rimO	ribosomal protein S12 methylthiotransferase	4651789..4653111	+	441	0.275253	0.189617	0.517255	6.89838	3.42588	0.0261284	0.092324	-1.03469	ns	ns	ns	ns	ns	0.327375
PA14_28350	PA14_28350	-	hypothetical protein	2449679..2450374	-	232	0.0983635	0.368782	0.242342	5.84947	3.4231	0.0261459	0.092324	-1.03469	ns	ns	ns	ns	ns	0.236496
PA14_20640	PA14_20640	-	hypothetical protein	1776770..1777648	-	293	-0.183596	-0.814408	-0.523942	5.6469	3.42522	0.0261473	0.092324	-1.03469	ns	ns	ns	ns	ns	-0.507315
PA14_55520	PA14_55520	hxcU	HxcU	4941752..4942201	+	150	-0.790568	-1.05999	-0.662249	4.39995	3.42505	0.0261522	0.092324	-1.03469	ns	*	ns	ns	ns	-0.837602
PA14_61530	PA14_61530	-	pili assembly chaperone	5488704..5489492	+	263	-0.354228	-0.672564	-0.588591	5.46342	3.42279	0.0262173	0.0924513	-1.03409	ns	ns	ns	ns	ns	-0.538461
PA14_55260	PA14_55260	-	hypothetical protein	4907697..4908122	-	142	-0.392786	-1.05284	-0.498094	3.85106	3.42262	0.0262222	0.0924513	-1.03409	ns	*	ns	ns	ns	-0.647906
PA14_00660	PA14_00660	-	RNA 2'-phosphotransferase-like protein	67187..67735	-	183	-0.262216	-0.550853	-0.425045	5.68025	3.42216	0.0262353	0.0924513	-1.03409	ns	ns	ns	ns	ns	-0.412705
PA14_71900	PA14_71900	-	hypothetical protein	6408629..6408832	+	68	0.140348	0.425826	0.363899	7.34289	3.42103	0.0262679	0.0925106	-1.03381	ns	ns	ns	ns	ns	0.310024
PA14_27880	PA14_27880	-	hypothetical protein	2414011..2414592	-	194	-0.405359	-0.703088	-0.382413	3.87519	3.4199	0.0263004	0.0925699	-1.03353	ns	ns	ns	ns	ns	-0.496953
PA14_36490	PA14_36490	-	hypothetical protein	3247868..3248218	-	117	-0.558495	-1.23816	-0.477906	3.12648	3.41893	0.0263285	0.0926134	-1.03333	ns	*	ns	ns	ns	-0.758188
PA14_30230	PA14_30230	clpA	ATP-dependent Clp protease, ATP-binding subunit ClpA	2617332..2619608	+	759	0.180367	0.338943	0.535628	9.44506	3.41617	0.0263912	0.0927738	-1.03257	ns	ns	ns	ns	ns	0.351646
PA14_13520	PA14_13520	-	outer membrane protein	1162672..1164162	+	497	-0.127405	-0.504705	-0.494004	6.76766	3.41617	0.0264084	0.0927738	-1.03257	ns	ns	ns	ns	ns	-0.375371
PA14_49690	PA14_49690	-	oxidoreductase	4420734..4421720	+	329	-0.377635	-0.882488	-0.631568	5.15156	3.41572	0.0264213	0.0927738	-1.03257	ns	ns	ns	ns	ns	-0.630563
PA14_07150	PA14_07150	-	hypothetical protein	619177..619974	-	266	-0.148941	-0.16506	-0.152031	7.1587	3.41271	0.0264459	0.0927803	-1.03254	ns	ns	ns	ns	ns	-0.155344
PA14_40430	PA14_40430	-	hypothetical protein	3612564..3613391	-	276	-0.0996473	-0.414047	-0.194491	5.16908	3.41188	0.0264701	0.0927803	-1.03254	ns	ns	ns	ns	ns	-0.236062
PA14_71470	PA14_71470	soxB	sarcosine oxidase beta subunit	6368287..6369537	+	417	-0.735781	-0.843962	-0.500931	5.51669	3.41403	0.0264704	0.0927803	-1.03254	ns	ns	ns	ns	ns	-0.693558
PA14_43080	PA14_43080	vgrG14	VgrG14	3832600..3834642	+	681	-0.579273	-0.88361	-0.535456	5.60178	3.41286	0.0265044	0.0928441	-1.03225	ns	ns	ns	ns	ns	-0.666113
PA14_11940	PA14_11940	-	hypothetical protein	1033055..1033648	+	198	0.0937219	0.344831	0.20726	7.57549	3.41047	0.0265223	0.0928517	-1.03221	ns	ns	ns	ns	ns	0.215271
PA14_33810	PA14_33810	pvdA	L-ornithine N5-oxygenase	3003534..3004865	+	444	0.201951	0.85456	0.56349	6.95584	3.41083	0.0265635	0.0929305	-1.03184	ns	ns	ns	ns	ns	0.54
PA14_30990	PA14_30990	-	hypothetical protein	2692483..2693151	-	223	0.11367	0.284639	0.36168	6.40004	3.40995	0.0265812	0.0929305	-1.03184	ns	ns	ns	ns	ns	0.25333
PA14_60330	PA14_60330	ispH	4-hydroxy-3-methylbut-2-enyl diphosphate reductase	5377450..5378394	-	315	0.13312	0.243667	0.540521	8.32047	3.40985	0.0265921	0.0929305	-1.03184	ns	ns	ns	ns	ns	0.305769
PA14_60770	PA14_60770	-	outer membrane protein	5415522..5417003	-	494	-0.212529	-0.431732	-0.315868	6.33677	3.40847	0.0266325	0.0930165	-1.03144	ns	ns	ns	ns	ns	-0.320043
PA14_14560	PA14_14560	-	hypothetical protein	1244524..1244649	-	42	0.548697	0.654894	0.825701	7.0354	3.40737	0.0266648	0.0930439	-1.03131	ns	ns	ns	ns	ns	0.676431
PA14_59860	PA14_59860	-	type III effector Hop protein	5332241..5332600	+	120	-0.739825	-0.857288	-0.147712	2.82745	3.40709	0.0266728	0.0930439	-1.03131	ns	ns	ns	ns	ns	-0.581608
PA14_26400	PA14_26400	-	ABC transporter ATP-binding protein	2300528..2301301	-	258	-0.34409	-0.391613	-0.418601	5.55503	3.40604	0.0267036	0.0930439	-1.03131	ns	ns	ns	ns	ns	-0.384768
PA14_56930	PA14_56930	-	hypothetical protein	5073660..5074343	-	228	0.159643	0.514354	0.409568	7.81286	3.40594	0.0267067	0.0930439	-1.03131	ns	ns	ns	ns	ns	0.361188
PA14_27430	PA14_27430	-	multidrug efflux MFS transporter	2380246..2381838	-	531	-0.775442	-0.907974	-0.324783	5.14535	3.40551	0.0267193	0.0930439	-1.03131	ns	ns	ns	ns	ns	-0.6694
PA14_36090	PA14_36090	-	porin	3215363..3216613	-	417	-0.801852	-0.766293	-0.478555	4.26739	3.40397	0.0267646	0.0930819	-1.03113	ns	ns	ns	ns	ns	-0.682234
PA14_39830	PA14_39830	-	hypothetical protein	3550519..3551670	+	384	-0.630496	-0.792072	-0.451022	4.5458	3.40372	0.0267717	0.0930819	-1.03113	ns	ns	ns	ns	ns	-0.62453
PA14_02770	PA14_02770	-	CoA transferase subunit B	246480..247262	+	261	-0.610647	-0.595735	-0.515792	5.55377	3.40352	0.0267776	0.0930819	-1.03113	ns	ns	ns	ns	ns	-0.574058
PA14_23460	PA14_23460	orfN	group 4 glycosyl transferase	2040149..2041165	+	339	0.434494	0.190083	0.789263	7.95631	3.4022	0.0268164	0.0931617	-1.03076	ns	ns	ns	ns	ns	0.47128
PA14_12670	PA14_12670	-	hypothetical protein	1086477..1087616	-	380	-0.0969977	-0.14334	-0.165185	7.23394	3.39825	0.0268699	0.0932926	-1.03015	ns	ns	ns	ns	ns	-0.135174
PA14_39000	PA14_39000	-	hypothetical protein	3475025..3476224	-	400	-0.240584	-0.900795	-0.245615	3.28056	3.39961	0.026893	0.0933179	-1.03004	ns	ns	ns	ns	ns	-0.462331
PA14_18410	PA14_18410	algF	alginate o-acetyltransferase AlgF	1580299..1580949	-	217	-0.488015	-1.02094	-0.436382	4.35967	3.39717	0.0269649	0.0933501	-1.02989	ns	*	ns	ns	ns	-0.648447
PA14_06230	PA14_06230	-	permease	548941..550668	-	576	-0.275784	-0.260184	-0.230422	6.89801	3.39655	0.0269751	0.0933501	-1.02989	ns	ns	ns	ns	ns	-0.255463
PA14_08810	PA14_08810	rpsG	30S ribosomal protein S7	755164..755634	+	157	0.235952	0.258073	0.927228	10.0855	3.39653	0.0269841	0.0933501	-1.02989	ns	ns	ns	ns	ns	0.473751
PA14_64650	PA14_64650	ureE	urease accessory protein UreE	5758621..5759124	+	168	-0.014363	-0.589338	-0.582774	5.25721	3.39561	0.0270113	0.0933501	-1.02989	ns	ns	ns	ns	ns	-0.395492
PA14_36860	PA14_36860	-	hypothetical protein	3285614..3285802	+	63	-0.735177	-1.13001	-0.421299	2.44697	3.39513	0.0270255	0.0933501	-1.02989	ns	*	ns	ns	ns	-0.76216
PA14_22780	PA14_22780	yciI	YciI-like protein	1979921..1980220	-	100	0.118915	0.25112	0.373178	6.47838	3.39343	0.0270679	0.0933501	-1.02989	ns	ns	ns	ns	ns	0.247738
PA14_47000	PA14_47000	-	oxidoreductase	4187705..4188817	+	371	-0.316754	-0.804948	-0.40606	5.53102	3.39367	0.027069	0.0933501	-1.02989	ns	ns	ns	ns	ns	-0.509254
PA14_54320	PA14_54320	era	GTP-binding protein Era	4817629..4818546	-	306	0.133316	0.214329	0.563154	7.84017	3.3936	0.0270709	0.0933501	-1.02989	ns	ns	ns	ns	ns	0.3036
PA14_60380	PA14_60380	ribF	bifunctional riboflavin kinase/FMN adenylyltransferase	5382270..5383208	-	313	0.0784537	0.361203	0.339425	7.53083	3.3936	0.0270711	0.0933501	-1.02989	ns	ns	ns	ns	ns	0.259694
PA14_47900	PA14_47900	-	MFS transporter	4262897..4264339	+	481	-0.642792	-0.982059	-0.747231	5.59703	3.39346	0.0270751	0.0933501	-1.02989	ns	ns	ns	ns	ns	-0.790694
PA14_47260	PA14_47260	-	MFS transporter	4209901..4211259	-	453	-0.518237	-0.874526	-0.617074	5.2514	3.39292	0.0270914	0.0933501	-1.02989	ns	ns	ns	ns	ns	-0.669946
PA14_40040	PA14_40040	-	hypothetical protein	3567590..3570019	+	810	-0.657081	-0.676844	-0.402542	6.18355	3.39288	0.0270924	0.0933501	-1.02989	ns	ns	ns	ns	ns	-0.578823
PA14_29210	PA14_29210	-	MFS transporter	2525215..2526804	-	530	-0.636122	-1.1404	-0.62924	5.61828	3.39157	0.0271314	0.0933771	-1.02976	ns	*	ns	ns	ns	-0.801922
PA14_01990	PA14_01990	-	hypothetical protein	182682..182867	+	62	0.0921598	0.171714	0.483698	3.68494	3.38942	0.027132	0.0933771	-1.02976	ns	ns	ns	ns	ns	0.249191
PA14_05300	PA14_05300	-	TonB domain-containing protein	462129..463088	-	320	-0.181125	-0.237414	0.0167573	6.69153	3.38861	0.0271561	0.0933903	-1.0297	ns	ns	ns	ns	ns	-0.133927
PA14_40740	PA14_40740	-	hypothetical protein	3637233..3637460	+	76	0.12123	0.423574	0.380313	5.31614	3.3888	0.0271709	0.0933903	-1.0297	ns	ns	ns	ns	ns	0.308372
PA14_58050	PA14_58050	pmbA	PmbA protein	5164043..5165392	-	450	0.0799645	0.321025	0.0840476	7.65423	3.38745	0.0271908	0.0933903	-1.0297	ns	ns	ns	ns	ns	0.161679
PA14_48300	PA14_48300	-	MFS transporter	4296655..4298166	+	504	-0.437362	-0.809494	-0.431606	5.48888	3.38924	0.0272011	0.0933903	-1.0297	ns	ns	ns	ns	ns	-0.559487
PA14_02520	PA14_02520	-	hypothetical protein	226263..226475	-	71	0.0866641	-0.571529	-0.323334	3.85318	3.38634	0.0272301	0.0933903	-1.0297	ns	ns	ns	ns	ns	-0.269399
PA14_37650	PA14_37650	-	hypothetical protein	3351063..3352967	+	635	-0.503085	-0.579378	-0.394957	5.45939	3.38818	0.0272326	0.0933903	-1.0297	ns	ns	ns	ns	ns	-0.492473
PA14_65810	PA14_65810	-	hypothetical protein	5860692..5862782	-	697	-0.501425	-0.935502	-0.702773	6.52888	3.38771	0.0272468	0.0933903	-1.0297	ns	ns	ns	ns	ns	-0.713233
PA14_39270	PA14_39270	-	hypothetical protein	3496426..3497691	+	422	-0.419832	-0.17697	-0.339304	4.91816	3.38351	0.0273089	0.0934917	-1.02923	ns	ns	ns	ns	ns	-0.312035
PA14_55430	PA14_55430	hxcS	HxcS	4932324..4933538	-	405	-0.52102	-1.1022	-0.780173	5.76457	3.38529	0.0273192	0.0934917	-1.02923	ns	*	ns	ns	ns	-0.801132
PA14_40320	PA14_40320	xqhA	secretion protein XqhA	3601871..3604201	-	777	-0.530108	-0.802468	-0.476467	5.96639	3.38514	0.027324	0.0934917	-1.02923	ns	ns	ns	ns	ns	-0.603014
PA14_35990	PA14_35990	-	FadE36, aminoglycoside phosphotransferase	3202508..3203704	-	399	-0.439498	-0.919916	-0.586311	4.0956	3.3844	0.027346	0.0935129	-1.02913	ns	ns	ns	ns	ns	-0.648575
PA14_28650	PA14_28650	thrS	threonyl-tRNA synthetase	2467219..2469141	+	641	0.229518	0.176084	0.53417	10.5857	3.38163	0.0273656	0.0935227	-1.02908	ns	ns	ns	ns	ns	0.313257
PA14_43890	PA14_43890	-	hypothetical protein	3907799..3908272	-	158	0.128892	0.221981	0.203044	5.3915	3.38106	0.0273827	0.0935227	-1.02908	ns	ns	ns	ns	ns	0.184639
PA14_45290	PA14_45290	ccmH	cytochrome C-type biogenesis protein CcmH	4036744..4037211	-	156	0.0970898	0.118778	0.397371	5.99329	3.3806	0.0273965	0.0935227	-1.02908	ns	ns	ns	ns	ns	0.204413
PA14_24170	PA14_24170	fadH1	2,4-dienoyl-CoA reductase	2095487..2097526	+	680	-0.264732	-0.442733	-0.322936	6.37743	3.38005	0.0274771	0.0937434	-1.02806	ns	ns	ns	ns	ns	-0.343467
PA14_66720	PA14_66720	priA	primosome assembly protein PriA	5958880..5961099	+	740	-0.174388	-0.469222	-0.337956	7.48236	3.37791	0.0275417	0.0939035	-1.02732	ns	ns	ns	ns	ns	-0.327189
PA14_20420	PA14_20420	phnL	phosphonate ABC transporter ATPase	1755728..1756444	+	239	-0.43414	-0.92292	-0.522665	4.67467	3.37745	0.0275559	0.0939035	-1.02732	ns	ns	ns	ns	ns	-0.626575
PA14_46240	PA14_46240	-	hypothetical protein	4111189..4113612	+	808	-0.485131	-0.774913	-0.444569	6.18106	3.37671	0.0275783	0.0939256	-1.02722	ns	ns	ns	ns	ns	-0.568204
PA14_73170	PA14_73170	glmS	glucosamine--fructose-6-phosphate aminotransferase	6516367..6518202	-	612	-0.223036	-0.123465	0.00911936	7.608	3.3731	0.0276237	0.0939889	-1.02692	ns	ns	ns	ns	ns	-0.112461
PA14_13580	PA14_13580	-	ABC transporter ATP-binding protein	1167617..1168780	-	388	-0.455599	-0.584727	-0.372864	5.44248	3.37465	0.0276406	0.0939889	-1.02692	ns	ns	ns	ns	ns	-0.471063
PA14_14850	PA14_14850	pilF	type 4 fimbrial biogenesis protein PilF	1261203..1261961	+	253	0.169769	0.237578	0.618063	7.7195	3.37447	0.0276463	0.0939889	-1.02692	ns	ns	ns	ns	ns	0.341804
PA14_69260	PA14_69260	-	isoprenoid biosynthesis protein with amidotransferase-like domain	6178839..6179507	+	223	0.216357	0.250723	0.295684	6.69365	3.37341	0.0276607	0.0939889	-1.02692	ns	ns	ns	ns	ns	0.254255
PA14_40250	PA14_40250	-	outer membrane protein	3587293..3588570	-	426	-0.256095	-0.266418	-0.298972	5.38554	3.37084	0.0276925	0.0940427	-1.02667	ns	ns	ns	ns	ns	-0.273828
PA14_36390	PA14_36390	-	hypothetical protein	3241906..3242856	+	317	-0.988928	-1.18274	-0.363479	4.65772	3.37205	0.0277197	0.0940776	-1.02651	ns	*	ns	ns	ns	-0.845048
PA14_38580	PA14_38580	-	hypothetical protein	3441918..3443309	+	464	-0.368394	-0.454655	-0.255008	5.46146	3.37153	0.0277347	0.0940776	-1.02651	ns	ns	ns	ns	ns	-0.359352
PA14_48210	PA14_48210	-	hydrolase	4292802..4293686	+	295	-0.707407	-0.901722	-0.52408	5.16803	3.37006	0.0277807	0.0941793	-1.02604	ns	ns	ns	ns	ns	-0.71107
PA14_41670	PA14_41670	ppsA	phosphoenolpyruvate synthase	3718261..3720636	-	792	0.167463	0.38853	0.623357	9.93482	3.36764	0.0278545	0.0943752	-1.02514	ns	ns	ns	ns	ns	0.393117
PA14_34360	PA14_34360	mtlD	mannitol dehydrogenase	3056681..3058156	-	492	-0.542361	-0.987084	-0.567251	5.49435	3.36664	0.0278852	0.0943753	-1.02514	ns	ns	ns	ns	ns	-0.698899
PA14_30490	PA14_30490	-	lavin-dependent oxidoreductase	2640027..2641109	+	361	-0.429177	-0.64314	-0.378559	5.23616	3.3666	0.0278865	0.0943753	-1.02514	ns	ns	ns	ns	ns	-0.483625
PA14_10160	PA14_10160	fepD	ferric enterobactin transport protein FepD	871465..872487	-	341	-0.677977	-1.06936	-0.782707	5.71183	3.36362	0.0279779	0.0946303	-1.02397	ns	*	ns	ns	ns	-0.843348
PA14_02980	PA14_02980	-	porin	260374..261639	-	422	-0.450775	-0.465227	-0.501332	5.99868	3.36297	0.0279979	0.0946432	-1.02391	ns	ns	ns	ns	ns	-0.472445
PA14_53110	PA14_53110	-	oxidoreductase	4707164..4708123	+	320	-0.395402	-0.428624	-0.488642	5.68995	3.36218	0.0280221	0.0946432	-1.02391	ns	ns	ns	ns	ns	-0.437556
PA14_20030	PA14_20030	hasD	transport protein HasD	1725533..1727323	+	597	-0.774151	-1.13006	-0.897757	6.07625	3.3619	0.0280308	0.0946432	-1.02391	ns	*	ns	ns	ns	-0.933989
PA14_42320	PA14_42320	pscE	type III export protein PscE	3772038..3772241	-	68	-0.68683	-0.213642	-0.341399	3.00272	3.36071	0.0280499	0.0946432	-1.02391	ns	ns	ns	ns	ns	-0.413957
PA14_66630	PA14_66630	pilP	type 4 fimbrial biogenesis protein PilP	5949302..5949826	-	175	0.187272	0.150391	0.556135	5.9279	3.3606	0.0280709	0.0946432	-1.02391	ns	ns	ns	ns	ns	0.297933
PA14_35810	PA14_35810	-	hypothetical protein	3186337..3187047	-	237	0.354456	0.282286	0.601522	7.00418	3.35793	0.0281537	0.0946432	-1.02391	ns	ns	ns	ns	ns	0.412754
PA14_43220	PA14_43220	-	methyl-accepting chemotaxis transducer	3850461..3852419	-	653	-0.266352	-0.268994	-0.255599	6.60428	3.35652	0.0281886	0.0946432	-1.02391	ns	ns	ns	ns	ns	-0.263649
PA14_09115	PA14_09115	rpoA	DNA-directed RNA polymerase subunit alpha	771395..772396	+	334	0.240323	0.264208	0.758482	11.2177	3.35648	0.0281985	0.0946432	-1.02391	ns	ns	ns	ns	ns	0.421004
PA14_55510	PA14_55510	hxcP	HxcP	4941173..4941604	-	144	-0.62127	-0.683326	-0.631225	4.69497	3.35631	0.0282037	0.0946432	-1.02391	ns	ns	ns	ns	ns	-0.645274
PA14_02070	PA14_02070	-	transporter	189058..190464	+	469	-0.636856	-0.787678	-0.505445	6.20747	3.35596	0.0282146	0.0946432	-1.02391	ns	ns	ns	ns	ns	-0.643326
PA14_15910	PA14_15910	-	hypothetical protein	1354682..1355431	+	250	-0.355685	-0.282798	-0.407008	6.94069	3.35584	0.0282183	0.0946432	-1.02391	ns	ns	ns	ns	ns	-0.348497
PA14_36960	PA14_36960	-	transporter	3291942..3293306	-	455	-0.67731	-0.765179	-0.56014	5.14485	3.35571	0.0282223	0.0946432	-1.02391	ns	ns	ns	ns	ns	-0.667543
PA14_41520	PA14_41520	-	serine/threonine-protein kinase	3704178..3705779	+	534	-0.0930607	-0.359756	-0.413978	5.86139	3.35569	0.0282232	0.0946432	-1.02391	ns	ns	ns	ns	ns	-0.288932
PA14_73410	PA14_73410	-	inner membrane protein translocase component YidC	6535072..6536808	-	579	0.303582	0.30689	0.556719	10.1333	3.3547	0.0282362	0.0946432	-1.02391	ns	ns	ns	ns	ns	0.389064
PA14_08430	PA14_08430	-	ATPase	720683..722164	+	494	0.200058	0.110582	0.139863	7.18191	3.35288	0.0282454	0.0946432	-1.02391	ns	ns	ns	ns	ns	0.150168
PA14_64280	PA14_64280	-	branched-chain amino acid ABC transporter permease	5728528..5730117	+	530	-0.727988	-1.25185	-0.583943	5.92666	3.35468	0.0282543	0.0946432	-1.02391	ns	*	ns	ns	ns	-0.854592
PA14_41590	PA14_41590	-	cytoplasmic membrane protein	3714270..3715094	-	275	0.350861	0.267546	0.484634	8.43674	3.35467	0.0282548	0.0946432	-1.02391	ns	ns	ns	ns	ns	0.36768
PA14_46800	PA14_46800	-	hypothetical protein	4167327..4168538	+	404	-0.542694	-1.16962	-0.878235	4.6266	3.35316	0.0283017	0.0947463	-1.02344	ns	*	ns	ns	ns	-0.863517
PA14_54490	PA14_54490	-	hypothetical protein	4830655..4831491	+	279	-0.00776583	0.111484	0.548322	7.24022	3.35206	0.0283359	0.0947744	-1.02331	ns	ns	ns	ns	ns	0.217347
PA14_11970	PA14_11970	-	3-methyladenine DNA glycosylase	1034969..1035688	-	240	0.318091	0.291612	0.348868	8.22558	3.35145	0.0283552	0.0947744	-1.02331	ns	ns	ns	ns	ns	0.319524
PA14_71110	PA14_71110	-	lipolytic protein	6335270..6336265	-	332	-0.902747	-1.22412	-0.96641	5.77353	3.35134	0.0283583	0.0947744	-1.02331	ns	*	ns	ns	ns	-1.03109
PA14_26310	PA14_26310	-	short chain dehydrogenase	2295081..2295854	-	258	-0.491992	-0.871018	-0.372459	4.75974	3.34977	0.0284076	0.0948613	-1.02291	ns	ns	ns	ns	ns	-0.578489
PA14_47120	PA14_47120	-	hypothetical protein	4198236..4198748	-	171	0.354902	-0.265055	0.446633	4.96396	3.3482	0.0284239	0.0948613	-1.02291	ns	ns	ns	ns	ns	0.178827
PA14_40380	PA14_40380	-	TetR family transcriptional regulator	3609235..3609885	+	217	-0.896616	-0.715534	-0.356053	4.23572	3.34897	0.0284326	0.0948613	-1.02291	ns	ns	ns	ns	ns	-0.656068
PA14_71850	PA14_71850	-	hypothetical protein	6400979..6403831	-	951	-0.228114	-0.363164	-0.37265	7.62241	3.34802	0.0284621	0.0949058	-1.02271	ns	ns	ns	ns	ns	-0.321309
PA14_26190	PA14_26190	-	hypothetical protein	2286036..2287367	-	444	-0.303515	-0.510208	-0.339755	6.05485	3.34734	0.0284835	0.0949169	-1.02266	ns	ns	ns	ns	ns	-0.384493
PA14_18200	PA14_18200	-	LysR family transcriptional regulator	1560404..1561324	+	307	-0.181229	-0.496058	-0.470571	5.89258	3.34689	0.0284976	0.0949169	-1.02266	ns	ns	ns	ns	ns	-0.382619
PA14_23130	PA14_23130	-	sensory box GGDEF domain-containing protein	2005423..2006346	-	308	0.139288	0.174582	0.174518	6.38749	3.34391	0.0285261	0.0949539	-1.02249	ns	ns	ns	ns	ns	0.162796
PA14_11180	PA14_11180	-	transcriptional regulator	972926..973594	-	223	-0.252262	-0.476545	-0.354341	5.69278	3.34551	0.028541	0.0949539	-1.02249	ns	ns	ns	ns	ns	-0.361049
PA14_07070	PA14_07070	-	hypothetical protein	612321..613625	+	435	-0.161618	-0.611152	-0.35485	6.13183	3.34422	0.0285816	0.0949933	-1.02231	ns	ns	ns	ns	ns	-0.375873
PA14_38190	PA14_38190	-	hypothetical protein	3406799..3407320	-	174	0.211401	-1.1663	-0.234448	2.48917	3.34411	0.0285851	0.0949933	-1.02231	ns	*	ns	ns	ns	-0.396448
PA14_43380	PA14_43380	kdpB	potassium-transporting ATPase subunit B	3863676..3865748	-	691	-0.808468	-1.011	-0.477516	5.56136	3.34289	0.0286233	0.0950461	-1.02207	ns	*	ns	ns	ns	-0.765662
PA14_17320	PA14_17320	eno	phosphopyruvate hydratase	1488044..1489333	+	430	0.072955	0.333385	0.679453	9.90294	3.3421	0.0286483	0.0950461	-1.02207	ns	ns	ns	ns	ns	0.361931
PA14_46460	PA14_46460	-	hypothetical protein	4133700..4134890	-	397	0.475638	0.361312	0.439469	7.53396	3.34164	0.0286627	0.0950461	-1.02207	ns	ns	ns	ns	ns	0.425473
PA14_17260	PA14_17260	dnaE	DNA polymerase III subunit alpha	1479332..1482853	+	1174	0.133227	0.240156	0.531447	9.76108	3.3396	0.0286655	0.0950461	-1.02207	ns	ns	ns	ns	ns	0.30161
PA14_37850	PA14_37850	sppC	ABC transporter permease, SppC	3376480..3377496	-	339	-0.767097	-1.24423	-0.641581	4.53805	3.33771	0.0287871	0.0953959	-1.02047	ns	*	ns	ns	ns	-0.884301
PA14_01810	PA14_01810	-	oxidoreductase	165998..166960	+	321	-0.469915	-0.612285	-0.497213	5.72672	3.33613	0.0288373	0.0954698	-1.02013	ns	ns	ns	ns	ns	-0.526471
PA14_30930	PA14_30930	-	TrbC-like protein	2686568..2686960	-	131	-0.9102	-1.40149	-0.533549	3.35866	3.3358	0.0288477	0.0954698	-1.02013	ns	*	ns	ns	ns	-0.948414
PA14_37640	PA14_37640	-	hypothetical protein	3349149..3351023	+	625	-0.369177	-0.85517	-0.319188	5.48506	3.33547	0.0288581	0.0954698	-1.02013	ns	ns	ns	ns	ns	-0.514512
PA14_09610	PA14_09610	-	hypothetical protein	826064..826930	-	289	-0.250273	-0.502128	-0.560063	5.53949	3.33289	0.0289402	0.0956849	-1.01916	ns	ns	ns	ns	ns	-0.437488
PA14_16180	PA14_16180	-	hypothetical protein	1376662..1378728	+	689	0.0215948	0.297155	0.229218	8.43415	3.32976	0.0289745	0.0956849	-1.01916	ns	ns	ns	ns	ns	0.182656
PA14_51320	PA14_51320	-	hypothetical protein	4559488..4560921	+	478	0.0754274	0.198918	0.257945	7.08518	3.32956	0.0289807	0.0956849	-1.01916	ns	ns	ns	ns	ns	0.17743
PA14_20000	PA14_20000	-	transmembrane sensor	1720741..1721727	+	329	-0.42002	-0.538025	-0.782725	5.38603	3.33139	0.028988	0.0956849	-1.01916	ns	ns	ns	ns	ns	-0.580257
PA14_62920	PA14_62920	-	leucine export protein LeuE	5615034..5615684	-	217	0.0405699	0.266806	0.476337	7.4058	3.33014	0.029028	0.0957465	-1.01888	ns	ns	ns	ns	ns	0.261238
PA14_62780	PA14_62780	-	hypothetical protein	5603432..5603890	-	153	0.163393	0.457195	0.628475	9.18031	3.32979	0.0290392	0.0957465	-1.01888	ns	ns	ns	ns	ns	0.416354
PA14_16640	PA14_16640	-	lipoprotein	1423447..1423851	-	135	0.429242	-0.0731094	0.16672	5.54949	3.32564	0.0291064	0.0958133	-1.01857	ns	ns	ns	ns	ns	0.174284
PA14_42900	PA14_42900	icmF2	IcmF2	3812214..3815741	-	1176	-0.253979	-0.184494	-0.297519	6.75268	3.32707	0.0291082	0.0958133	-1.01857	ns	ns	ns	ns	ns	-0.245331
PA14_08620	PA14_08620	birA	biotin--protein ligase	738405..739343	+	313	0.0965406	0.245303	0.692085	7.06132	3.32763	0.0291083	0.0958133	-1.01857	ns	ns	ns	ns	ns	0.344643
PA14_55060	PA14_55060	-	hypothetical protein	4891261..4892103	-	281	0.117792	0.153461	0.448051	5.06845	3.32381	0.0291651	0.0959468	-1.01797	ns	ns	ns	ns	ns	0.239768
PA14_64530	PA14_64530	-	hypothetical protein	5749160..5749501	+	114	-0.200614	-0.762799	-0.161759	4.0329	3.32486	0.0291972	0.0959886	-1.01778	ns	ns	ns	ns	ns	-0.375057
PA14_65090	PA14_65090	-	hypothetical protein	5802370..5804391	+	674	-0.176035	-0.224313	-0.282227	7.19957	3.32333	0.0292104	0.0959886	-1.01778	ns	ns	ns	ns	ns	-0.227525
PA14_58750	PA14_58750	pilB	type 4 fimbrial biogenesis protein PilB	5234279..5235982	+	568	0.245134	0.389306	0.500793	7.40025	3.32374	0.0292334	0.0960107	-1.01768	ns	ns	ns	ns	ns	0.378411
PA14_17690	PA14_17690	-	hypothetical protein	1520134..1521744	-	537	0.0586672	0.177889	0.289792	7.0828	3.32118	0.0292499	0.0960114	-1.01768	ns	ns	ns	ns	ns	0.175449
PA14_41575	PA14_41575	sigX	RNA polymerase sigma factor SigX	3713608..3714198	-	197	0.284689	0.225234	0.524764	9.09293	3.32127	0.0293079	0.0961482	-1.01706	ns	ns	ns	ns	ns	0.344896
PA14_18790	PA14_18790	-	outer membrane efflux protein	1618641..1620116	+	492	-0.627907	-1.02511	-0.726913	6.02232	3.31981	0.02936	0.096258	-1.01656	ns	*	ns	ns	ns	-0.79331
PA14_62170	PA14_62170	-	hypothetical protein	5548215..5548667	+	151	0.205868	0.189107	0.532209	5.27808	3.31849	0.029374	0.096258	-1.01656	ns	ns	ns	ns	ns	0.309061
PA14_24480	PA14_24480	pelA	hypothetical protein	2135468..2138314	+	949	-0.208204	-0.325061	-0.32385	7.01951	3.31836	0.0294072	0.0963103	-1.01633	ns	ns	ns	ns	ns	-0.285705
PA14_66520	PA14_66520	-	short chain dehydrogenase	5933103..5934032	-	310	-0.36052	-0.703215	-0.634566	5.40504	3.31788	0.0294227	0.0963103	-1.01633	ns	ns	ns	ns	ns	-0.5661
PA14_37670	PA14_37670	-	hypothetical protein	3354363..3354629	+	89	-0.552844	-0.69985	-0.218841	2.55949	3.31673	0.0294598	0.0963459	-1.01617	ns	ns	ns	ns	ns	-0.490512
PA14_71700	PA14_71700	-	GNAT family acetyltransferase	6387283..6387957	+	225	-0.198397	-0.190048	-0.250597	6.59066	3.3145	0.0294663	0.0963459	-1.01617	ns	ns	ns	ns	ns	-0.213014
PA14_05430	PA14_05430	-	chemotaxis protein	478700..479311	+	204	-0.119425	-0.365769	-0.344522	5.86617	3.31529	0.0294842	0.0963511	-1.01614	ns	ns	ns	ns	ns	-0.276572
PA14_23450	PA14_23450	orfM	NAD dependent epimerase/dehydratase	2039196..2040149	+	318	0.342536	0.332885	0.679083	8.0026	3.31544	0.0295018	0.096355	-1.01613	ns	ns	ns	ns	ns	0.451501
PA14_20040	PA14_20040	hasE	metalloprotease secretion protein	1727320..1728651	+	444	-0.803078	-1.02731	-0.602994	5.30869	3.31457	0.0295302	0.0963945	-1.01595	ns	*	ns	ns	ns	-0.811126
PA14_07340	PA14_07340	-	transcriptional regulator	630641..631552	-	304	-0.314475	-0.338848	-0.350233	5.59605	3.31296	0.0295643	0.0964524	-1.01569	ns	ns	ns	ns	ns	-0.334519
PA14_51910	PA14_51910	-	hypothetical protein	4609854..4610810	+	319	0.098979	0.284634	0.591919	7.29483	3.31253	0.0295966	0.0965043	-1.01545	ns	ns	ns	ns	ns	0.325178
PA14_69550	PA14_69550	-	hypothetical protein	6203853..6205895	-	681	-0.527181	-0.905187	-0.584645	5.63648	3.31097	0.0296474	0.0965603	-1.0152	ns	ns	ns	ns	ns	-0.672338
PA14_48390	PA14_48390	-	AraC family transcriptional regulator	4303213..4304019	+	269	-0.179952	-0.550596	-0.447567	5.41286	3.31035	0.0296676	0.0965603	-1.0152	ns	ns	ns	ns	ns	-0.392705
PA14_37080	PA14_37080	-	hypothetical protein	3303409..3304044	+	212	-0.664153	-0.941349	-0.500268	4.25962	3.31025	0.0296709	0.0965603	-1.0152	ns	ns	ns	ns	ns	-0.701923
PA14_07710	PA14_07710	apaG	ApaG protein	662979..663359	-	127	0.0422087	0.311764	0.337064	5.509	3.30797	0.0296793	0.0965603	-1.0152	ns	ns	ns	ns	ns	0.230346
PA14_16780	PA14_16780	-	hypothetical protein	1435627..1436904	+	426	-0.126383	-0.246189	-0.284174	7.26123	3.30766	0.0297118	0.0966125	-1.01497	ns	ns	ns	ns	ns	-0.218916
PA14_40010	PA14_40010	-	hypothetical protein	3564462..3565631	+	390	-0.431485	-0.873577	-0.509113	4.82132	3.30711	0.0297738	0.0967608	-1.0143	ns	ns	ns	ns	ns	-0.604725
PA14_19310	PA14_19310	-	hypothetical protein	1663729..1665444	-	572	-0.216596	-0.371336	-0.28004	6.88987	3.30547	0.0298277	0.0968539	-1.01388	ns	ns	ns	ns	ns	-0.289324
PA14_61050	PA14_61050	mscL	large-conductance mechanosensitive channel	5444712..5445125	+	138	0.430949	0.564873	0.504238	8.48889	3.30439	0.0298632	0.0968539	-1.01388	ns	ns	ns	ns	ns	0.50002
PA14_44150	PA14_44150	-	hypothetical protein	3928846..3929442	-	199	0.110945	0.288857	0.170999	5.37669	3.30237	0.0298633	0.0968539	-1.01388	ns	ns	ns	ns	ns	0.190267
PA14_50280	PA14_50280	-	hypothetical protein	4464957..4465328	-	124	0.247844	0.367726	0.772105	6.19589	3.30337	0.0298967	0.0968539	-1.01388	ns	ns	ns	ns	ns	0.462558
PA14_20750	PA14_20750	-	chemotaxis protein	1785406..1786338	+	311	0.196972	0.311987	0.564187	8.90458	3.30335	0.0298975	0.0968539	-1.01388	ns	ns	ns	ns	ns	0.357715
PA14_52330	PA14_52330	-	hypothetical protein	4644009..4644323	+	105	0.173419	0.498822	0.60777	7.60506	3.30303	0.0299081	0.0968539	-1.01388	ns	ns	ns	ns	ns	0.42667
PA14_07680	PA14_07680	-	hypothetical protein	659551..661473	-	641	0.161023	0.27757	0.459733	6.98425	3.30165	0.0299537	0.0968539	-1.01388	ns	ns	ns	ns	ns	0.299442
PA14_67560	PA14_67560	typA	TypA	6034912..6036729	-	606	0.124195	0.271461	0.513842	8.99885	3.30067	0.0299638	0.0968539	-1.01388	ns	ns	ns	ns	ns	0.303166
PA14_39710	PA14_39710	-	radical SAM protein	3538190..3538888	+	233	-0.451717	-0.680787	-0.51575	4.57424	3.30131	0.0299647	0.0968539	-1.01388	ns	ns	ns	ns	ns	-0.549418
PA14_21460	PA14_21460	-	hypothetical protein	1860650..1861465	+	272	-0.691027	-0.762139	-0.295291	4.5915	3.30093	0.0299774	0.0968539	-1.01388	ns	ns	ns	ns	ns	-0.582819
PA14_39650	PA14_39650	-	TonB-dependent receptor	3532880..3534841	-	654	-0.769559	-1.19482	-0.570629	5.53734	3.30069	0.0299852	0.0968539	-1.01388	ns	*	ns	ns	ns	-0.845003
PA14_26670	PA14_26670	-	biotin carboxylase	2323029..2325014	-	662	-0.450785	-0.82105	-0.621027	5.98805	3.30025	0.0299997	0.0968539	-1.01388	ns	ns	ns	ns	ns	-0.630954
PA14_23630	PA14_23630	-	hypothetical protein	2055894..2056331	+	146	0.113921	0.254469	0.227241	5.09399	3.29617	0.0300681	0.0970215	-1.01313	ns	ns	ns	ns	ns	0.198544
PA14_61990	PA14_61990	-	hypothetical protein	5526671..5529517	+	949	0.0816783	0.0965295	0.262077	7.96074	3.29275	0.0301819	0.0973353	-1.01173	ns	ns	ns	ns	ns	0.146762
PA14_03830	PA14_03830	aguB	N-carbamoylputrescine amidohydrolase	344118..344996	-	293	0.0119217	0.0782618	0.389982	5.39194	3.29128	0.030231	0.0974405	-1.01126	ns	ns	ns	ns	ns	0.160055
PA14_11030	PA14_11030	-	aminotransferase	954123..955508	-	462	-0.765804	-1.06217	-0.517298	5.87039	3.29148	0.0302912	0.0975811	-1.01063	ns	*	ns	ns	ns	-0.781757
PA14_61910	PA14_61910	-	hypothetical protein	5520974..5521510	-	179	-0.187478	-0.596261	-0.546635	4.37409	3.29054	0.0303227	0.0975958	-1.01057	ns	ns	ns	ns	ns	-0.443458
PA14_48540	PA14_48540	-	hypothetical protein	4316081..4317343	+	421	-0.9895	-1.08436	-0.60515	5.35123	3.29036	0.0303289	0.0975958	-1.01057	ns	*	ns	ns	ns	-0.893004
PA14_36540	PA14_36540	-	hypothetical protein	3250575..3251351	-	259	-0.94584	-1.11151	-0.52905	4.13827	3.28793	0.0304101	0.0978037	-1.00964	ns	*	ns	ns	ns	-0.862134
PA14_60140	PA14_60140	-	xerD-like integrase	5357740..5358660	+	307	0.158063	0.250091	0.584873	6.11713	3.28677	0.0304492	0.0978761	-1.00932	ns	ns	ns	ns	ns	0.331009
PA14_50130	PA14_50130	fliG	flagellar motor switch protein G	4454708..4455724	-	339	0.143406	0.244163	0.522942	7.73888	3.28423	0.0305344	0.0980964	-1.00835	ns	ns	ns	ns	ns	0.303504
PA14_60320	PA14_60320	pilE	type 4 fimbrial biogenesis protein PilE	5376956..5377381	+	142	0.260851	0.410185	0.601542	7.75739	3.28367	0.0305534	0.0981035	-1.00832	ns	ns	ns	ns	ns	0.424193
PA14_21900	PA14_21900	-	HAD-superfamily hydrolase	1905418..1905996	-	193	0.0302978	0.201876	0.366496	5.53987	3.28118	0.0305699	0.0981035	-1.00832	ns	ns	ns	ns	ns	0.199557
PA14_57170	PA14_57170	-	two-component sensor	5091554..5093650	+	699	-0.162321	-0.288829	0.0374574	6.50668	3.28014	0.0306051	0.098163	-1.00805	ns	ns	ns	ns	ns	-0.137898
PA14_39240	PA14_39240	-	hypothetical protein	3493835..3494857	+	341	-0.406093	-0.766935	-0.404595	3.98433	3.28154	0.0306253	0.0981743	-1.008	ns	ns	ns	ns	ns	-0.525874
PA14_71560	PA14_71560	fdhA	glutathione-independent formaldehyde dehydrogenase	6374808..6376007	+	400	-0.114232	-0.597604	-0.791251	5.93005	3.28031	0.0306668	0.098254	-1.00765	ns	ns	ns	ns	ns	-0.501029
PA14_05970	PA14_05970	-	hypothetical protein	528414..528938	+	175	0.152842	0.284113	0.34536	6.97779	3.27911	0.0307075	0.0983016	-1.00744	ns	ns	ns	ns	ns	0.260772
PA14_63740	PA14_63740	-	hypothetical protein	5682853..5683221	-	123	-0.207065	-0.576428	-0.396907	4.87675	3.27835	0.0307332	0.0983016	-1.00744	ns	ns	ns	ns	ns	-0.393467
PA14_19810	PA14_19810	-	hypothetical protein	1706618..1708375	+	586	-0.394433	-0.707252	-0.338057	5.39739	3.27728	0.0307696	0.0983016	-1.00744	ns	ns	ns	ns	ns	-0.479914
PA14_17480	PA14_17480	rpoS	RNA polymerase sigma factor RpoS	1499097..1500101	+	335	0.208498	0.161285	0.620993	8.2864	3.27647	0.030797	0.0983016	-1.00744	ns	ns	ns	ns	ns	0.330259
PA14_73420	PA14_73420	rnpA	ribonuclease P	6537049..6537456	-	136	0.225195	0.318487	0.575302	9.92874	3.27605	0.0308016	0.0983016	-1.00744	ns	ns	ns	ns	ns	0.372995
PA14_43350	PA14_43350	kdpD	two-component sensor KdpD	3860306..3862963	-	886	-0.149131	-0.293847	-0.442826	7.27393	3.27556	0.030828	0.0983016	-1.00744	ns	ns	ns	ns	ns	-0.295268
PA14_10590	PA14_10590	hpcG	2-oxo-hepta-3-ene-1,7-dioic acid hydratase	911707..912510	-	268	-0.308939	-0.596261	-0.278178	5.03549	3.2754	0.0308336	0.0983016	-1.00744	ns	ns	ns	ns	ns	-0.394459
PA14_45210	PA14_45210	-	hypothetical protein	4031588..4032688	-	367	-0.376307	-1.06136	-0.604281	5.47152	3.27506	0.0308451	0.0983016	-1.00744	ns	*	ns	ns	ns	-0.68065
PA14_52290	PA14_52290	-	hypothetical protein	4640103..4640510	+	136	0.210995	0.0343846	0.528181	4.74352	3.27293	0.03085	0.0983016	-1.00744	ns	ns	ns	ns	ns	0.257854
PA14_07560	PA14_07560	rpsU	30S ribosomal protein S21	651720..651935	-	72	0.250143	0.420266	0.600475	9.46382	3.27483	0.030853	0.0983016	-1.00744	ns	ns	ns	ns	ns	0.423628
PA14_09680	PA14_09680	-	two-component sensor	830905..833181	+	759	-0.271271	-0.512075	-0.600862	7.18737	3.27447	0.0308652	0.0983016	-1.00744	ns	ns	ns	ns	ns	-0.461403
PA14_11310	PA14_11310	-	ABC transporter ATP-binding protein	983821..984525	-	235	-0.179001	-0.532431	-0.652242	5.49631	3.27379	0.0308881	0.0983097	-1.0074	ns	ns	ns	ns	ns	-0.454558
PA14_10920	PA14_10920	-	hypothetical protein	945100..945633	-	178	-0.67787	-0.951349	-0.803109	3.40946	3.27341	0.0309012	0.0983097	-1.0074	ns	ns	ns	ns	ns	-0.810776
PA14_04230	PA14_04230	-	ABC transporter permease	378539..379327	-	263	-0.605263	-0.837556	-0.320824	5.07166	3.27275	0.0309238	0.0983287	-1.00732	ns	ns	ns	ns	ns	-0.587881
PA14_35970	PA14_35970	-	acyl-CoA dehydrogenase	3200932..3202104	-	391	-0.294466	-1.06932	-0.513781	4.94222	3.27198	0.0309501	0.0983374	-1.00728	ns	*	ns	ns	ns	-0.625857
PA14_05650	PA14_05650	-	hypothetical protein	501918..503396	+	493	-0.386872	-0.623188	-0.566056	6.40884	3.27169	0.0309599	0.0983374	-1.00728	ns	ns	ns	ns	ns	-0.525372
PA14_66040	PA14_66040	-	acyl-CoA dehydrogenase	5880991..5882199	-	403	-0.440961	-0.517585	-0.353438	5.50887	3.26965	0.0310298	0.09835	-1.00723	ns	ns	ns	ns	ns	-0.437328
PA14_00510	PA14_00510	-	hemagglutinin	42934..53265	+	3444	-0.336346	-0.228794	-0.353432	9.77206	3.2675	0.0310357	0.09835	-1.00723	ns	ns	ns	ns	ns	-0.306191
PA14_66960	PA14_66960	tatA	twin arginine translocase A	5977936..5978184	+	83	0.100383	0.224574	0.452191	6.25206	3.26945	0.0310367	0.09835	-1.00723	ns	ns	ns	ns	ns	0.259049
PA14_45190	PA14_45190	-	glycerol kinase	4030165..4031580	+	472	-0.265945	-0.363637	-0.467574	5.90785	3.26908	0.0310492	0.09835	-1.00723	ns	ns	ns	ns	ns	-0.365719
PA14_09530	PA14_09530	mexH	RND efflux membrane fusion protein	819408..820520	-	371	-0.38154	-0.556763	-0.398918	5.82623	3.26797	0.0310874	0.09835	-1.00723	ns	ns	ns	ns	ns	-0.44574
PA14_41350	PA14_41350	folD	bifunctional 5,10-methylene-tetrahydrofolate dehydrogenase/ 5,10-methylene-tetrahydrofolate cyclohydrolase	3687635..3688489	+	285	0.117372	0.206807	0.404795	7.38718	3.26796	0.0310878	0.09835	-1.00723	ns	ns	ns	ns	ns	0.242991
PA14_48830	PA14_48830	-	transcriptional regulator	4339639..4341039	-	467	-0.345128	-0.619983	-0.375628	5.69781	3.26794	0.0310882	0.09835	-1.00723	ns	ns	ns	ns	ns	-0.446913
PA14_29030	PA14_29030	-	FMN oxidoreductase	2510015..2511250	+	412	-0.185965	-0.798147	-0.567454	5.3613	3.26767	0.0310974	0.09835	-1.00723	ns	ns	ns	ns	ns	-0.517189
PA14_10940	PA14_10940	-	AraC family transcriptional regulator	945954..946913	+	320	-0.137334	-0.315879	-0.403861	5.67325	3.26578	0.0311306	0.0984021	-1.007	ns	ns	ns	ns	ns	-0.285691
PA14_11980	PA14_11980	-	hypothetical protein	1035752..1036609	+	286	-0.454429	-0.365935	-0.457707	5.57265	3.26571	0.0311649	0.0984576	-1.00675	ns	ns	ns	ns	ns	-0.426023
PA14_56910	PA14_56910	-	hypothetical protein	5072714..5072956	-	81	0.380697	0.576724	0.478698	6.55544	3.264	0.0312238	0.0985566	-1.00631	ns	ns	ns	ns	ns	0.478706
PA14_36880	PA14_36880	-	ompetence-damaged protein	3286708..3287226	-	173	-0.784695	-1.31822	-0.633376	3.86492	3.26383	0.0312297	0.0985566	-1.00631	ns	*	ns	ns	ns	-0.912097
PA14_42150	PA14_42150	-	hypothetical protein	3759834..3760787	-	318	-0.215141	-0.745742	-0.451547	4.79643	3.26252	0.0312748	0.0985774	-1.00622	ns	ns	ns	ns	ns	-0.47081
PA14_53550	PA14_53550	-	transcriptional regulator	4748020..4748703	-	228	-0.31801	-0.244429	-0.23791	5.14978	3.25975	0.0313026	0.0985774	-1.00622	ns	ns	ns	ns	ns	-0.266783
PA14_34700	PA14_34700	-	beta lactamase	3081983..3083158	+	392	-0.612685	-1.00667	-0.780411	5.0752	3.26122	0.0313199	0.0985774	-1.00622	ns	*	ns	ns	ns	-0.799923
PA14_24400	PA14_24400	-	von Willebrand factor A	2125225..2126247	-	341	-0.0833305	-0.220495	-0.265041	6.34412	3.25864	0.0313411	0.0985774	-1.00622	ns	ns	ns	ns	ns	-0.189622
PA14_52850	PA14_52850	-	acyl-CoA lyase subunit beta	4685179..4686006	-	276	-0.709306	-1.0872	-0.683919	4.85537	3.25949	0.0313798	0.0985774	-1.00622	ns	*	ns	ns	ns	-0.826809
PA14_27800	PA14_27800	-	two-component sensor	2409545..2410876	-	444	-0.162143	0.032002	-0.290411	6.51223	3.25742	0.0313833	0.0985774	-1.00622	ns	ns	ns	ns	ns	-0.140184
PA14_26010	PA14_26010	-	acyl-CoA thiolase	2272242..2273381	+	380	-0.21748	-0.435392	-0.425364	5.60766	3.25926	0.0313877	0.0985774	-1.00622	ns	ns	ns	ns	ns	-0.359412
PA14_32630	PA14_32630	-	cytochrome P450	2833239..2834573	+	445	-0.419316	-0.603613	-0.454065	5.69251	3.25888	0.0314008	0.0985774	-1.00622	ns	ns	ns	ns	ns	-0.492331
PA14_28200	PA14_28200	-	hypothetical protein	2441012..2441449	+	146	0.287331	0.521094	0.4314	5.57677	3.25867	0.0314082	0.0985774	-1.00622	ns	ns	ns	ns	ns	0.413275
PA14_24820	PA14_24820	-	hypothetical protein	2169708..2170640	-	311	-0.504597	-0.78759	-0.566577	4.92756	3.25814	0.0314266	0.0985774	-1.00622	ns	ns	ns	ns	ns	-0.619588
PA14_27250	PA14_27250	-	LysR family transcriptional regulator	2366071..2367090	-	340	-0.302151	-0.856255	-0.569823	5.02884	3.2577	0.0314417	0.0985774	-1.00622	ns	ns	ns	ns	ns	-0.576076
PA14_48490	PA14_48490	-	peptidylarginine deiminase	4309921..4310961	-	347	-0.614552	-0.559707	-0.552536	4.80841	3.2577	0.0314419	0.0985774	-1.00622	ns	ns	ns	ns	ns	-0.575598
PA14_19660	PA14_19660	-	flavodoxin	1696945..1697397	+	151	0.0902289	0.164983	0.413315	6.33336	3.25682	0.0314538	0.0985774	-1.00622	ns	ns	ns	ns	ns	0.222842
PA14_18960	PA14_18960	tli5a	type VI secretion lipase immunity Tli5A	1634535..1635233	-	233	-0.402006	-0.213125	0.0404868	4.96171	3.25223	0.0315639	0.09887	-1.00494	ns	ns	ns	ns	ns	-0.191548
PA14_73370	PA14_73370	gidA	tRNA uridine 5-carboxymethylaminomethyl modification protein GidA	6530561..6532453	-	631	0.170714	0.308777	0.510066	9.3517	3.25292	0.0315846	0.0988822	-1.00488	ns	ns	ns	ns	ns	0.329852
PA14_61650	PA14_61650	pagL	Lipid A 3-O-deacylase	5501402..5501923	-	174	0.324645	0.374305	0.524002	8.50756	3.25211	0.0316364	0.098905	-1.00478	ns	ns	ns	ns	ns	0.407651
PA14_39670	PA14_39670	-	hypothetical protein	3535826..3535948	-	41	-0.414937	-1.51558	-0.654468	1.49522	3.25179	0.0316476	0.098905	-1.00478	ns	*	ns	ns	ns	-0.861661
PA14_15790	PA14_15790	-	phosphoenolpyruvate-protein phosphotransferase	1345181..1347709	-	843	-0.204135	-0.381644	-0.525205	7.36242	3.25146	0.031659	0.098905	-1.00478	ns	ns	ns	ns	ns	-0.370328
PA14_38000	PA14_38000	-	hypothetical protein	3390035..3390499	+	155	-0.302787	-0.516197	-0.150373	4.81492	3.25012	0.031659	0.098905	-1.00478	ns	ns	ns	ns	ns	-0.323119
PA14_28060	PA14_28060	cpg2	glutamate carboxypeptidase	2429873..2431111	-	413	-0.284393	-0.825754	-0.409584	5.07413	3.24837	0.0317674	0.0990937	-1.00395	ns	ns	ns	ns	ns	-0.506577
PA14_51060	PA14_51060	-	hypothetical protein	4536881..4537357	+	159	0.297749	0.176046	0.135991	5.16299	3.24633	0.0317705	0.0990937	-1.00395	ns	ns	ns	ns	ns	0.203262
PA14_43100	PA14_43100	rhsP2	RhsP2	3835369..3840213	+	1615	0.155944	0.260243	0.216411	7.69642	3.24604	0.0317806	0.0990937	-1.00395	ns	ns	ns	ns	ns	0.210866
PA14_28100	PA14_28100	-	hypothetical protein	2432715..2434523	-	603	-0.289357	-0.731534	-0.453749	5.3992	3.24782	0.0317867	0.0990937	-1.00395	ns	ns	ns	ns	ns	-0.491547
PA14_62270	PA14_62270	-	hypothetical protein	5556302..5557189	-	296	-0.0256269	0.359381	0.136022	6.78	3.24537	0.031815	0.0991294	-1.0038	ns	ns	ns	ns	ns	0.156592
PA14_63370	PA14_63370	-	hypothetical protein	5653725..5654192	+	156	-0.257392	-0.254781	-0.235562	5.04155	3.24437	0.0318393	0.0991489	-1.00371	ns	ns	ns	ns	ns	-0.249245
PA14_17050	PA14_17050	map	methionine aminopeptidase	1462062..1462847	-	262	0.126831	0.284935	0.501655	7.63477	3.24565	0.0318629	0.0991489	-1.00371	ns	ns	ns	ns	ns	0.304473
PA14_42790	PA14_42790	-	N5-glutamine S-adenosyl-L-methionine-dependent methyltransferase	3805908..3806822	-	305	0.195245	0.360568	0.438243	6.71169	3.2454	0.0318717	0.0991489	-1.00371	ns	ns	ns	ns	ns	0.331352
PA14_47850	PA14_47850	-	hypothetical protein	4257154..4258269	+	372	-0.864199	-1.15161	-0.777874	5.29267	3.2446	0.0318999	0.0991658	-1.00364	ns	*	ns	ns	ns	-0.931229
PA14_43810	PA14_43810	-	cytochrome c	3900268..3901569	+	434	-0.347783	-0.922484	-0.565007	5.70159	3.24397	0.031922	0.0991658	-1.00364	ns	ns	ns	ns	ns	-0.611758
PA14_64670	PA14_64670	ureG	urease accessory protein UreG	5759803..5760417	+	205	-0.422123	-0.797493	-0.367142	4.39291	3.24327	0.0319469	0.0991658	-1.00364	ns	ns	ns	ns	ns	-0.528919
PA14_59540	PA14_59540	-	hypothetical protein	5297117..5299366	+	750	0.198855	0.160944	0.360987	5.35099	3.24103	0.0319574	0.0991658	-1.00364	ns	ns	ns	ns	ns	0.240262
PA14_60120	PA14_60120	dcd2	deoxycytidine deaminase	5354756..5355289	-	178	0.315058	0.343748	0.482269	7.72684	3.24216	0.031986	0.0991658	-1.00364	ns	ns	ns	ns	ns	0.380358
PA14_05010	PA14_05010	-	hypothetical protein	440240..441586	+	449	-0.176737	-0.157833	-0.208473	7.11914	3.23989	0.0319975	0.0991658	-1.00364	ns	ns	ns	ns	ns	-0.181014
PA14_57300	PA14_57300	ftsQ	cell division protein FtsQ	5105368..5106231	-	288	0.068014	0.193347	0.486175	8.26334	3.24143	0.0320021	0.0991658	-1.00364	ns	ns	ns	ns	ns	0.249179
PA14_34390	PA14_34390	-	binding-protein-dependent maltose/mannitol transport protein	3059331..3060164	-	278	-0.574059	-0.639656	-0.20756	4.0139	3.24124	0.0320186	0.0991658	-1.00364	ns	ns	ns	ns	ns	-0.473758
PA14_63605	PA14_63605	fdnG	formate dehydrogenase-O, major subunit	5669268..5672348	-	1027	0.0794556	0.206338	0.387524	8.84477	3.23901	0.0320286	0.0991658	-1.00364	ns	ns	ns	ns	ns	0.224439
PA14_00820	PA14_00820	tagQ1	TagQ1	80049..80963	-	305	0.236021	0.347144	0.526057	7.66765	3.2398	0.0320695	0.0992403	-1.00331	ns	ns	ns	ns	ns	0.36974
PA14_49680	PA14_49680	-	transcriptional regulator	4419713..4420588	-	292	-0.270671	-0.753214	-0.445038	4.87625	3.23929	0.0320876	0.099244	-1.0033	ns	ns	ns	ns	ns	-0.489641
PA14_59580	PA14_59580	-	transposase	5301889..5303424	+	512	0.2447	0.421362	0.512324	7.43102	3.23867	0.0321097	0.0992515	-1.00326	ns	ns	ns	ns	ns	0.392795
PA14_11190	PA14_11190	-	aldehyde dehydrogenase	973823..975310	+	496	-0.477049	-0.773081	-0.638746	5.85108	3.23827	0.0321236	0.0992515	-1.00326	ns	ns	ns	ns	ns	-0.629625
PA14_55440	PA14_55440	hxcR	HxcR	4933538..4934947	-	470	-0.323548	-0.653743	-0.629613	5.95825	3.23777	0.0321417	0.0992551	-1.00325	ns	ns	ns	ns	ns	-0.535635
PA14_31080	PA14_31080	-	conjugal transfer protein	2703604..2704179	-	192	-1.02258	-0.935216	-1.04826	3.86301	3.23692	0.0321717	0.0992958	-1.00307	ns	*	ns	ns	ns	-1.00202
PA14_12900	PA14_12900	-	DNA binding protein	1106421..1106702	-	94	0.409448	0.318104	0.789526	8.7742	3.23592	0.0322074	0.0993538	-1.00282	ns	ns	ns	ns	ns	0.505693
PA14_27570	PA14_27570	-	GAF domain-containing protein	2393262..2393744	+	161	-0.0194384	0.315713	0.123038	5.32075	3.23275	0.0322513	0.0994373	-1.00245	ns	ns	ns	ns	ns	0.139771
PA14_58100	PA14_58100	cafA	cytoplasmic axial filament protein	5172233..5173690	-	486	0.11537	0.313974	0.423362	7.62678	3.23342	0.0322966	0.0995248	-1.00207	ns	ns	ns	ns	ns	0.284235
PA14_46720	PA14_46720	-	hypothetical protein	4163665..4164063	+	133	0.0398707	0.219585	0.32594	5.30566	3.22855	0.0324014	0.0997955	-1.00089	ns	ns	ns	ns	ns	0.195132
PA14_03050	PA14_03050	pobA	4-hydroxybenzoate 3-monooxygenase	269376..270560	-	395	-0.397334	-0.586524	-0.446706	5.74664	3.22813	0.0324858	0.0999143	-1.00037	ns	ns	ns	ns	ns	-0.476855
PA14_27890	PA14_27890	-	hypothetical protein	2414589..2415332	-	248	-0.266936	-0.698315	-0.636304	4.75506	3.22813	0.0324859	0.0999143	-1.00037	ns	ns	ns	ns	ns	-0.533852
PA14_51890	PA14_51890	-	hypothetical protein	4607615..4608022	-	136	0.0345177	0.327284	0.588794	5.76359	3.22799	0.0324908	0.0999143	-1.00037	ns	ns	ns	ns	ns	0.316865
PA14_33300	PA14_33300	-	hypothetical protein	2927517..2928020	-	168	-0.0330857	0.283256	0.477837	4.78855	3.22412	0.0325608	0.100059	-0.999743	ns	ns	ns	ns	ns	0.242669
PA14_47810	PA14_47810	-	hypothetical protein	4253144..4255183	-	680	-0.376599	-0.865516	-0.71213	5.9503	3.22574	0.0325718	0.100059	-0.999743	ns	ns	ns	ns	ns	-0.651415
PA14_10350	PA14_10350	-	secretion protein	893727..894983	-	419	-0.46518	-0.719972	-0.417607	5.53653	3.22445	0.0326183	0.100149	-0.999351	ns	ns	ns	ns	ns	-0.534253
PA14_17330	PA14_17330	-	hypothetical protein	1489398..1489682	+	95	0.0667156	0.375656	0.475127	6.07584	3.2239	0.032638	0.100158	-0.999315	ns	ns	ns	ns	ns	0.305833
PA14_03790	PA14_03790	-	sensory box GGDEF domain-containing protein	339852..340823	+	324	0.226268	0.178857	-0.0314257	6.05176	3.21987	0.0327142	0.100263	-0.998858	ns	ns	ns	ns	ns	0.124567
PA14_33920	PA14_33920	-	transcriptional regulator	3015701..3016342	-	214	-0.400631	-0.392535	-0.269569	4.70499	3.22035	0.0327203	0.100263	-0.998858	ns	ns	ns	ns	ns	-0.354245
PA14_28930	PA14_28930	-	hypothetical protein	2502850..2503392	-	181	-0.324849	-0.914037	-0.834021	4.95138	3.22122	0.0327349	0.100263	-0.998858	ns	ns	ns	ns	ns	-0.690969
PA14_34770	PA14_34770	-	ABC transporter substrate-binding protein	3087301..3088323	+	341	-0.624151	-0.673153	-0.347441	4.98525	3.22095	0.0327448	0.100263	-0.998858	ns	ns	ns	ns	ns	-0.548248
PA14_57770	PA14_57770	hisC1	histidinol-phosphate aminotransferase	5144637..5145692	-	352	0.0823024	0.288043	0.452811	7.20269	3.2206	0.0327575	0.100263	-0.998858	ns	ns	ns	ns	ns	0.274385
PA14_68450	PA14_68450	-	hypothetical protein	6107697..6108110	+	138	0.573705	0.479383	0.236892	6.93719	3.22002	0.0327784	0.100271	-0.998826	ns	ns	ns	ns	ns	0.429993
PA14_03320	PA14_03320	-	hypothetical protein	302683..303804	-	374	0.232158	0.407587	0.404437	6.13649	3.21959	0.0327939	0.100271	-0.998826	ns	ns	ns	ns	ns	0.348061
PA14_67050	PA14_67050	-	ABC transporter substrate-binding protein	5984616..5985416	-	267	0.14171	0.218677	0.442271	7.74142	3.21895	0.0328171	0.10029	-0.998744	ns	ns	ns	ns	ns	0.267553
PA14_25480	PA14_25480	-	competence protein	2226281..2228506	+	742	-0.33019	-0.561139	-0.481503	6.55551	3.21807	0.0328491	0.100295	-0.99872	ns	ns	ns	ns	ns	-0.457611
PA14_32670	PA14_32670	-	hypothetical protein	2837589..2838287	-	233	-0.246536	-0.974997	-0.631876	4.34958	3.21796	0.032853	0.100295	-0.99872	ns	ns	ns	ns	ns	-0.617803
PA14_32985	PA14_32985	gcvH2	glycine cleavage system protein H	2885721..2886104	+	128	0.254171	0.45515	0.250551	5.76461	3.2165	0.0329062	0.100406	-0.998242	ns	ns	ns	ns	ns	0.319958
PA14_29920	PA14_29920	nuoI	NADH dehydrogenase subunit I	2589915..2590463	-	183	0.303289	0.190928	0.763998	5.82203	3.2157	0.0329354	0.100443	-0.998082	ns	ns	ns	ns	ns	0.419405
PA14_10110	PA14_10110	-	transporter	867362..868546	-	395	-0.438131	-0.723242	-0.420224	5.93393	3.21512	0.0329564	0.100455	-0.998029	ns	ns	ns	ns	ns	-0.527199
PA14_25370	PA14_25370	-	hypothetical protein	2218707..2218934	+	76	0.265773	0.269424	0.521889	4.6862	3.21253	0.0330206	0.100571	-0.997525	ns	ns	ns	ns	ns	0.352362
PA14_62020	PA14_62020	-	paraquat-inducible protein B-like protein	5532276..5534582	-	769	0.137393	0.191753	0.391647	7.65437	3.21286	0.0330288	0.100571	-0.997525	ns	ns	ns	ns	ns	0.240264
PA14_47970	PA14_47970	-	hypothetical protein	4270122..4271156	+	345	-0.267277	-0.482839	-0.363161	5.79348	3.21237	0.033057	0.100605	-0.997379	ns	ns	ns	ns	ns	-0.371092
PA14_14330	PA14_14330	-	chaperone	1222474..1222824	-	117	-0.685062	-0.92361	-0.324535	3.89424	3.21118	0.0331004	0.100685	-0.997033	ns	ns	ns	ns	ns	-0.644402
PA14_57210	PA14_57210	argJ	bifunctional ornithine acetyltransferase/N-acetylglutamate synthase	5096060..5097277	-	406	0.137573	0.306993	0.482254	8.72024	3.2105	0.0331199	0.100693	-0.997002	ns	ns	ns	ns	ns	0.30894
PA14_07480	PA14_07480	-	reverse transcriptase	640581..642266	-	562	0.0862154	0.217181	0.637831	8.27904	3.20952	0.0331613	0.100762	-0.996705	ns	ns	ns	ns	ns	0.313743
PA14_06720	PA14_06720	nirF	heme d1 biosynthesis protein NirF	586475..587653	-	393	-0.737088	-0.992087	-0.526821	5.57576	3.2087	0.0331914	0.100762	-0.996705	ns	ns	ns	ns	ns	-0.751999
PA14_55780	PA14_55780	-	two-component sensor	4980026..4982794	-	923	-0.311802	-0.610263	-0.520132	6.73432	3.20804	0.0332157	0.100762	-0.996705	ns	ns	ns	ns	ns	-0.480732
PA14_49620	PA14_49620	-	phosphoserine phosphatase	4415184..4415837	+	218	-0.806536	-1.2296	-0.727412	4.53544	3.20742	0.0332382	0.100762	-0.996705	ns	*	ns	ns	ns	-0.921183
PA14_59160	PA14_59160	crpP	CrpP	5267237..5267482	+	82	0.498849	0.106833	0.288138	4.08204	3.20525	0.033248	0.100762	-0.996705	ns	ns	ns	ns	ns	0.29794
PA14_69925	PA14_69925	poxB	pyruvate dehydrogenase (cytochrome)	6238073..6239791	+	573	-0.293134	-0.484977	-0.376042	6.48444	3.2071	0.03325	0.100762	-0.996705	ns	ns	ns	ns	ns	-0.384718
PA14_19650	PA14_19650	-	hypothetical protein	1696108..1696665	-	186	-0.367846	-0.877226	-0.506889	5.16055	3.20677	0.0332623	0.100762	-0.996705	ns	ns	ns	ns	ns	-0.583987
PA14_41950	PA14_41950	-	enoyl-CoA hydratase	3744661..3745350	+	230	0.0443484	0.181515	0.370083	5.69947	3.20275	0.0333402	0.100924	-0.996005	ns	ns	ns	ns	ns	0.198649
PA14_05920	PA14_05920	-	hypothetical protein	523867..526068	-	734	-0.210167	-0.120558	-0.129883	7.58984	3.20177	0.0333766	0.100924	-0.996005	ns	ns	ns	ns	ns	-0.153536
PA14_30110	PA14_30110	purB	adenylosuccinate lyase	2607840..2609210	-	457	0.036555	0.0560362	0.558602	7.36879	3.20365	0.0333771	0.100924	-0.996005	ns	ns	ns	ns	ns	0.217064
PA14_38880	PA14_38880	-	hypothetical protein	3466965..3467612	+	216	-0.883288	-1.23013	-0.802275	4.1351	3.20346	0.0333844	0.100924	-0.996005	ns	*	ns	ns	ns	-0.971899
PA14_01730	PA14_01730	-	hypothetical protein	158517..159413	-	299	-0.244874	-0.079396	-0.227262	5.47936	3.20079	0.0334128	0.100958	-0.995859	ns	ns	ns	ns	ns	-0.183844
PA14_36680	PA14_36680	-	hypothetical protein	3266853..3267590	+	246	-0.442446	-0.847036	-0.515234	3.61605	3.20153	0.0334557	0.100965	-0.995828	ns	ns	ns	ns	ns	-0.601572
PA14_51280	PA14_51280	-	hypothetical protein	4556864..4557421	+	186	0.0888908	0.0785532	0.518032	6.07493	3.20089	0.0334795	0.100965	-0.995828	ns	ns	ns	ns	ns	0.228492
PA14_36530	PA14_36530	-	hypothetical protein	3249997..3250449	-	151	-0.757808	-1.20583	-0.496203	3.00881	3.2008	0.0334827	0.100965	-0.995828	ns	*	ns	ns	ns	-0.819948
PA14_70070	PA14_70070	-	hypothetical protein	6247651..6250215	-	855	-0.143042	-0.29124	-0.351608	8.03357	3.20013	0.0334837	0.100965	-0.995828	ns	ns	ns	ns	ns	-0.261963
PA14_68740	PA14_68740	argA	N-acetylglutamate synthase	6130369..6131667	-	433	0.163281	0.34038	0.0300423	8.22712	3.19746	0.0335365	0.100991	-0.995718	ns	ns	ns	ns	ns	0.177901
PA14_05860	PA14_05860	-	hypothetical protein	518460..518864	+	135	0.217047	0.109975	0.4525	5.77	3.19811	0.0335517	0.100991	-0.995718	ns	ns	ns	ns	ns	0.25984
PA14_65150	PA14_65150	rplI	50S ribosomal protein L9	5807061..5807507	-	149	0.265545	0.299958	0.866518	10.0207	3.19873	0.0335595	0.100991	-0.995718	ns	ns	ns	ns	ns	0.47734
PA14_27210	PA14_27210	efp	elongation factor P	2364303..2364869	+	189	0.264838	0.297436	0.559015	10.5875	3.19778	0.0335608	0.100991	-0.995718	ns	ns	ns	ns	ns	0.373763
PA14_14800	PA14_14800	fdx2	ferredoxin 2Fe-2S	1258782..1259120	+	113	0.1944	0.393519	0.562755	7.29891	3.19815	0.0335809	0.101	-0.99568	ns	ns	ns	ns	ns	0.383558
PA14_72980	PA14_72980	-	G3E family GTPase	6499256..6500224	-	323	-0.245462	-0.592499	-0.525242	6.06539	3.19586	0.033666	0.101134	-0.995104	ns	ns	ns	ns	ns	-0.454401
PA14_21930	PA14_21930	-	ABC transporter permease	1907850..1908689	-	280	-0.470405	-0.824601	-0.331135	3.91789	3.19561	0.0336757	0.101134	-0.995104	ns	ns	ns	ns	ns	-0.542047
PA14_39970	PA14_39970	phzA2	phenazine biosynthesis protein	3561244..3561732	-	163	-0.671516	-0.719353	-0.4378	1.99895	3.19557	0.0336769	0.101134	-0.995104	ns	ns	ns	ns	ns	-0.609557
PA14_68250	PA14_68250	-	two-component response regulator	6087733..6089121	+	463	-0.171376	-0.0495981	-0.161738	7.33545	3.19279	0.0337104	0.101159	-0.994994	ns	ns	ns	ns	ns	-0.127571
PA14_47110	PA14_47110	-	hypothetical protein	4197563..4197970	-	136	0.501358	0.421451	0.186904	6.99129	3.19442	0.0337198	0.101159	-0.994994	ns	ns	ns	ns	ns	0.369904
PA14_47790	PA14_47790	cobO	cob(I)yrinic acid a,c-diamide adenosyltransferase	4250267..4250878	-	204	0.224235	0.23874	0.549784	7.60113	3.19304	0.0337715	0.101193	-0.994848	ns	ns	ns	ns	ns	0.337586
PA14_33410	PA14_33410	-	porin	2939449..2940867	-	473	-0.325166	-0.759804	-0.607045	4.96607	3.19263	0.0337866	0.101193	-0.994848	ns	ns	ns	ns	ns	-0.564005
PA14_06830	PA14_06830	norB	nitric-oxide reductase subunit B	592432..593829	+	466	-0.304975	-0.553122	-0.241659	4.93265	3.19204	0.0338036	0.101193	-0.994848	ns	ns	ns	ns	ns	-0.366585
PA14_36375	PA14_36375	-	hypothetical protein	3240498..3241922	+	475	-0.693827	-1.17021	-0.541835	4.87153	3.19169	0.0338219	0.101193	-0.994848	ns	*	ns	ns	ns	-0.801956
PA14_63750	PA14_63750	-	hypothetical protein	5683209..5684876	-	556	-0.12852	-0.504418	-0.47051	6.70356	3.19138	0.0338334	0.101193	-0.994848	ns	ns	ns	ns	ns	-0.367816
PA14_72220	PA14_72220	-	hypothetical protein	6433984..6434784	-	267	-0.195456	-0.0725209	-0.119642	6.6362	3.18948	0.0338342	0.101193	-0.994848	ns	ns	ns	ns	ns	-0.129206
PA14_02435	PA14_02435	-	hypothetical protein	219291..220190	+	300	-0.648785	-0.907763	-0.485575	5.59967	3.19081	0.0338548	0.101204	-0.994804	ns	ns	ns	ns	ns	-0.680708
PA14_16140	PA14_16140	-	hypothetical protein	1374776..1375219	+	148	0.114572	0.479629	0.385841	7.03777	3.19024	0.0338762	0.101216	-0.994749	ns	ns	ns	ns	ns	0.326681
PA14_12990	PA14_12990	-	choline transporter	1113381..1115342	-	654	-0.160212	-0.468651	-0.118322	6.24324	3.18962	0.0338995	0.101235	-0.994671	ns	ns	ns	ns	ns	-0.249062
PA14_65990	PA14_65990	qacH	SMR multidrug efflux transporter	5877500..5877832	+	111	-0.320504	-0.248792	-0.354129	3.74527	3.18646	0.0339474	0.101311	-0.994342	ns	ns	ns	ns	ns	-0.307808
PA14_02030	PA14_02030	-	AraC family transcriptional regulator	184817..185614	-	266	-0.276195	-0.37925	-0.207647	6.3548	3.18792	0.0339633	0.101311	-0.994342	ns	ns	ns	ns	ns	-0.287697
PA14_06690	PA14_06690	nirG	transcriptional regulator	585057..585500	-	148	-0.729331	-1.45467	-0.57937	4.22448	3.18756	0.0339768	0.101311	-0.994342	ns	*	ns	ns	ns	-0.921124
PA14_36620	PA14_36620	-	hypothetical protein	3261616..3261921	+	102	-0.972248	-1.08148	-1.22339	3.33901	3.18667	0.0340103	0.10136	-0.994133	ns	*	ns	ns	ns	-1.09237
PA14_48500	PA14_48500	-	transcriptional regulator	4311093..4311980	+	296	-0.413578	-0.227366	0.0258567	5.49611	3.18394	0.0340424	0.101404	-0.993943	ns	ns	ns	ns	ns	-0.205029
PA14_36050	PA14_36050	-	aldehyde dehydrogenase	3209914..3211497	-	528	-0.353774	-0.77769	-0.570765	5.2825	3.18504	0.0340718	0.101441	-0.993788	ns	ns	ns	ns	ns	-0.567409
PA14_20940	PA14_20940	-	acyl carrier protein	1803293..1803532	-	80	-0.660353	-1.13787	-0.262581	2.43829	3.18341	0.0341334	0.10146	-0.993704	ns	*	ns	ns	ns	-0.686933
PA14_68920	PA14_68920	-	LysR family transcriptional regulator	6147866..6148780	-	305	-0.425636	-0.509129	-0.493314	5.8872	3.18302	0.034148	0.10146	-0.993704	ns	ns	ns	ns	ns	-0.476026
PA14_68420	PA14_68420	-	LysR family transcriptional regulator	6103138..6104058	+	307	-0.306984	-0.372152	-0.400161	5.69501	3.18296	0.0341503	0.10146	-0.993704	ns	ns	ns	ns	ns	-0.359766
PA14_35800	PA14_35800	-	hypothetical protein	3184999..3186315	-	439	0.199689	0.316048	0.575324	7.26352	3.1826	0.0341638	0.10146	-0.993704	ns	ns	ns	ns	ns	0.363687
PA14_70040	PA14_70040	dadA	D-amino acid dehydrogenase small subunit	6245427..6246725	-	433	-0.0649133	0.187563	0.121989	7.48695	3.18071	0.0341645	0.10146	-0.993704	ns	ns	ns	ns	ns	0.0815461
PA14_12230	PA14_12230	leuS	leucyl-tRNA synthetase	1055410..1058031	-	874	0.160196	0.234069	0.460003	9.85697	3.1793	0.0342181	0.101507	-0.993503	ns	ns	ns	ns	ns	0.284756
PA14_35200	PA14_35200	-	acetyltransferase	3131350..3131865	-	172	-0.0983173	-0.346552	-0.277998	4.86874	3.17925	0.0342199	0.101507	-0.993503	ns	ns	ns	ns	ns	-0.240956
PA14_31990	PA14_31990	czcB	cobalt/zinc/cadmium efflux RND transporter, membrane fusion protein, CzcB famil	2785380..2786834	+	485	-0.518402	-0.738611	-0.630796	5.3201	3.1808	0.034232	0.101507	-0.993503	ns	ns	ns	ns	ns	-0.629269
PA14_10270	PA14_10270	-	hypothetical protein	884308..885348	-	347	-0.556108	-1.15923	-0.680323	5.86454	3.17998	0.0342631	0.101548	-0.993327	ns	*	ns	ns	ns	-0.798553
PA14_26640	PA14_26640	-	long-chain-acyl-CoA synthetase	2320164..2321990	-	609	-0.200115	-0.305693	-0.254225	6.42935	3.17799	0.0343206	0.101668	-0.992818	ns	ns	ns	ns	ns	-0.253344
PA14_10050	PA14_10050	-	hypothetical protein	864434..864931	-	166	-0.773754	-1.05662	-0.434231	4.26499	3.17616	0.0344087	0.101877	-0.991923	ns	*	ns	ns	ns	-0.754867
PA14_48460	PA14_48460	-	polyamine ABC transporter substrate-binding protein	4307897..4309009	-	371	-0.69091	-0.803895	-0.345906	4.88355	3.1756	0.0344297	0.101879	-0.991916	ns	ns	ns	ns	ns	-0.61357
PA14_09580	PA14_09580	-	hypothetical protein	823833..824888	+	352	-0.291908	-0.538669	-0.56725	6.47902	3.17449	0.0344721	0.101879	-0.991916	ns	ns	ns	ns	ns	-0.465942
PA14_18450	PA14_18450	algI	alginate o-acetyltransferase AlgI	1582212..1583774	-	521	-0.154562	-0.520167	-0.302632	4.92677	3.17332	0.0344836	0.101879	-0.991916	ns	ns	ns	ns	ns	-0.325787
PA14_42380	PA14_42380	-	hypothetical protein	3775762..3776592	-	277	-0.502181	-0.380987	-0.0674961	6.83833	3.17418	0.0344842	0.101879	-0.991916	ns	ns	ns	ns	ns	-0.316888
PA14_20810	PA14_20810	recQ	ATP-dependent DNA helicase RecQ	1790076..1792214	+	713	0.0774454	0.189613	0.388639	8.73873	3.17201	0.0344956	0.101879	-0.991916	ns	ns	ns	ns	ns	0.218566
PA14_44920	PA14_44920	-	hypothetical protein	4005020..4006162	+	381	0.329789	0.297259	0.485562	6.51335	3.17313	0.0345243	0.101886	-0.991883	ns	ns	ns	ns	ns	0.37087
PA14_24020	PA14_24020	xcpT	general secretion pathway protein G	2087598..2088044	+	149	0.0736445	0.0821637	0.47691	5.41648	3.17104	0.0345328	0.101886	-0.991883	ns	ns	ns	ns	ns	0.210906
PA14_55340	PA14_55340	exbD2	transport protein ExbD	4912805..4913224	-	140	-0.846202	-1.19754	-0.242333	2.8813	3.17203	0.0345663	0.101934	-0.99168	ns	*	ns	ns	ns	-0.762026
PA14_21560	PA14_21560	-	hypothetical protein	1869497..1869736	+	80	0.0838526	0.486648	0.335251	5.58479	3.17103	0.0346023	0.101943	-0.991641	ns	ns	ns	ns	ns	0.301917
[truncated: 3,893 more rows]
