# Supplementary material for: Robust antibiotic sensitization of pathogenic Pseudomonas aeruginosa via negative hysteresis in the cell envelope
Source: Nat Commun. 2026 Mar 26;17:4487. doi: 10.1038/s41467-026-71178-5 (PMC13187417; doi:10.1038/s41467-026-71178-5)
Supplement: Supplementary file 9 — Supplementary Dataset 7 [file 41467_2026_71178_MOESM9_ESM.xlsx]

## Sheet: Legend
Experiment	List of significantly differentially expressed genes of CpxS T163P at t0, t30, and t60 vs PA14 WT with an absolute fold change of >2
X	Gene ID
Synonym	alternative gene ID
Gene	Gene
Product	Protein encoded by the gene
Location	Genomic coordinates
Strand	Indication whether gene is on the positive or negative DNA strand
Length	Length in nucleotides (bp)
logFC	log2 fold change in expression between PA14 WT and PA14WT under CAR treatment at t0
logCPM	log2 counts per million reads
F	F-statistic from quasi-likelihood generalized negative binomial model
PValue	P-value
FDR	adjusted P-value with the false discovery rate
log10_FDR	negative log10-transformed adjusted P-value
sig	Indicator of FDR <= 0.05
cutoff	Predefined threshold; absolute foldchange > 2
candidate	Indicator of FDR <= 0.05 AND absolute foldchange >2
logFC.mean	Mean log2 fold change in expression across t0, t30, and t60
Annotations extended	extended Gene annotations
Gene product	Gene product of the extended Gene annotations

## Sheet: Supplementary Data 7
X	Synonym	Gene	Product	Location	Strand	Length	logFC.cpxS_0	logFC.cpxS_30	logFC.cpxS_60	logCPM	F	PValue	FDR	log10_FDR	sig	cutoff	candidate	cpx_member	color	logFC.mean	Annotations extended	Gene product
PA14_22740	PA14_22740	-	hypothetical protein	1978120..1978560	-	147	7.14514	6.75752	6.50086	10.7946	866.164	2.35147e-36	1.38549e-32	-31.8584	*	*	*	*	cpx_cand	6.80117	cpxP	Spy/CpxP family protein refolding chaperone
PA14_31890	PA14_31890	-	RND efflux transporter	2773332..2776463	+	1044	3.35659	2.99762	2.46309	9.75958	318.513	6.56477e-28	1.93398e-24	-23.7135	*	*	*	ns	non_cpx_cand	2.9391	muxB	multidrug efflux RND transporter permeasesubunit MuxB
PA14_31920	PA14_31920	-	outer membrane protein	2779567..2781063	+	499	3.02835	2.89026	2.27503	8.66269	310.441	1.07285e-27	2.10708e-24	-23.6763	*	*	*	ns	non_cpx_cand	2.73121	ompB	multidrug efflux RND transporter outer membranesubunit OpmB
PA14_18060	PA14_18060	-	hypothetical protein	1550092..1550622	-	177	4.05308	3.53598	3.06875	7.42772	299.892	2.6935e-27	3.96752e-24	-23.4015	*	*	*	*	cpx_cand	3.5526	-	hypothetical protein
PA14_12610	PA14_12610	-	transporter	1081151..1082047	-	299	4.51537	4.36647	3.37732	8.78747	294.574	3.78265e-27	4.45748e-24	-23.3509	*	*	*	ns	non_cpx_cand	4.08639	fieF	CDF family cation-efflux transporter FieF
PA14_31900	PA14_31900	-	efflux transporter	2776460..2779570	+	1037	3.20211	2.99339	2.47834	9.99704	278.456	8.5402e-27	8.26265e-24	-23.0829	*	*	*	ns	non_cpx_cand	2.89128	muxC	multidrug efflux RND transporter permeasesubunit MuxC
PA14_22730	PA14_22730	cpxS	CpxS	1976668..1978005	-	446	4.40949	3.86545	2.99702	9.24986	279.467	9.81646e-27	8.26265e-24	-23.0829	*	*	*	ns	non_cpx_cand	3.75732	cpxS	HAMP domain-containing histidine kinase CpxS
PA14_12620	PA14_12620	-	hypothetical protein	1082136..1082552	-	139	3.11976	2.79482	2.47323	6.69541	273.736	1.51807e-26	1.11806e-23	-22.9515	*	*	*	ns	non_cpx_cand	2.79594	-	hypothetical protein
PA14_14990	PA14_14990	-	oxidoreductase	1271832..1272782	-	317	3.20039	3.21955	3.27013	8.13128	253.245	6.59169e-26	4.31536e-23	-22.365	*	*	*	*	cpx_cand	3.23002	-	oxidoreductase; aldo/keto reductase
PA14_31870	PA14_31870	-	RND efflux membrane fusion protein	2772055..2773335	+	427	4.26617	3.92779	3.50079	10.1067	246.157	1.05385e-25	6.20928e-23	-22.207	*	*	*	*	cpx_cand	3.89825	muxA	multidrug efflux RND transporter periplasmicadaptor subunit MuxA
PA14_12590	PA14_12590	-	hypothetical protein	1080409..1081194	-	262	5.26011	4.96887	4.08458	9.61376	217.769	1.11858e-24	5.99151e-22	-21.2225	*	*	*	*	cpx_cand	4.77119	-	hypothetical protein
PA14_31930	PA14_31930	-	hypothetical protein	2781107..2781430	+	108	2.69708	2.41365	1.28935	5.66957	201.333	3.88589e-24	1.90797e-21	-20.7194	*	*	*	ns	non_cpx_cand	2.13336	-	hypothetical protein
PA14_54720	PA14_54720	-	hypothetical protein	4852169..4852426	-	86	3.5988	2.83034	1.69102	5.28458	157.121	4.59942e-22	2.0846e-19	-18.681	*	*	*	*	cpx_cand	2.70672	-	hypothetical protein
PA14_31950	PA14_31950	-	two-component sensor	2781439..2782857	-	473	1.90901	1.66088	0.920323	7.1211	148.448	1.14006e-21	4.79801e-19	-18.3189	*	*	*	ns	non_cpx_cand	1.49674	czcS	sensor histidine kinase; two-component sensor
PA14_05530	PA14_05530	mexA	RND multidrug efflux membrane fusion protein MexA	486775..487926	+	384	2.64317	2.50488	2.23338	9.63282	132.829	9.09677e-21	3.57321e-18	-17.4469	*	*	*	*	cpx_cand	2.46048	mexA	multidrug efflux RND transporter periplasmicadaptor subunit MexA
PA14_58560	PA14_58560	-	oxidoreductase	5214554..5217106	-	851	2.74155	2.64278	1.80575	9.84513	82.1971	4.46033e-17	1.64252e-14	-13.7845	*	*	*	*	cpx_cand	2.3967	-	oxidoreductase; PepSY domain-containing protein
PA14_22710	PA14_22710	-	hypothetical protein	1975607..1976167	+	187	2.2028	2.13975	1.60409	7.87102	78.4591	9.82667e-17	3.40581e-14	-13.4678	*	*	*	ns	non_cpx_cand	1.98221	-	nitroreductase family protein
PA14_22720	PA14_22720	-	hypothetical protein	1976148..1976624	-	159	2.8566	2.71732	1.8841	7.85436	69.4577	7.57151e-16	2.47841e-13	-12.6058	*	*	*	ns	non_cpx_cand	2.486	-	hypothetical protein
PA14_18050	PA14_18050	-	hypothetical protein	1549571..1549993	-	141	1.20056	1.256	1.01975	7.42131	53.2114	5.68529e-14	1.76304e-11	-10.7537	*	*	*	ns	non_cpx_cand	1.15877	-	hypothetical protein
PA14_68840	PA14_68840	-	hypothetical protein	6140030..6140359	+	110	1.16043	0.515436	0.783882	5.97243	45.0585	6.9204e-13	2.03875e-10	-9.69064	*	*	*	ns	non_cpx_cand	0.819918	-	DUF2388 domain-containing protein
PA14_05540	PA14_05540	mexB	RND multidrug efflux transporter MexB	487942..491082	+	1047	1.34743	1.45185	1.45791	10.3227	43.9767	1.02938e-12	2.88814e-10	-9.53938	*	*	*	ns	non_cpx_cand	1.41907	mexB	multidrug efflux RND transporter permeasesubunit MexB
PA14_04180	PA14_04180	-	hypothetical protein	374152..374502	+	117	2.03948	1.11608	1.32022	6.87772	38.9118	6.74655e-12	1.72829e-09	-8.76238	*	*	*	ns	non_cpx_cand	1.49193	-	YgiW/YdeI family stress tolerance OB foldprotein
PA14_52465	PA14_52465	-	hypothetical protein	4655845..4656360	+	172	1.17793	0.880959	0.905774	6.63688	34.3485	4.08964e-11	1.00401e-08	-7.99826	*	*	*	ns	non_cpx_cand	0.988221	-	hypothetical protein
PA14_53820	PA14_53820	-	hypothetical protein	4771821..4772588	-	256	1.27144	1.04667	1.23591	8.17251	34.1061	4.52172e-11	1.06568e-08	-7.97237	*	*	*	ns	non_cpx_cand	1.18467	ampDh3	N-acetylmuramoyl-L-alanine amidase AmpDh3
PA14_52480	PA14_52480	-	hypothetical protein	4656406..4656891	-	162	1.23869	0.879735	1.17957	8.24218	32.922	7.44059e-11	1.68615e-08	-7.7731	*	*	*	ns	non_cpx_cand	1.09933	alpE	AlpE (refer to PMID:26100878)
PA14_43900	PA14_43900	-	hypothetical protein	3908445..3908681	+	79	1.3802	0.617351	1.10976	6.95379	32.71	8.14568e-11	1.77757e-08	-7.75017	*	*	*	ns	non_cpx_cand	1.03577	-	hypothetical protein
PA14_53500	PA14_53500	-	hypothetical protein	4743296..4744009	-	238	1.02624	0.909644	0.984892	8.16083	28.5726	5.20056e-10	1.02139e-07	-6.99081	*	*	*	ns	non_cpx_cand	0.973592	-	OmpA family protein
PA14_54710	PA14_54710	-	transcriptional regulator	4851251..4852165	+	305	2.16943	1.2011	0.419551	6.44941	28.0762	6.57461e-10	1.2496e-07	-6.90323	*	*	*	ns	non_cpx_cand	1.26336	-	LysR family transcriptional regulator
PA14_05550	PA14_05550	oprM	major intrinsic multiple antibiotic resistance efflux outer membrane protein OprM precursor	491084..492541	+	486	0.782278	1.05628	0.831724	9.44601	26.1407	1.60525e-09	2.95567e-07	-6.52934	*	*	*	ns	non_cpx_cand	0.890094	oprM	major intrinsic multiple antibiotic resistance efflux outer membrane protein OprM precursor
PA14_08060	PA14_08060	-	tail fiber assembly protein	693583..694041	+	153	0.991432	0.99938	1.61648	8.52823	26.1406	1.68563e-09	3.00961e-07	-6.52149	*	*	*	ns	non_cpx_cand	1.20243	-	tail fiber assembly protein
PA14_08070	PA14_08070	-	phage tail sheath protein	694084..695244	+	387	0.982614	1.0015	1.3086	11.2162	25.49	2.22986e-09	3.75381e-07	-6.42553	*	*	*	ns	non_cpx_cand	1.09757	-	phage tail sheath family protein
PA14_29710	PA14_29710	-	hypothetical protein	2573273..2573581	+	103	1.0134	0.688034	1.02278	6.16796	25.3594	2.49698e-09	3.97627e-07	-6.40052	*	*	*	ns	non_cpx_cand	0.908071	-	PepSY domain-containing protein
PA14_07980	PA14_07980	-	hypothetical protein	687357..687716	+	120	1.12521	1.07641	1.19394	8.96454	24.6719	3.55166e-09	5.25374e-07	-6.27953	*	*	*	ns	non_cpx_cand	1.13185	-	hypothetical protein
PA14_52490	PA14_52490	-	hypothetical protein	4656944..4657447	-	168	1.13066	1.23169	1.22662	7.50667	24.6646	3.56503e-09	5.25374e-07	-6.27953	*	*	*	ns	non_cpx_cand	1.19633	alpD	AlpD (refer to PMID:26100878)
PA14_08320	PA14_08320	-	hypothetical protein	713513..713815	+	101	0.880862	0.915432	1.28469	7.68649	24.6637	3.5667e-09	5.25374e-07	-6.27953	*	*	*	ns	non_cpx_cand	1.02699	-	hypothetical protein
PA14_07970	PA14_07970	-	hypothetical protein	687109..687309	+	67	1.09134	1.09568	1.08678	7.51129	23.9563	5.15971e-09	7.23834e-07	-6.14036	*	*	*	ns	non_cpx_cand	1.09127	ptrB	repressor PtrB
PA14_08090	PA14_08090	-	phage tail tube protein	695257..695760	+	168	1.01459	1.07992	1.36773	10.4013	23.8755	5.35361e-09	7.33569e-07	-6.13456	*	*	*	ns	non_cpx_cand	1.15408	-	phage major tail tube protein
PA14_08120	PA14_08120	-	tail length determinator protein	696289..698526	+	746	0.911069	0.950742	1.39524	11.5385	22.3986	1.15297e-08	1.50962e-06	-5.82113	*	*	*	ns	non_cpx_cand	1.08569	-	phage tail sheath family protein
PA14_22700	PA14_22700	-	ferredoxin	1975171..1975542	+	124	0.969237	1.15952	0.649497	6.10079	22.341	1.23097e-08	1.57671e-06	-5.80225	*	*	*	ns	non_cpx_cand	0.926085	-	YkgJ family cysteine cluster protein; ferredoxin
PA14_08240	PA14_08240	-	hypothetical protein	703411..705246	+	612	0.939672	0.94105	1.2436	10.9377	22.0752	1.38493e-08	1.7e-06	-5.76955	*	*	*	ns	non_cpx_cand	1.04144	-	phage tail tape measure protein
PA14_08010	PA14_08010	-	hypothetical protein	689063..689620	+	186	0.962258	0.822952	1.09135	9.07652	21.8873	1.58244e-08	1.90281e-06	-5.72061	*	*	*	ns	non_cpx_cand	0.958854	-	phage baseplate assembly protein V
PA14_08040	PA14_08040	-	phage tail protein	690976..691509	+	178	0.938234	0.941042	1.30541	9.1818	21.702	1.75502e-08	2.06812e-06	-5.68442	*	*	*	ns	non_cpx_cand	1.06156	-	phage tail protein I
PA14_08310	PA14_08310	-	hypothetical protein	712461..713513	+	351	0.865877	1.03479	1.38187	9.532	21.5524	1.90873e-08	2.20515e-06	-5.65656	*	*	*	ns	non_cpx_cand	1.09418	-	hypothetical protein
PA14_08260	PA14_08260	-	minor tail protein L	705588..706283	+	232	0.865785	0.971243	1.21605	8.91487	21.3558	2.13251e-08	2.4163e-06	-5.61685	*	*	*	ns	non_cpx_cand	1.01769	-	phage minor tail protein L
PA14_08210	PA14_08210	-	hypothetical protein	702227..702721	+	165	1.09462	1.21597	1.36501	9.97624	21.2395	2.27774e-08	2.49916e-06	-5.60221	*	*	*	ns	non_cpx_cand	1.2252	-	hypothetical protein
PA14_08050	PA14_08050	-	tail fiber protein	691511..693586	+	692	0.950662	0.962567	1.50847	10.743	21.2297	2.29048e-08	2.49916e-06	-5.60221	*	*	*	ns	non_cpx_cand	1.14057	-	phage tail protein
PA14_08100	PA14_08100	-	hypothetical protein	695775..696119	+	115	0.938127	1.04273	1.43925	9.04567	20.8962	2.77031e-08	2.93823e-06	-5.53191	*	*	*	ns	non_cpx_cand	1.14003	-	phage tail assembly protein
PA14_08330	PA14_08330	-	hypothetical protein	713812..714042	+	77	0.930788	1.08507	1.19838	7.61539	20.8669	2.81711e-08	2.93823e-06	-5.53191	*	*	*	ns	non_cpx_cand	1.07141	-	hypothetical protein
PA14_08300	PA14_08300	-	phage-related protein, tail component	707772..711431	+	1220	0.854506	0.922064	1.2275	11.1985	20.7346	2.93743e-08	2.98403e-06	-5.5252	*	*	*	ns	non_cpx_cand	1.00136	-	phage tail protein
PA14_08250	PA14_08250	-	hypothetical protein	705239..705580	+	114	0.878968	0.951493	1.26164	8.25374	20.3259	3.85124e-08	3.84602e-06	-5.41499	*	*	*	ns	non_cpx_cand	1.0307	-	phage tail protein
PA14_08140	PA14_08140	-	hypothetical protein	699383..699589	+	69	0.837885	0.864329	1.30536	7.17729	20.0462	4.53543e-08	4.33833e-06	-5.36268	*	*	*	ns	non_cpx_cand	1.00252	-	tail protein X
PA14_08270	PA14_08270	-	hypothetical protein	706286..707056	+	257	0.795291	0.959249	1.15362	8.82709	20.0351	4.56511e-08	4.33833e-06	-5.36268	*	*	*	ns	non_cpx_cand	0.969386	-	C40 family peptidase
PA14_08230	PA14_08230	-	hypothetical protein	703110..703364	+	85	1.02793	1.09952	1.217	8.7865	19.8838	4.99066e-08	4.66745e-06	-5.33092	*	*	*	ns	non_cpx_cand	1.11482	-	hypothetical protein
PA14_54430	PA14_54430	algU	RNA polymerase sigma factor AlgU	4826072..4826653	-	194	1.10256	1.13683	1.1207	9.18822	19.7911	5.27152e-08	4.85309e-06	-5.31398	*	*	*	ns	non_cpx_cand	1.12003	algU	RNA polymerase sigma factor AlgU
PA14_08150	PA14_08150	-	phage late control gene D protein	699647..700636	+	330	0.783136	0.98176	1.31819	9.35429	19.6034	5.89243e-08	5.34126e-06	-5.27236	*	*	*	ns	non_cpx_cand	1.0277	-	phage late control D family protein
PA14_08030	PA14_08030	-	phage baseplate assembly protein	690096..690983	+	296	0.911902	1.00107	1.31541	9.33823	19.1665	7.6546e-08	6.69719e-06	-5.17411	*	*	*	ns	non_cpx_cand	1.07613	-	phage baseplate assembly protein
PA14_08220	PA14_08220	-	hypothetical protein	702733..703080	+	116	1.03747	1.17067	1.42962	9.63525	19.1504	7.72928e-08	6.69719e-06	-5.17411	*	*	*	ns	non_cpx_cand	1.21259	-	phage tail assembly chaperone family protein, TAC
PA14_08280	PA14_08280	-	bacteriophage protein	707111..707713	+	201	0.85023	1.05264	1.26494	8.74384	18.8737	9.13885e-08	7.80378e-06	-5.10769	*	*	*	ns	non_cpx_cand	1.05593	-	bacteriophage protein; tail assembly protein
PA14_08110	PA14_08110	-	hypothetical protein	696088..696198	+	37	0.939513	1.19729	1.54832	6.17188	18.81	9.50043e-08	7.99665e-06	-5.09709	*	*	*	ns	non_cpx_cand	1.22837	-	phage tail assembly protein
PA14_08020	PA14_08020	-	bacteriophage protein	689773..690099	+	109	0.956477	1.01494	1.31295	8.45576	18.6207	1.06655e-07	8.8509e-06	-5.05301	*	*	*	ns	non_cpx_cand	1.09479	-	bacteriophage protein; GPW/gp25 family protein
PA14_08130	PA14_08130	-	hypothetical protein	698536..699408	+	291	0.790576	0.900333	1.28383	9.22532	18.5861	1.08937e-07	8.91469e-06	-5.04989	*	*	*	ns	non_cpx_cand	0.991581	-	phage tail protein
PA14_54420	PA14_54420	mucA	anti-sigma factor MucA	4825456..4826040	-	195	0.988259	1.00243	0.974218	8.56404	18.124	1.44931e-07	1.16763e-05	-4.93269	*	*	*	ns	non_cpx_cand	0.988303	mucA	anti-sigma factor MucA (negative regulator of AlgU)
PA14_14550	PA14_14550	-	hypothetical protein	1244088..1244495	+	136	0.928926	1.13116	1.23571	10.6916	17.5394	2.09211e-07	1.64356e-05	-4.78421	*	*	*	ns	non_cpx_cand	1.0986	-	hypothetical protein
PA14_14660	PA14_14660	-	hypothetical protein	1250522..1251070	+	183	1.05585	1.06609	0.808921	7.90186	17.3271	2.3944e-07	1.83219e-05	-4.73703	*	*	*	ns	non_cpx_cand	0.976952	-	glycine zipper 2TM domain-containing protein
PA14_08200	PA14_08200	-	hypothetical protein	701926..702213	+	96	0.858138	1.14627	1.2133	7.47323	16.9468	3.0564e-07	2.30876e-05	-4.63662	*	*	*	ns	non_cpx_cand	1.07257	-	hypothetical protein
PA14_08160	PA14_08160	-	lytic enzyme	700669..701298	+	210	0.776441	0.959501	1.14313	8.28652	16.8376	3.28009e-07	2.44637e-05	-4.61148	*	*	*	ns	non_cpx_cand	0.959692	-	glycoside hydrolase family 19 protein
PA14_07950	PA14_07950	prtN	transcriptional regulator PrtN	685467..685781	-	105	0.812806	1.03522	1.00428	6.81305	16.2287	4.8859e-07	3.5107e-05	-4.45461	*	*	*	ns	non_cpx_cand	0.950769	prtN	transcriptional regulator PrtN
PA14_08190	PA14_08190	-	hypothetical protein	701654..701911	+	86	0.865139	0.922025	1.06953	7.02457	15.9045	6.06051e-07	4.30223e-05	-4.36631	*	*	*	ns	non_cpx_cand	0.952232	-	hypothetical protein
PA14_08000	PA14_08000	-	hypothetical protein	688551..689066	+	172	0.882132	1.06903	1.31533	8.5651	15.1908	9.81894e-07	6.64979e-05	-4.17719	*	*	*	ns	non_cpx_cand	1.08883	-	hypothetical protein
PA14_14540	PA14_14540	-	hypothetical protein	1243940..1244128	+	63	0.834754	0.995829	1.03732	6.56505	14.8638	1.22966e-06	8.1406e-05	-4.08934	*	*	*	ns	non_cpx_cand	0.955967	-	Com family DNA-binding transcriptionalregulator
PA14_51360	PA14_51360	phnA	anthranilate synthase component I	4564368..4565960	-	531	-1.03052	-1.00565	-0.91352	8.59841	14.236	1.9076e-06	0.000124884	-3.90349	*	*	*	ns	non_cpx_cand	-0.983231	phnA	anthranilate synthase component 1
PA14_42480	PA14_42480	pcrG	regulator in type III secretion	3782525..3782821	-	99	-1.13586	-0.800584	-0.551385	5.91063	11.6106	1.3366e-05	0.000722501	-3.14116	*	*	*	ns	non_cpx_cand	-0.829275	pcrG	LcrG family type III secretion system chaperone PcrG
PA14_07990	PA14_07990	-	hypothetical protein	688080..688529	+	150	0.847827	0.847806	1.05467	7.79991	11.5741	1.3751e-05	0.000736556	-3.13279	*	*	*	ns	non_cpx_cand	0.916768	-	holin
PA14_42510	PA14_42510	-	hypothetical protein	3785397..3785726	-	110	-1.14195	-1.04437	-0.534409	4.52859	11.4638	1.49875e-05	0.000793316	-3.10055	*	*	*	ns	non_cpx_cand	-0.90691	pscY	type III secretion system chaperone PscY
PA14_51380	PA14_51380	pqsE	quinolone signal response protein	4566077..4566982	-	302	-1.03518	-1.08132	-0.982843	8.54241	10.6786	2.79681e-05	0.00132894	-2.8765	*	*	*	ns	non_cpx_cand	-1.03311	pqsE	quinolone signal response protein
PA14_48940	PA14_48940	coaB	coat protein B of bacteriophage Pf1)	4350851..4351099	-	83	0.638389	1.11703	1.23927	5.06106	10.3507	3.65001e-05	0.00165627	-2.78087	*	*	*	ns	non_cpx_cand	0.998232	coaB	coat protein B of bacteriophage Pf1)
PA14_23680	PA14_23680	ibpA	heat-shock protein IbpA	2059122..2059571	+	150	0.604917	0.973139	1.04826	8.55403	10.2858	3.84909e-05	0.00173121	-2.76165	*	*	*	ns	non_cpx_cand	0.875439	ibpA	heat-shock protein IbpA
PA14_42520	PA14_42520	-	hypothetical protein	3785731..3786096	-	122	-1.02517	-1.23058	-0.576415	4.56858	10.0045	4.85286e-05	0.00214985	-2.66759	*	*	*	ns	non_cpx_cand	-0.944057	pscX	type III secretion system protein PscX
PA14_36330	PA14_36330	hcnA	hydrogen cyanide synthase HcnA	3236066..3236380	-	105	-0.672381	-1.34477	-0.461359	3.49086	9.76654	5.91628e-05	0.002526	-2.59757	*	*	*	ns	non_cpx_cand	-0.826169	hcnA	hydrogen cyanide synthase HcnA
PA14_51420	PA14_51420	pqsB	PqsB	4569071..4569922	-	284	-0.847719	-1.01618	-0.625333	7.59436	9.47346	7.57117e-05	0.00301414	-2.52084	*	*	*	ns	non_cpx_cand	-0.829745	pqsB	PqsB
PA14_40300	PA14_40300	-	hypothetical protein	3600755..3601180	-	142	-0.599141	-1.0255	-0.429724	4.38891	8.9239	0.000121202	0.00440816	-2.35574	*	*	*	ns	non_cpx_cand	-0.684788	-	hypothetical protein
PA14_62970	PA14_62970	dnaK	molecular chaperone DnaK	5619127..5621040	-	638	0.438068	0.559223	1.14489	11.3571	8.56524	0.000165674	0.00567531	-2.24601	*	*	*	ns	non_cpx_cand	0.714059	dnaK	molecular chaperone DnaK
PA14_09470	PA14_09470	phzB1	phenazine biosynthesis protein	812129..812617	-	163	-0.571411	-1.17722	-0.768398	2.64256	8.23826	0.000221358	0.00724577	-2.13992	*	*	*	ns	non_cpx_cand	-0.839009	phzB1	phenazine biosynthesis protein
PA14_51430	PA14_51430	pqsA	PqsA	4569916..4571469	-	518	-0.722133	-1.10236	-0.914999	8.80045	7.73724	0.00034761	0.0100205	-1.99911	*	*	*	ns	non_cpx_cand	-0.913163	pqsA	PqsA
PA14_42600	PA14_42600	pscP	translocation protein in type III secretion	3789550..3790668	+	373	-0.670108	-1.04902	-0.808424	5.48574	7.73398	0.000348642	0.0100205	-1.99911	*	*	*	ns	non_cpx_cand	-0.842517	pscP	translocation protein in type III secretion
PA14_00560	PA14_00560	exoT	exoenzyme T	57148..58476	+	443	-1.09023	-0.7528	-0.438473	8.28177	7.59482	0.000395894	0.0111107	-1.95426	*	*	*	ns	non_cpx_cand	-0.760502	exoT	T3SS effector bifunctional cytotoxin exoenzyme T
PA14_36345	PA14_36345	exoY	adenylate cyclase	3236744..3237988	+	415	-1.1377	-0.821891	-0.514125	6.04408	7.57401	0.000403518	0.0112147	-1.95021	*	*	*	ns	non_cpx_cand	-0.824572	exoY	type III secretion system adenylate cyclase effector ExoY
PA14_21020	PA14_21020	-	non-ribosomal peptide synthetase	1809617..1816675	-	2353	-0.778953	-1.07731	-0.645597	8.28863	7.4526	0.000451164	0.01225	-1.91186	*	*	*	ns	non_cpx_cand	-0.833954	-	non-ribosomal peptide synthetase
PA14_57010	PA14_57010	groEL	chaperonin GroEL	5079035..5080678	-	548	0.342128	0.500665	1.06305	13.5581	6.81169	0.000815057	0.0182598	-1.73851	*	*	*	ns	non_cpx_cand	0.63528	groEL	chaperonin GroEL
PA14_20980	PA14_20980	-	short chain dehydrogenas	1806213..1807127	-	305	-0.802183	-1.07804	-0.79834	5.10131	6.78882	0.000839281	0.0185208	-1.73234	*	*	*	ns	non_cpx_cand	-0.892855	-	SDR family NAD(P)-dependent oxidoreductase
PA14_26340	PA14_26340	-	hypothetical protein	2296952..2297545	+	198	-0.5173	-1.0432	-0.918752	4.8395	6.74586	0.000874225	0.0190775	-1.71948	*	*	*	ns	non_cpx_cand	-0.826417	-	LysE family translocator
PA14_46910	PA14_46910	-	ABC transporter substrate-binding protein	4177924..4178832	+	303	0.363961	0.350665	1.00847	8.11465	6.647	0.000960553	0.0199985	-1.699	*	*	*	ns	non_cpx_cand	0.574367	-	glutamate/aspartate ABC transportersubstrate-binding protein
PA14_43950	PA14_43950	sucC	succinyl-CoA synthetase subunit beta	3912162..3913328	-	389	0.286727	0.442177	1.05147	10.5362	6.41196	0.00120358	0.0223145	-1.65141	*	*	*	ns	non_cpx_cand	0.59346	sucC	succinyl-CoA synthetase subunit beta
PA14_42960	PA14_42960	lip2.2	Lip2.2	3819680..3819820	-	47	-0.445051	-1.74325	-0.445429	1.05347	6.08734	0.00164878	0.027365	-1.5628	*	*	*	ns	non_cpx_cand	-0.87791	lip2.2	Lip2.2
PA14_49220	PA14_49220	napF	ferredoxin protein NapF	4372405..4372896	+	164	-0.556016	-1.12969	-0.750285	4.40324	5.94372	0.00189966	0.0298475	-1.52509	*	*	*	ns	non_cpx_cand	-0.811997	napF	ferredoxin protein NapF
PA14_48550	PA14_48550	-	hypothetical protein	4317337..4317951	+	205	-0.747417	-1.35841	-0.795898	4.4134	5.93023	0.00192508	0.0300067	-1.52278	*	*	*	ns	non_cpx_cand	-0.967241	-	alpha/beta fold hydrolase
PA14_32350	PA14_32350	-	hypothetical protein	2810368..2811000	-	211	-0.64102	-1.44792	-0.948389	4.38873	5.91402	0.00195607	0.03026	-1.51913	*	*	*	ns	non_cpx_cand	-1.01244	-	ankyrin repeat domain-containing protein
PA14_20960	PA14_20960	-	isomerase	1804542..1804967	-	142	-1.05685	-1.40264	-0.676645	3.33788	5.90233	0.00197876	0.0305205	-1.51541	*	*	*	ns	non_cpx_cand	-1.04538	-	isomerase; nuclear transport factor 2 family protein
PA14_20950	PA14_20950	fabH2	3-oxoacyl-ACP synthase	1803546..1804538	-	331	-0.603252	-1.15481	-0.653888	5.28471	5.83323	0.00211859	0.0316019	-1.50029	*	*	*	ns	non_cpx_cand	-0.803984	fabH2	3-oxoacyl-ACP synthase
PA14_04250	PA14_04250	-	ABC transporter ATP-binding protein	380250..381299	-	350	-0.457368	-1.03154	-0.773782	5.29636	5.77833	0.00223703	0.0324645	-1.48859	*	*	*	ns	non_cpx_cand	-0.75423	-	ABC transporter ATP-binding protein
PA14_28150	PA14_28150	-	hypothetical protein	2437310..2438188	+	293	-0.668634	-1.19311	-0.887614	4.42428	5.76142	0.00227489	0.0328521	-1.48344	*	*	*	ns	non_cpx_cand	-0.916452	-	PA2778 family cysteine peptidase
PA14_37980	PA14_37980	-	Fe2+-dicitrate sensor, membrane protein	3388251..3389204	-	318	-1.03508	-1.15837	-0.560558	4.6995	5.72066	0.00236892	0.0337141	-1.47219	*	*	*	ns	non_cpx_cand	-0.918002	-	Fe2+-dicitrate sensor, membrane protein; FecR family protein
PA14_14320	PA14_14320	-	hypothetical protein	1221589..1222182	+	198	-1.01912	-0.74871	-0.481396	4.87869	5.67087	0.00248932	0.0349217	-1.45691	*	*	*	ns	non_cpx_cand	-0.74974	-	DUF2165 family protein
PA14_44380	PA14_44380	-	cbb3-type cytochrome c oxidase subunit II	3952211..3952822	+	204	0.390419	0.304419	1.0789	7.96205	5.64516	0.00255397	0.0350834	-1.4549	*	*	*	ns	non_cpx_cand	0.591246	-	cbb3-type cytochrome c oxidase subunit II
PA14_34270	PA14_34270	-	ABC transporter ATP-binding protein	3046716..3047825	-	370	-0.800323	-1.25505	-0.742901	5.12693	5.54076	0.00283509	0.0371208	-1.43038	*	*	*	ns	non_cpx_cand	-0.932759	-	methionine ABC transporter ATP-binding protein
PA14_43940	PA14_43940	sucD	succinyl-CoA synthetase subunit alpha	3911275..3912162	-	296	0.262714	0.474469	1.01396	10.4004	5.42868	0.00317312	0.0399079	-1.39894	*	*	*	ns	non_cpx_cand	0.583715	sucD	succinyl-CoA synthetase subunit alpha
PA14_21000	PA14_21000	-	hypothetical protein	1807129..1808457	-	443	-0.563241	-1.31637	-0.787679	5.79396	5.35279	0.00342573	0.0420508	-1.37623	*	*	*	ns	non_cpx_cand	-0.889096	-	hypothetical protein
PA14_06790	PA14_06790	-	cytochrome c oxidase subunit	591110..591637	+	176	-0.514048	-1.3314	-0.87415	4.74308	5.31496	0.00355939	0.0425394	-1.37121	*	*	*	ns	non_cpx_cand	-0.906533	-	cytochrome C oxidase subunit
PA14_34280	PA14_34280	-	hypothetical protein	3047822..3048616	-	265	-1.00959	-1.04238	-0.534575	4.33269	5.30167	0.00360761	0.0429677	-1.36686	*	*	*	ns	non_cpx_cand	-0.862179	-	MetQ/NlpA family ABC transportersubstrate-binding protein
PA14_09460	PA14_09460	phzC1	phenazine biosynthesis protein PhzC	810876..812093	-	406	-0.84979	-1.15415	-0.985212	5.54985	5.30107	0.00360982	0.0429677	-1.36686	*	*	*	ns	non_cpx_cand	-0.996383	phzC1	phenazine biosynthesis protein PhzC
PA14_55840	PA14_55840	-	hypothetical protein	4986525..4986809	-	95	-0.961379	-1.25259	-1.06759	2.80971	5.28136	0.00368264	0.0434616	-1.36189	*	*	*	ns	non_cpx_cand	-1.09385	-	DUF3613 domain-containing protein
PA14_20900	PA14_20900	-	MFS transporter	1801165..1802331	-	389	-0.85607	-1.09197	-0.662392	5.49052	5.27636	0.00370138	0.0434616	-1.36189	*	*	*	ns	non_cpx_cand	-0.870143	-	MFS transporter
PA14_34200	PA14_34200	-	FMNH2-dependent monooxygenase	3041071..3042255	+	395	-0.71915	-1.00567	-0.711688	5.20124	5.26456	0.00374595	0.0434787	-1.36172	*	*	*	ns	non_cpx_cand	-0.812171	-	FMNH2-dependent monooxygenase; acyl-CoA dehydrogenase family protein
PA14_08860	PA14_08860	rplD	50S ribosomal protein L4	760208..760810	+	201	0.464765	0.384666	1.38604	9.78495	5.15182	0.00420127	0.0466035	-1.33158	*	*	*	ns	non_cpx_cand	0.745157	rplD	50S ribosomal protein L4
PA14_36900	PA14_36900	-	hypothetical protein	3287496..3287711	-	72	-0.927984	-1.46356	-0.386712	2.23496	5.15082	0.00420556	0.0466035	-1.33158	*	*	*	ns	non_cpx_cand	-0.926086	-	PLDc N-terminal domain-containing protein
PA14_32110	PA14_32110	xylZ	toluate 1,2-dioxygenase electron transfer component	2793178..2794191	+	338	-0.567456	-1.23137	-0.696533	4.69482	5.14123	0.0042469	0.046859	-1.32921	*	*	*	ns	non_cpx_cand	-0.831787	xylZ	toluate 1,2-dioxygenase electron transfer component
PA14_71300	PA14_71300	-	electron transfer flavoprotein alpha subunit	6353285..6354271	+	329	-0.768853	-1.37981	-0.867554	5.34225	5.11978	0.00434092	0.0471766	-1.32627	*	*	*	ns	non_cpx_cand	-1.0054	-	electron transfer flavoprotein subunit alpha/FixB family protein
PA14_08870	PA14_08870	rplW	50S ribosomal protein L23	760807..761106	+	100	0.441656	0.408286	1.45139	8.75363	5.1116	0.00437734	0.047199	-1.32607	*	*	*	ns	non_cpx_cand	0.767109	rplW	50S ribosomal protein L23
PA14_13320	PA14_13320	-	hypothetical protein	1143892..1144407	+	172	-0.695055	-1.43099	-0.66268	5.0431	5.10498	0.00440708	0.0472919	-1.32521	*	*	*	ns	non_cpx_cand	-0.929576	-	SCP2 domain-containing protein
PA14_37460	PA14_37460	-	permease	3333351..3334634	-	428	-0.95766	-1.03517	-0.667475	5.05466	5.08628	0.00449213	0.0475509	-1.32284	*	*	*	ns	non_cpx_cand	-0.886769	-	permease; MFS transporter
PA14_21010	PA14_21010	-	FAD-dependent monooxygenase	1808454..1809620	-	389	-0.924105	-1.2002	-0.631539	5.56294	5.06256	0.00460251	0.0484184	-1.31499	*	*	*	ns	non_cpx_cand	-0.918614	-	FAD-dependent monooxygenase
PA14_63720	PA14_63720	-	hypothetical protein	5680917..5681279	-	121	-0.761981	-1.1904	-0.629858	3.74409	5.0483	0.00467027	0.0485313	-1.31398	*	*	*	ns	non_cpx_cand	-0.860746	-	GtrA family protein
PA14_08930	PA14_08930	rpmC	50S ribosomal protein L29	763700..763891	+	64	0.319494	0.509983	1.19363	7.46135	5.01854	0.00481493	0.0493212	-1.30697	*	*	*	ns	non_cpx_cand	0.67437	rpmC	50S ribosomal protein L29
PA14_02570	PA14_02570	mdcC	malonate decarboxylase subunit delta	229930..230229	+	100	-0.89247	-1.55909	-0.902274	4.13273	5.01719	0.00482163	0.0493212	-1.30697	*	*	*	ns	non_cpx_cand	-1.11794	mdcC	malonate decarboxylase subunit delta
