# Supplementary material for: Robust antibiotic sensitization of pathogenic Pseudomonas aeruginosa via negative hysteresis in the cell envelope
Source: Nat Commun. 2026 Mar 26;17:4487. doi: 10.1038/s41467-026-71178-5 (PMC13187417; doi:10.1038/s41467-026-71178-5)
Supplement: Supplementary file 11 — Supplementary Dataset 9 [file 41467_2026_71178_MOESM11_ESM.xlsx]

## Sheet: Supplementary Data 9
Plasmid	Antibiotic resistance	Reference
pUIsacB	TETR	Obeng et al. 2023
pRK2013	KANR	Figurski et al. 1979
pME6032	TETR	Heeb et al. 2002
pME6032-CpxS	TETR	this study
References
D. Figurski and D. Helinski, Replication of an origin-containing derivative of plasmid RK2 dependent on a plasmid function provided in trans. PNAS. 76(4), 1648-1652 (1979).
S. Heeb, C. Blumer, D. Haas, Regulatory RNA as mediator in GacA/RsmA-dependent global control of exoproduct formation in Pseudomonas fluorescens CHA0. J. Bacteriol. 184, 1046–1056 (2002).
N. Obeng, et al., Bacterial c-di-GMP has a key role in establishing host–microbe symbiosis. Nat. Microbiol. 8, 1809–1819 (2023).
