# Supplementary material for: Robust antibiotic sensitization of pathogenic Pseudomonas aeruginosa via negative hysteresis in the cell envelope
Source: Nat Commun. 2026 Mar 26;17:4487. doi: 10.1038/s41467-026-71178-5 (PMC13187417; doi:10.1038/s41467-026-71178-5)
Supplement: Supplementary file 12 — Supplementary Dataset 10 [file 41467_2026_71178_MOESM12_ESM.xlsx]

## Sheet: Supplementary Data 10
Abbr.	Antibiotic	Supplier	Order ID
CAR	Carbenicillin	Carl Roth	6344.2
CHL	Chloramphenicol	Carl Roth	3886.2
CIP	Ciprofloxacin	Sigma-Aldrich	17850-5G-F
CTZ	Ceftazidime	Sigma-Aldrich	C3809-1G
GEN	Gentamicin	Sigma-Aldrich	48760-5G-F
KAN	Kanamycin	Carl Roth	T832.2
MER	Meropenem	Sigma-Aldrich	M2574-50MG
NF	Nitrofurantoin	Sigma-Aldrich	N7878-10G
PIP	Piperacillin	Sigma-Aldrich	P8396-1G
PMB	Polymixin B	Carl Roth	0235.1
TAZ	Tazobactam	Sigma-Aldrich	68300-5MG
TET	Tetracycline	Carl Roth	0237.1
VAL	Valinomycin	Merck	676377-100MG
BnOH	benzyl alcohol	Sigma-Aldrich	402834
