# Supplementary material for: Robust antibiotic sensitization of pathogenic Pseudomonas aeruginosa via negative hysteresis in the cell envelope
Source: Nat Commun. 2026 Mar 26;17:4487. doi: 10.1038/s41467-026-71178-5 (PMC13187417; doi:10.1038/s41467-026-71178-5)
Supplement: Supplementary file 13 — Supplementary Dataset 11 [file 41467_2026_71178_MOESM13_ESM.xlsx]

## Sheet: Legend
Additional Information:	Additional information such as morphology and MIC of the individual patient population isolates
Isolate ID	Isolate ID
MALDI	Results of MALDI
Morphology COS	Morphology on COS agar
Morphology MHE	Morphology on MHE agar
AGARDIFFUSION	MIC determined by agardiffusion for various antibiotics
VITEK MIC	MIC determined by VITEK2

## Sheet: Supplementary Data 11
Isolate ID	MALDI	Morphology COS	Morphology MHE	AGARDIFFUSION											VITEK MIC mg/L
				PRL	PTZ	CAZ	MEM	CIP	GM	TN	IMI	ATM	C	AK	Piperacillin		Piperacillin/Tazobactam		Ceftazidim		Cefepim		Aztreonam		Imipenem		Meropenem		Amikacin		Gentamicin		Tobramycin		Ciprofloxacin		Colistin
				Piperacillin 30 µg	Pip./Tazobactam 30+6 µg	Ceftazidim 10 µg	Meropenem 10 µg	Ciprofloxacin 5 µg	Gentamicin 10 µg	Tobramycin 10 µg	Imipenem 10 µg	Aztreonam 30 µg	Chloramphenicol 30 µg	Amikacin 30 µg	16 mg/L		16 mg/L		8 mg/L		8 mg/L		16 mg/L		4 mg/L		8 mg/L		16 mg/L		IE (Insufficient evidence that the organism is a good target for the therapy with the agent)		2 mg/L		0.5 mg/L		4 mg/L
PI1_1	PSAE	white, shiny, slimy, slightly raised, entire margins	white, slimy, shiny, slightly raised	34	38	18	34	38	16	20	30	29	30	16	<=4	I	<=4	I	<=1	I	<=1	I	<=1	I	2	I	<=0,25	S	8	S	4	IE	<=1	S	<=0,25	I	<=0,5	S
PI1_2	PSAE	white, shiny, slimy, slightly raised, entire margins	white-greenish, slightly slimy, shiny, slightly raised	34	35	20	35	35	15	20	26	30	26	16	<=4	I	<=4	I	<=1	I	<=1	I	<=1	I	2	I	<=0,25	S	8	S	4	IE	<=1	S	<=0,25	I	<=0,5	S
PI1_3	PSAE	white, shiny, slimy, slightly raised, entire margins	white, slimy, shiny, slightly raised	34	34	24	34	40	16	20	26	35	31	15	<=4	I	<=4	I	<=1	I	<=1	I	<=1	I	1	I	<=0,25	S	8	S	1	IE	<=1	S	<=0,25	I	<=0,5	S
PI1_4	PSAE	white, shiny, slimy, slightly raised, entire margins	white, slimy, shiny, slightly raised	35	34	24	34	40	17	19	25	32	30	15	<=4	I	<=4	I	<=1	I	<=1	I	<=1	I	1	I	<=0,25	S	8	S	4	IE	<=1	S	<=0,25	I	<=0,5	S
PI1_5	PSAE	white, shiny, slimy, slightly raised, entire margins	white, slimy, shiny, slightly raised	35	38	25	35	41	17	20	27	30	32	16	<=4	I	<=4	I	<=1	I	<=1	I	<=1	I	2	I	<=0,25	S	8	S	2	IE	<=1	S	<=0,25	I	<=0,5	S
PI1_6	PSAE	white, shiny, slimy, slightly raised, entire margins	white, slimy, shiny, slightly raised	35	38	21	37	40	17	20	28	35	31	15	<=4	I	<=4	I	<=1	I	<=1	I	<=1	I	1	I	<=0,25	S	8	S	4	IE	<=1	S	<=0,25	I	<=0,5	S
PI1_7	PSAE	white, shiny, slimy, slightly raised, entire margins	white, slimy, shiny, slightly raised	32	35	24	34	40	17	19	26	34	25	15	<=4	I	<=4	I	<=1	I	<=1	I	<=1	I	2	I	<=0,25	S	8	S	4	IE	<=1	S	<=0,25	I	<=0,5	S
PI1_8	PSAE	white, shiny, slimy, slightly raised, entire margins	white, slimy, shiny, slightly raised	34	40	21	32	35	16	19	28	35	32	16	<=4	I	<=4	I	<=1	I	<=1	I	<=1	I	2	I	<=0,25	S	8	S	4	IE	<=1	S	<=0,25	I	<=0,5	S
PI1_9	PSAE	white, shiny, slimy, slightly raised, entire margins	white, slimy, shiny, slightly raised	35	32	17	34	36	16	19	21	30	30	14	<=4	I	<=4	I	<=1	I	<=1	I	<=1	I	2	I	<=0,25	S	8	S	4	IE	<=1	S	<=0,25	I	<=0,5	S
PI1_10	PSAE	white, shiny, slimy, slightly raised, entire margins	white, slimy, shiny, slightly raised	34	33	21	34	37	16	20	26	33	31	15	<=4	I	<=4	I	<=1	I	<=1	I	<=1	I	2	I	<=0,25	S	8	S	4	IE	<=1	S	<=0,25	I	<=0,5	S
PI1_11	PSAE	greenish, slightly shiny, entire margins, flat	white, slimy, shiny, slightly raised	22	29	16	30	30	13	16	26	34	24	11	<=4	I	<=4	I	4	I	4	I	<=1	I	<=0,25	S	<=0,25	S	16	S	4	IE	<=1	S	<=0,25	I	<=0,5	S
PI1_12	PSAE	greenish, slightly shiny, entire margins, flat	greenish, slightly, shiny, flat	31	35	24	34	31	14	17	33	30	25	15	<=4	I	<=4	I	2	I	2	I	<=1	I	<=0,25	S	<=0,25	S	16	S	4	IE	<=1	S	<=0,25	I	<=0,5	S
PI1_13	PSAE	white, shiny, slimy, slightly raised, entire margins	greenish, slightly, shiny, flat	36	40	20	36	37	16	20	28	28	27	15	<=4	I	<=4	I	<=1	I	<=1	I	<=1	I	1	I	<=0,25	S	8	S	4	IE	<=1	S	<=0,25	I	<=0,5	S
PI1_14	PSAE	white, shiny, slimy, slightly raised, entire margins	white, slimy, shiny, slightly raised	35	36	20	35	35	15	14	22	28	30	15	<=4	I	<=4	I	<=1	I	<=1	I	<=1	I	2	I	<=0,25	S	8	S	4	IE	<=1	S	<=0,25	I	<=0,5	S
PI2_1	PSAE	white, nacre, flat, matt, fringed edges	white, matt, flat	33	36	24	42	41	26	24	30	31	20	28	<=4	I	stopped	stopped	2	I	<=1	I	<=1	I	stopped	stopped	<=0,25	S	<=2	S	<=1	IE	<=1	S	<=0,25	I	<=0,5	S
PI2_2	PSAE	white, nacre, flat, matt, fringed edges	greenish-yellow, flat, matt	35	44	26	42	44	28	24	31	35	32	29	<=4	I	<=4	I	<=1	I	<=1	I	<=1	I	<=0,25	S	<=0,25	S	<=2	S	<=1	IE	<=1	S	<=0,25	I	<=0,5	S
PI2_3	PSAE	white, nacre, flat, matt, fringed edges	white, matt, flat	37	39	24	40	40	28	24	30	32	21	29	<=4	I	<=4	I	<=1	I	<=1	I	<=1	I	<=0,25	S	<=0,25	S	<=2	S	<=1	IE	<=1	S	<=0,25	I	<=0,5	S
PI2_4	PSAE	white, nacre, flat, matt, fringed edges	white, matt, flat	36	38	24	40	40	28	24	31	31	21	29	<=4	I	<=4	I	<=1	I	<=1	I	<=1	I	<=0,25	S	<=0,25	S	<=2	S	<=1	IE	<=1	S	<=0,25	I	<=0,5	S
PI2_5	PSAE	white, nacre, flat, matt, fringed edges	white, matt, flat	34	36	22	40	40	25	24	30	31	20	30	<=4	I	<=4	I	<=1	I	<=1	I	<=1	I	<=0,25	S	<=0,25	S	<=2	S	<=1	IE	<=1	S	<=0,25	I	<=0,5	S
PI2_6	PSAE	white, nacre, flat, matt, fringed edges	white, matt, flat	35	40	23	40	40	27	25	31	32	21	30	<=4	I	<=4	I	<=1	I	<=1	I	<=1	I	<=0,25	S	<=0,25	S	<=2	S	<=1	IE	<=1	S	<=0,25	I	<=0,5	S
PI2_7	PSAE	white, nacre, flat, matt, fringed edges	white, matt, flat	36	38	24	40	40	27	25	31	31	21	29	stopped	stopped	stopped	stopped	stopped	stopped	<=1	I	<=1	I	stopped	stopped	<=0,25	S	<=2	S	<=1	IE	<=1	S	<=0,25	I	<=0,5	S
PI2_8	PSAE	white, nacre, flat, matt, fringed edges	white, matt, flat	35	40	24	40	40	27	25	30	31	21	29	<=4	I	<=4	I	<=1	I	<=1	I	<=1	I	<=0,25	S	<=0,25	S	<=2	S	<=1	IE	<=1	S	<=0,25	I	<=0,5	S
PI3.1_1	PSAE	grey-beige, flat, slightly fringed edges, flat	greenish, flat, shiny	30	24	20	38	20	21	23	23	34	5	26	<=4	I	<=4	I	2	I	<=1	I	<=1	I	1	S	<=0,25	S	<=2	S	<=1	IE	<=1	S	1	R	<=0,5	S
PI3.1_2	PSAE	grey-beige, flat, slightly fringed edges, flat	greenish, flat, shiny	30	24	20	38	20	21	23	23	34	5	26	<=4	I	<=4	I	2	I	<=1	I	<=1	I	1	S	<=0,25	S	<=2	S	<=1	IE	<=1	S	1	R	<=0,5	S
PI3.1_3	PSAE	grey-green, flat, fringed edges	greenish, flat, shiny	35	35	24	38	26	24	26	25	34	5	28	<=4	I	<=4	I	<=1	I	<=1	I	<=1	I	1	I	<=0,25	S	<=2	S	<=1	IE	<=1	S	1	R	<=0,5	S
PI3.1_4	PSAE	beige-yellow, shiny, slimy, raised, entire edges	beige, shiny, slimy, raised	40	41	24	33	42	21	23	31	35	22	23	<=4	I	<=4	I	<=1	I	<=1	I	<=1	I	<=0,25	S	<=0,25	S	<=2	S	<=1	IE	<=1	S	<=0,25	I	<=0,5	S
PI3.1_5	PSAE	grey-beige, flat, slightly fringed edges, flat	greenish, flat, shiny	30	24	20	38	20	21	23	23	34	5	26	<=4	I	<=4	I	2	I	<=1	I	<=1	I	1	S	<=0,25	S	<=2	S	<=1	IE	<=1	S	1	R	<=0,5	S
PI3.1_6	PSAE	grey-beige, flat, slightly fringed edges, flat	greenish, flat, shiny	30	24	20	38	20	21	23	23	34	5	26	<=4	I	<=4	I	2	I	<=1	I	<=1	I	1	S	<=0,25	S	<=2	S	<=1	IE	<=1	S	1	R	<=0,5	S
PI3.1_7	PSAE	beige-yellow, shiny, slimy, raised, entire edges	beige, shiny, slimy, raised	40	41	24	33	42	21	23	31	35	22	23	<=4	I	<=4	I	<=1	I	<=1	I	<=1	I	<=0,25	S	<=0,25	S	<=2	S	<=1	IE	<=1	S	<=0,25	I	<=0,5	S
PI3.1_8	PSAE	grey-beige, flat, slightly fringed edges, flat	greenish, flat, shiny	30	24	20	38	20	21	23	23	34	5	26	<=4	I	<=4	I	2	I	<=1	I	<=1	I	1	S	<=0,25	S	<=2	S	<=1	IE	<=1	S	1	R	<=0,5	S
PI3.1_9	PSAE	dark grey, entire edgdes, shiny, flat	green-turquoise, flat, slightly shiny	36	36	21	40	38	21	22	26	33	5	23	<=4	I	<=4	I	<=1	I	<=1	I	<=1	I	<=0,25	S	<=0,25	S	<=2	S	<=1	IE	<=1	S	<=0,25	I	<=0,5	S
PI3.1_10	PSAE	grey, slimy, shiny, slightly fringed edges, raised	greenish-yellowish, flat, slightly shiny	31	31	18	36	25	20	21	28	31	5	24	<=4	I	<=4	I	<=1	I	<=1	I	<=1	I	<=0,25	S	<=0,25	S	<=2	S	<=1	IE	<=1	S	<=0,25	I	<=0,5	S
PI3.1_11	PSAE	grey, slimy, shiny, slightly fringed edges, raised	greenish-yellowish, flat, slightly shiny	31	31	18	36	25	20	21	28	31	5	24	<=4	I	<=4	I	<=1	I	<=1	I	<=1	I	<=0,25	S	<=0,25	S	<=2	S	<=1	IE	<=1	S	<=0,25	I	<=0,5	S
PI3.1_12	PSAE	grey, slimy, shiny, slightly fringed edges, raised	beige, flat, matt	35	38	23	41	41	20	24	30	32	21	23	<=4	I	<=4	I	2	I	<=1	I	<=1	I	1	S	<=0,25	S	<=2	S	<=1	IE	<=1	S	1	R	<=0,5	S
PI3.2_1	PSAE	dark grey, flat, frindges edges, shiny	greenish, flat, slightly shiny,	33	33	19	26	21	20	22	27	32	5	25	<=4	I	<=4	I	4	I	<=1	I	<=1	I	2	I	<=0,25	S	<=2	S	<=1	IE	<=1	S	<=0,25	I	<=0,5	S
PI3.2_2	PSAE	dark grey, flat, frindges edges, shiny	greenish, flat, slightly shiny,	31	33	21	40	35	20	23	27	31	20	24	<=4	I	<=4	I	4	I	<=1	I	<=1	I	1	I	<=0,25	S	<=2	S	<=1	IE	<=1	S	<=0,25	I	<=0,5	S
PI3.2_3	PSAE	grey-beige, flat, frindges edges, shiny	greenish, flat, slightly shiny,	32	33	22	25	40	19	22	28	31	18	23	<=4	I	<=4	I	2	I	<=1	I	<=1	I	1	I	<=0,25	S	<=2	S	<=1	IE	<=1	S	0.5	I	<=0,5	S
PI3.2_4	PSAE	grey-beige, flat, frindges edges, shiny	greenish, flat, slightly shiny,	32	33	22	25	40	19	22	28	31	18	23	<=4	I	<=4	I	2	I	<=1	I	<=1	I	1	I	<=0,25	S	<=2	S	<=1	IE	<=1	S	0.5	I	<=0,5	S
PI3.2_5	PSAE	grey-beige, flat, frindges edges, shiny	greenish, flat, slightly shiny,	32	33	22	25	40	19	22	28	31	18	23	<=4	I	<=4	I	2	I	<=1	I	<=1	I	1	I	<=0,25	S	<=2	S	<=1	IE	<=1	S	0.5	I	<=0,5	S
PI3.2_6	PSAE	grey-beige, flat, frindges edges, shiny	greenish, flat, slightly shiny,	32	33	22	25	40	19	22	28	31	18	23	<=4	I	<=4	I	2	I	<=1	I	<=1	I	1	I	<=0,25	S	<=2	S	<=1	IE	<=1	S	0.5	I	<=0,5	S
PI3.2_7	PSAE	dark grey, flat, frindges edges, shiny	greenish, flat, slightly shiny,	33	33	19	26	21	20	22	27	32	5	25	<=4	I	<=4	I	4	I	<=1	I	<=1	I	2	I	<=0,25	S	<=2	S	<=1	IE	<=1	S	<=0,25	I	<=0,5	S
PI3.2_8	PSAE	grey, shiny, flat, fringed edges, shiny	green-turquoise, flat, shiny	33	35	22	38	27	22	25	26	31	5	26	<=4	I	<=4	I	<=1	I	<=1	I	<=1	I	<=0,25	S	<=0,25	S	<=2	S	<=1	IE	<=1	S	<=0,25	I	<=0,5	S
PI4.1_1	PSAE	grey, entire edges, flat, slightly transparent, slightly shiny	light green, slightly shiny, flat	48	48	21	35	40	16	19	29	33	24	14	stopped	stopped	<=4	*R	stopped	stopped	stopped	stopped	stopped	stopped	stopped	stopped	stopped	stopped	stopped	stopped	stopped	stopped	stopped	stopped	stopped	stopped	stopped	stopped
PI4.1_2	PSAE	light grey, slightly transparent, flat, entire edges	light green, slightly shiny, flat	48	48	21	40	36	14	19	28	32	25	15	stopped	stopped	<=4	I	stopped	stopped	2	I	stopped	stopped	stopped	stopped	stopped	stopped	stopped	stopped	stopped	stopped	2	S	stopped	stopped	<=0,5	S
PI4.1_3	PSAE	dark grey, fringed edges, flat, slightly slimy	yellowish, matt, flat	32	35	12	34	44	20	24	30	28	19	24	8	I	<=4	I	4	I	2	I	<=1	I	stopped	stopped	<=0,25	S	<=2	S	<=1	IE	<=1	S	<=0,25	I	<=0,5	S
PI4.1_4	PSAE	light grey, slightly transparent, flat, entire edges		48	48	21	40	36	14	19	28	32	25	15	stopped	stopped	<=4	I	stopped	stopped	2	I	stopped	stopped	stopped	stopped	stopped	stopped	stopped	stopped	stopped	stopped	2	S	stopped	stopped	<=0,5	S
PI4.1_5	PSAE	dark grey, fringed edges, flat, slightly slimy		32	35	12	34	44	20	24	30	28	19	24	8	I	<=4	I	4	I	2	I	<=1	I	stopped	stopped	<=0,25	S	<=2	S	<=1	IE	<=1	S	<=0,25	I	<=0,5	S
PI4.1_6	PSAE	dark grey, fringed edges, flat, slightly slimy		32	35	12	34	44	20	24	30	28	19	24	8	I	<=4	I	4	I	2	I	<=1	I	stopped	stopped	<=0,25	S	<=2	S	<=1	IE	<=1	S	<=0,25	I	<=0,5	S
PI4.1_7	PSAE	light grey, slightly transparent, flat, entire edges	light green, slightly shiny, flat	37	40	19	37	42	15	19	34	34	30	16	<=4	I	<=4	I	<=1	I	2	I	<=1	I	1	I	<=0,25	S	16	S	8	IE	2	S	<=0,25	I	<=0,5	S
PI4.1_8	PSAE	light grey, slightly transparent, flat, entire edges		37	40	19	37	42	15	19	34	34	30	16	<=4	I	<=4	I	<=1	I	2	I	<=1	I	1	I	<=0,25	S	16	S	8	IE	2	S	<=0,25	I	<=0,5	S
PI4.1_9	PSAE	light grey, slightly transparent, flat, entire edges		37	40	19	37	42	15	19	34	34	30	16	<=4	I	<=4	I	<=1	I	2	I	<=1	I	1	I	<=0,25	S	16	S	8	IE	2	S	<=0,25	I	<=0,5	S
PI4.1_10	PSAE	dark grey, fringed edges, flat, slightly shiny	beige, flat, matt	30	35	12	35	30	21	24	29	26	24	20	<=4	I	<=4	I	4	I	<=1	I	<=1	I	1	I	<=0,25	S	<=2	S	<=1	IE	<=1	S	<=0,25	I	<=0,5	S
PI4.2_1	PSAE	grey, transparent, flat, entire edges	white, shiny, slightly slimy, flat	32	35	29	26	35	13	23	32	34	20	10	<=4	I	<=4	I	<=1	I	<=1	I	<=1	I	2	I	<=0,25	S	<=2	S	<=1	IE	<=1	S	<=0,25	I	16	R
PI4.2_2	PSAE	grey, transparent, flat, entire edges	white, shiny, slightly slimy, flat	33	34	29	27	34	12	22	32	33	19	11	<=4	I	<=4	I	<=1	I	<=1	I	<=1	I	2	I	<=0,25	S	<=2	S	<=1	IE	<=1	S	<=0,25	I	16	R
PI4.2_3	PSAE	grey, transparent, flat, entire edges	white, shiny, slightly slimy, flat	31	33	30	26	33	14	23	31	32	21	9	<=4	I	<=4	I	<=1	I	<=1	I	<=1	I	2	I	<=0,25	S	<=2	S	<=1	IE	<=1	S	<=0,25	I	16	R
PI4.2_4	PSAE	grey, transparent, flat, entire edges	white, shiny, slightly slimy, flat	32	35	28	26	35	13	23	32	34	20	10	<=4	I	<=4	I	<=1	I	<=1	I	<=1	I	2	I	<=0,25	S	<=2	S	<=1	IE	<=1	S	<=0,25	I	16	R
PI4.2_5	PSAE	light grey, slightly transparent, flat, entire edges	light green, slightly shiny, flat	35	36	20	32	34	16	20	28	32	21	16	stopped	stopped	<=4	I	stopped	stopped	stopped	stopped	2	I	stopped	stopped	stopped	stopped	stopped	stopped	stopped	stopped	stopped	stopped	stopped	stopped	stopped	stopped
PI4.2_6	PSAE	light grey, slightly transparent, flat, entire edges	light green, slightly shiny, flat	35	35	21	31	35	15	20	27	31	22	17	stopped	stopped	<=4	I	stopped	stopped	stopped	stopped	2	I	stopped	stopped	stopped	stopped	stopped	stopped	stopped	stopped	stopped	stopped	stopped	stopped	stopped	stopped
PI4.2_7	PSAE	light grey, slightly transparent, flat, entire edges	light green, slightly shiny, flat	37	34	20	32	34	14	21	28	30	21	16	stopped	stopped	<=4	I	stopped	stopped	stopped	stopped	2	I	stopped	stopped	stopped	stopped	stopped	stopped	stopped	stopped	stopped	stopped	stopped	stopped	stopped	stopped
PI4.2_8	PSAE	light grey, slightly transparent, flat, entire edges	light green, slightly shiny, flat	36	36	18	30	33	16	19	27	31	22	15	stopped	stopped	<=4	I	stopped	stopped	stopped	stopped	2	I	stopped	stopped	stopped	stopped	stopped	stopped	stopped	stopped	stopped	stopped	stopped	stopped	stopped	stopped
PI4.2_9	PSAE	light grey, slightly transparent, flat, entire edges	light green, slightly shiny, flat	34	37	19	32	34	17	20	28	30	23	16	stopped	stopped	<=4	I	stopped	stopped	stopped	stopped	2	I	stopped	stopped	stopped	stopped	stopped	stopped	stopped	stopped	stopped	stopped	stopped	stopped	stopped	stopped
PI4.2_10	PSAE	light grey, slightly transparent, flat, entire edges	light green, slightly shiny, flat	35	36	20	30	33	16	19	29	31	22	16	stopped	stopped	<=4	I	stopped	stopped	stopped	stopped	2	I	stopped	stopped	stopped	stopped	stopped	stopped	stopped	stopped	stopped	stopped	stopped	stopped	stopped	stopped
E. coli
JM109	-	-	Promega (L2005)
Top10	pUIsacB	-	Obeng et al. 2023	1236
HB101	pRK2013	-	(Rogers & Summers, personal communication)	1237
DH5α	pME6032	-	(Rogers, personal communication)	1259
References
L. G. Rahme, E. J. Stevens, S. F. Wolfort, J. Shao, Common Virulence Factors for Bacterial Pathogenicity in Plants and Animals. 268, 5 (1995).
R. Roemhild, et al., Cellular hysteresis as a principle to maximize the efficacy of antibiotic therapy. Proc. Natl. Acad. Sci. U. S. A. 115, 9767–9772 (2018).
B. W. Holloway, Genetic Recombination in Pseudomonas aeruginosa. Microbiology 13, 572–581 (1955).
R. Hilker, et al., Interclonal gradient of virulence in the Pseudomonas aeruginosa pangenome from disease and environment. Environ. Microbiol. 17, 29–46 (2015).
L. Tueffers, et al., Variation in the response to antibiotics and life-history across the major Pseudomonas aeruginosa clone type (mPact) panel. Microbiol. Spectr. 0, e00143-24 (2024).
C. Barbosa, et al., Alternative Evolutionary Paths to Bacterial Antibiotic Resistance Cause Distinct Collateral Effects. Mol. Biol. Evol. 34, 2229–2244 (2017).
N. Obeng, et al., Bacterial c-di-GMP has a key role in establishing host–microbe symbiosis. Nat. Microbiol. 8, 1809–1819 (2023).
