# Supplementary material for: Robust antibiotic sensitization of pathogenic Pseudomonas aeruginosa via negative hysteresis in the cell envelope
Source: Nat Commun. 2026 Mar 26;17:4487. doi: 10.1038/s41467-026-71178-5 (PMC13187417; doi:10.1038/s41467-026-71178-5)
Supplement: Supplementary file 14 — Supplementary Dataset 12 [file 41467_2026_71178_MOESM14_ESM.xlsx]

## Sheet: Supplementary Data 12
ID	Primer	Sequence 5’ → 3’
SHP 1065	pUIsacB_F	AGCACTACATCAACTGACTA
SHP 1066	pUIsacB_R	CTGAACCAAGATAGCTGTAC
SHP 1067	pUIsacB-seq_F	AGCGTTCTGAACAAATCCAGATG
SHP 1068	pUIsacB-seq_R	ATTTGTCCTACTCAGGAGAGCGTTC
SHP 1087	cpxS-up_F	gtacagctatcttggttcagCTTGACCTCCCTAGACTGG
SHP 1088	cpxS-up_R	cggtcgccttGGTTTTCCTGTTGAATCGC
SHP 1089	cpxS-down_F	caggaaaaccAAGGCGACCGAATAACGC
SHP 1119	cpxS-down-new_R	tagtcagttgatgtagtgctGCTTCGTCTACCTGGGTAC
SHP 1105	cpxS-seq_F	CCACTGAGCGGGTTTCGTCAG
SHP 1120	cpxS-seq-new_R	GAGATGGCCACCGATCCGGT
SHP 1123	cpxS-seq_I2	GCCTGGCCGAGGATGTCCAG
SHP 1124	cpxS-seq_I1	GCGGCCCGATGAAGGAACTG
SHP 1135	cpxS-V2_R 1	gtcagttgatgtagtgctACTTCCAGGCGGATATCCTG
SHP 1136	cpxS-V2_F	cagctatcttggttcagATGGAAGGCGGCCACATGATG
SHP 1141	cpxS-V2-seq_F	gcagcagaagaagttcgacgaa
SHP 1142	cpxS-V2-seq_R	agttcgtgggacacgtcgcgga
SHP 1137	cpxS-V1_R 2	gtcagttgatgtagtgctGTTATTCGGTCGCCTTGCGC
SHP 1138	cpxS-V1_F	cagctatcttggttcagACGAACTGCAGAAGAAGCGC
SHP 1139	cpxS-V1-seq_F	ctgaaggatctcgccgagcagt
SHP 1140	cpxS-V1-seq_R	tcgaacatgtccggccagccgt
SHP 1161	cpxR-up_F	gtacagctatcttggttcagATCGACAGCAACGACCCG
SHP 1162	cpxR-up_R	aacccgctcaCGGGTGTCGCTCAATTGATC
SHP 1163	cpxR-down_F	gcgacacccgTGAGCGGGTTTCGTCAGC
SHP 1164	cpxR-down_R	tagtcagttgatgtagtgctAGAAGGCGGCGAGGATTC
SHP 1165	cpxR-seq_F	ATCGACAGCAACGACCCG
SHP 1166	cpxR-seq_R	AGAAGGCGGCGAGGATTC
SHP 1167	cpxR-seq_I1	aacccgcgccagcaccgatt
SHP 1168	cpxR-seq_I2	ttgcccatctgctggcgctg
SHP 1169	cpxP-up_F	gtacagctatcttggttcagGGTCCAGGAAGGTTTCTC
SHP 1170	cpxP-up_R	gtcagttggaGGTGTTTCTCCTTTCTGGG
SHP 1171	cpxP-down_F	gagaaacaccTCCAACTGACGTCCGAGC
SHP 1172	cpxP-down_R	tagtcagttgatgtagtgctTTGAAATCGCGCGCCAGG
SHP 1173	cpxP-seq_F	ggtccaggaaggtttctc
SHP 1174	cpxP-seq_R	ccatgcggttgaaatcgc
1 cpxS-V2: CpxS DES81-83G; 2 cpxS-V1: CpxS G188S.
