# Supplementary material for: Robust antibiotic sensitization of pathogenic Pseudomonas aeruginosa via negative hysteresis in the cell envelope
Source: Nat Commun. 2026 Mar 26;17:4487. doi: 10.1038/s41467-026-71178-5 (PMC13187417; doi:10.1038/s41467-026-71178-5)
Supplement: Supplementary file 15 — Supplementary Dataset 13 [file 41467_2026_71178_MOESM15_ESM.xlsx]

## Sheet: Supplementary Data 13
ID	Primer	Sequence 5’ → 3’
SHP 1131	cpxS_F	actgtGAATTCatgcgttcactcttc
SHP 1132	cpxS_R	actgtCTCGAGttattcggtcgcctt
SHP 1133	pME6032-seq_F	cggctcgtataatgtgtgga
SHP 1134	pME6032-seq_R	gatcgaaatccagatccttg
