# Supplementary material for: Robust antibiotic sensitization of pathogenic Pseudomonas aeruginosa via negative hysteresis in the cell envelope
Source: Nat Commun. 2026 Mar 26;17:4487. doi: 10.1038/s41467-026-71178-5 (PMC13187417; doi:10.1038/s41467-026-71178-5)
Supplement: Supplementary file 18 — Source Data [file 41467_2026_71178_MOESM18_ESM.xlsx]

## Sheet: Overview
Overview of the data sets provided in the separate sheets of this file
Each sheet shows the data used to generate a panel of a particular figure (both main text and supplementary figures) and, if relevant, additional details needed for statistical analysis of the data
Fig.1B-D:
Experiment:	CAR-GEN, GEN-GEN and GEN-CAR time kill with varying pre-treatment concentrations
date	date of experiment
tube	sample ID
id	treatment ID
set	set ID (set1: CAR-GEN plotted in Fig. 1B; set2: GEN-GEN plotted in Fig. 1C; set3: CAR-GEN plotted in Fig. 1D)
ab1	pre-treatment antibiotic
conc1	concentration of pre-treatment antibiotic in mg/L
ab2	main treatment antibiotic
conc2	concentration of main treatment antibiotic in mg/L
time_h	timepoint during main treatment in h
strain	strain ID
biol_rep	biological replicate ID
n	number of technical replicates for CFU determination
survival	Colony forming unit (CFU)/mL divided by CFU/mL at t=0 h
cfu_ml	CFU/mL
Fig. 1E
Experiment:	CAR-GEN time kill with addition of CAM before pre-treatment
tube	sample ID
time_h	timepoint during main treatment in h
ab0	either ethanol (for controls) or cam (Chloramphenicol)
conc0	used cam concentrations in mg/L
ab1	pre-treatment antibiotic
conc1	concentration of pre-treatment antibiotic in mg/L
ab2	main treatment antibiotic
conc2	concentration of main treatment antibiotic in mg/L
strain	strain ID
biol_rep	biological replicate ID
n	number of biological replicates
survival	CFU/mL divided by CFU/mL at t=0 h
cfu_mL	CFU/mL
treatment	describtion of the treatment
Fig.1F:
Experiment:	CAR-GEN time kill with varying pre-treatment duration
tube	sample ID
time_h	timepoint during main treatment in h
ab1	pre-treatment antibiotic
conc1	concentration of pre-treatment antibiotic in mg/L
ab2	main treatment antibiotic
conc2	concentration of main treatment antibiotic in mg/L
strain	strain ID
t1_min	duration of pre-treament
biol_rep	biological replicate ID
n	number of technical replicates for CFU determination
survival	CFU/mL divided by CFU/mL at t=0 h
cfu_ml	CFU/mL
Fig.1G:
Experiment:	CAR-GEN time kill with varying pauses between pre- & main treatment
Columns A-H	Raw data used for AUC calculation
Rundate	Run ID
Pause	duration of pause between pre- and main treatment
Treatment	treatment ID
biorep	biological replicate ID
CFU_ml	CFU/mL
Survival	CFU/mL divided by CFU/mL at t=0 h
log10	log10 of survival
Timepoint	timepoint during main treatment in h
Columns J-O	Area under the curve (AUC) data calculated from the time-kill CFU data, summarized in Fig. 1G
Rundate	Run ID
Pause	duration of pause between pre- & main treatment in min
biorep	biological replicate ID
auc	AUC of hysteresis treatment (CAR pretreat)
control.auc	AUC of control
diff.to.control	auc - control.auc
Fig2A:
Experiment:	Time kill curves with clinical antibiotics using IC75 concentrations
Columns A-J	Raw data used to calculate the AUC
runid	run ID
rundate	Date of the run
pre	pre-treatment antibioitc
main	main treatment antibiotic
type	Tested order of drugs
time	Time of main treatment in hours
cfu	Colony forming units
spot	Position of the spotted CFUs on the agar plate
cfu.mean	Mean of the CFUs
cfu.sem	standard error of the mean of the CFUs
Columns L-S	AUC data plotted in Fig2A
runid	run ID
pre	pre-treatment antibiotic
main	main treatment antibiotic
hyst.auc	AUC of hysteresis treatment
mainonly.auc	AUC of main treatment only control
samepre.auc	AUC of 'samepre' control (samepre = pre-treatment similar to main treatment)
diff.to.mainonly	hyst.auc-mainonly.auc
diff.to.samepre	hyst.auc-samepre.auc
Fig2B:
Experiment:	CombiANT to assess interactions of clinical antibiotics in PA14
photo	file name of the picture
strain	strain ID
antibiotic_a	Antibiotic A
antibiotic_b	Antibiotic B
antibiotic_c	Antibiotic C
plate	plate ID
Ca	concentration of A in mg/L
Cb	concentration of B in mg/L
Cc	concentration of C in mg/L
variable	describtion of the fractional inhibitory concentration (FIC ) interaction
value	FIC value of the indicated interaction
drug1	first drug of the interaction pair
drug2	second drug of the interaction pair
pair	new variable combining drug1 & drug2
Fig.3:
Experiment:	Negative hysteresis screen across the species P. aeruginosa
Columns A-G	Plotted hysteresis screen data
panel	Figure panel in Fig. 3: A: mPact panel; B+C: Resistant clones; D: Patient pops.
strain	Strain Name
preA	Several pre-treatments were used within a plate this is the first one
preB	Several pre-treatments were used within a plate this is the second one
main	Main treatment used within the plate
treat	Identifier of the treatment. E.g. pb2_m1 = higher concentration of the preB and concentration 1 of the main treatment
Hysteresis_identifier	Hysteresis is depicted as 2, 1, -1, and -2. 2 = Significant positive Hysteresis 1 = positive Hysteresis, -1 = negative Hysteresis, -2 = significant negative Hysteresis
Columns I-X	Exemplary optical density curves shown in the small panels in Fig. 3A, summarized as mean ± SEM in the plots.
panel	panel ID; top or bottom
strain	Strain Name
preA	Several pre-treatments were used within a plate this is the first one
preB	Several pre-treatments were used within a plate this is the second one
main	Main treatment used within the plate
well	Well within the 384-well plate
row	Row of the well
column	Column of the well
treat	Identifier of the treatment. E.g. pb2_m1 = higher concentration of the preB and concentration 1 of the maintreatment
pre_drug	used pre-treatment drug
pre_lvl	level of the pre-treatment 1 or 2
pre_conc	concentration in µg/ml used for the pre-treatment
main_lvl	level of the main treatment 1-4
main_conc	concentration in µg/ml used for main-treatment
time	time in minutes after pre-treatment
od	Optical Density at 600nm
Columns Z-AK	Input data to determine the effect of the pre-treatment (Supplementary Data 2). For all non-patient strains the comparisons are based on pre-treatment + main treatment (conc 1) vs main-treatment (conc1). Patient samples were compared with pre_only (e.g. pa5_m0) vs ndc (nodrug control).
strain	Strain Name
preA	Several pre-treatments were used within a plate this is the first one
preB	Several pre-treatments were used within a plate this is the second one
main	Main treatment used within the plate
treat	Identifier of the treatment. E.g. pb2_m1 = higher concentration of the preB and concentration 1 of the main treatment
pre_drug	used pre-treatment drug
pre_lvl	level of the pre-treatment 1 or 2
pre_conc	concentration in µg/ml used for the pre-treatment
main_lvl	level of the main-treatment 1-4
main_conc	concentration in µg/ml used for main treatment
well	Well within the plate
auc	Area under the curve
Columns AM-AX	Input data to determine significant hysteresis (Supplementary Data 3). For all non-patient strains the comparisons are based on pre-treatment + main treatment (conc 1) vs main-treatment (conc1). Patient samples were compared with pre_only (e.g. pa5_m0) vs ndc (nodrug control)
strain	Strain Name
preA	Several pre-treatments were used within a plate this is the first one
preB	Several pre-treatments were used within a plate this is the second one
main	Main treatment used within the plate
treat	Identifier of the treatment. E.g. pb2_m1 = higher concentration of the preB and concentration 1 of the maintreatment
pre_drug	used pre-treatment drug
pre_lvl	level of the pre-treatment 1 or 2
pre_conc	concentration in µg/ml used for the pre-treatment
main_lvl	level of the main-treatment 1-4
main_conc	concentration in µg/ml used for main-treatment
well	Well within the plate
auc	Area under the curve
Columns AZ-BJ	Input_data_hysteresis_identifier
strain	Strain Name
preA	Several pre-treatments were used within a plate this is the first one
preB	Several pre-treatments were used within a plate this is the second one
main	Main treatment used within the plate
treat	Identifier of the treatment. E.g. pb2_m1 = higher concentration of the preB and concentration 1 of the maintreatment
pre_drug	used pre-treatment drug
Significant_pre_effect	Pre-treatment effect, if == yes, then the pre-treatment significantly inhibited growth. Therefore omit these values from significance
Significant_Hysteresis	The presence of hysteresis was assessed by calculating the difference in AUC between the hysteresis and the corresponding control treatment
median_AUC_treatment	Median AUC of the hysteresis treatment
median_AUC_control	Median AUC of the main treatment control
log2fold_Hys	log2(median_AUC_treatment/median_AUC_control), positive values = protective effect, negative values = sensitizing effect
Columns BL-BN	Input data for the poisson regression for the analysis of the hysteresis response relative to strain background (Table S3)
strain	Strain name
hysteresis	Presence of significant hysteresis
count	Number of hysteresis counts for that strain
Fig.4B:
Experiment:	exemplary CAR-GEN time-kill curves for PA14 and CpxS T163P
Subset of the time-kill data for Fig. 4 C panel 1
time_h	timepoint during main treatment in h
ab1	pre-treatment antibiotic
conc1	concentration of pre-treatment antibiotic in mg/L
xMIC1	pre-treatment concentration as a factor of the minimal inhibitory concentration (MIC)
ab2	main treatment antibiotic
conc2	concentration of main treatment antibiotic in mg/L
xMIC2	main treatment concentration as a factor of the minimal inhibitory concentration (MIC)
strain	strain ID
biol.rep	biological replicate ID
cfu	CFU/mL
survival	CFU/mL divided by CFU/mL at t=0 h
run	run ID
Fig.4C and Fig.S8A:
Experiment:	CAR-GEN time kill for Cpx system mutants
Colmns A-N	Time-kill data (AUC calculation was performed on the subset xMIC1 = 0 or 0.5)
panel	ID for figure subpanel
tube	sample ID
time_h	timepoint during main treatment in h
ab1	pre-treatment antibiotic
conc1	concentration of pre-treatment antibiotic in mg/L
xMIC1	pre-treatment concentration as a factor of the minimal inhibitory concentration (MIC)
ab2	main treatment antibiotic
conc2	concentration of main treatment antibiotic in mg/L
xMIC2	main treatment concentration as a factor of the minimal inhibitory concentration (MIC)
strain	strain ID
biol.rep	biological replicate ID
cfu	CFU/mL
survival	CFU/mL divided by CFU/mL at t=0 h
run	run ID
Columns P-W	AUC data calculated based on the log10-transformed survival data; Fig. 4C: heatmap of the diff.to.control data; Fig. S8A: Boxplot of the AUC data (hysteresis treatment and control).
panel	ID for figure subpanel
run	run ID
xMIC1	pre-treatment concentration relative to the MIC of the respective strain
strain	strain no. in Schulenburg lab strain library
biol.rep	biological replikate
auc	AUC of the hysteresis treatment
control.auc	AUC of the control
diff.to.control	auc - control.auc
Fig.4D and Fig.S8B:
Experiment:	CAR-GEN time kill for CpxS overexpression strains
Colmns A-N	Time-kill data (AUC calculation was performed on the subset xMIC1 = 0 or 0.5)
panel	ID for figure subpanel
tube	sample ID
time_h	timepoint during main treatment in h
ab1	pre-treatment antibiotic
conc1	concentration of pre-treatment antibiotic in mg/L
xMIC1	pre-treatment concentration as a factor of the minimal inhibitory concentration (MIC)
ab2	main treatment antibiotic
conc2	concentration of main treatment antibiotic in mg/L
xMIC2	main treatment concentration as a factor of the minimal inhibitory concentration (MIC)
strain	strain ID
biol.rep	biological replicate ID
cfu	CFU/mL
survival	CFU/mL divided by CFU/mL at t=0 h
run	run ID
Columns P-W	AUC data calculated based on the log10-transformed survival data; Fig. 4D: heatmap of the diff.to.control data; Fig. S8B: Boxplot of the AUC data (hysteresis treatment and control).
panel	ID for figure subpanel
run	run ID
xMIC1	pre-treatment concentration relative to the MIC of the respective strain
strain	strain no. in Schulenburg lab strain library; "_I" indicates that IPTG was added
biol.rep	biological replikate
auc	AUC of the hysteresis treatment
control.auc	AUC of the control
diff.to.control	auc - control.auc
Fig.4E:
Experiment:	CAR-GEN-CIP interaction for PA14 & CpxS T163P (CombiANT)
photo	file name of the picture
strain	strain ID
antibiotic_a	Antibiotic A
antibiotic_b	Antibiotic B
antibiotic_c	Antibiotic C
plate	plate ID
Ca	concentration of A in mg/L
Cb	concentration of B in mg/L
Cc	concentration of C in mg/L
variable	describtion of the FIC interaction
value	FIC value of the indicated interaction
drug1	first drug of the interaction pair
drug2	second drug of the interaction pair
pair	new variable combining drug1 & drug2
Fig.4F:
Experiment :	Transcriptome analysis of baseline expression of CpxS T163P at t0, t30, and t60 vs PA14 WT
Additional Information:	We here include all time points to best capture base line expression of the mutant
X	Gene ID
Synonym	alternative gene ID
Gene	Gene
Product	Protein encoded by the gene
Location	Genomic coordinates
Strand	Indication whether gene is on the positive or negative DNA strand
Length	Length in nucleotides (bp)
logFC	log2 fold change in expression between PA14 WT and PA14WT under CAR treatment at t0
logCPM	log2 counts per million reads
F	F-statistic from quasi-likelihood generalized negative binomial model
PValue	P-value
FDR	adjusted P-value with the false discovery rate
log10_FDR	negative log10-transformed adjusted P-value
sig	Indicator of FDR <= 0.05
cutoff	Predefined threshold; absolute foldchange > 2
candidate	Indicator of FDR <= 0.05 AND absolute foldchange >2
cpx_member	Indicator for having a nearby CpxR binding site
color	grouping variable for plotting
Fig.5A:
Experiment:	Time kill curves of membrane stressors
Columns A-G	Time-kill data
biol.rep	Biological replicate
strain	Strain name
ab1	Pre-treatment stressor
ab2	Main treatment antibiotic (1 = Gentamicin present, 0 = no main treatment)
t	Time in hours
cfu	CFUs/mL
survival	CFU/mL divided by CFU/mL at t=0 h
Columns I-O	AUC data used for statistical analysis (Table S7)
strain	Strain name
ab1	Pre-treatment stressor
ab2	Main treatment antibiotic (1 = Gentamicin present)
biol.rep	Biological replicate
auc	Area under the curve
control	Area under the curve of the control
dAUC	delta AUC = (control - auc)
Fig5B:
Experiment:	Membrane stress measured with Laurdan
Columns A-E	Data plotted in Fig. 5B
well	Well in microtiter plate
GP	Laurdan generalized polarisation
strain	Strain Name
treat	Drug used for treatment (CN = control without drug, CAR = Carbenicillin)
biorep	Biological replicate
Columns G-Q	Input data used for statistical analysis (Table S8)
strain	Strain name
treat	Drug used for treatment (CN = control without drug, CAR = Carbenicillin)
biorep	Biological replicate
445	Emission at 445nm
505	Emission at 505nm
445_c	Emission at 445nm of blank medium
505_c	Emission at 505nm of blank medium
445_norm	Emission normalized to control (445 - 445c)
505_norm	Emission normalized to control (505 - 505c)
GP	Laurdan Generalized Polarisation (GP = (`445_norm`- `505_norm`)/(`445_norm`+ `505_norm`))
Fig.5C:
Experiment:	CAR-GEN time kill with addition of heat shock before pre-treatment
Columns A-O	Time-kill data
tube	tube ID
time_h	timepoint during main treatment in h
ab0	either no_hs (for controls) or hs (heatshock)
conc0	conc' of the heatshock (0: no heatshock; 50: heatshock at 50°C)
ab1	pre-treatment antibiotic
conc1	concentration of pre-treatment antibiotic in mg/L
ab2	main treatment antibiotic
conc2	concentration of main treatment antibiotic in mg/L
strain	strain ID
biol_rep	biological replicate ID
n	number of technical replicates for CFU determination
survival	CFU/mL divided by CFU/mL at t=0 h
cfu_mL	CFU/mL
treatment	describtion of the treatment
Columns Q-AA	AUC data used for statistical analysis (Table S9)
tube	tube ID
ab0	either no_hs (for controls) or hs (heatshock)
conc0	conc' of the heatshock (0: no heatshock; 50: heatshock at 50°C)
ab1	pre-treatment antibiotic
conc1	concentration of pre-treatment antibiotic in mg/L
ab2	main treatment antibiotic
conc2	concentration of main treatment antibiotic in mg/L
strain	strain ID
biol_rep	biological replicate ID
treatment	describtion of the treatment
auc	AUC (calculated based on survival)
Fig.5D:
Experiment:	CAR-GEN time kill with addition of CCCP before pre-treatment
Columns A-O	Time-kill data
tube	tube ID
time_h	timepoint during main treatment in h
ab0	either dmso (for controls) or CCCP
conc0	CCCP concentration in µM
ab1	pre-treatment antibiotic
conc1	concentration of pre-treatment antibiotic in mg/L
ab2	main treatment antibiotic
conc2	concentration of main treatment antibiotic in mg/L
strain	strain ID
biol_rep	biological replicate ID
n	number of technical replicates for CFU determination
survival	CFU/mL divided by CFU/mL at t=0 h
cfu_mL	CFU/mL
treatment	describtion of the treatment
Columns Q-AA	AUC data used for statistical analysis (Table S10)
tube	tube ID
ab0	either dmso (for controls) or CCCP
conc0	CCCP concentration in µM
ab1	pre-treatment antibiotic
conc1	concentration of pre-treatment antibiotic in mg/L
ab2	main treatment antibiotic
conc2	concentration of main treatment antibiotic in mg/L
strain	strain ID
biol_rep	biological replicate ID
treatment	describtion of the treatment
auc	AUC (calculated based on survival)
Fig.5E:
Experiment:	Gentamicin uptake
Strain	Strain name
Replicate	Biological replicate
Treatment	Treatment (GEN = no hysteresis control, HYS = hysteresis treatment CAR - GEN)
timepoint	Timepoint in minutes after main treatment addition
CFU_ml	Colony forming units per mL
A	Absorbtion at 450nm
sem_A	Standard error of the mean of absorbtion at 450nm
A_ref	Absorbtion of 0 parts per billion (PPB) Standard solution
ABS_per	Absorbance% = A/A_ref x100%
predicted_log2_conc	Predicted log2 conc in PPB based on standard curve
predicted_conc	Predicted concentration in PPB based on standard curve
predicted_conc_undiluted	Undiluted predicted concentration in in PPB (predicted_conc * 5 (dilution factor)
conc_CFU	Concentration in PPB per CFU (predicted_conc_undiluted/(CFU/mL))
treat	Treatment (control = no pre treatment, CAR = carbenicillin pre-treatment)
Fig. S1:
Experiment:	Hysteresis time-kill experiments with b-lactams and gentamicin
panel	Panel ID of the figure
tube	sample ID
time_h	timepoint during main treatment in h
ab1	pre-treatment antibiotic
conc1	concentration of pre-treatment antibiotic in mg/L
ab2	main treatment antibiotic
conc2	concentration of main treatment antibiotic in mg/L
strain	Strain ID
biol_rep	biological replicate ID
n	number of technical replicates for CFU determination
survival	CFU/mL divided by CFU/mL at t=0 h
cfu_ml	CFU/mL
Fig. S2A:
Experiment:	CAR-GEN time kill incl. pre-only and no-drug control (same raw data as Fig.1G; subset with pause = 0)
Columns A-H	Time-kill data
Rundate	Run ID
Pause	duration of pause between pre- and main treatment
Treatment	treatment ID
biorep	biological replicate ID
CFU_ml	CFU/mL
Survival	CFU/mL divided by CFU/mL at t=0 h
log10	log10 of survival
Timepoint	timepoint during main treatment in h
Columns J-M	AUC data used for statistical analysis (Table S1)
Rundate	Run ID
Treatment	treatment ID
biorep	biological replicate ID
auc	AUC (based on survival data)
Fig. S2B:
Experiment:	CAR-GEN time kill with PBS wash step between pre- and main treatment
tube	sample ID
time_h	timepoint during main treatment in h
ab1	pre-treatment antibiotic
conc1	concentration of pre-treatment antibiotic in mg/L
ab2	main treatment antibiotic
conc2	concentration of main treatment antibiotic in mg/L
strain	Strain ID
wash	either 0 (no wash) or 2 (2x PBS wash)
biol_rep	biological replicate ID
n	number of technical replicates for CFU determination
survival	CFU/mL divided by CFU/mL at t=0 h
cfu_ml	CFU/mL
log10_survival	log10(survival)
Fig. S4:
Experiment:	Negative hysteresis screen across the species P. aeruginosa
strain	Strain Name
preA	Several pre-treatments were used within a plate this is the first one
preB	Several pre-treatments were used within a plate this is the second one
main	Main treatment used within the plate
treat	Identifier of the treatment. E.g. pb2_m1 = higher concentration of the preB and concentration 1 of the maintreatment
pre_drug	used pre-treatment drug
pre_lvl	level of the pre-treatment 1 or 2
pre_conc	concentration in µg/ml used for the pre-treatment
main_lvl	level of the main-treatment 1-4
main_conc	concentration in µg/ml used for main treatment
well	Well within the plate
auc	Area under the curve
Fig. S5A:
Experiment:	OD-CFU correlation in hysteresis experiments
Fig	Figure in this manuscript
Exp-ID	internal experiment ID
tube	sample ID
ab0	identifier for treatment before start of the pre-treatment
conc0	concentration for ab0
ab1	pre-treatment antibiotic
conc1	concentration of pre-treatment antibiotic in mg/L
ab2	main treatment antibiotic
conc2	concentration of main treatment antibiotic in mg/L
strain	strain ID
biol_rep	biological replicate ID
cfu_t6	CFU after 6h of main treatment
OD600_t6	OD600 after 6h of main treatment
od_method	method of OD600 determination
Fig. S7:
Experiment:	CAR-GEN hysteresis time-kill using different mixtures of PA14 & CpxS T163P
Columns A-M	Panel A: Time-kill data
tube	sample ID
time_h	timepoint during main treatment in h
ab1	pre-treatment antibiotic
conc1	concentration of pre-treatment antibiotic in mg/L
ab2	main treatment antibiotic
conc2	concentration of main treatment antibiotic in mg/L
strain1	Strain ID
strain2	Strain ID
strain1_percent	Proportion of WT
biol_rep	biological replicate ID
n	number of technical replicates
survival	CFU/mL divided by CFU/mL at t=0 h
cfu_ml	CFU/mL
Columns O-V	Panel B: Summarizing hysteresis effect size based on the time-kill data
conc1	concentration of pre-treatment antibiotic in mg/L
tube	sample ID
time_h	timepoint during main treatment in h
strain1_percent	Proportion of WT
n	number of biological replicates
mean_rel_cfu	Mean hysteresis CFU relative to no pre-treatment CFU
sd_rel_cfu	Standard Deviation hysteresis CFU relative to no pre-treatment CFU
ci95_rel_cfu	CI95 hysteresis CFU relative to no pre-treatment CFU
Fig. S9:
Experiment:	CAR - GEN interaction profile for PA14 and CpxS T163P
Strain	Strain ID
GEN	Gentamicin concentration in µg/mL
CAR	Carbenicillin concentration in µg/ml
N	Amount of biological replicates
rel_GR	Growthrate relative to no-drug
sd	Standard deviation
se	Standard error
ci	95% Confidence interval
S	Degree of Synergy calculated using the Bliss independence approach
Fig. S10:
Experiment:	Dosage finding for optimal Laurdan concentration
Replicate	Biological replicate
Treat	Treatment
Laurdan	Laurdan concentration in µM
Time	Time in minutes
GP Meassurement	Laurdan Generalized Polarisation

## Sheet: Fig.1B-D
date	tube	id	set	ab1	ab2	conc1	conc2	time_h	strain	biol_rep	n	cfu_ml	survival
03.07.25	1	ndc	1	car	gen	0	0	0	PA14	1	1	57100000	1
03.07.25	1	ndc	1	car	gen	0	0	2	PA14	1	2	357500000	6.26095
03.07.25	1	ndc	1	car	gen	0	0	4	PA14	1	2	857000000	15.0088
03.07.25	1	ndc	1	car	gen	0	0	6	PA14	1	2	929500000	16.2785
03.07.25	2	0	1	car	gen	0	1	0	PA14	1	1	32100000	1
03.07.25	2	0	1	car	gen	0	1	2	PA14	1	2	78800000	2.45483
03.07.25	2	0	1	car	gen	0	1	4	PA14	1	2	12150000	0.378505
03.07.25	2	0	1	car	gen	0	1	6	PA14	1	2	50000000	1.55763
03.07.25	3	pre-only	1	car	gen	25	0	0	PA14	1	1	42900000	1
03.07.25	3	pre-only	1	car	gen	25	0	2	PA14	1	2	286000000	6.66667
03.07.25	3	pre-only	1	car	gen	25	0	4	PA14	1	2	1215000000	28.3217
03.07.25	3	pre-only	1	car	gen	25	0	6	PA14	1	2	1572000000	36.6434
03.07.25	4	1	1	car	gen	25	1	0	PA14	1	1	23600000	1
03.07.25	4	1	1	car	gen	25	1	2	PA14	1	2	42900000	1.8178
03.07.25	4	1	1	car	gen	25	1	4	PA14	1	2	25000000	1.05932
03.07.25	4	1	1	car	gen	25	1	6	PA14	1	2	24300000	1.02966
03.07.25	5	2	1	car	gen	50	1	0	PA14	1	1	14300000	1
03.07.25	5	2	1	car	gen	50	1	2	PA14	1	2	35750000	2.5
03.07.25	5	2	1	car	gen	50	1	4	PA14	1	2	10005000	0.69965
03.07.25	5	2	1	car	gen	50	1	6	PA14	1	2	8570000	0.599301
03.07.25	6	3	1	car	gen	100	1	0	PA14	1	1	17100000	1
03.07.25	6	3	1	car	gen	100	1	2	PA14	1	2	57150000	3.34211
03.07.25	6	3	1	car	gen	100	1	4	PA14	1	2	7130000	0.416959
03.07.25	6	3	1	car	gen	100	1	6	PA14	1	2	4570000	0.267251
03.07.25	7	4	1	car	gen	200	1	0	PA14	1	1	28600000	1
03.07.25	7	4	1	car	gen	200	1	2	PA14	1	2	8570000	0.29965
03.07.25	7	4	1	car	gen	200	1	4	PA14	1	2	643000	0.0224825
03.07.25	7	4	1	car	gen	200	1	6	PA14	1	2	328350	0.0114808
03.07.25	8	5	1	car	gen	400	1	0	PA14	1	1	13600000	1
03.07.25	8	5	1	car	gen	400	1	2	PA14	1	2	1500000	0.110294
03.07.25	8	5	1	car	gen	400	1	4	PA14	1	2	19300	0.00141912
03.07.25	8	5	1	car	gen	400	1	6	PA14	1	2	20750	0.00152574
03.07.25	9	0	2	gen	gen	0	1	0	PA14	1	1	35700000	1
03.07.25	9	0	2	gen	gen	0	1	2	PA14	1	2	193000000	5.40616
03.07.25	9	0	2	gen	gen	0	1	4	PA14	1	2	48550000	1.35994
03.07.25	9	0	2	gen	gen	0	1	6	PA14	1	2	40000000	1.12045
03.07.25	10	pre-only	2	gen	gen	0.25	0	0	PA14	1	1	57100000	1
03.07.25	10	pre-only	2	gen	gen	0.25	0	2	PA14	1	2	784500000	13.7391
03.07.25	10	pre-only	2	gen	gen	0.25	0	4	PA14	1	2	3710000000	64.9737
03.07.25	10	pre-only	2	gen	gen	0.25	0	6	PA14	1	2	2502000000	43.8179
03.07.25	11	1	2	gen	gen	0.25	1	0	PA14	1	1	57100000	1
03.07.25	11	1	2	gen	gen	0.25	1	2	PA14	1	2	121500000	2.12785
03.07.25	11	1	2	gen	gen	0.25	1	4	PA14	1	2	114050000	1.99737
03.07.25	11	1	2	gen	gen	0.25	1	6	PA14	1	2	25700000	0.450088
03.07.25	12	2	2	gen	gen	0.5	1	0	PA14	1	1	27100000	1
03.07.25	12	2	2	gen	gen	0.5	1	2	PA14	1	2	92850000	3.4262
03.07.25	12	2	2	gen	gen	0.5	1	4	PA14	1	2	85550000	3.15683
03.07.25	12	2	2	gen	gen	0.5	1	6	PA14	1	2	92800000	3.42435
03.07.25	13	3	2	gen	gen	1	1	0	PA14	1	1	64300000	1
03.07.25	13	3	2	gen	gen	1	1	2	PA14	1	2	57150000	0.888802
03.07.25	13	3	2	gen	gen	1	1	4	PA14	1	2	24300000	0.377916
03.07.25	13	3	2	gen	gen	1	1	6	PA14	1	2	17900000	0.278383
03.07.25	14	4	2	gen	gen	2	1	0	PA14	1	1	107000000	1
03.07.25	14	4	2	gen	gen	2	1	2	PA14	1	2	12150000	0.113551
03.07.25	14	4	2	gen	gen	2	1	4	PA14	1	2	2645000	0.0247196
03.07.25	14	4	2	gen	gen	2	1	6	PA14	1	2	928500	0.00867757
03.07.25	15	5	2	gen	gen	4	1	0	PA14	1	1	41400000	1
03.07.25	15	5	2	gen	gen	4	1	2	PA14	1	2	642500	0.0155193
03.07.25	15	5	2	gen	gen	4	1	4	PA14	1	2	157500	0.00380435
03.07.25	15	5	2	gen	gen	4	1	6	PA14	1	2	78550	0.00189734
03.07.25	16	0	3	gen	car	0	50	0	PA14	1	1	71400000	1
03.07.25	16	0	3	gen	car	0	50	2	PA14	1	2	78550000	1.10014
03.07.25	16	0	3	gen	car	0	50	4	PA14	1	2	71400000	1
03.07.25	16	0	3	gen	car	0	50	6	PA14	1	2	30750000	0.430672
03.07.25	17	pre-only	3	gen	car	0.25	0	0	PA14	1	1	8690000000	1
03.07.25	17	pre-only	3	gen	car	0.25	0	2	PA14	1	2	400000000	0.0460299
03.07.25	17	pre-only	3	gen	car	0.25	0	4	PA14	1	2	2715000000	0.312428
03.07.25	17	pre-only	3	gen	car	0.25	0	6	PA14	1	2	7055000000	0.811853
03.07.25	18	1	3	gen	car	0.25	50	0	PA14	1	1	24300000	1
03.07.25	18	1	3	gen	car	0.25	50	2	PA14	1	2	107000000	4.40329
03.07.25	18	1	3	gen	car	0.25	50	4	PA14	1	2	107000000	4.40329
03.07.25	18	1	3	gen	car	0.25	50	6	PA14	1	2	85800000	3.53086
03.07.25	19	2	3	gen	car	0.5	50	0	PA14	1	1	7.14286e+07	1
03.07.25	19	2	3	gen	car	0.5	50	2	PA14	1	2	78450000	1.0983
03.07.25	19	2	3	gen	car	0.5	50	4	PA14	1	2	121500000	1.701
03.07.25	19	2	3	gen	car	0.5	50	6	PA14	1	2	39250000	0.5495
03.07.25	20	3	3	gen	car	1	50	0	PA14	1	1	2.85714e+07	1
03.07.25	20	3	3	gen	car	1	50	2	PA14	1	2	68550000	2.39925
03.07.25	20	3	3	gen	car	1	50	4	PA14	1	2	64300000	2.2505
03.07.25	20	3	3	gen	car	1	50	6	PA14	1	2	78450000	2.74575
03.07.25	21	4	3	gen	car	2	50	0	PA14	1	1	3.57143e+07	1
03.07.25	21	4	3	gen	car	2	50	2	PA14	1	2	36450000	1.0206
03.07.25	21	4	3	gen	car	2	50	4	PA14	1	1	71400000	1.9992
03.07.25	21	4	3	gen	car	2	50	6	PA14	1	2	19300000	0.5404
03.07.25	22	5	3	gen	car	4	50	0	PA14	1	1	40000000	1
03.07.25	22	5	3	gen	car	4	50	2	PA14	1	2	35000000	0.875
03.07.25	22	5	3	gen	car	4	50	4	PA14	1	2	29300000	0.7325
03.07.25	22	5	3	gen	car	4	50	6	PA14	1	2	135500	0.0033875
05.07.25	1	ndc	1	car	gen	0	0	0	PA14	2	1	2.92857e+07	1
05.07.25	1	ndc	1	car	gen	0	0	2	PA14	2	2	1069500000	36.5195
05.07.25	1	ndc	1	car	gen	0	0	4	PA14	2	2	6425000000	219.39
05.07.25	1	ndc	1	car	gen	0	0	6	PA14	2	2	6425000000	219.39
05.07.25	2	0	1	car	gen	0	1	0	PA14	2	1	35000000	1
05.07.25	2	0	1	car	gen	0	1	2	PA14	2	2	92850000	2.65286
05.07.25	2	0	1	car	gen	0	1	4	PA14	2	2	26450000	0.755714
05.07.25	2	0	1	car	gen	0	1	6	PA14	2	2	7855000	0.224429
05.07.25	3	pre-only	1	car	gen	25	0	0	PA14	2	1	1.35714e+07	1
05.07.25	3	pre-only	1	car	gen	25	0	2	PA14	2	2	185500000	13.6684
05.07.25	3	pre-only	1	car	gen	25	0	4	PA14	2	2	1500000000	110.526
05.07.25	3	pre-only	1	car	gen	25	0	6	PA14	2	2	5215000000	384.263
05.07.25	4	1	1	car	gen	25	1	0	PA14	2	1	6.42857e+07	1
05.07.25	4	1	1	car	gen	25	1	2	PA14	2	2	100200000	1.55867
05.07.25	4	1	1	car	gen	25	1	4	PA14	2	2	15000000	0.233333
05.07.25	4	1	1	car	gen	25	1	6	PA14	2	2	2285000	0.0355444
05.07.25	5	2	1	car	gen	50	1	0	PA14	2	1	3.78571e+07	1
05.07.25	5	2	1	car	gen	50	1	2	PA14	2	2	85700000	2.26377
05.07.25	5	2	1	car	gen	50	1	4	PA14	2	2	2070000	0.0546792
05.07.25	5	2	1	car	gen	50	1	6	PA14	2	2	2570000	0.0678868
05.07.25	6	3	1	car	gen	100	1	0	PA14	2	1	1.85714e+07	1
05.07.25	6	3	1	car	gen	100	1	2	PA14	2	2	16450000	0.885769
05.07.25	6	3	1	car	gen	100	1	4	PA14	2	2	1142000	0.0614923
05.07.25	6	3	1	car	gen	100	1	6	PA14	2	2	928500	0.0499962
05.07.25	7	4	1	car	gen	200	1	0	PA14	2	1	2.07143e+07	1
05.07.25	7	4	1	car	gen	200	1	2	PA14	2	2	6430000	0.310414
05.07.25	7	4	1	car	gen	200	1	4	PA14	2	2	35750	0.00172586
05.07.25	7	4	1	car	gen	200	1	6	PA14	2	2	50000	0.00241379
05.07.25	8	5	1	car	gen	400	1	0	PA14	2	1	3.21429e+07	1
05.07.25	8	5	1	car	gen	400	1	2	PA14	2	2	1215000	0.0378
05.07.25	8	5	1	car	gen	400	1	4	PA14	2	2	28600	0.000889778
05.07.25	8	5	1	car	gen	400	1	6	PA14	2	2	30750	0.000956667
05.07.25	9	0	2	gen	gen	0	1	0	PA14	2	1	5.07143e+07	1
05.07.25	9	0	2	gen	gen	0	1	2	PA14	2	2	78550000	1.54887
05.07.25	9	0	2	gen	gen	0	1	4	PA14	2	2	4145000	0.0817324
05.07.25	9	0	2	gen	gen	0	1	6	PA14	2	2	19300000	0.380563
05.07.25	10	pre-only	2	gen	gen	0.25	0	0	PA14	2	1	3.57143e+07	1
05.07.25	10	pre-only	2	gen	gen	0.25	0	2	PA14	2	2	407500000	11.41
05.07.25	10	pre-only	2	gen	gen	0.25	0	4	PA14	2	2	4925000000	137.9
05.07.25	10	pre-only	2	gen	gen	0.25	0	6	PA14	2	2	5000000000	140
05.07.25	11	1	2	gen	gen	0.25	1	0	PA14	2	1	5.64286e+07	1
05.07.25	11	1	2	gen	gen	0.25	1	2	PA14	2	2	121350000	2.15051
05.07.25	11	1	2	gen	gen	0.25	1	4	PA14	2	2	9270000	0.164278
05.07.25	11	1	2	gen	gen	0.25	1	6	PA14	2	2	22150000	0.392532
05.07.25	12	2	2	gen	gen	0.5	1	0	PA14	2	1	2.92857e+07	1
05.07.25	12	2	2	gen	gen	0.5	1	2	PA14	2	2	92850000	3.17049
05.07.25	12	2	2	gen	gen	0.5	1	4	PA14	2	2	1855000	0.0633415
05.07.25	12	2	2	gen	gen	0.5	1	6	PA14	2	2	24300000	0.829756
05.07.25	13	3	2	gen	gen	1	1	0	PA14	2	1	6.14286e+07	1
05.07.25	13	3	2	gen	gen	1	1	2	PA14	2	2	44250000	0.720349
05.07.25	13	3	2	gen	gen	1	1	4	PA14	2	2	785500	0.0127872
05.07.25	13	3	2	gen	gen	1	1	6	PA14	2	2	6430000	0.104674
05.07.25	14	4	2	gen	gen	2	1	0	PA14	2	1	5.71429e+07	1
05.07.25	14	4	2	gen	gen	2	1	2	PA14	2	2	8580000	0.15015
05.07.25	14	4	2	gen	gen	2	1	4	PA14	2	2	71400	0.0012495
05.07.25	14	4	2	gen	gen	2	1	6	PA14	2	2	128700	0.00225225
05.07.25	15	5	2	gen	gen	4	1	0	PA14	2	1	15000000	1
05.07.25	15	5	2	gen	gen	4	1	2	PA14	2	2	42900	0.00286
05.07.25	15	5	2	gen	gen	4	1	4	PA14	2	2	19300	0.00128667
05.07.25	15	5	2	gen	gen	4	1	6	PA14	2	2	42850	0.00285667
05.07.25	16	0	3	gen	car	0	50	0	PA14	2	1	50000000	1
05.07.25	16	0	3	gen	car	0	50	2	PA14	2	2	157500000	3.15
05.07.25	16	0	3	gen	car	0	50	4	PA14	2	2	200000000	4
05.07.25	16	0	3	gen	car	0	50	6	PA14	2	2	207500000	4.15
05.07.25	17	pre-only	3	gen	car	0.25	0	0	PA14	2	1	8.57143e+07	1
05.07.25	17	pre-only	3	gen	car	0.25	0	2	PA14	2	2	7855000	0.0916417
05.07.25	17	pre-only	3	gen	car	0.25	0	4	PA14	2	2	1570000000	18.3167
05.07.25	17	pre-only	3	gen	car	0.25	0	6	PA14	2	2	3285000000	38.325
05.07.25	18	1	3	gen	car	0.25	50	0	PA14	2	1	5.14286e+07	1
05.07.25	18	1	3	gen	car	0.25	50	2	PA14	2	2	136000000	2.64444
05.07.25	18	1	3	gen	car	0.25	50	4	PA14	2	2	114200000	2.22056
05.07.25	18	1	3	gen	car	0.25	50	6	PA14	2	2	78800000	1.53222
05.07.25	19	2	3	gen	car	0.5	50	0	PA14	2	1	9.28571e+07	1
05.07.25	19	2	3	gen	car	0.5	50	2	PA14	2	2	78550000	0.845923
05.07.25	19	2	3	gen	car	0.5	50	4	PA14	2	2	193000000	2.07846
05.07.25	19	2	3	gen	car	0.5	50	6	PA14	2	2	300000000	3.23077
05.07.25	20	3	3	gen	car	1	50	0	PA14	2	1	6.42857e+07	1
05.07.25	20	3	3	gen	car	1	50	2	PA14	2	2	114350000	1.77878
05.07.25	20	3	3	gen	car	1	50	4	PA14	2	2	114200000	1.77644
05.07.25	20	3	3	gen	car	1	50	6	PA14	2	2	136000000	2.11556
05.07.25	21	4	3	gen	car	2	50	0	PA14	2	1	6.28571e+07	1
05.07.25	21	4	3	gen	car	2	50	2	PA14	2	2	143000000	2.275
05.07.25	21	4	3	gen	car	2	50	4	PA14	2	2	157000000	2.49773
05.07.25	21	4	3	gen	car	2	50	6	PA14	2	2	16400000	0.260909
05.07.25	22	5	3	gen	car	4	50	0	PA14	2	1	1.14286e+07	1
05.07.25	22	5	3	gen	car	4	50	2	PA14	2	2	8570000	0.749875
05.07.25	22	5	3	gen	car	4	50	4	PA14	2	2	50000	0.004375
05.07.25	22	5	3	gen	car	4	50	6	PA14	2	2	0	0
10.07.25	1	ndc	1	car	gen	0	0	0	PA14	3	1	3.42857e+07	1
10.07.25	1	ndc	1	car	gen	0	0	2	PA14	3	2	157000000	4.57917
10.07.25	1	ndc	1	car	gen	0	0	4	PA14	3	1	1430000000	41.7083
10.07.25	1	ndc	1	car	gen	0	0	6	PA14	3	2	4000000000	116.667
10.07.25	2	0	1	car	gen	0	1	0	PA14	3	1	6.42857e+07	1
10.07.25	2	0	1	car	gen	0	1	2	PA14	3	2	250000000	3.88889
10.07.25	2	0	1	car	gen	0	1	4	PA14	3	2	114050000	1.77411
10.07.25	2	0	1	car	gen	0	1	6	PA14	3	2	78800000	1.22578
10.07.25	3	pre-only	1	car	gen	25	0	0	PA14	3	1	5.71429e+07	1
10.07.25	3	pre-only	1	car	gen	25	0	2	PA14	3	2	507000000	8.8725
10.07.25	3	pre-only	1	car	gen	25	0	4	PA14	3	2	999500000	17.4913
10.07.25	3	pre-only	1	car	gen	25	0	6	PA14	3	2	3215000000	56.2625
10.07.25	4	1	1	car	gen	25	1	0	PA14	3	1	3.35714e+07	1
10.07.25	4	1	1	car	gen	25	1	2	PA14	3	2	142500000	4.24468
10.07.25	4	1	1	car	gen	25	1	4	PA14	3	2	57150000	1.70234
10.07.25	4	1	1	car	gen	25	1	6	PA14	3	2	48550000	1.44617
10.07.25	5	2	1	car	gen	50	1	0	PA14	3	1	6.57143e+07	1
10.07.25	5	2	1	car	gen	50	1	2	PA14	3	2	64250000	0.977717
10.07.25	5	2	1	car	gen	50	1	4	PA14	3	2	40000000	0.608696
10.07.25	5	2	1	car	gen	50	1	6	PA14	3	2	4785000	0.0728152
10.07.25	6	3	1	car	gen	100	1	0	PA14	3	1	4.28571e+07	1
10.07.25	6	3	1	car	gen	100	1	2	PA14	3	2	32150000	0.750167
10.07.25	6	3	1	car	gen	100	1	4	PA14	3	2	40000000	0.933333
10.07.25	6	3	1	car	gen	100	1	6	PA14	3	2	1710000	0.0399
10.07.25	7	4	1	car	gen	200	1	0	PA14	3	1	1.35714e+07	1
10.07.25	7	4	1	car	gen	200	1	2	PA14	3	2	13585000	1.001
10.07.25	7	4	1	car	gen	200	1	4	PA14	3	2	1285000	0.0946842
10.07.25	7	4	1	car	gen	200	1	6	PA14	3	2	114500	0.00843684
10.07.25	8	5	1	car	gen	400	1	0	PA14	3	1	2.71429e+07	1
10.07.25	8	5	1	car	gen	400	1	2	PA14	3	2	157500	0.00580263
10.07.25	8	5	1	car	gen	400	1	4	PA14	3	2	26450	0.000974474
10.07.25	8	5	1	car	gen	400	1	6	PA14	3	2	2860	0.000105368
10.07.25	9	0	2	gen	gen	0	1	0	PA14	3	1	6.42857e+07	1
10.07.25	9	0	2	gen	gen	0	1	2	PA14	3	2	314000000	4.88444
10.07.25	9	0	2	gen	gen	0	1	4	PA14	3	2	85550000	1.33078
10.07.25	9	0	2	gen	gen	0	1	6	PA14	3	2	37150000	0.577889
10.07.25	10	pre-only	2	gen	gen	0.25	0	0	PA14	3	1	1.21429e+08	1
10.07.25	10	pre-only	2	gen	gen	0.25	0	2	PA14	3	2	271500000	2.23588
10.07.25	10	pre-only	2	gen	gen	0.25	0	4	PA14	3	2	3070000000	25.2824
10.07.25	10	pre-only	2	gen	gen	0.25	0	6	PA14	3	2	8570000000	70.5765
10.07.25	11	1	2	gen	gen	0.25	1	0	PA14	3	1	6.42857e+07	1
10.07.25	11	1	2	gen	gen	0.25	1	2	PA14	3	2	471500000	7.33444
10.07.25	11	1	2	gen	gen	0.25	1	4	PA14	3	2	528500000	8.22111
10.07.25	11	1	2	gen	gen	0.25	1	6	PA14	3	2	306950000	4.77478
10.07.25	12	2	2	gen	gen	0.5	1	0	PA14	3	1	2.85714e+07	1
10.07.25	12	2	2	gen	gen	0.5	1	2	PA14	3	2	178500000	6.2475
10.07.25	12	2	2	gen	gen	0.5	1	4	PA14	3	2	71450000	2.50075
10.07.25	12	2	2	gen	gen	0.5	1	6	PA14	3	2	135950000	4.75825
10.07.25	13	3	2	gen	gen	1	1	0	PA14	3	1	9.28571e+07	1
10.07.25	13	3	2	gen	gen	1	1	2	PA14	3	2	85550000	0.921308
10.07.25	13	3	2	gen	gen	1	1	4	PA14	3	2	114200000	1.22985
10.07.25	13	3	2	gen	gen	1	1	6	PA14	3	2	85550000	0.921308
10.07.25	14	4	2	gen	gen	2	1	0	PA14	3	1	5.07143e+07	1
10.07.25	14	4	2	gen	gen	2	1	2	PA14	3	2	28600000	0.563944
10.07.25	14	4	2	gen	gen	2	1	4	PA14	3	2	7855000	0.154887
10.07.25	14	4	2	gen	gen	2	1	6	PA14	3	2	4855000	0.0957324
10.07.25	15	5	2	gen	gen	4	1	0	PA14	3	1	50000000	1
10.07.25	15	5	2	gen	gen	4	1	2	PA14	3	2	1785000	0.0357
10.07.25	15	5	2	gen	gen	4	1	4	PA14	3	2	214500	0.00429
10.07.25	15	5	2	gen	gen	4	1	6	PA14	3	2	150000	0.003
10.07.25	16	0	3	gen	car	0	50	0	PA14	3	1	5.85714e+07	1
10.07.25	16	0	3	gen	car	0	50	2	PA14	3	2	71450000	1.21988
10.07.25	16	0	3	gen	car	0	50	4	PA14	3	2	171500000	2.92805
10.07.25	16	0	3	gen	car	0	50	6	PA14	3	2	242500000	4.14024
10.07.25	17	pre-only	3	gen	car	0.25	0	0	PA14	3	1	2.71429e+07	1
10.07.25	17	pre-only	3	gen	car	0.25	0	2	PA14	3	2	571000000	21.0368
10.07.25	17	pre-only	3	gen	car	0.25	0	4	PA14	3	2	2500000000	92.1053
10.07.25	17	pre-only	3	gen	car	0.25	0	6	PA14	3	2	7140000000	263.053
10.07.25	18	1	3	gen	car	0.25	50	0	PA14	3	1	3.28571e+07	1
10.07.25	18	1	3	gen	car	0.25	50	2	PA14	3	2	500000000	15.2174
10.07.25	18	1	3	gen	car	0.25	50	4	PA14	3	2	99800000	3.03739
10.07.25	18	1	3	gen	car	0.25	50	6	PA14	3	2	236000000	7.18261
10.07.25	19	2	3	gen	car	0.5	50	0	PA14	3	1	7.14286e+07	1
10.07.25	19	2	3	gen	car	0.5	50	2	PA14	3	2	64300000	0.9002
10.07.25	19	2	3	gen	car	0.5	50	4	PA14	3	2	107000000	1.498
10.07.25	19	2	3	gen	car	0.5	50	6	PA14	3	2	314050000	4.3967
10.07.25	20	3	3	gen	car	1	50	0	PA14	3	1	50000000	1
10.07.25	20	3	3	gen	car	1	50	2	PA14	3	2	92700000	1.854
10.07.25	20	3	3	gen	car	1	50	4	PA14	3	2	264500000	5.29
10.07.25	20	3	3	gen	car	1	50	6	PA14	3	2	85700000	1.714
10.07.25	21	4	3	gen	car	2	50	0	PA14	3	1	50000000	1
10.07.25	21	4	3	gen	car	2	50	2	PA14	3	2	92850000	1.857
10.07.25	21	4	3	gen	car	2	50	4	PA14	3	2	93050000	1.861
10.07.25	21	4	3	gen	car	2	50	6	PA14	3	2	50000000	1
10.07.25	22	5	3	gen	car	4	50	0	PA14	3	1	2.42857e+07	1
10.07.25	22	5	3	gen	car	4	50	2	PA14	3	2	20750000	0.854412
10.07.25	22	5	3	gen	car	4	50	4	PA14	3	2	52850000	2.17618
10.07.25	22	5	3	gen	car	4	50	6	PA14	3	2	823500	0.0339088
24.06.25	1	0	1	car	gen	0	1	0	PA14	4	1	7.14286e+07	1
24.06.25	1	0	1	car	gen	0	1	2	PA14	4	2	242500000	3.395
24.06.25	1	0	1	car	gen	0	1	4	PA14	4	2	150000000	2.1
24.06.25	1	0	1	car	gen	0	1	6	PA14	4	2	71400000	0.9996
24.06.25	2	1	1	car	gen	25	1	0	PA14	4	1	25000000	1
24.06.25	2	1	1	car	gen	25	1	2	PA14	4	2	121500000	4.86
24.06.25	2	1	1	car	gen	25	1	4	PA14	4	2	27150000	1.086
24.06.25	2	1	1	car	gen	25	1	6	PA14	4	2	7130000	0.2852
24.06.25	3	2	1	car	gen	50	1	0	PA14	4	1	4.07143e+07	1
24.06.25	3	2	1	car	gen	50	1	2	PA14	4	2	107000000	2.62807
24.06.25	3	2	1	car	gen	50	1	4	PA14	4	2	8555000	0.210123
24.06.25	3	2	1	car	gen	50	1	6	PA14	4	2	5000000	0.122807
24.06.25	4	3	1	car	gen	100	1	0	PA14	4	1	15000000	1
24.06.25	4	3	1	car	gen	100	1	2	PA14	4	2	5000000	0.333333
24.06.25	4	3	1	car	gen	100	1	4	PA14	4	2	1715000	0.114333
24.06.25	4	3	1	car	gen	100	1	6	PA14	4	2	442500	0.0295
24.06.25	5	4	1	car	gen	200	1	0	PA14	4	1	1.07143e+07	1
24.06.25	5	4	1	car	gen	200	1	2	PA14	4	2	6430000	0.600133
24.06.25	5	4	1	car	gen	200	1	4	PA14	4	2	293000	0.0273467
24.06.25	5	4	1	car	gen	200	1	6	PA14	4	2	135700	0.0126653
24.06.25	6	5	1	car	gen	400	1	0	PA14	4	1	1.78571e+07	1
24.06.25	6	5	1	car	gen	400	1	2	PA14	4	2	428500	0.023996
24.06.25	6	5	1	car	gen	400	1	4	PA14	4	2	40000	0.00224
24.06.25	6	5	1	car	gen	400	1	6	PA14	4	2	30750	0.001722
24.06.25	7	0	2	gen	gen	0	1	0	PA14	4	1	4.28571e+07	1
24.06.25	7	0	2	gen	gen	0	1	2	PA14	4	2	214500000	5.005
24.06.25	7	0	2	gen	gen	0	1	4	PA14	4	2	143000000	3.33667
24.06.25	7	0	2	gen	gen	0	1	6	PA14	4	2	485500000	11.3283
24.06.25	8	1	2	gen	gen	0.25	1	0	PA14	4	1	1.71429e+07	1
24.06.25	8	1	2	gen	gen	0.25	1	2	PA14	4	2	286000000	16.6833
24.06.25	8	1	2	gen	gen	0.25	1	4	PA14	4	2	178500000	10.4125
24.06.25	8	1	2	gen	gen	0.25	1	6	PA14	4	2	838000000	48.8833
24.06.25	9	2	2	gen	gen	0.5	1	0	PA14	4	1	3.57143e+07	1
24.06.25	9	2	2	gen	gen	0.5	1	2	PA14	4	2	200000000	5.6
24.06.25	9	2	2	gen	gen	0.5	1	4	PA14	4	2	71400000	1.9992
24.06.25	9	2	2	gen	gen	0.5	1	6	PA14	4	2	643000000	18.004
24.06.25	10	3	2	gen	gen	1	1	0	PA14	4	1	2.71429e+07	1
24.06.25	10	3	2	gen	gen	1	1	2	PA14	4	2	42900000	1.58053
24.06.25	10	3	2	gen	gen	1	1	4	PA14	4	2	64300000	2.36895
24.06.25	10	3	2	gen	gen	1	1	6	PA14	4	2	107200000	3.94947
24.06.25	11	4	2	gen	gen	2	1	0	PA14	4	1	6.42857e+07	1
24.06.25	11	4	2	gen	gen	2	1	2	PA14	4	2	27850000	0.433222
24.06.25	11	4	2	gen	gen	2	1	4	PA14	4	2	45000000	0.7
24.06.25	11	4	2	gen	gen	2	1	6	PA14	4	2	12150000	0.189
24.06.25	12	5	2	gen	gen	4	1	0	PA14	4	1	3.28571e+07	1
24.06.25	12	5	2	gen	gen	4	1	2	PA14	4	2	228500	0.00695435
24.06.25	12	5	2	gen	gen	4	1	4	PA14	4	2	107000	0.00325652
24.06.25	12	5	2	gen	gen	4	1	6	PA14	4	2	57150	0.00173935

## Sheet: Fig.1E
tube	time_h	ab0	conc0	ab1	conc1	ab2	conc2	strain	biol_rep	n	survival	cfu_ml	treatment
1	0	cam	512	car	50	gen	1	pa14	1	1	1	48000000	CAM -> CAR -> GEN
1	2	cam	512	car	50	gen	1	pa14	1	2	0.904167	43400000	CAM -> CAR -> GEN
1	4	cam	512	car	50	gen	1	pa14	1	1	0.504167	24200000	CAM -> CAR -> GEN
1	6	cam	512	car	50	gen	1	pa14	1	1	0.85625	41100000	CAM -> CAR -> GEN
2	0	cam	512	car	0	gen	1	pa14	1	1	1	53000000	CAM -> no drug -> GEN
2	2	cam	512	car	0	gen	1	pa14	1	2	0.790566	41900000	CAM -> no drug -> GEN
2	4	cam	512	car	0	gen	1	pa14	1	1	0.413208	21900000	CAM -> no drug -> GEN
2	6	cam	512	car	0	gen	1	pa14	1	1	0.741509	39300000	CAM -> no drug -> GEN
3	0	ethanol	0	car	50	gen	1	pa14	1	1	1	42000000	CAR -> GEN
3	2	ethanol	0	car	50	gen	1	pa14	1	1	2.02381	85000000	CAR -> GEN
3	4	ethanol	0	car	50	gen	1	pa14	1	2	0.342857	14400000	CAR -> GEN
3	6	ethanol	0	car	50	gen	1	pa14	1	1	0.0792857	3330000	CAR -> GEN
4	0	ethanol	0	car	0	gen	1	pa14	1	1	1	49000000	no drug -> GEN
4	2	ethanol	0	car	0	gen	1	pa14	1	2	3.2449	159000000	no drug -> GEN
4	4	ethanol	0	car	0	gen	1	pa14	1	1	1.73469	85000000	no drug -> GEN
4	6	ethanol	0	car	0	gen	1	pa14	1	2	1.24184	60850000	no drug -> GEN
5	0	cam	512	car	50	gen	1	pa14	2	1	1	63000000	CAM -> CAR -> GEN
5	2	cam	512	car	50	gen	1	pa14	2	2	0.694444	43750000	CAM -> CAR -> GEN
5	4	cam	512	car	50	gen	1	pa14	2	1	0.349206	22000000	CAM -> CAR -> GEN
5	6	cam	512	car	50	gen	1	pa14	2	1	0.385714	24300000	CAM -> CAR -> GEN
6	0	cam	512	car	0	gen	1	pa14	2	1	1	43000000	CAM -> no drug -> GEN
6	2	cam	512	car	0	gen	1	pa14	2	2	0.960465	41300000	CAM -> no drug -> GEN
6	4	cam	512	car	0	gen	1	pa14	2	1	0.42093	18100000	CAM -> no drug -> GEN
6	6	cam	512	car	0	gen	1	pa14	2	1	0.75814	32600000	CAM -> no drug -> GEN
7	0	ethanol	0	car	50	gen	1	pa14	2	1	1	38000000	CAR -> GEN
7	2	ethanol	0	car	50	gen	1	pa14	2	1	1.63158	62000000	CAR -> GEN
7	4	ethanol	0	car	50	gen	1	pa14	2	1	0.215789	8200000	CAR -> GEN
7	6	ethanol	0	car	50	gen	1	pa14	2	1	0.0363158	1380000	CAR -> GEN
8	0	ethanol	0	car	0	gen	1	pa14	2	1	1	63000000	no drug -> GEN
8	2	ethanol	0	car	0	gen	1	pa14	2	2	2.53968	160000000	no drug -> GEN
8	4	ethanol	0	car	0	gen	1	pa14	2	2	0.921429	58050000	no drug -> GEN
8	6	ethanol	0	car	0	gen	1	pa14	2	2	0.721429	45450000	no drug -> GEN
9	0	cam	512	car	50	gen	1	pa14	3	1	1	70000000	CAM -> CAR -> GEN
9	2	cam	512	car	50	gen	1	pa14	3	2	0.680714	47650000	CAM -> CAR -> GEN
9	4	cam	512	car	50	gen	1	pa14	3	1	0.367143	25700000	CAM -> CAR -> GEN
9	6	cam	512	car	50	gen	1	pa14	3	1	0.362857	25400000	CAM -> CAR -> GEN
10	0	cam	512	car	0	gen	1	pa14	3	1	1	63000000	CAM -> no drug -> GEN
10	2	cam	512	car	0	gen	1	pa14	3	2	0.872222	54950000	CAM -> no drug -> GEN
10	4	cam	512	car	0	gen	1	pa14	3	1	0.357143	22500000	CAM -> no drug -> GEN
10	6	cam	512	car	0	gen	1	pa14	3	1	0.401587	25300000	CAM -> no drug -> GEN
11	0	ethanol	0	car	50	gen	1	pa14	3	1	1	32000000	CAR -> GEN
11	2	ethanol	0	car	50	gen	1	pa14	3	1	2.75	88000000	CAR -> GEN
11	4	ethanol	0	car	50	gen	1	pa14	3	1	0.465625	14900000	CAR -> GEN
11	6	ethanol	0	car	50	gen	1	pa14	3	1	0.120938	3870000	CAR -> GEN
12	0	ethanol	0	car	0	gen	1	pa14	3	1	1	58000000	no drug -> GEN
12	2	ethanol	0	car	0	gen	1	pa14	3	2	3.5	203000000	no drug -> GEN
12	4	ethanol	0	car	0	gen	1	pa14	3	2	1.10259	63950000	no drug -> GEN
12	6	ethanol	0	car	0	gen	1	pa14	3	2	0.928448	53850000	no drug -> GEN

## Sheet: Fig.1F
tube	time_h	ab1	conc1	ab2	conc2	strain	t1_min	biol_rep	n	survival	cfu_ml
1	0	car	400	gen	1	pa14	30	1	1	1	31200000
1	2	car	400	gen	1	pa14	30	1	1	0.605769	18900000
1	4	car	400	gen	1	pa14	30	1	2	0.0107372	335000
1	6	car	400	gen	1	pa14	30	1	1	0.00294872	92000
2	0	car	400	gen	1	pa14	10	1	1	1	68000000
2	2	car	400	gen	1	pa14	10	1	1	1.35294	92000000
2	4	car	400	gen	1	pa14	10	1	2	0.0958088	6515000
2	6	car	400	gen	1	pa14	10	1	1	0.0136765	930000
3	0	car	400	gen	1	pa14	5	1	1	1	83000000
3	2	car	400	gen	1	pa14	5	1	2	1.45181	120500000
3	4	car	400	gen	1	pa14	5	1	2	0.0853614	7085000
3	6	car	400	gen	1	pa14	5	1	1	0.0137349	1140000
4	0	car	400	gen	1	pa14	1	1	1	1	64000000
4	2	car	400	gen	1	pa14	1	1	2	1.73438	111000000
4	4	car	400	gen	1	pa14	1	1	2	0.0732813	4690000
4	6	car	400	gen	1	pa14	1	1	2	0.00592188	379000
5	0	car	0	gen	1	pa14	0	1	1	1	108000000
5	2	car	0	gen	1	pa14	0	1	2	4.48611	484500000
5	4	car	0	gen	1	pa14	0	1	2	4.53241	489500000
5	6	car	0	gen	1	pa14	0	1	1	3.32407	359000000
6	0	car	400	gen	1	pa14	30	2	1	1	22100000
6	2	car	400	gen	1	pa14	30	2	2	0.311086	6875000
6	4	car	400	gen	1	pa14	30	2	1	0.00330317	73000
6	6	car	400	gen	1	pa14	30	2	2	0.00117195	25900
7	0	car	400	gen	1	pa14	10	2	1	1	58000000
7	2	car	400	gen	1	pa14	10	2	2	0.947414	54950000
7	4	car	400	gen	1	pa14	10	2	2	0.0302586	1755000
7	6	car	400	gen	1	pa14	10	2	2	0.00312931	181500
8	0	car	400	gen	1	pa14	5	2	1	1	57000000
8	2	car	400	gen	1	pa14	5	2	2	1.15526	65850000
8	4	car	400	gen	1	pa14	5	2	2	0.0801754	4570000
8	6	car	400	gen	1	pa14	5	2	1	0.0149123	850000
9	0	car	400	gen	1	pa14	1	2	1	1	63000000
9	2	car	400	gen	1	pa14	1	2	1	2.25397	142000000
9	4	car	400	gen	1	pa14	1	2	1	0.34127	21500000
9	6	car	400	gen	1	pa14	1	2	1	0.136508	8600000
10	0	car	0	gen	1	pa14	0	2	1	1	77000000
10	2	car	0	gen	1	pa14	0	2	2	5.01948	386500000
10	4	car	0	gen	1	pa14	0	2	2	8.42857	649000000
10	6	car	0	gen	1	pa14	0	2	1	7.81818	602000000
11	0	car	400	gen	1	pa14	30	3	1	1	27300000
11	2	car	400	gen	1	pa14	30	3	1	0.70696	19300000
11	4	car	400	gen	1	pa14	30	3	2	0.0163004	445000
11	6	car	400	gen	1	pa14	30	3	1	0.00461538	126000
12	0	car	400	gen	1	pa14	10	3	1	1	56000000
12	2	car	400	gen	1	pa14	10	3	1	1.83929	103000000
12	4	car	400	gen	1	pa14	10	3	1	0.169643	9500000
12	6	car	400	gen	1	pa14	10	3	2	0.0275	1540000
13	0	car	400	gen	1	pa14	5	3	1	1	70000000
13	2	car	400	gen	1	pa14	5	3	1	1.7	119000000
13	4	car	400	gen	1	pa14	5	3	1	0.26	18200000
13	6	car	400	gen	1	pa14	5	3	2	0.0823571	5765000
14	0	car	400	gen	1	pa14	1	3	1	1	59000000
14	2	car	400	gen	1	pa14	1	3	1	1.83051	108000000
14	4	car	400	gen	1	pa14	1	3	1	0.172881	10200000
14	6	car	400	gen	1	pa14	1	3	2	0.024661	1455000
15	0	car	0	gen	1	pa14	0	3	1	1	79000000
15	2	car	0	gen	1	pa14	0	3	2	6.25949	494500000
15	4	car	0	gen	1	pa14	0	3	2	5.99367	473500000
15	6	car	0	gen	1	pa14	0	3	1	4.4557	352000000

## Sheet: Fig.1G
Raw data to calculate AUC data (columns A-H)									Area under the curve (AUC) data calculated from the time-kill CFU data, summarized in Fig. 1G (columns J-O)
Rundate	Pause	Treatment	biorep	CFU_ml	Survival	log10	Timepoint		Rundate	Pause	biorep	auc	control.auc	diff.to.control
220704	0	Hys	A	300000000	1	0	0		220704	0	A	43.0785	47.9672	-4.88873
220704	0	Hys	B	2.61905e+08	1	0	0		220704	0	B	43.7101	47.2705	-3.56035
220704	0	main	A	4.90476e+08	1	0	0		220704	10	A	45.1695	47.6506	-2.48113
220704	0	main	B	4.85714e+08	1	0	0		220704	10	B	42.0952	48.9363	-6.84118
220704	0	ndc	A	2.52381e+08	1	0	0		220704	20	A	48.49	51.4258	-2.93582
220704	0	ndc	B	3.57143e+08	1	0	0		220704	20	B	44.9975	52.3459	-7.3484
220704	0	preonly	A	2.57143e+08	1	0	0		220704	40	A	49.7027	52.81	-3.10734
220704	0	preonly	B	500000000	1	0	0		220704	40	B	49.1161	52.9673	-3.8512
220704	0	Hys	A	1.52381e+07	0.050794	-1.29419	2		220704	80	A	51.7504	51.8996	-0.149181
220704	0	Hys	B	3.19048e+07	0.121818	-0.914288	2		220704	80	B	51.3656	52.7849	-1.41927
220704	0	main	A	3.71429e+08	0.757282	-0.120743	2		220705	0	C	45.0842	51.3685	-6.28432
220704	0	main	B	1.33333e+08	0.27451	-0.561442	2		220705	0	D	44.941	49.9576	-5.01668
220704	0	ndc	A	3809523810	15.0943	1.17881	2		220705	10	C	46.0966	53.2348	-7.13824
220704	0	ndc	B	4190476190	11.7333	1.06942	2		220705	10	D	47.3608	52.368	-5.00722
220704	0	preonly	A	3238095238	12.5926	1.10011	2		220705	20	C	48.7127	53.5638	-4.85113
220704	0	preonly	B	4333333333	8.66667	0.937852	2		220705	20	D	47.3165	53.1519	-5.83536
220704	0	Hys	A	757143	0.002524	-2.59794	4		220705	40	C	48.683	53.2825	-4.5995
220704	0	Hys	B	857143	0.003273	-2.48509	4		220705	40	D	49.3948	53.2085	-3.81376
220704	0	main	A	5.28571e+06	0.010777	-1.96751	4		220705	80	C	52.4879	52.9173	-0.429403
220704	0	main	B	6.66667e+06	0.013725	-1.86247	4		220705	80	D	52.6651	53.2533	-0.588204
220704	0	ndc	A	10952380952	43.3962	1.63745	4
220704	0	ndc	B	10476190476	29.3333	1.46736	4
220704	0	preonly	A	26190476190	101.852	2.00797	4
220704	0	preonly	B	21428571429	42.8571	1.63202	4
220704	0	Hys	A	1.38095e+06	0.004603	-2.33694	6
220704	0	Hys	B	571429	0.002182	-2.66118	6
220704	0	main	A	3.47619e+07	0.070874	-1.14951	6
220704	0	main	B	1.3381e+07	0.027549	-1.55989	6
220704	0	ndc	A	10095238095	40	1.60206	6
220704	0	ndc	B	6714285714	18.8	1.27416	6
220704	0	preonly	A	8190476190	31.8519	1.50314	6
220704	0	preonly	B	5047619048	10.0952	1.00412	6
220704	10	Hys	A	1095238095	1	0	0
220704	10	Hys	B	1504761905	1	0	0
220704	10	main	A	2952380952	1	0	0
220704	10	main	B	2571428571	1	0	0
220704	10	Hys	A	2.52381e+07	0.023043	-1.63745	2
220704	10	Hys	B	1.0381e+07	0.006899	-2.16123	2
220704	10	main	A	1.34762e+08	0.045645	-1.34061	2
220704	10	main	B	2.85714e+08	0.111111	-0.954243	2
220704	10	Hys	A	1.39048e+06	0.00127	-2.89635	4
220704	10	Hys	B	71428.6	4.7e-05	-4.3236	4
220704	10	main	A	1.68095e+06	0.000569	-3.24462	4
220704	10	main	B	4000000	0.001556	-2.80811	4
220704	10	Hys	A	2.14286e+07	0.019565	-1.70852	6
220704	10	Hys	B	6.14286e+06	0.004082	-2.3891	6
220704	10	main	A	7.80952e+07	0.026452	-1.57755	6
220704	10	main	B	1.10476e+08	0.042963	-1.36691	6
220704	20	Hys	A	400000000	1	0	0
220704	20	Hys	B	3.04762e+08	1	0	0
220704	20	main	A	5.38095e+08	1	0	0
220704	20	main	B	900000000	1	0	0
220704	20	Hys	A	180952381	0.452381	-0.344496	2
220704	20	Hys	B	5.57143e+07	0.182813	-0.737994	2
220704	20	main	A	1228571429	2.28319	0.358541	2
220704	20	main	B	1019047619	1.13227	0.053952	2
220704	20	Hys	A	2.42857e+07	0.060714	-1.21671	4
220704	20	Hys	B	1.85714e+06	0.006094	-2.21511	4
220704	20	main	A	7.80952e+07	0.145133	-0.838235	4
220704	20	main	B	1.62381e+08	0.180423	-0.743707	4
220704	20	Hys	A	3.61905e+07	0.090476	-1.04347	6
220704	20	Hys	B	6.8381e+06	0.022438	-1.64903	6
220704	20	main	A	8.57143e+07	0.159292	-0.797806	6
220704	20	main	B	2.2381e+08	0.248677	-0.604364	6
220704	40	Hys	A	319047619	1	0	0
220704	40	Hys	B	2.38095e+08	1	0	0
220704	40	main	A	4.14286e+08	1	0	0
220704	40	main	B	3.61905e+08	1	0	0
220704	40	Hys	A	1.4619e+08	0.458209	-0.338936	2
220704	40	Hys	B	1.2381e+08	0.52	-0.283997	2
220704	40	main	A	1314285714	3.17241	0.50139	2
220704	40	main	B	1261904762	3.48684	0.542432	2
220704	40	Hys	A	NA	NA	NA	4
220704	40	Hys	B	NA	NA	NA	4
220704	40	main	A	NA	NA	NA	4
220704	40	main	B	NA	NA	NA	4
220704	40	Hys	A	1.58571e+08	0.497015	-0.303631	6
220704	40	Hys	B	1.21429e+08	0.51	-0.29243	6
220704	40	main	A	1.65714e+08	0.4	-0.39794	6
220704	40	main	B	3.52381e+08	0.973684	-0.011582	6
220704	80	Hys	A	500000000	1	0	0
220704	80	Hys	B	3.95238e+08	1	0	0
220704	80	main	A	3.57143e+08	1	0	0
220704	80	main	B	4.47619e+08	1	0	0
220704	80	Hys	A	1109523810	2.21905	0.346167	2
220704	80	Hys	B	2047619048	5.18072	0.71439	2
220704	80	main	A	2095238095	5.86667	0.768391	2
220704	80	main	B	1809523810	4.04255	0.606656	2
220704	80	Hys	A	1.35238e+08	0.270476	-0.567871	4
220704	80	Hys	B	5.95238e+07	0.150602	-0.822168	4
220704	80	main	A	119047619	0.333333	-0.477121	4
220704	80	main	B	3.04762e+08	0.680851	-0.166948	4
220704	80	Hys	A	7000000	0.014	-1.85387	6
220704	80	Hys	B	1.71429e+06	0.004337	-2.36278	6
220704	80	main	A	5.19048e+07	0.145333	-0.837635	6
220704	80	main	B	1.1381e+08	0.254255	-0.59473	6
220705	0	Hys	C	2.42857e+08	1	0	0
220705	0	Hys	D	1.7619e+08	1	0	0
220705	0	main	C	4.52381e+08	1	0	0
220705	0	main	D	4.38095e+08	1	0	0
220705	0	Hys	C	5.28571e+07	0.217647	-0.662247	2
220705	0	Hys	D	2.42857e+07	0.137838	-0.860632	2
220705	0	main	C	7.2381e+08	1.6	0.20412	2
220705	0	main	D	2.13333e+08	0.486957	-0.31251	2
220705	0	Hys	C	2.71429e+06	0.011176	-1.95169	4
220705	0	Hys	D	6.90476e+06	0.039189	-1.40683	4
220705	0	main	C	1.47619e+08	0.326316	-0.486362	4
220705	0	main	D	1.01905e+08	0.232609	-0.633374	4
220705	0	Hys	C	1.04762e+07	0.043137	-1.36515	6
220705	0	Hys	D	1.42857e+07	0.081081	-1.09108	6
220705	0	main	C	4.66667e+08	1.03158	0.013502	6
220705	0	main	D	1.66667e+08	0.380435	-0.41972	6
220705	10	Hys	C	1.57143e+08	1	0	0
220705	10	Hys	D	1.85714e+08	1	0	0
220705	10	main	C	4.90476e+08	1	0	0
220705	10	main	D	4.09524e+08	1	0	0
220705	10	Hys	C	9.7619e+07	0.621212	-0.20676	2
220705	10	Hys	D	1.50476e+08	0.810256	-0.091378	2
220705	10	main	C	2571428571	5.24272	0.719557	2
220705	10	main	D	1666666667	4.06977	0.60957	2
220705	10	Hys	C	7.28571e+06	0.046364	-1.33382	4
220705	10	Hys	D	1.71429e+07	0.092308	-1.03476	4
220705	10	main	C	3.28571e+08	0.669903	-0.173988	4
220705	10	main	D	2.2381e+08	0.546512	-0.262401	4
220705	10	Hys	C	2.2381e+07	0.142424	-0.846416	6
220705	10	Hys	D	9.38095e+07	0.505128	-0.296598	6
220705	10	main	C	4.47619e+08	0.912621	-0.039709	6
220705	10	main	D	2.57143e+08	0.627907	-0.202105	6
220705	20	Hys	C	2.61905e+08	1.66667	0.221849	0
220705	20	Hys	D	2.95238e+08	1.58974	0.201327	0
220705	20	main	C	7.38095e+08	1.50485	0.177494	0
220705	20	main	D	5.52381e+08	1.34884	0.12996	0
220705	20	Hys	C	2.42857e+08	1.54546	0.189056	2
220705	20	Hys	D	1.15238e+08	0.620513	-0.207249	2
220705	20	main	C	1523809524	3.1068	0.492313	2
220705	20	main	D	1476190476	3.60465	0.556863	2
220705	20	Hys	C	3.57143e+07	0.227273	-0.643453	4
220705	20	Hys	D	1.3381e+07	0.072051	-1.14236	4
220705	20	main	C	5.38095e+08	1.09709	0.040241	4
220705	20	main	D	4.61905e+08	1.12791	0.052273	4
220705	20	Hys	C	1.47619e+08	0.939394	-0.027152	6
220705	20	Hys	D	2.71429e+07	0.146154	-0.83519	6
220705	20	main	C	6704761905	13.6699	1.13576	6
220705	20	main	D	5.71429e+08	1.39535	0.144683	6
220705	40	Hys	C	3.2381e+08	1	0	0
220705	40	Hys	D	3.7619e+08	1	0	0
220705	40	main	C	5.38095e+08	1	0	0
220705	40	main	D	5.42857e+08	1	0	0
220705	40	Hys	C	219047619	0.676471	-0.169751	2
220705	40	Hys	D	3.47619e+08	0.924051	-0.034304	2
220705	40	main	C	2476190476	4.60177	0.662925	2
220705	40	main	D	2190476190	4.03509	0.605853	2
220705	40	Hys	C	3.09524e+07	0.095588	-1.0196	4
220705	40	Hys	D	3.80952e+07	0.101266	-0.994537	4
220705	40	main	C	3.28571e+08	0.610619	-0.214229	4
220705	40	main	D	3.38095e+08	0.622807	-0.205647	4
220705	40	Hys	C	5.33333e+07	0.164706	-0.783291	6
220705	40	Hys	D	1.02857e+08	0.273418	-0.563173	6
220705	40	main	C	6.52381e+08	1.21239	0.083642	6
220705	40	main	D	3.71429e+08	0.684211	-0.16481	6
220705	80	Hys	C	5.04762e+08	1	0	0
220705	80	Hys	D	480952381	1	0	0
220705	80	main	C	5.85714e+08	1	0	0
220705	80	main	D	5.14286e+08	1	0	0
220705	80	Hys	C	2238095238	4.43396	0.646792	2
220705	80	Hys	D	2761904762	5.74257	0.759107	2
220705	80	main	C	2285714286	3.90244	0.591336	2
220705	80	main	D	2619047619	5.09259	0.706939	2
220705	80	Hys	C	1.55238e+08	0.307547	-0.512088	4
220705	80	Hys	D	1.61905e+08	0.336634	-0.472842	4
220705	80	main	C	2.14762e+08	0.366667	-0.435729	4
220705	80	main	D	3.14286e+08	0.611111	-0.21388	4
220705	80	Hys	C	1142857143	2.26415	0.354905	6
220705	80	Hys	D	2238095238	4.65346	0.667776	6
220705	80	main	C	8.04762e+08	1.37398	0.137982	6
220705	80	main	D	2095238095	4.07407	0.610029	6

## Sheet: Fig.2A
Raw data used to calculate AUC (columns A-J)											Data as plotted in Fig. 2A (columns L-S)
runid	rundate	pre	main	type	time	cfu	spot	cfu.mean	cfu.sem		runid	pre	main	hyst.auc	mainonly.auc	samepre.auc	diff.to.mainonly	diff.to.samepre
1	2020-05-08	ndc	gen	main	0	3857143	A1	4809524	579311		1	gen	pit	40.2574	41.2145	39.6403	-0.957155	0.617086
1	2020-05-08	ndc	gen	main	2	18571429	A1	2.52381e+07	5.96665e+06		1	pit	gen	39.0223	43.0833	41.6453	-4.06094	-2.62293
1	2020-05-08	ndc	gen	main	4	6857143	A1	16095238	7.07652e+06		2	cip	gen	43.2485	44.0347	42.5985	-0.786215	0.64999
1	2020-05-08	ndc	gen	main	6	2714286	A1	9952381	3.82467e+06		2	gen	cip	41.6237	40.2351	38.9622	1.38865	2.6615
1	2020-05-08	ndc	ndc	gc	0	5142857	A2	5.38095e+06	171693		3	ctz	gen	40.4322	43.8148	41.5103	-3.38261	-1.07804
1	2020-05-08	ndc	ndc	gc	2	60000000	A2	5.61905e+07	2.07567e+06		3	gen	ctz	44.055	43.8646	43.2603	0.190439	0.794701
1	2020-05-08	ndc	ndc	gc	4	528571429	A2	4.57143e+08	5.15079e+07		4	cip	mer	38.7123	39.709	38.7021	-0.996712	0.0102
1	2020-05-08	ndc	ndc	gc	6	1714285714	A2	1952380952	3.12259e+08		4	mer	cip	38.6844	39.1825	39.054	-0.498107	-0.369628
1	2020-05-08	gen	pit	pre.switch	0	5714286	A3	4.85714e+06	428572		5	cip	pit	39.4841	41.0847	39.732	-1.60056	-0.247885
1	2020-05-08	gen	pit	pre.switch	2	21428571	A3	16190476	2.89655e+06		5	pit	cip	38.5406	38.8012	38.9765	-0.260617	-0.435881
1	2020-05-08	gen	pit	pre.switch	4	2857143	A3	4.33333e+06	866353		6	ctz	cip	37.9954	38.062	38.4484	-0.0665998	-0.452955
1	2020-05-08	gen	pit	pre.switch	6	385714	A3	361905	12598.8		6	cip	ctz	41.7213	43.0576	41.0471	-1.33624	0.674213
1	2020-05-08	gen	gen	pre.same	0	3142857	A4	5000000	951190		7	mer	pit	40.8151	42.3926	39.8494	-1.57748	0.965657
1	2020-05-08	gen	gen	pre.same	2	7142857	A4	1.42857e+07	4.59221e+06		7	pit	mer	40.1847	40.6095	39.0118	-0.424749	1.17297
1	2020-05-08	gen	gen	pre.same	4	4142857	A4	9.57143e+06	4.53182e+06		8	ctz	mer	38.4724	39.3324	38.2636	-0.859966	0.208806
1	2020-05-08	gen	gen	pre.same	6	3000000	A4	3047619	371917		8	mer	ctz	41.2625	41.6992	40.669	-0.436736	0.593502
1	2020-05-08	pit	pit	pre.same	0	2857143	A5	2.66667e+06	125988		9	ctz	pit	40.8698	42.4075	40.2622	-1.53771	0.607643
1	2020-05-08	pit	pit	pre.same	2	5714286	A5	9.52381e+06	2.07567e+06		9	pit	ctz	38.9759	41.7264	39.8184	-2.75056	-0.842492
1	2020-05-08	pit	pit	pre.same	4	3000000	A5	3.42857e+06	359516		10	gen	mer	40.1239	40.6078	38.7022	-0.483827	1.42173
1	2020-05-08	pit	pit	pre.same	6	957143	A5	914286	145920		10	mer	gen	37.0197	42.2605	38.2274	-5.24079	-1.20768
1	2020-05-08	gen	pit	pre.switch	0	4428571	A6	4.85714e+06	428572
1	2020-05-08	gen	pit	pre.switch	2	15714286	A6	16190476	2.89655e+06
1	2020-05-08	gen	pit	pre.switch	4	5857143	A6	4.33333e+06	866353
1	2020-05-08	gen	pit	pre.switch	6	342857	A6	361905	12598.8
1	2020-05-08	ndc	pit	main	0	5571429	A7	4.95238e+06	691707
1	2020-05-08	ndc	pit	main	2	15714286	A7	14761905	2.51976e+06
1	2020-05-08	ndc	pit	main	4	6571429	A7	5761905	1.41981e+06
1	2020-05-08	ndc	pit	main	6	2714286	A7	3.28571e+06	377964
1	2020-05-08	gen	gen	pre.same	0	5571429	A8	5000000	951190
1	2020-05-08	gen	gen	pre.same	2	22857143	A8	1.42857e+07	4.59221e+06
1	2020-05-08	gen	gen	pre.same	4	6000000	A8	9.57143e+06	4.53182e+06
1	2020-05-08	gen	gen	pre.same	6	2428571	A8	3047619	371917
1	2020-05-08	pit	gen	pre.switch	0	4142857	A9	4142857	164957
1	2020-05-08	pit	gen	pre.switch	2	22857143	A9	1.25714e+07	5.35286e+06
1	2020-05-08	pit	gen	pre.switch	4	2571429	A9	1.7381e+06	631289
1	2020-05-08	pit	gen	pre.switch	6	185714	A9	300000	81232.1
1	2020-05-08	ndc	gen	main	0	4714286	A10	4809524	579311
1	2020-05-08	ndc	gen	main	2	37142857	A10	2.52381e+07	5.96665e+06
1	2020-05-08	ndc	gen	main	4	11428571	A10	16095238	7.07652e+06
1	2020-05-08	ndc	gen	main	6	11428571	A10	9952381	3.82467e+06
1	2020-05-08	pit	pit	pre.same	0	2714286	A11	2.66667e+06	125988
1	2020-05-08	pit	pit	pre.same	2	12857143	A11	9.52381e+06	2.07567e+06
1	2020-05-08	pit	pit	pre.same	4	3142857	A11	3.42857e+06	359516
1	2020-05-08	pit	pit	pre.same	6	1142857	A11	914286	145920
1	2020-05-08	gen	pit	pre.switch	0	4428571	B2	4.85714e+06	428572
1	2020-05-08	gen	pit	pre.switch	2	11428571	B2	16190476	2.89655e+06
1	2020-05-08	gen	pit	pre.switch	4	4285714	B2	4.33333e+06	866353
1	2020-05-08	gen	pit	pre.switch	6	357143	B2	361905	12598.8
1	2020-05-08	pit	pit	pre.same	0	2428571	B3	2.66667e+06	125988
1	2020-05-08	pit	pit	pre.same	2	10000000	B3	9.52381e+06	2.07567e+06
1	2020-05-08	pit	pit	pre.same	4	4142857	B3	3.42857e+06	359516
1	2020-05-08	pit	pit	pre.same	6	642857	B3	914286	145920
1	2020-05-08	ndc	pit	main	0	3571429	B4	4.95238e+06	691707
1	2020-05-08	ndc	pit	main	2	10000000	B4	14761905	2.51976e+06
1	2020-05-08	ndc	pit	main	4	7714286	B4	5761905	1.41981e+06
1	2020-05-08	ndc	pit	main	6	4000000	B4	3.28571e+06	377964
1	2020-05-08	ndc	ndc	gc	0	5285714	B5	5.38095e+06	171693
1	2020-05-08	ndc	ndc	gc	2	55714286	B5	5.61905e+07	2.07567e+06
1	2020-05-08	ndc	ndc	gc	4	485714286	B5	4.57143e+08	5.15079e+07
1	2020-05-08	ndc	ndc	gc	6	2571428571	B5	1952380952	3.12259e+08
1	2020-05-08	pit	gen	pre.switch	0	3857143	B6	4142857	164957
1	2020-05-08	pit	gen	pre.switch	2	4857143	B6	1.25714e+07	5.35286e+06
1	2020-05-08	pit	gen	pre.switch	4	500000	B6	1.7381e+06	631289
1	2020-05-08	pit	gen	pre.switch	6	457143	B6	300000	81232.1
1	2020-05-08	pit	gen	pre.switch	0	4428571	B7	4142857	164957
1	2020-05-08	pit	gen	pre.switch	2	10000000	B7	1.25714e+07	5.35286e+06
1	2020-05-08	pit	gen	pre.switch	4	2142857	B7	1.7381e+06	631289
1	2020-05-08	pit	gen	pre.switch	6	257143	B7	300000	81232.1
1	2020-05-08	gen	gen	pre.same	0	6285714	B8	5000000	951190
1	2020-05-08	gen	gen	pre.same	2	12857143	B8	1.42857e+07	4.59221e+06
1	2020-05-08	gen	gen	pre.same	4	18571429	B8	9.57143e+06	4.53182e+06
1	2020-05-08	gen	gen	pre.same	6	3714286	B8	3047619	371917
1	2020-05-08	ndc	gen	main	0	5857143	B9	4809524	579311
1	2020-05-08	ndc	gen	main	2	20000000	B9	2.52381e+07	5.96665e+06
1	2020-05-08	ndc	gen	main	4	30000000	B9	16095238	7.07652e+06
1	2020-05-08	ndc	gen	main	6	15714286	B9	9952381	3.82467e+06
1	2020-05-08	ndc	ndc	gc	0	5714286	B10	5.38095e+06	171693
1	2020-05-08	ndc	ndc	gc	2	52857143	B10	5.61905e+07	2.07567e+06
1	2020-05-08	ndc	ndc	gc	4	357142857	B10	4.57143e+08	5.15079e+07
1	2020-05-08	ndc	ndc	gc	6	1571428571	B10	1952380952	3.12259e+08
1	2020-05-08	ndc	pit	main	0	5714286	B11	4.95238e+06	691707
1	2020-05-08	ndc	pit	main	2	18571429	B11	14761905	2.51976e+06
1	2020-05-08	ndc	pit	main	4	3000000	B11	5761905	1.41981e+06
1	2020-05-08	ndc	pit	main	6	3142857	B11	3.28571e+06	377964
2	2020-05-15	ndc	gen	main	0	2428571	A1	2.95238e+06	265132
2	2020-05-15	ndc	gen	main	2	NA	A1	3.92857e+07	583212
2	2020-05-15	ndc	gen	main	4	NA	A1	2.35714e+07	5.24891e+06
2	2020-05-15	ndc	gen	main	6	25714286	A1	26000000	8.82637e+06
2	2020-05-15	ndc	ndc	gc	0	4142857	A2	3.71429e+06	297381
2	2020-05-15	ndc	ndc	gc	2	NA	A2	2.35714e+07	583212
2	2020-05-15	ndc	ndc	gc	4	NA	A2	207142857	2.91606e+07
2	2020-05-15	ndc	ndc	gc	6	2000000000	A2	2000000000	NA
2	2020-05-15	gen	cip	pre.switch	0	3285714	A3	3285714	0
2	2020-05-15	gen	cip	pre.switch	2	NA	A3	5142857	NA
2	2020-05-15	gen	cip	pre.switch	4	NA	A3	12857143	NA
2	2020-05-15	gen	cip	pre.switch	6	38571429	A3	3.21429e+07	5.24891e+06
2	2020-05-15	gen	gen	pre.same	0	3142857	A4	3809524	966561
2	2020-05-15	gen	gen	pre.same	2	NA	A4	15000000	583212
2	2020-05-15	gen	gen	pre.same	4	NA	A4	15714286	0
2	2020-05-15	gen	gen	pre.same	6	25714286	A4	13904762	6.53683e+06
2	2020-05-15	cip	cip	pre.same	0	4285714	A5	4142857	377965
2	2020-05-15	cip	cip	pre.same	2	NA	A5	1500000	58321.5
2	2020-05-15	cip	cip	pre.same	4	NA	A5	4.21429e+06	58321.1
2	2020-05-15	cip	cip	pre.same	6	8571429	A5	7.64286e+06	758175
2	2020-05-15	gen	cip	pre.switch	0	NA	A6	3285714	0
2	2020-05-15	gen	cip	pre.switch	2	NA	A6	5142857	NA
2	2020-05-15	gen	cip	pre.switch	4	NA	A6	12857143	NA
2	2020-05-15	gen	cip	pre.switch	6	25714286	A6	3.21429e+07	5.24891e+06
2	2020-05-15	ndc	cip	main	0	6142857	A7	5095238	619048
2	2020-05-15	ndc	cip	main	2	3857143	A7	3.42857e+06	247436
2	2020-05-15	ndc	cip	main	4	6428571	A7	5.47619e+06	1.32566e+06
2	2020-05-15	ndc	cip	main	6	14285714	A7	12142857	1.74964e+06
2	2020-05-15	gen	gen	pre.same	0	5714286	A8	3809524	966561
2	2020-05-15	gen	gen	pre.same	2	14285714	A8	15000000	583212
2	2020-05-15	gen	gen	pre.same	4	15714286	A8	15714286	0
2	2020-05-15	gen	gen	pre.same	6	12857143	A8	13904762	6.53683e+06
2	2020-05-15	cip	gen	pre.switch	0	3285714	A9	3.38095e+06	497157
2	2020-05-15	cip	gen	pre.switch	2	10000000	A9	1.52381e+07	2.89655e+06
2	2020-05-15	cip	gen	pre.switch	4	22857143	A9	2.42857e+07	3.77964e+06
2	2020-05-15	cip	gen	pre.switch	6	48571429	A9	2.94286e+07	1.56301e+07
2	2020-05-15	ndc	gen	main	0	3142857	A10	2.95238e+06	265132
2	2020-05-15	ndc	gen	main	2	38571429	A10	3.92857e+07	583212
2	2020-05-15	ndc	gen	main	4	30000000	A10	2.35714e+07	5.24891e+06
2	2020-05-15	ndc	gen	main	6	41428571	A10	26000000	8.82637e+06
2	2020-05-15	cip	cip	pre.same	0	4714286	A11	4142857	377965
2	2020-05-15	cip	cip	pre.same	2	1571429	A11	1500000	58321.5
2	2020-05-15	cip	cip	pre.same	4	4285714	A11	4.21429e+06	58321.1
2	2020-05-15	cip	cip	pre.same	6	6714286	A11	7.64286e+06	758175
2	2020-05-15	gen	cip	pre.switch	0	3285714	B2	3285714	0
2	2020-05-15	gen	cip	pre.switch	2	5142857	B2	5142857	NA
2	2020-05-15	gen	cip	pre.switch	4	12857143	B2	12857143	NA
2	2020-05-15	gen	cip	pre.switch	6	NA	B2	3.21429e+07	5.24891e+06
2	2020-05-15	cip	cip	pre.same	0	3428571	B3	4142857	377965
2	2020-05-15	cip	cip	pre.same	2	1428571	B3	1500000	58321.5
2	2020-05-15	cip	cip	pre.same	4	4142857	B3	4.21429e+06	58321.1
2	2020-05-15	cip	cip	pre.same	6	NA	B3	7.64286e+06	758175
2	2020-05-15	ndc	cip	main	0	5142857	B4	5095238	619048
2	2020-05-15	ndc	cip	main	2	3428571	B4	3.42857e+06	247436
2	2020-05-15	ndc	cip	main	4	7142857	B4	5.47619e+06	1.32566e+06
2	2020-05-15	ndc	cip	main	6	NA	B4	12142857	1.74964e+06
2	2020-05-15	ndc	ndc	gc	0	3142857	B5	3.71429e+06	297381
2	2020-05-15	ndc	ndc	gc	2	24285714	B5	2.35714e+07	583212
2	2020-05-15	ndc	ndc	gc	4	242857143	B5	207142857	2.91606e+07
2	2020-05-15	ndc	ndc	gc	6	NA	B5	2000000000	NA
2	2020-05-15	cip	gen	pre.switch	0	2571429	B6	3.38095e+06	497157
2	2020-05-15	cip	gen	pre.switch	2	15714286	B6	1.52381e+07	2.89655e+06
2	2020-05-15	cip	gen	pre.switch	4	31428571	B6	2.42857e+07	3.77964e+06
2	2020-05-15	cip	gen	pre.switch	6	NA	B6	2.94286e+07	1.56301e+07
2	2020-05-15	cip	gen	pre.switch	0	4285714	B7	3.38095e+06	497157
2	2020-05-15	cip	gen	pre.switch	2	20000000	B7	1.52381e+07	2.89655e+06
2	2020-05-15	cip	gen	pre.switch	4	18571429	B7	2.42857e+07	3.77964e+06
2	2020-05-15	cip	gen	pre.switch	6	10285714	B7	2.94286e+07	1.56301e+07
2	2020-05-15	gen	gen	pre.same	0	2571429	B8	3809524	966561
2	2020-05-15	gen	gen	pre.same	2	15714286	B8	15000000	583212
2	2020-05-15	gen	gen	pre.same	4	15714286	B8	15714286	0
2	2020-05-15	gen	gen	pre.same	6	3142857	B8	13904762	6.53683e+06
2	2020-05-15	ndc	gen	main	0	3285714	B9	2.95238e+06	265132
2	2020-05-15	ndc	gen	main	2	40000000	B9	3.92857e+07	583212
2	2020-05-15	ndc	gen	main	4	17142857	B9	2.35714e+07	5.24891e+06
2	2020-05-15	ndc	gen	main	6	10857143	B9	26000000	8.82637e+06
2	2020-05-15	ndc	ndc	gc	0	3857143	B10	3.71429e+06	297381
2	2020-05-15	ndc	ndc	gc	2	22857143	B10	2.35714e+07	583212
2	2020-05-15	ndc	ndc	gc	4	171428571	B10	207142857	2.91606e+07
2	2020-05-15	ndc	ndc	gc	6	NA	B10	2000000000	NA
2	2020-05-15	ndc	cip	main	0	4000000	B11	5095238	619048
2	2020-05-15	ndc	cip	main	2	3000000	B11	3.42857e+06	247436
2	2020-05-15	ndc	cip	main	4	2857143	B11	5.47619e+06	1.32566e+06
2	2020-05-15	ndc	cip	main	6	10000000	B11	12142857	1.74964e+06
3	2020-05-18	ndc	gen	main	0	6000000	A1	4.85714e+06	577350
3	2020-05-18	ndc	gen	main	2	28571429	A1	2.95238e+07	1.71693e+06
3	2020-05-18	ndc	gen	main	4	22857143	A1	1.80952e+07	2.89655e+06
3	2020-05-18	ndc	gen	main	6	30000000	A1	3.80952e+07	4.54257e+06
3	2020-05-18	ndc	ndc	gc	0	4285714	A2	4.80952e+06	333333
3	2020-05-18	ndc	ndc	gc	2	41428571	A2	4.33333e+07	5.03953e+06
3	2020-05-18	ndc	ndc	gc	4	314285714	A2	3.2381e+08	3.33333e+07
3	2020-05-18	ndc	ndc	gc	6	3000000000	A2	1761904762	6.24518e+08
3	2020-05-18	gen	ctz	pre.switch	0	5142857	A3	5.61905e+06	251976
3	2020-05-18	gen	ctz	pre.switch	2	17142857	A3	1.95238e+07	4.68993e+06
3	2020-05-18	gen	ctz	pre.switch	4	37142857	A3	36190476	6.61545e+06
3	2020-05-18	gen	ctz	pre.switch	6	25714286	A3	3.04762e+07	2.38095e+06
3	2020-05-18	gen	gen	pre.same	0	5000000	A4	5000000	659829
3	2020-05-18	gen	gen	pre.same	2	8142857	A4	1.17143e+07	4.15597e+06
3	2020-05-18	gen	gen	pre.same	4	6000000	A4	6.80952e+06	671749
3	2020-05-18	gen	gen	pre.same	6	10000000	A4	9095238	904762
3	2020-05-18	ctz	ctz	pre.same	0	3714286	A5	3.2381e+06	251976
3	2020-05-18	ctz	ctz	pre.same	2	17142857	A5	1.71429e+07	824786
3	2020-05-18	ctz	ctz	pre.same	4	15714286	A5	23809524	4.06857e+06
3	2020-05-18	ctz	ctz	pre.same	6	31428571	A5	24285714	3.59516e+06
3	2020-05-18	gen	ctz	pre.switch	0	5714286	A6	5.61905e+06	251976
3	2020-05-18	gen	ctz	pre.switch	2	28571429	A6	1.95238e+07	4.68993e+06
3	2020-05-18	gen	ctz	pre.switch	4	47142857	A6	36190476	6.61545e+06
3	2020-05-18	gen	ctz	pre.switch	6	32857143	A6	3.04762e+07	2.38095e+06
3	2020-05-18	ndc	ctz	main	0	6285714	A7	5.7619e+06	265132
3	2020-05-18	ndc	ctz	main	2	18571429	A7	2e+07	1.42857e+06
3	2020-05-18	ndc	ctz	main	4	20000000	A7	2.7619e+07	4.54257e+06
3	2020-05-18	ndc	ctz	main	6	30000000	A7	33809524	2.51976e+06
3	2020-05-18	gen	gen	pre.same	0	6142857	A8	5000000	659829
3	2020-05-18	gen	gen	pre.same	2	7000000	A8	1.17143e+07	4.15597e+06
3	2020-05-18	gen	gen	pre.same	4	8142857	A8	6.80952e+06	671749
3	2020-05-18	gen	gen	pre.same	6	7285714	A8	9095238	904762
3	2020-05-18	ctz	gen	pre.switch	0	4000000	A9	3.57143e+06	428571
3	2020-05-18	ctz	gen	pre.switch	2	5714286	A9	1.21429e+07	5.39274e+06
3	2020-05-18	ctz	gen	pre.switch	4	3000000	A9	4000000	540848
3	2020-05-18	ctz	gen	pre.switch	6	2285714	A9	2.2381e+06	289655
3	2020-05-18	ndc	gen	main	0	4142857	A10	4.85714e+06	577350
3	2020-05-18	ndc	gen	main	2	27142857	A10	2.95238e+07	1.71693e+06
3	2020-05-18	ndc	gen	main	4	12857143	A10	1.80952e+07	2.89655e+06
3	2020-05-18	ndc	gen	main	6	38571429	A10	3.80952e+07	4.54257e+06
3	2020-05-18	ctz	ctz	pre.same	0	2857143	A11	3.2381e+06	251976
3	2020-05-18	ctz	ctz	pre.same	2	15714286	A11	1.71429e+07	824786
3	2020-05-18	ctz	ctz	pre.same	4	27142857	A11	23809524	4.06857e+06
3	2020-05-18	ctz	ctz	pre.same	6	20000000	A11	24285714	3.59516e+06
3	2020-05-18	gen	ctz	pre.switch	0	6000000	B2	5.61905e+06	251976
3	2020-05-18	gen	ctz	pre.switch	2	12857143	B2	1.95238e+07	4.68993e+06
3	2020-05-18	gen	ctz	pre.switch	4	24285714	B2	36190476	6.61545e+06
3	2020-05-18	gen	ctz	pre.switch	6	32857143	B2	3.04762e+07	2.38095e+06
3	2020-05-18	ctz	ctz	pre.same	0	3142857	B3	3.2381e+06	251976
3	2020-05-18	ctz	ctz	pre.same	2	18571429	B3	1.71429e+07	824786
3	2020-05-18	ctz	ctz	pre.same	4	28571429	B3	23809524	4.06857e+06
3	2020-05-18	ctz	ctz	pre.same	6	21428571	B3	24285714	3.59516e+06
3	2020-05-18	ndc	ctz	main	0	5571429	B4	5.7619e+06	265132
3	2020-05-18	ndc	ctz	main	2	18571429	B4	2e+07	1.42857e+06
3	2020-05-18	ndc	ctz	main	4	35714286	B4	2.7619e+07	4.54257e+06
3	2020-05-18	ndc	ctz	main	6	38571429	B4	33809524	2.51976e+06
3	2020-05-18	ndc	ndc	gc	0	5428571	B5	4.80952e+06	333333
3	2020-05-18	ndc	ndc	gc	2	35714286	B5	4.33333e+07	5.03953e+06
3	2020-05-18	ndc	ndc	gc	4	385714286	B5	3.2381e+08	3.33333e+07
3	2020-05-18	ndc	ndc	gc	6	1000000000	B5	1761904762	6.24518e+08
3	2020-05-18	ctz	gen	pre.switch	0	2714286	B6	3.57143e+06	428571
3	2020-05-18	ctz	gen	pre.switch	2	22857143	B6	1.21429e+07	5.39274e+06
3	2020-05-18	ctz	gen	pre.switch	4	4857143	B6	4000000	540848
3	2020-05-18	ctz	gen	pre.switch	6	2714286	B6	2.2381e+06	289655
3	2020-05-18	ctz	gen	pre.switch	0	4000000	B7	3.57143e+06	428571
3	2020-05-18	ctz	gen	pre.switch	2	7857143	B7	1.21429e+07	5.39274e+06
3	2020-05-18	ctz	gen	pre.switch	4	4142857	B7	4000000	540848
3	2020-05-18	ctz	gen	pre.switch	6	1714286	B7	2.2381e+06	289655
3	2020-05-18	gen	gen	pre.same	0	3857143	B8	5000000	659829
3	2020-05-18	gen	gen	pre.same	2	20000000	B8	1.17143e+07	4.15597e+06
3	2020-05-18	gen	gen	pre.same	4	6285714	B8	6.80952e+06	671749
3	2020-05-18	gen	gen	pre.same	6	10000000	B8	9095238	904762
3	2020-05-18	ndc	gen	main	0	4428571	B9	4.85714e+06	577350
3	2020-05-18	ndc	gen	main	2	32857143	B9	2.95238e+07	1.71693e+06
3	2020-05-18	ndc	gen	main	4	18571429	B9	1.80952e+07	2.89655e+06
3	2020-05-18	ndc	gen	main	6	45714286	B9	3.80952e+07	4.54257e+06
3	2020-05-18	ndc	ndc	gc	0	4714286	B10	4.80952e+06	333333
3	2020-05-18	ndc	ndc	gc	2	52857143	B10	4.33333e+07	5.03953e+06
3	2020-05-18	ndc	ndc	gc	4	271428571	B10	3.2381e+08	3.33333e+07
3	2020-05-18	ndc	ndc	gc	6	1285714286	B10	1761904762	6.24518e+08
3	2020-05-18	ndc	ctz	main	0	5428571	B11	5.7619e+06	265132
3	2020-05-18	ndc	ctz	main	2	22857143	B11	2e+07	1.42857e+06
3	2020-05-18	ndc	ctz	main	4	27142857	B11	2.7619e+07	4.54257e+06
3	2020-05-18	ndc	ctz	main	6	32857143	B11	33809524	2.51976e+06
4	2020-05-19	ndc	cip	main	0	4285714	A1	3.57143e+06	644179
4	2020-05-19	ndc	cip	main	2	2857143	A1	2.61905e+06	468993
4	2020-05-19	ndc	cip	main	4	3285714	A1	3e+06	918443
4	2020-05-19	ndc	cip	main	6	9142857	A1	9190476	125988
4	2020-05-19	ndc	ndc	gc	0	6000000	A2	5.38095e+06	619048
4	2020-05-19	ndc	ndc	gc	2	67142857	A2	5.66667e+07	6.66667e+06
4	2020-05-19	ndc	ndc	gc	4	42857143	A2	2.71429e+08	1.21499e+08
4	2020-05-19	ndc	ndc	gc	6	1285714286	A2	1.61905e+09	2.65132e+08
4	2020-05-19	cip	mer	pre.switch	0	2142857	A3	3095238	579311
4	2020-05-19	cip	mer	pre.switch	2	4857143	A3	4.47619e+06	607959
4	2020-05-19	cip	mer	pre.switch	4	1714286	A3	1.57143e+06	82478.8
4	2020-05-19	cip	mer	pre.switch	6	3571429	A3	3714286	142857
4	2020-05-19	cip	cip	pre.same	0	3571429	A4	3095238	343386
4	2020-05-19	cip	cip	pre.same	2	1571429	A4	2.19048e+06	549169
4	2020-05-19	cip	cip	pre.same	4	4142857	A4	3.58571e+06	1.41741e+06
4	2020-05-19	cip	cip	pre.same	6	5857143	A4	7.33333e+06	792539
4	2020-05-19	mer	mer	pre.same	0	2571429	A5	3.57143e+06	540848
4	2020-05-19	mer	mer	pre.same	2	6142857	A5	3.6619e+06	1.53929e+06
4	2020-05-19	mer	mer	pre.same	4	614286	A5	2300000	1.56586e+06
4	2020-05-19	mer	mer	pre.same	6	1857143	A5	1904762	207566
4	2020-05-19	cip	mer	pre.switch	0	4142857	A6	3095238	579311
4	2020-05-19	cip	mer	pre.switch	2	5285714	A6	4.47619e+06	607959
4	2020-05-19	cip	mer	pre.switch	4	1571429	A6	1.57143e+06	82478.8
4	2020-05-19	cip	mer	pre.switch	6	3571429	A6	3714286	142857
4	2020-05-19	ndc	mer	main	0	3857143	A7	4.42857e+06	297381
4	2020-05-19	ndc	mer	main	2	1285714	A7	5.33333e+06	2.53457e+06
4	2020-05-19	ndc	mer	main	4	6142857	A7	3.33333e+06	1.40537e+06
4	2020-05-19	ndc	mer	main	6	3142857	A7	3.57143e+06	1.05302e+06
4	2020-05-19	cip	cip	pre.same	0	2428571	A8	3095238	343386
4	2020-05-19	cip	cip	pre.same	2	3285714	A8	2.19048e+06	549169
4	2020-05-19	cip	cip	pre.same	4	900000	A8	3.58571e+06	1.41741e+06
4	2020-05-19	cip	cip	pre.same	6	7571429	A8	7.33333e+06	792539
4	2020-05-19	mer	cip	pre.switch	0	3000000	A9	2952381	454257
4	2020-05-19	mer	cip	pre.switch	2	2857143	A9	2.28571e+06	297381
4	2020-05-19	mer	cip	pre.switch	4	771429	A9	2257143	760952
4	2020-05-19	mer	cip	pre.switch	6	8857143	A9	8.42857e+06	428571
4	2020-05-19	ndc	cip	main	0	4142857	A10	3.57143e+06	644179
4	2020-05-19	ndc	cip	main	2	3285714	A10	2.61905e+06	468993
4	2020-05-19	ndc	cip	main	4	1285714	A10	3e+06	918443
4	2020-05-19	ndc	cip	main	6	9000000	A10	9190476	125988
4	2020-05-19	mer	mer	pre.same	0	4428571	A11	3.57143e+06	540848
4	2020-05-19	mer	mer	pre.same	2	842857	A11	3.6619e+06	1.53929e+06
4	2020-05-19	mer	mer	pre.same	4	5428571	A11	2300000	1.56586e+06
4	2020-05-19	mer	mer	pre.same	6	1571429	A11	1904762	207566
4	2020-05-19	cip	mer	pre.switch	0	3000000	B2	3095238	579311
4	2020-05-19	cip	mer	pre.switch	2	3285714	B2	4.47619e+06	607959
4	2020-05-19	cip	mer	pre.switch	4	1428571	B2	1.57143e+06	82478.8
4	2020-05-19	cip	mer	pre.switch	6	4000000	B2	3714286	142857
4	2020-05-19	mer	mer	pre.same	0	3714286	B3	3.57143e+06	540848
4	2020-05-19	mer	mer	pre.same	2	4000000	B3	3.6619e+06	1.53929e+06
4	2020-05-19	mer	mer	pre.same	4	857143	B3	2300000	1.56586e+06
4	2020-05-19	mer	mer	pre.same	6	2285714	B3	1904762	207566
4	2020-05-19	ndc	mer	main	0	4857143	B4	4.42857e+06	297381
4	2020-05-19	ndc	mer	main	2	4714286	B4	5.33333e+06	2.53457e+06
4	2020-05-19	ndc	mer	main	4	2000000	B4	3.33333e+06	1.40537e+06
4	2020-05-19	ndc	mer	main	6	2000000	B4	3.57143e+06	1.05302e+06
4	2020-05-19	ndc	ndc	gc	0	6000000	B5	5.38095e+06	619048
4	2020-05-19	ndc	ndc	gc	2	58571429	B5	5.66667e+07	6.66667e+06
4	2020-05-19	ndc	ndc	gc	4	457142857	B5	2.71429e+08	1.21499e+08
4	2020-05-19	ndc	ndc	gc	6	1428571429	B5	1.61905e+09	2.65132e+08
4	2020-05-19	mer	cip	pre.switch	0	3714286	B6	2952381	454257
4	2020-05-19	mer	cip	pre.switch	2	2142857	B6	2.28571e+06	297381
4	2020-05-19	mer	cip	pre.switch	4	3285714	B6	2257143	760952
4	2020-05-19	mer	cip	pre.switch	6	7571429	B6	8.42857e+06	428571
4	2020-05-19	mer	cip	pre.switch	0	2142857	B7	2952381	454257
4	2020-05-19	mer	cip	pre.switch	2	1857143	B7	2.28571e+06	297381
4	2020-05-19	mer	cip	pre.switch	4	2714286	B7	2257143	760952
4	2020-05-19	mer	cip	pre.switch	6	8857143	B7	8.42857e+06	428571
4	2020-05-19	cip	cip	pre.same	0	3285714	B8	3095238	343386
4	2020-05-19	cip	cip	pre.same	2	1714286	B8	2.19048e+06	549169
4	2020-05-19	cip	cip	pre.same	4	5714286	B8	3.58571e+06	1.41741e+06
4	2020-05-19	cip	cip	pre.same	6	8571429	B8	7.33333e+06	792539
4	2020-05-19	ndc	cip	main	0	2285714	B9	3.57143e+06	644179
4	2020-05-19	ndc	cip	main	2	1714286	B9	2.61905e+06	468993
4	2020-05-19	ndc	cip	main	4	4428571	B9	3e+06	918443
4	2020-05-19	ndc	cip	main	6	9428571	B9	9190476	125988
4	2020-05-19	ndc	ndc	gc	0	4142857	B10	5.38095e+06	619048
4	2020-05-19	ndc	ndc	gc	2	44285714	B10	5.66667e+07	6.66667e+06
4	2020-05-19	ndc	ndc	gc	4	314285714	B10	2.71429e+08	1.21499e+08
4	2020-05-19	ndc	ndc	gc	6	2142857143	B10	1.61905e+09	2.65132e+08
4	2020-05-19	ndc	mer	main	0	4571429	B11	4.42857e+06	297381
4	2020-05-19	ndc	mer	main	2	10000000	B11	5.33333e+06	2.53457e+06
4	2020-05-19	ndc	mer	main	4	1857143	B11	3.33333e+06	1.40537e+06
4	2020-05-19	ndc	mer	main	6	5571429	B11	3.57143e+06	1.05302e+06
5	2020-05-20	ndc	cip	main	0	4571429	A1	4666667	661545
5	2020-05-20	ndc	cip	main	2	485714	A1	1.95714e+06	1.20142e+06
5	2020-05-20	ndc	cip	main	4	3714286	A1	2904762	497158
5	2020-05-20	ndc	cip	main	6	4142857	A1	5.71429e+06	951190
5	2020-05-20	ndc	ndc	gc	0	6714286	A2	4952381	889597
5	2020-05-20	ndc	ndc	gc	2	54285714	A2	5.7619e+07	1.71693e+06
5	2020-05-20	ndc	ndc	gc	4	457142857	A2	4.95238e+08	2.51976e+07
5	2020-05-20	ndc	ndc	gc	6	357142857	A2	1119047619	3.83178e+08
5	2020-05-20	cip	pit	pre.switch	0	4285714	A3	3.04762e+06	619048
5	2020-05-20	cip	pit	pre.switch	2	4714286	A3	1.05238e+07	4.77831e+06
5	2020-05-20	cip	pit	pre.switch	4	1714286	A3	2.38095e+06	415133
5	2020-05-20	cip	pit	pre.switch	6	600000	A3	1057143	281879
5	2020-05-20	cip	cip	pre.same	0	3571429	A4	3.28571e+06	164957
5	2020-05-20	cip	cip	pre.same	2	1285714	A4	1.71429e+06	349927
5	2020-05-20	cip	cip	pre.same	4	4142857	A4	4095238	207566
5	2020-05-20	cip	cip	pre.same	6	6428571	A4	7.52381e+06	585153
5	2020-05-20	pit	pit	pre.same	0	5142857	A5	4.52381e+06	312259
5	2020-05-20	pit	pit	pre.same	2	8571429	A5	1.2381e+07	1.90476e+06
5	2020-05-20	pit	pit	pre.same	4	2857143	A5	2904762	207566
5	2020-05-20	pit	pit	pre.same	6	342857	A5	538095	98400
5	2020-05-20	cip	pit	pre.switch	0	2428571	A6	3.04762e+06	619048
5	2020-05-20	cip	pit	pre.switch	2	20000000	A6	1.05238e+07	4.77831e+06
5	2020-05-20	cip	pit	pre.switch	4	3142857	A6	2.38095e+06	415133
5	2020-05-20	cip	pit	pre.switch	6	1571429	A6	1057143	281879
5	2020-05-20	ndc	pit	main	0	3285714	A7	4047619	415133
5	2020-05-20	ndc	pit	main	2	NA	A7	1.35714e+07	1.74964e+06
5	2020-05-20	ndc	pit	main	4	4714286	A7	6.57143e+06	1.71627e+06
5	2020-05-20	ndc	pit	main	6	1714286	A7	2.42857e+06	459221
5	2020-05-20	cip	cip	pre.same	0	3000000	A8	3.28571e+06	164957
5	2020-05-20	cip	cip	pre.same	2	NA	A8	1.71429e+06	349927
5	2020-05-20	cip	cip	pre.same	4	4428571	A8	4095238	207566
5	2020-05-20	cip	cip	pre.same	6	7714286	A8	7.52381e+06	585153
5	2020-05-20	pit	cip	pre.switch	0	3857143	A9	3.04762e+06	406857
5	2020-05-20	pit	cip	pre.switch	2	1285714	A9	1.66667e+06	312259
5	2020-05-20	pit	cip	pre.switch	4	4142857	A9	2904762	666667
5	2020-05-20	pit	cip	pre.switch	6	6428571	A9	6.42857e+06	247436
5	2020-05-20	ndc	cip	main	0	5857143	A10	4666667	661545
5	2020-05-20	ndc	cip	main	2	3428571	A10	1.95714e+06	1.20142e+06
5	2020-05-20	ndc	cip	main	4	2000000	A10	2904762	497158
5	2020-05-20	ndc	cip	main	6	5571429	A10	5.71429e+06	951190
5	2020-05-20	pit	pit	pre.same	0	4285714	A11	4.52381e+06	312259
5	2020-05-20	pit	pit	pre.same	2	14285714	A11	1.2381e+07	1.90476e+06
5	2020-05-20	pit	pit	pre.same	4	3285714	A11	2904762	207566
5	2020-05-20	pit	pit	pre.same	6	614286	A11	538095	98400
5	2020-05-20	cip	pit	pre.switch	0	2428571	B2	3.04762e+06	619048
5	2020-05-20	cip	pit	pre.switch	2	6857143	B2	1.05238e+07	4.77831e+06
5	2020-05-20	cip	pit	pre.switch	4	2285714	B2	2.38095e+06	415133
5	2020-05-20	cip	pit	pre.switch	6	1000000	B2	1057143	281879
5	2020-05-20	pit	pit	pre.same	0	4142857	B3	4.52381e+06	312259
5	2020-05-20	pit	pit	pre.same	2	14285714	B3	1.2381e+07	1.90476e+06
5	2020-05-20	pit	pit	pre.same	4	2571429	B3	2904762	207566
5	2020-05-20	pit	pit	pre.same	6	657143	B3	538095	98400
5	2020-05-20	ndc	pit	main	0	4142857	B4	4047619	415133
5	2020-05-20	ndc	pit	main	2	11428571	B4	1.35714e+07	1.74964e+06
5	2020-05-20	ndc	pit	main	4	5000000	B4	6.57143e+06	1.71627e+06
5	2020-05-20	ndc	pit	main	6	2285714	B4	2.42857e+06	459221
5	2020-05-20	ndc	ndc	gc	0	4285714	B5	4952381	889597
5	2020-05-20	ndc	ndc	gc	2	58571429	B5	5.7619e+07	1.71693e+06
5	2020-05-20	ndc	ndc	gc	4	542857143	B5	4.95238e+08	2.51976e+07
5	2020-05-20	ndc	ndc	gc	6	1428571429	B5	1119047619	3.83178e+08
5	2020-05-20	pit	cip	pre.switch	0	2571429	B6	3.04762e+06	406857
5	2020-05-20	pit	cip	pre.switch	2	1428571	B6	1.66667e+06	312259
5	2020-05-20	pit	cip	pre.switch	4	2714286	B6	2904762	666667
5	2020-05-20	pit	cip	pre.switch	6	6000000	B6	6.42857e+06	247436
5	2020-05-20	pit	cip	pre.switch	0	2714286	B7	3.04762e+06	406857
5	2020-05-20	pit	cip	pre.switch	2	2285714	B7	1.66667e+06	312259
5	2020-05-20	pit	cip	pre.switch	4	1857143	B7	2904762	666667
5	2020-05-20	pit	cip	pre.switch	6	6857143	B7	6.42857e+06	247436
5	2020-05-20	cip	cip	pre.same	0	3285714	B8	3.28571e+06	164957
5	2020-05-20	cip	cip	pre.same	2	2142857	B8	1.71429e+06	349927
5	2020-05-20	cip	cip	pre.same	4	3714286	B8	4095238	207566
5	2020-05-20	cip	cip	pre.same	6	8428571	B8	7.52381e+06	585153
5	2020-05-20	ndc	cip	main	0	3571429	B9	4666667	661545
5	2020-05-20	ndc	cip	main	2	NA	B9	1.95714e+06	1.20142e+06
5	2020-05-20	ndc	cip	main	4	3000000	B9	2904762	497158
5	2020-05-20	ndc	cip	main	6	7428571	B9	5.71429e+06	951190
5	2020-05-20	ndc	ndc	gc	0	3857143	B10	4952381	889597
5	2020-05-20	ndc	ndc	gc	2	60000000	B10	5.7619e+07	1.71693e+06
5	2020-05-20	ndc	ndc	gc	4	485714286	B10	4.95238e+08	2.51976e+07
5	2020-05-20	ndc	ndc	gc	6	1571428571	B10	1119047619	3.83178e+08
5	2020-05-20	ndc	pit	main	0	4714286	B11	4047619	415133
5	2020-05-20	ndc	pit	main	2	15714286	B11	1.35714e+07	1.74964e+06
5	2020-05-20	ndc	pit	main	4	10000000	B11	6.57143e+06	1.71627e+06
5	2020-05-20	ndc	pit	main	6	3285714	B11	2.42857e+06	459221
6	2020-05-27	ndc	cip	main	0	4571429	A1	4904762	207566
6	2020-05-27	ndc	cip	main	2	671429	A1	876190	279252
6	2020-05-27	ndc	cip	main	4	1571429	A1	2904762	743833
6	2020-05-27	ndc	cip	main	6	5428571	A1	5904762	343386
6	2020-05-27	ndc	ndc	gc	0	6428571	A2	5285714	704697
6	2020-05-27	ndc	ndc	gc	2	62857143	A2	5.42857e+07	1.0034e+07
6	2020-05-27	ndc	ndc	gc	4	500000000	A2	542857143	5.01698e+07
6	2020-05-27	ndc	ndc	gc	6	857142857	A2	1238095238	2.07567e+08
6	2020-05-27	cip	ctz	pre.switch	0	5428571	A3	4142857	837066
6	2020-05-27	cip	ctz	pre.switch	2	10000000	A3	10000000	2.47436e+06
6	2020-05-27	cip	ctz	pre.switch	4	15714286	A3	1.04762e+07	2.65132e+06
6	2020-05-27	cip	ctz	pre.switch	6	8571429	A3	9.52381e+06	476190
6	2020-05-27	cip	cip	pre.same	0	3571429	A4	3857143	594762
6	2020-05-27	cip	cip	pre.same	2	857143	A4	871429	14285.7
6	2020-05-27	cip	cip	pre.same	4	3142857	A4	4.28571e+06	571429
6	2020-05-27	cip	cip	pre.same	6	7571429	A4	7.95238e+06	312259
6	2020-05-27	ctz	ctz	pre.same	0	4142857	A5	3761905	190476
6	2020-05-27	ctz	ctz	pre.same	2	14285714	A5	12857143	2.18218e+06
6	2020-05-27	ctz	ctz	pre.same	4	5000000	A5	5.28571e+06	164957
6	2020-05-27	ctz	ctz	pre.same	6	4000000	A5	4952381	686772
6	2020-05-27	cip	ctz	pre.switch	0	4428571	A6	4142857	837066
6	2020-05-27	cip	ctz	pre.switch	2	14285714	A6	10000000	2.47436e+06
6	2020-05-27	cip	ctz	pre.switch	4	7142857	A6	1.04762e+07	2.65132e+06
6	2020-05-27	cip	ctz	pre.switch	6	10000000	A6	9.52381e+06	476190
6	2020-05-27	ndc	ctz	main	0	5000000	A7	5.47619e+06	238095
6	2020-05-27	ndc	ctz	main	2	18571429	A7	1.85714e+07	824786
6	2020-05-27	ndc	ctz	main	4	14285714	A7	1.66667e+07	1.71693e+06
6	2020-05-27	ndc	ctz	main	6	17142857	A7	1.71429e+07	824786
6	2020-05-27	cip	cip	pre.same	0	5000000	A8	3857143	594762
6	2020-05-27	cip	cip	pre.same	2	900000	A8	871429	14285.7
6	2020-05-27	cip	cip	pre.same	4	4857143	A8	4.28571e+06	571429
6	2020-05-27	cip	cip	pre.same	6	7714286	A8	7.95238e+06	312259
6	2020-05-27	ctz	cip	pre.switch	0	3571429	A9	3.38095e+06	423247
6	2020-05-27	ctz	cip	pre.switch	2	2142857	A9	1057143	543859
6	2020-05-27	ctz	cip	pre.switch	4	3142857	A9	2.42857e+06	515079
6	2020-05-27	ctz	cip	pre.switch	6	6857143	A9	6904762	454257
6	2020-05-27	ndc	cip	main	0	4857143	A10	4904762	207566
6	2020-05-27	ndc	cip	main	2	1428571	A10	876190	279252
6	2020-05-27	ndc	cip	main	4	4142857	A10	2904762	743833
6	2020-05-27	ndc	cip	main	6	5714286	A10	5904762	343386
6	2020-05-27	ctz	ctz	pre.same	0	3571429	A11	3761905	190476
6	2020-05-27	ctz	ctz	pre.same	2	8571429	A11	12857143	2.18218e+06
6	2020-05-27	ctz	ctz	pre.same	4	5571429	A11	5.28571e+06	164957
6	2020-05-27	ctz	ctz	pre.same	6	6285714	A11	4952381	686772
6	2020-05-27	cip	ctz	pre.switch	0	2571429	B2	4142857	837066
6	2020-05-27	cip	ctz	pre.switch	2	5714286	B2	10000000	2.47436e+06
6	2020-05-27	cip	ctz	pre.switch	4	8571429	B2	1.04762e+07	2.65132e+06
6	2020-05-27	cip	ctz	pre.switch	6	10000000	B2	9.52381e+06	476190
6	2020-05-27	ctz	ctz	pre.same	0	3571429	B3	3761905	190476
6	2020-05-27	ctz	ctz	pre.same	2	15714286	B3	12857143	2.18218e+06
6	2020-05-27	ctz	ctz	pre.same	4	5285714	B3	5.28571e+06	164957
6	2020-05-27	ctz	ctz	pre.same	6	4571429	B3	4952381	686772
6	2020-05-27	ndc	ctz	main	0	5714286	B4	5.47619e+06	238095
6	2020-05-27	ndc	ctz	main	2	17142857	B4	1.85714e+07	824786
6	2020-05-27	ndc	ctz	main	4	20000000	B4	1.66667e+07	1.71693e+06
6	2020-05-27	ndc	ctz	main	6	15714286	B4	1.71429e+07	824786
6	2020-05-27	ndc	ndc	gc	0	5428571	B5	5285714	704697
6	2020-05-27	ndc	ndc	gc	2	65714286	B5	5.42857e+07	1.0034e+07
6	2020-05-27	ndc	ndc	gc	4	485714286	B5	542857143	5.01698e+07
6	2020-05-27	ndc	ndc	gc	6	1285714286	B5	1238095238	2.07567e+08
6	2020-05-27	ctz	cip	pre.switch	0	4000000	B6	3.38095e+06	423247
6	2020-05-27	ctz	cip	pre.switch	2	457143	B6	1057143	543859
6	2020-05-27	ctz	cip	pre.switch	4	1428571	B6	2.42857e+06	515079
6	2020-05-27	ctz	cip	pre.switch	6	7714286	B6	6904762	454257
6	2020-05-27	ctz	cip	pre.switch	0	2571429	B7	3.38095e+06	423247
6	2020-05-27	ctz	cip	pre.switch	2	571429	B7	1057143	543859
6	2020-05-27	ctz	cip	pre.switch	4	2714286	B7	2.42857e+06	515079
6	2020-05-27	ctz	cip	pre.switch	6	6142857	B7	6904762	454257
6	2020-05-27	cip	cip	pre.same	0	3000000	B8	3857143	594762
6	2020-05-27	cip	cip	pre.same	2	857143	B8	871429	14285.7
6	2020-05-27	cip	cip	pre.same	4	4857143	B8	4.28571e+06	571429
6	2020-05-27	cip	cip	pre.same	6	8571429	B8	7.95238e+06	312259
6	2020-05-27	ndc	cip	main	0	5285714	B9	4904762	207566
6	2020-05-27	ndc	cip	main	2	528571	B9	876190	279252
6	2020-05-27	ndc	cip	main	4	3000000	B9	2904762	743833
6	2020-05-27	ndc	cip	main	6	6571429	B9	5904762	343386
6	2020-05-27	ndc	ndc	gc	0	4000000	B10	5285714	704697
6	2020-05-27	ndc	ndc	gc	2	34285714	B10	5.42857e+07	1.0034e+07
6	2020-05-27	ndc	ndc	gc	4	642857143	B10	542857143	5.01698e+07
6	2020-05-27	ndc	ndc	gc	6	1571428571	B10	1238095238	2.07567e+08
6	2020-05-27	ndc	ctz	main	0	5714286	B11	5.47619e+06	238095
6	2020-05-27	ndc	ctz	main	2	20000000	B11	1.85714e+07	824786
6	2020-05-27	ndc	ctz	main	4	15714286	B11	1.66667e+07	1.71693e+06
6	2020-05-27	ndc	ctz	main	6	18571429	B11	1.71429e+07	824786
7	2020-05-29	ndc	mer	main	0	6285714	A1	6000000	218218
7	2020-05-29	ndc	mer	main	2	14285714	A1	1.06667e+07	1.92607e+06
7	2020-05-29	ndc	mer	main	4	3714286	A1	3.2381e+06	343386
7	2020-05-29	ndc	mer	main	6	5857143	A1	5666667	95238
7	2020-05-29	ndc	ndc	gc	0	6285714	A2	4.57143e+06	1.03345e+06
7	2020-05-29	ndc	ndc	gc	2	52857143	A2	51904762	4.15133e+06
7	2020-05-29	ndc	ndc	gc	4	528571429	A2	5.09524e+08	3.43386e+07
7	2020-05-29	ndc	ndc	gc	6	2285714286	A2	1.52381e+09	4.54257e+08
7	2020-05-29	mer	pit	pre.switch	0	2714286	A3	2857143	142857
7	2020-05-29	mer	pit	pre.switch	2	10000000	A3	9.66667e+06	1.9454e+06
7	2020-05-29	mer	pit	pre.switch	4	5428571	A3	6.47619e+06	549170
7	2020-05-29	mer	pit	pre.switch	6	5000000	A3	4190476	454257
7	2020-05-29	mer	mer	pre.same	0	3428571	A4	3.47619e+06	371917
7	2020-05-29	mer	mer	pre.same	2	11428571	A4	7238095	2.10172e+06
7	2020-05-29	mer	mer	pre.same	4	1571429	A4	1.42857e+06	218218
7	2020-05-29	mer	mer	pre.same	6	2428571	A4	2.71429e+06	218218
7	2020-05-29	pit	pit	pre.same	0	3714286	A5	3.47619e+06	125988
7	2020-05-29	pit	pit	pre.same	2	12857143	A5	9857143	1.50509e+06
7	2020-05-29	pit	pit	pre.same	4	3428571	A5	3285714	142857
7	2020-05-29	pit	pit	pre.same	6	1142857	A5	1.30952e+06	280710
7	2020-05-29	mer	pit	pre.switch	0	2714286	A6	2857143	142857
7	2020-05-29	mer	pit	pre.switch	2	12857143	A6	9.66667e+06	1.9454e+06
7	2020-05-29	mer	pit	pre.switch	4	6714286	A6	6.47619e+06	549170
7	2020-05-29	mer	pit	pre.switch	6	3428571	A6	4190476	454257
7	2020-05-29	ndc	pit	main	0	6571429	A7	5.38095e+06	629941
7	2020-05-29	ndc	pit	main	2	18571429	A7	19047619	4.54257e+06
7	2020-05-29	ndc	pit	main	4	7285714	A7	11000000	1857143
7	2020-05-29	ndc	pit	main	6	6000000	A7	7.52381e+06	1.968e+06
7	2020-05-29	mer	mer	pre.same	0	4142857	A8	3.47619e+06	371917
7	2020-05-29	mer	mer	pre.same	2	5428571	A8	7238095	2.10172e+06
7	2020-05-29	mer	mer	pre.same	4	1000000	A8	1.42857e+06	218218
7	2020-05-29	mer	mer	pre.same	6	3142857	A8	2.71429e+06	218218
7	2020-05-29	pit	mer	pre.switch	0	5000000	A9	4857143	540848
7	2020-05-29	pit	mer	pre.switch	2	25714286	A9	1.27619e+07	6.47672e+06
7	2020-05-29	pit	mer	pre.switch	4	2000000	A9	2238095	125988
7	2020-05-29	pit	mer	pre.switch	6	3000000	A9	3.47619e+06	343386
7	2020-05-29	ndc	mer	main	0	5571429	A10	6000000	218218
7	2020-05-29	ndc	mer	main	2	10000000	A10	1.06667e+07	1.92607e+06
7	2020-05-29	ndc	mer	main	4	2571429	A10	3.2381e+06	343386
7	2020-05-29	ndc	mer	main	6	5571429	A10	5666667	95238
7	2020-05-29	pit	pit	pre.same	0	3428571	A11	3.47619e+06	125988
7	2020-05-29	pit	pit	pre.same	2	8142857	A11	9857143	1.50509e+06
7	2020-05-29	pit	pit	pre.same	4	3428571	A11	3285714	142857
7	2020-05-29	pit	pit	pre.same	6	928571	A11	1.30952e+06	280710
7	2020-05-29	mer	pit	pre.switch	0	3142857	B2	2857143	142857
7	2020-05-29	mer	pit	pre.switch	2	6142857	B2	9.66667e+06	1.9454e+06
7	2020-05-29	mer	pit	pre.switch	4	7285714	B2	6.47619e+06	549170
7	2020-05-29	mer	pit	pre.switch	6	4142857	B2	4190476	454257
7	2020-05-29	pit	pit	pre.same	0	3285714	B3	3.47619e+06	125988
7	2020-05-29	pit	pit	pre.same	2	8571429	B3	9857143	1.50509e+06
7	2020-05-29	pit	pit	pre.same	4	3000000	B3	3285714	142857
7	2020-05-29	pit	pit	pre.same	6	1857143	B3	1.30952e+06	280710
7	2020-05-29	ndc	pit	main	0	4428571	B4	5.38095e+06	629941
7	2020-05-29	ndc	pit	main	2	11428571	B4	19047619	4.54257e+06
7	2020-05-29	ndc	pit	main	4	12857143	B4	11000000	1857143
7	2020-05-29	ndc	pit	main	6	5142857	B4	7.52381e+06	1.968e+06
7	2020-05-29	ndc	ndc	gc	0	2714286	B5	4.57143e+06	1.03345e+06
7	2020-05-29	ndc	ndc	gc	2	58571429	B5	51904762	4.15133e+06
7	2020-05-29	ndc	ndc	gc	4	557142857	B5	5.09524e+08	3.43386e+07
7	2020-05-29	ndc	ndc	gc	6	1571428571	B5	1.52381e+09	4.54257e+08
7	2020-05-29	pit	mer	pre.switch	0	3857143	B6	4857143	540848
7	2020-05-29	pit	mer	pre.switch	2	6142857	B6	1.27619e+07	6.47672e+06
7	2020-05-29	pit	mer	pre.switch	4	2428571	B6	2238095	125988
7	2020-05-29	pit	mer	pre.switch	6	3285714	B6	3.47619e+06	343386
7	2020-05-29	pit	mer	pre.switch	0	5714286	B7	4857143	540848
7	2020-05-29	pit	mer	pre.switch	2	6428571	B7	1.27619e+07	6.47672e+06
7	2020-05-29	pit	mer	pre.switch	4	2285714	B7	2238095	125988
7	2020-05-29	pit	mer	pre.switch	6	4142857	B7	3.47619e+06	343386
7	2020-05-29	mer	mer	pre.same	0	2857143	B8	3.47619e+06	371917
7	2020-05-29	mer	mer	pre.same	2	4857143	B8	7238095	2.10172e+06
7	2020-05-29	mer	mer	pre.same	4	1714286	B8	1.42857e+06	218218
7	2020-05-29	mer	mer	pre.same	6	2571429	B8	2.71429e+06	218218
7	2020-05-29	ndc	mer	main	0	6142857	B9	6000000	218218
7	2020-05-29	ndc	mer	main	2	7714286	B9	1.06667e+07	1.92607e+06
7	2020-05-29	ndc	mer	main	4	3428571	B9	3.2381e+06	343386
7	2020-05-29	ndc	mer	main	6	5571429	B9	5666667	95238
7	2020-05-29	ndc	ndc	gc	0	4714286	B10	4.57143e+06	1.03345e+06
7	2020-05-29	ndc	ndc	gc	2	44285714	B10	51904762	4.15133e+06
7	2020-05-29	ndc	ndc	gc	4	442857143	B10	5.09524e+08	3.43386e+07
7	2020-05-29	ndc	ndc	gc	6	714285714	B10	1.52381e+09	4.54257e+08
7	2020-05-29	ndc	pit	main	0	5142857	B11	5.38095e+06	629941
7	2020-05-29	ndc	pit	main	2	27142857	B11	19047619	4.54257e+06
7	2020-05-29	ndc	pit	main	4	12857143	B11	11000000	1857143
7	2020-05-29	ndc	pit	main	6	11428571	B11	7.52381e+06	1.968e+06
8	2020-06-03	ndc	mer	main	0	5000000	A1	4238095	908514
8	2020-06-03	ndc	mer	main	2	5857143	A1	6.57143e+06	577350
8	2020-06-03	ndc	mer	main	4	1714286	A1	1952381	171693
8	2020-06-03	ndc	mer	main	6	3142857	A1	3095238	47619
8	2020-06-03	ndc	ndc	gc	0	4571429	A2	4.14286e+06	218218
8	2020-06-03	ndc	ndc	gc	2	51428571	A2	5.7619e+07	6.19048e+06
8	2020-06-03	ndc	ndc	gc	4	500000000	A2	7.47619e+08	1.99716e+08
8	2020-06-03	ndc	ndc	gc	6	1857142857	A2	1.47619e+09	2.07567e+08
8	2020-06-03	mer	ctz	pre.switch	0	3285714	A3	3.71429e+06	359516
8	2020-06-03	mer	ctz	pre.switch	2	8571429	A3	12857143	2.18218e+06
8	2020-06-03	mer	ctz	pre.switch	4	6714286	A3	7.28571e+06	644179
8	2020-06-03	mer	ctz	pre.switch	6	3428571	A3	3857143	359516
8	2020-06-03	mer	mer	pre.same	0	2571429	A4	3.14286e+06	329914
8	2020-06-03	mer	mer	pre.same	2	6571429	A4	5.66667e+06	468993
8	2020-06-03	mer	mer	pre.same	4	1428571	A4	966667	241358
8	2020-06-03	mer	mer	pre.same	6	1857143	A4	2000000	218218
8	2020-06-03	ctz	ctz	pre.same	0	5285714	A5	4.42857e+06	494871
8	2020-06-03	ctz	ctz	pre.same	2	15714286	A5	1.33333e+07	1.71693e+06
8	2020-06-03	ctz	ctz	pre.same	4	4571429	A5	4619048	47619
8	2020-06-03	ctz	ctz	pre.same	6	1571429	A5	1857143	285714
8	2020-06-03	mer	ctz	pre.switch	0	4428571	A6	3.71429e+06	359516
8	2020-06-03	mer	ctz	pre.switch	2	15714286	A6	12857143	2.18218e+06
8	2020-06-03	mer	ctz	pre.switch	4	8571429	A6	7.28571e+06	644179
8	2020-06-03	mer	ctz	pre.switch	6	3571429	A6	3857143	359516
8	2020-06-03	ndc	ctz	main	0	5142857	A7	4.71429e+06	428571
8	2020-06-03	ndc	ctz	main	2	18571429	A7	1.61905e+07	1.71693e+06
8	2020-06-03	ndc	ctz	main	4	6571429	A7	7.28571e+06	644179
8	2020-06-03	ndc	ctz	main	6	5857143	A7	5.66667e+06	666667
8	2020-06-03	mer	mer	pre.same	0	3714286	A8	3.14286e+06	329914
8	2020-06-03	mer	mer	pre.same	2	5000000	A8	5.66667e+06	468993
8	2020-06-03	mer	mer	pre.same	4	614286	A8	966667	241358
8	2020-06-03	mer	mer	pre.same	6	1714286	A8	2000000	218218
8	2020-06-03	ctz	mer	pre.switch	0	5571429	A9	4571429	577350
8	2020-06-03	ctz	mer	pre.switch	2	7571429	A9	6.52381e+06	530263
8	2020-06-03	ctz	mer	pre.switch	4	700000	A9	995238	147619
8	2020-06-03	ctz	mer	pre.switch	6	1857143	A9	1.57143e+06	218218
8	2020-06-03	ndc	mer	main	0	5285714	A10	4238095	908514
8	2020-06-03	ndc	mer	main	2	7714286	A10	6.57143e+06	577350
8	2020-06-03	ndc	mer	main	4	2285714	A10	1952381	171693
8	2020-06-03	ndc	mer	main	6	3000000	A10	3095238	47619
8	2020-06-03	ctz	ctz	pre.same	0	3571429	A11	4.42857e+06	494871
8	2020-06-03	ctz	ctz	pre.same	2	14285714	A11	1.33333e+07	1.71693e+06
8	2020-06-03	ctz	ctz	pre.same	4	4571429	A11	4619048	47619
8	2020-06-03	ctz	ctz	pre.same	6	2428571	A11	1857143	285714
8	2020-06-03	mer	ctz	pre.switch	0	3428571	B2	3.71429e+06	359516
8	2020-06-03	mer	ctz	pre.switch	2	14285714	B2	12857143	2.18218e+06
8	2020-06-03	mer	ctz	pre.switch	4	6571429	B2	7.28571e+06	644179
8	2020-06-03	mer	ctz	pre.switch	6	4571429	B2	3857143	359516
8	2020-06-03	ctz	ctz	pre.same	0	4428571	B3	4.42857e+06	494871
8	2020-06-03	ctz	ctz	pre.same	2	10000000	B3	1.33333e+07	1.71693e+06
8	2020-06-03	ctz	ctz	pre.same	4	4714286	B3	4619048	47619
8	2020-06-03	ctz	ctz	pre.same	6	1571429	B3	1857143	285714
8	2020-06-03	ndc	ctz	main	0	5142857	B4	4.71429e+06	428571
8	2020-06-03	ndc	ctz	main	2	12857143	B4	1.61905e+07	1.71693e+06
8	2020-06-03	ndc	ctz	main	4	6714286	B4	7.28571e+06	644179
8	2020-06-03	ndc	ctz	main	6	4428571	B4	5.66667e+06	666667
8	2020-06-03	ndc	ndc	gc	0	3857143	B5	4.14286e+06	218218
8	2020-06-03	ndc	ndc	gc	2	70000000	B5	5.7619e+07	6.19048e+06
8	2020-06-03	ndc	ndc	gc	4	600000000	B5	7.47619e+08	1.99716e+08
8	2020-06-03	ndc	ndc	gc	6	1142857143	B5	1.47619e+09	2.07567e+08
8	2020-06-03	ctz	mer	pre.switch	0	4571429	B6	4571429	577350
8	2020-06-03	ctz	mer	pre.switch	2	5857143	B6	6.52381e+06	530263
8	2020-06-03	ctz	mer	pre.switch	4	1142857	B6	995238	147619
8	2020-06-03	ctz	mer	pre.switch	6	1142857	B6	1.57143e+06	218218
8	2020-06-03	ctz	mer	pre.switch	0	3571429	B7	4571429	577350
8	2020-06-03	ctz	mer	pre.switch	2	6142857	B7	6.52381e+06	530263
8	2020-06-03	ctz	mer	pre.switch	4	1142857	B7	995238	147619
8	2020-06-03	ctz	mer	pre.switch	6	1714286	B7	1.57143e+06	218218
8	2020-06-03	mer	mer	pre.same	0	3142857	B8	3.14286e+06	329914
8	2020-06-03	mer	mer	pre.same	2	5428571	B8	5.66667e+06	468993
8	2020-06-03	mer	mer	pre.same	4	857143	B8	966667	241358
8	2020-06-03	mer	mer	pre.same	6	2428571	B8	2000000	218218
8	2020-06-03	ndc	mer	main	0	2428571	B9	4238095	908514
8	2020-06-03	ndc	mer	main	2	6142857	B9	6.57143e+06	577350
8	2020-06-03	ndc	mer	main	4	1857143	B9	1952381	171693
8	2020-06-03	ndc	mer	main	6	3142857	B9	3095238	47619
8	2020-06-03	ndc	ndc	gc	0	4000000	B10	4.14286e+06	218218
8	2020-06-03	ndc	ndc	gc	2	51428571	B10	5.7619e+07	6.19048e+06
8	2020-06-03	ndc	ndc	gc	4	1142857143	B10	7.47619e+08	1.99716e+08
8	2020-06-03	ndc	ndc	gc	6	1428571429	B10	1.47619e+09	2.07567e+08
8	2020-06-03	ndc	ctz	main	0	3857143	B11	4.71429e+06	428571
8	2020-06-03	ndc	ctz	main	2	17142857	B11	1.61905e+07	1.71693e+06
8	2020-06-03	ndc	ctz	main	4	8571429	B11	7.28571e+06	644179
8	2020-06-03	ndc	ctz	main	6	6714286	B11	5.66667e+06	666667
9	2020-06-05	ndc	ctz	main	0	4857143	A1	5.47619e+06	371917
9	2020-06-05	ndc	ctz	main	2	11428571	A1	1.00476e+07	1.38095e+06
9	2020-06-05	ndc	ctz	main	4	4857143	A1	1.1619e+07	3.40601e+06
9	2020-06-05	ndc	ctz	main	6	4714286	A1	5.42857e+06	377964
9	2020-06-05	ndc	ndc	gc	0	5428571	A2	4238095	629941
9	2020-06-05	ndc	ndc	gc	2	54285714	A2	4.85714e+07	4.36436e+06
9	2020-06-05	ndc	ndc	gc	4	385714286	A2	438095238	3.89779e+07
9	2020-06-05	ndc	ndc	gc	6	2285714286	A2	1.45238e+09	4.21233e+08
9	2020-06-05	ctz	pit	pre.switch	0	3285714	A3	3142857	142857
9	2020-06-05	ctz	pit	pre.switch	2	10000000	A3	7.52381e+06	1.30497e+06
9	2020-06-05	ctz	pit	pre.switch	4	5285714	A3	8095238	2.39378e+06
9	2020-06-05	ctz	pit	pre.switch	6	5285714	A3	4809524	624518
9	2020-06-05	ctz	ctz	pre.same	0	3428571	A4	3.33333e+06	333333
9	2020-06-05	ctz	ctz	pre.same	2	7285714	A4	9285714	2.51661e+06
9	2020-06-05	ctz	ctz	pre.same	4	3857143	A4	3.52381e+06	207567
9	2020-06-05	ctz	ctz	pre.same	6	1428571	A4	1.21429e+06	174963
9	2020-06-05	pit	pit	pre.same	0	4857143	A5	4.2381e+06	333333
9	2020-06-05	pit	pit	pre.same	2	8000000	A5	9857143	2.99319e+06
9	2020-06-05	pit	pit	pre.same	4	4142857	A5	3.7619e+06	312259
9	2020-06-05	pit	pit	pre.same	6	3571429	A5	2.42857e+06	594762
9	2020-06-05	ctz	pit	pre.switch	0	2857143	A6	3142857	142857
9	2020-06-05	ctz	pit	pre.switch	2	7000000	A6	7.52381e+06	1.30497e+06
9	2020-06-05	ctz	pit	pre.switch	4	6142857	A6	8095238	2.39378e+06
9	2020-06-05	ctz	pit	pre.switch	6	5571429	A6	4809524	624518
9	2020-06-05	ndc	pit	main	0	6571429	A7	5.42857e+06	659829
9	2020-06-05	ndc	pit	main	2	11428571	A7	1.15238e+07	2.39235e+06
9	2020-06-05	ndc	pit	main	4	11428571	A7	1.47619e+07	1.71693e+06
9	2020-06-05	ndc	pit	main	6	11428571	A7	1.38095e+07	1.25988e+06
9	2020-06-05	ctz	ctz	pre.same	0	3857143	A8	3.33333e+06	333333
9	2020-06-05	ctz	ctz	pre.same	2	14285714	A8	9285714	2.51661e+06
9	2020-06-05	ctz	ctz	pre.same	4	3571429	A8	3.52381e+06	207567
9	2020-06-05	ctz	ctz	pre.same	6	NA	A8	1.21429e+06	174963
9	2020-06-05	pit	ctz	pre.switch	0	4000000	A9	3952381	371917
9	2020-06-05	pit	ctz	pre.switch	2	7000000	A9	6.66667e+06	265132
9	2020-06-05	pit	ctz	pre.switch	4	1285714	A9	1.47619e+06	95238.3
9	2020-06-05	pit	ctz	pre.switch	6	1857143	A9	2.46667e+06	1.40265e+06
9	2020-06-05	ndc	ctz	main	0	5428571	A10	5.47619e+06	371917
9	2020-06-05	ndc	ctz	main	2	7285714	A10	1.00476e+07	1.38095e+06
9	2020-06-05	ndc	ctz	main	4	15714286	A10	1.1619e+07	3.40601e+06
9	2020-06-05	ndc	ctz	main	6	6000000	A10	5.42857e+06	377964
9	2020-06-05	pit	pit	pre.same	0	4142857	A11	4.2381e+06	333333
9	2020-06-05	pit	pit	pre.same	2	15714286	A11	9857143	2.99319e+06
9	2020-06-05	pit	pit	pre.same	4	3142857	A11	3.7619e+06	312259
9	2020-06-05	pit	pit	pre.same	6	2142857	A11	2.42857e+06	594762
9	2020-06-05	ctz	pit	pre.switch	0	3285714	B2	3142857	142857
9	2020-06-05	ctz	pit	pre.switch	2	5571429	B2	7.52381e+06	1.30497e+06
9	2020-06-05	ctz	pit	pre.switch	4	12857143	B2	8095238	2.39378e+06
9	2020-06-05	ctz	pit	pre.switch	6	3571429	B2	4809524	624518
9	2020-06-05	pit	pit	pre.same	0	3714286	B3	4.2381e+06	333333
9	2020-06-05	pit	pit	pre.same	2	5857143	B3	9857143	2.99319e+06
9	2020-06-05	pit	pit	pre.same	4	4000000	B3	3.7619e+06	312259
9	2020-06-05	pit	pit	pre.same	6	1571429	B3	2.42857e+06	594762
9	2020-06-05	ndc	pit	main	0	5428571	B4	5.42857e+06	659829
9	2020-06-05	ndc	pit	main	2	15714286	B4	1.15238e+07	2.39235e+06
9	2020-06-05	ndc	pit	main	4	15714286	B4	1.47619e+07	1.71693e+06
9	2020-06-05	ndc	pit	main	6	15714286	B4	1.38095e+07	1.25988e+06
9	2020-06-05	ndc	ndc	gc	0	4000000	B5	4238095	629941
9	2020-06-05	ndc	ndc	gc	2	51428571	B5	4.85714e+07	4.36436e+06
9	2020-06-05	ndc	ndc	gc	4	414285714	B5	438095238	3.89779e+07
9	2020-06-05	ndc	ndc	gc	6	928571429	B5	1.45238e+09	4.21233e+08
9	2020-06-05	pit	ctz	pre.switch	0	3285714	B6	3952381	371917
9	2020-06-05	pit	ctz	pre.switch	2	6142857	B6	6.66667e+06	265132
9	2020-06-05	pit	ctz	pre.switch	4	1571429	B6	1.47619e+06	95238.3
9	2020-06-05	pit	ctz	pre.switch	6	5142857	B6	2.46667e+06	1.40265e+06
9	2020-06-05	pit	ctz	pre.switch	0	4571429	B7	3952381	371917
9	2020-06-05	pit	ctz	pre.switch	2	6857143	B7	6.66667e+06	265132
9	2020-06-05	pit	ctz	pre.switch	4	1571429	B7	1.47619e+06	95238.3
9	2020-06-05	pit	ctz	pre.switch	6	400000	B7	2.46667e+06	1.40265e+06
9	2020-06-05	ctz	ctz	pre.same	0	2714286	B8	3.33333e+06	333333
9	2020-06-05	ctz	ctz	pre.same	2	6285714	B8	9285714	2.51661e+06
9	2020-06-05	ctz	ctz	pre.same	4	3142857	B8	3.52381e+06	207567
9	2020-06-05	ctz	ctz	pre.same	6	1000000	B8	1.21429e+06	174963
9	2020-06-05	ndc	ctz	main	0	6142857	B9	5.47619e+06	371917
9	2020-06-05	ndc	ctz	main	2	11428571	B9	1.00476e+07	1.38095e+06
9	2020-06-05	ndc	ctz	main	4	14285714	B9	1.1619e+07	3.40601e+06
9	2020-06-05	ndc	ctz	main	6	5571429	B9	5.42857e+06	377964
9	2020-06-05	ndc	ndc	gc	0	3285714	B10	4238095	629941
9	2020-06-05	ndc	ndc	gc	2	40000000	B10	4.85714e+07	4.36436e+06
9	2020-06-05	ndc	ndc	gc	4	514285714	B10	438095238	3.89779e+07
9	2020-06-05	ndc	ndc	gc	6	1142857143	B10	1.45238e+09	4.21233e+08
9	2020-06-05	ndc	pit	main	0	4285714	B11	5.42857e+06	659829
9	2020-06-05	ndc	pit	main	2	7428571	B11	1.15238e+07	2.39235e+06
9	2020-06-05	ndc	pit	main	4	17142857	B11	1.47619e+07	1.71693e+06
9	2020-06-05	ndc	pit	main	6	14285714	B11	1.38095e+07	1.25988e+06
10	2020-06-08	ndc	gen	main	0	5285714	A1	4904762	190476
10	2020-06-08	ndc	gen	main	2	15714286	A1	2.04762e+07	2.51976e+06
10	2020-06-08	ndc	gen	main	4	6000000	A1	11047619	3.25904e+06
10	2020-06-08	ndc	gen	main	6	3714286	A1	4.57143e+06	428571
10	2020-06-08	ndc	ndc	gc	0	4714286	A2	4619048	579311
10	2020-06-08	ndc	ndc	gc	2	41428571	A2	45238095	1904762
10	2020-06-08	ndc	ndc	gc	4	528571429	A2	4.90476e+08	4.54257e+07
10	2020-06-08	ndc	ndc	gc	6	1142857143	A2	1.2381e+09	4.7619e+07
10	2020-06-08	gen	mer	pre.switch	0	3428571	A3	4047619	371917
10	2020-06-08	gen	mer	pre.switch	2	11428571	A3	10047619	2.13544e+06
10	2020-06-08	gen	mer	pre.switch	4	2142857	A3	2.52381e+06	312259
10	2020-06-08	gen	mer	pre.switch	6	4285714	A3	4.85714e+06	501698
10	2020-06-08	gen	gen	pre.same	0	5000000	A4	4904762	171693
10	2020-06-08	gen	gen	pre.same	2	5571429	A4	6.33333e+06	503952
10	2020-06-08	gen	gen	pre.same	4	1571429	A4	1.42857e+06	142857
10	2020-06-08	gen	gen	pre.same	6	171429	A4	290476	66154.4
10	2020-06-08	mer	mer	pre.same	0	2857143	A5	3.61905e+06	380952
10	2020-06-08	mer	mer	pre.same	2	6857143	A5	5.2381e+06	846495
10	2020-06-08	mer	mer	pre.same	4	1285714	A5	1.38095e+06	171693
10	2020-06-08	mer	mer	pre.same	6	2857143	A5	2857143	82478.5
10	2020-06-08	gen	mer	pre.switch	0	4000000	A6	4047619	371917
10	2020-06-08	gen	mer	pre.switch	2	12857143	A6	10047619	2.13544e+06
10	2020-06-08	gen	mer	pre.switch	4	2285714	A6	2.52381e+06	312259
10	2020-06-08	gen	mer	pre.switch	6	4428571	A6	4.85714e+06	501698
10	2020-06-08	ndc	mer	main	0	4142857	A7	4.57143e+06	247436
10	2020-06-08	ndc	mer	main	2	11428571	A7	1.07619e+07	2.25173e+06
10	2020-06-08	ndc	mer	main	4	3285714	A7	3.80952e+06	289655
10	2020-06-08	ndc	mer	main	6	4714286	A7	4.61905e+06	415133
10	2020-06-08	gen	gen	pre.same	0	5142857	A8	4904762	171693
10	2020-06-08	gen	gen	pre.same	2	6142857	A8	6.33333e+06	503952
10	2020-06-08	gen	gen	pre.same	4	1571429	A8	1.42857e+06	142857
10	2020-06-08	gen	gen	pre.same	6	300000	A8	290476	66154.4
10	2020-06-08	mer	gen	pre.switch	0	2428571	A9	3.52381e+06	561420
10	2020-06-08	mer	gen	pre.switch	2	4285714	A9	4.80952e+06	289655
10	2020-06-08	mer	gen	pre.switch	4	428571	A9	766667	480245
10	2020-06-08	mer	gen	pre.switch	6	85714	A9	147619	42324.7
10	2020-06-08	ndc	gen	main	0	4714286	A10	4904762	190476
10	2020-06-08	ndc	gen	main	2	24285714	A10	2.04762e+07	2.51976e+06
10	2020-06-08	ndc	gen	main	4	17142857	A10	11047619	3.25904e+06
10	2020-06-08	ndc	gen	main	6	5000000	A10	4.57143e+06	428571
10	2020-06-08	mer	mer	pre.same	0	4000000	A11	3.61905e+06	380952
10	2020-06-08	mer	mer	pre.same	2	4857143	A11	5.2381e+06	846495
10	2020-06-08	mer	mer	pre.same	4	1142857	A11	1.38095e+06	171693
10	2020-06-08	mer	mer	pre.same	6	3000000	A11	2857143	82478.5
10	2020-06-08	gen	mer	pre.switch	0	4714286	B2	4047619	371917
10	2020-06-08	gen	mer	pre.switch	2	5857143	B2	10047619	2.13544e+06
10	2020-06-08	gen	mer	pre.switch	4	3142857	B2	2.52381e+06	312259
10	2020-06-08	gen	mer	pre.switch	6	5857143	B2	4.85714e+06	501698
10	2020-06-08	mer	mer	pre.same	0	4000000	B3	3.61905e+06	380952
10	2020-06-08	mer	mer	pre.same	2	4000000	B3	5.2381e+06	846495
10	2020-06-08	mer	mer	pre.same	4	1714286	B3	1.38095e+06	171693
10	2020-06-08	mer	mer	pre.same	6	2714286	B3	2857143	82478.5
10	2020-06-08	ndc	mer	main	0	4571429	B4	4.57143e+06	247436
10	2020-06-08	ndc	mer	main	2	6571429	B4	1.07619e+07	2.25173e+06
10	2020-06-08	ndc	mer	main	4	3857143	B4	3.80952e+06	289655
10	2020-06-08	ndc	mer	main	6	3857143	B4	4.61905e+06	415133
10	2020-06-08	ndc	ndc	gc	0	5571429	B5	4619048	579311
10	2020-06-08	ndc	ndc	gc	2	47142857	B5	45238095	1904762
10	2020-06-08	ndc	ndc	gc	4	400000000	B5	4.90476e+08	4.54257e+07
10	2020-06-08	ndc	ndc	gc	6	1285714286	B5	1.2381e+09	4.7619e+07
10	2020-06-08	mer	gen	pre.switch	0	3857143	B6	3.52381e+06	561420
10	2020-06-08	mer	gen	pre.switch	2	4857143	B6	4.80952e+06	289655
10	2020-06-08	mer	gen	pre.switch	4	1714286	B6	766667	480245
10	2020-06-08	mer	gen	pre.switch	6	228571	B6	147619	42324.7
10	2020-06-08	mer	gen	pre.switch	0	4285714	B7	3.52381e+06	561420
10	2020-06-08	mer	gen	pre.switch	2	5285714	B7	4.80952e+06	289655
10	2020-06-08	mer	gen	pre.switch	4	157143	B7	766667	480245
10	2020-06-08	mer	gen	pre.switch	6	128571	B7	147619	42324.7
10	2020-06-08	gen	gen	pre.same	0	4571429	B8	4904762	171693
10	2020-06-08	gen	gen	pre.same	2	7285714	B8	6.33333e+06	503952
10	2020-06-08	gen	gen	pre.same	4	1142857	B8	1.42857e+06	142857
10	2020-06-08	gen	gen	pre.same	6	400000	B8	290476	66154.4
10	2020-06-08	ndc	gen	main	0	4714286	B9	4904762	190476
10	2020-06-08	ndc	gen	main	2	21428571	B9	2.04762e+07	2.51976e+06
10	2020-06-08	ndc	gen	main	4	10000000	B9	11047619	3.25904e+06
10	2020-06-08	ndc	gen	main	6	5000000	B9	4.57143e+06	428571
10	2020-06-08	ndc	ndc	gc	0	3571429	B10	4619048	579311
10	2020-06-08	ndc	ndc	gc	2	47142857	B10	45238095	1904762
10	2020-06-08	ndc	ndc	gc	4	542857143	B10	4.90476e+08	4.54257e+07
10	2020-06-08	ndc	ndc	gc	6	1285714286	B10	1.2381e+09	4.7619e+07
10	2020-06-08	ndc	mer	main	0	5000000	B11	4.57143e+06	247436
10	2020-06-08	ndc	mer	main	2	14285714	B11	1.07619e+07	2.25173e+06
10	2020-06-08	ndc	mer	main	4	4285714	B11	3.80952e+06	289655
10	2020-06-08	ndc	mer	main	6	5285714	B11	4.61905e+06	415133

## Sheet: Fig.2B
photo	strain	antibiotic_a	antibiotic_b	antibiotic_c	plate	Ca	Cb	Cc	variable	value	drug1	drug2	pair
2020-05-27 17h40m11s(Colorimetric)_pl.01.jpg	Pae	CIP	GEN	CAR	1	1.5	20	500	FICAB	1.15638	CIP	GEN	CIP-GEN
2020-05-27 17h41m56s(Colorimetric)_pl.02.jpg	Pae	CIP	GEN	CAR	2	1.5	20	500	FICAB	1.11252	CIP	GEN	CIP-GEN
2020-05-27 17h43m17s(Colorimetric)_pl.03.jpg	Pae	CIP	GEN	CAR	3	1.5	20	500	FICAB	1.17588	CIP	GEN	CIP-GEN
2020-06-05 15h22m33s(Colorimetric)_pl.01.jpg	Pae	CIP	GEN	CAR	10	1.5	20	500	FICAB	0.773236	CIP	GEN	CIP-GEN
2020-06-05 15h23m59s(Colorimetric)_pl.02.jpg	Pae	CIP	GEN	CAR	11	1.5	20	500	FICAB	1.1902	CIP	GEN	CIP-GEN
2020-06-10 17h08m37s(Colorimetric)_pl.01.jpg	Pae	CIP	CTZ	DOR	14	1.5	10	0.25	FICAB	0.0128085	CIP	CTZ	CIP-CTZ
2020-06-10 17h10m13s(Colorimetric)_pl.02.jpg	Pae	CIP	CTZ	DOR	15	1.5	10	0.25	FICAB	0.0137976	CIP	CTZ	CIP-CTZ
2020-06-10 17h11m30s(Colorimetric)_pl.03.jpg	Pae	CIP	CTZ	DOR	16	1.5	10	0.25	FICAB	0.0186242	CIP	CTZ	CIP-CTZ
2020-06-10 17h12m50s(Colorimetric)_pl.04.jpg	Pae	PIP	CTZ	MER	17	25	10	0.25	FICAB	0.572584	PIP	CTZ	CTZ-PIP
2020-06-10 17h14m13s(Colorimetric)_pl.05.jpg	Pae	PIP	CTZ	MER	18	25	10	0.25	FICAB	0.296383	PIP	CTZ	CTZ-PIP
2020-06-10 17h15m26s(Colorimetric)_pl.06.jpg	Pae	PIP	CTZ	MER	19	25	10	0.25	FICAB	0.320709	PIP	CTZ	CTZ-PIP
2020-07-01 16h35m24s(Colorimetric)_pl.18.jpg	Pae	CIP	MER	CEF	40	1.5	0.25	5	FICAB	0.539547	CIP	MER	CIP-MER
2020-07-01 16h36m31s(Colorimetric)_pl.19.jpg	Pae	CIP	MER	CEF	41	1.5	0.25	5	FICAB	0.759932	CIP	MER	CIP-MER
2020-07-01 16h37m37s(Colorimetric)_pl.20.jpg	Pae	CIP	MER	CEF	42	1.5	0.25	5	FICAB	0.728342	CIP	MER	CIP-MER
2020-06-10 17h12m50s(Colorimetric)_pl.04.jpg	Pae	PIP	CTZ	MER	17	25	10	0.25	FICAC	0.341828	PIP	MER	MER-PIP
2020-06-10 17h14m13s(Colorimetric)_pl.05.jpg	Pae	PIP	CTZ	MER	18	25	10	0.25	FICAC	0.310317	PIP	MER	MER-PIP
2020-06-10 17h15m26s(Colorimetric)_pl.06.jpg	Pae	PIP	CTZ	MER	19	25	10	0.25	FICAC	0.536454	PIP	MER	MER-PIP
2020-05-27 17h40m11s(Colorimetric)_pl.01.jpg	Pae	CIP	GEN	CAR	1	1.5	20	500	FICBC	0.462808	GEN	CAR	CAR-GEN
2020-05-27 17h41m56s(Colorimetric)_pl.02.jpg	Pae	CIP	GEN	CAR	2	1.5	20	500	FICBC	0.308331	GEN	CAR	CAR-GEN
2020-05-27 17h43m17s(Colorimetric)_pl.03.jpg	Pae	CIP	GEN	CAR	3	1.5	20	500	FICBC	0.41812	GEN	CAR	CAR-GEN
2020-06-05 15h22m33s(Colorimetric)_pl.01.jpg	Pae	CIP	GEN	CAR	10	1.5	20	500	FICBC	0.565217	GEN	CAR	CAR-GEN
2020-06-05 15h23m59s(Colorimetric)_pl.02.jpg	Pae	CIP	GEN	CAR	11	1.5	20	500	FICBC	0.466756	GEN	CAR	CAR-GEN
2020-06-10 17h12m50s(Colorimetric)_pl.04.jpg	Pae	PIP	CTZ	MER	17	25	10	0.25	FICBC	0.240157	CTZ	MER	CTZ-MER
2020-06-10 17h14m13s(Colorimetric)_pl.05.jpg	Pae	PIP	CTZ	MER	18	25	10	0.25	FICBC	0.104704	CTZ	MER	CTZ-MER
2020-06-10 17h15m26s(Colorimetric)_pl.06.jpg	Pae	PIP	CTZ	MER	19	25	10	0.25	FICBC	0.197981	CTZ	MER	CTZ-MER
2020-06-10 17h16m40s(Colorimetric)_pl.07.jpg	Pae	DOR	GEN	PIP	20	0.25	20	25	FICBC	0.647564	GEN	PIP	GEN-PIP
2020-06-10 17h17m56s(Colorimetric)_pl.08.jpg	Pae	DOR	GEN	PIP	21	0.25	20	25	FICBC	0.553785	GEN	PIP	GEN-PIP
2020-06-10 17h20m19s(Colorimetric)_pl.10.jpg	Pae	DOR	MER	GEN	22	0.25	0.25	20	FICBC	0.437826	MER	GEN	GEN-MER
2020-07-01 16h13m59s(Colorimetric)_pl.01.jpg	Pae	DOR	GEN	PIP	23	0.5	20	25	FICBC	0.345548	GEN	PIP	GEN-PIP
2020-07-01 16h15m21s(Colorimetric)_pl.02.jpg	Pae	DOR	GEN	PIP	24	0.5	20	25	FICBC	0.31622	GEN	PIP	GEN-PIP
2020-07-01 16h16m56s(Colorimetric)_pl.03.jpg	Pae	DOR	GEN	PIP	25	0.5	20	25	FICBC	0.369476	GEN	PIP	GEN-PIP
2020-07-01 16h18m26s(Colorimetric)_pl.04.jpg	Pae	DOR	MER	GEN	26	0.5	0.25	20	FICBC	0.876149	MER	GEN	GEN-MER
2020-07-01 16h19m32s(Colorimetric)_pl.05.jpg	Pae	DOR	MER	GEN	27	0.5	0.25	20	FICBC	0.452319	MER	GEN	GEN-MER
2020-07-01 16h25m31s(Colorimetric)_pl.09.jpg	Pae	CAR	PIP	MER	31	250	25	0.25	FICBC	0.606915	PIP	MER	MER-PIP
2020-07-01 16h26m42s(Colorimetric)_pl.10.jpg	Pae	CAR	PIP	MER	32	250	25	0.25	FICBC	0.455329	PIP	MER	MER-PIP
2020-07-01 16h27m50s(Colorimetric)_pl.11.jpg	Pae	CAR	PIP	MER	33	250	25	0.25	FICBC	0.450792	PIP	MER	MER-PIP
2020-07-01 16h28m54s(Colorimetric)_pl.12.jpg	Pae	CEF	PIP	CIP	34	5	25	1.5	FICBC	0.611876	PIP	CIP	CIP-PIP
2020-07-01 16h30m08s(Colorimetric)_pl.13.jpg	Pae	CEF	PIP	CIP	35	5	25	1.5	FICBC	0.633746	PIP	CIP	CIP-PIP
2020-07-01 16h31m07s(Colorimetric)_pl.14.jpg	Pae	CEF	PIP	CIP	36	5	25	1.5	FICBC	0.62954	PIP	CIP	CIP-PIP
2020-07-01 16h32m21s(Colorimetric)_pl.15.jpg	Pae	CEF	CTZ	GEN	37	5	5	20	FICBC	0.497691	CTZ	GEN	CTZ-GEN
2020-07-01 16h33m23s(Colorimetric)_pl.16.jpg	Pae	CEF	CTZ	GEN	38	5	5	20	FICBC	0.178037	CTZ	GEN	CTZ-GEN
2020-07-01 16h34m22s(Colorimetric)_pl.17.jpg	Pae	CEF	CTZ	GEN	39	5	5	20	FICBC	0.272617	CTZ	GEN	CTZ-GEN
2020-07-03 15h40m53s(Colorimetric)_pl.01.jpg	Pae	DOR	GEN	PIP	46	0.25	20	12.5	FICBC	0.268111	GEN	PIP	GEN-PIP
2020-07-03 15h41m51s(Colorimetric)_pl.02.jpg	Pae	DOR	GEN	PIP	47	0.25	20	12.5	FICBC	0.268802	GEN	PIP	GEN-PIP
2020-07-03 15h42m55s(Colorimetric)_pl.03.jpg	Pae	DOR	GEN	PIP	48	0.25	20	12.5	FICBC	0.378853	GEN	PIP	GEN-PIP

## Sheet: Fig.3
plotted hysteresis screen data (columns A-G)								Small panels with exemplary OD curves shown in Fig. 3A (columns I-X)																	Input data to determine the effect of the pre-treatment (Supplementary Data 2) (columns Z-AK)													Input data to determine significant hysteresis (Supplementary Data 3) (columns AM-AX)
panel	strain	preA	preB	main	treat	Hysteresis_identifier		panel	strain	preA	preB	main	well	row	column	treat	pre_drug	pre_lvl	pre_conc	main_lvl	main_conc	time	od		strain	preA	preB	main	treat	pre_drug	pre_lvl	pre_conc	main_lvl	main_conc	well	auc		strain	preA	preB	main	treat	pre_drug	pre_lvl	pre_conc	main_lvl	main_conc	well	auc
A	H01	CAZ	MER	PIT	pa2_m3	2		top	PA14	CTZ	PIT	CIP	B9	B	9	ndc	none	0	0	0	0	15	0		CEF1	MER	PIT	GEN	p0_m1	none	0	0	1	0.0375	B10	73.8599		CEF1	MER	PIT	GEN	pa1_m4	MER	1	1.2	4	0.75	C20	67.2524
A	H01	CAZ	MER	PIT	pb2_m3	-2		top	PA14	CTZ	PIT	CIP	B9	B	9	ndc	none	0	0	0	0	30	0		CEF1	MER	PIT	GEN	p0_m1	none	0	0	1	0.0375	B21	79.5165		CEF1	MER	PIT	GEN	pa1_m4	MER	1	1.2	4	0.75	C8	64.2222
A	H01	CAZ	PIT	CIP	pa2_m2	1		top	PA14	CTZ	PIT	CIP	B9	B	9	ndc	none	0	0	0	0	45	0		CEF1	MER	PIT	GEN	p0_m1	none	0	0	1	0.0375	D10	78.1725		CEF1	MER	PIT	GEN	pa1_m4	MER	1	1.2	4	0.75	E20	76.4763
A	H01	CAZ	PIT	CIP	pb2_m2	1		top	PA14	CTZ	PIT	CIP	B9	B	9	ndc	none	0	0	0	0	60	0		CEF1	MER	PIT	GEN	p0_m1	none	0	0	1	0.0375	D21	83.1435		CEF1	MER	PIT	GEN	pa1_m4	MER	1	1.2	4	0.75	E8	65.808
A	H01	CAZ	PIT	GEN	pa2_m3	2		top	PA14	CTZ	PIT	CIP	B9	B	9	ndc	none	0	0	0	0	75	0		CEF1	MER	PIT	GEN	p0_m1	none	0	0	1	0.0375	F10	75.2822		CEF1	MER	PIT	GEN	pa1_m4	MER	1	1.2	4	0.75	G20	62.7413
A	H01	CAZ	PIT	GEN	pb2_m3	2		top	PA14	CTZ	PIT	CIP	B9	B	9	ndc	none	0	0	0	0	90	0.002		CEF1	MER	PIT	GEN	p0_m1	none	0	0	1	0.0375	F21	86.0532		CEF1	MER	PIT	GEN	pa1_m4	MER	1	1.2	4	0.75	G8	54.2104
A	H01	GEN	CIP	CAZ	pa2_m3	2		top	PA14	CTZ	PIT	CIP	B9	B	9	ndc	none	0	0	0	0	105	0.005		CEF1	MER	PIT	GEN	p0_m1	none	0	0	1	0.0375	H10	77.9113		CEF1	MER	PIT	GEN	pa1_m4	MER	1	1.2	4	0.75	I20	53.4996
A	H01	GEN	CIP	CAZ	pb1_m3	2		top	PA14	CTZ	PIT	CIP	B9	B	9	ndc	none	0	0	0	0	120	0.009		CEF1	MER	PIT	GEN	p0_m1	none	0	0	1	0.0375	H21	85.1123		CEF1	MER	PIT	GEN	pa1_m4	MER	1	1.2	4	0.75	I8	62.9036
A	H01	GEN	CIP	MER	pa2_m1	1		top	PA14	CTZ	PIT	CIP	B9	B	9	ndc	none	0	0	0	0	135	0.025		CEF1	MER	PIT	GEN	p0_m1	none	0	0	1	0.0375	J10	74.0485		CEF1	MER	PIT	GEN	pa1_m4	MER	1	1.2	4	0.75	K20	60.2134
A	H01	GEN	CIP	MER	pb1_m1	-1		top	PA14	CTZ	PIT	CIP	B9	B	9	ndc	none	0	0	0	0	150	0.034		CEF1	MER	PIT	GEN	p0_m1	none	0	0	1	0.0375	J21	79.3664		CEF1	MER	PIT	GEN	pa1_m4	MER	1	1.2	4	0.75	K8	64.7431
A	H01	GEN	CIP	PIT	pa2_m3	-2		top	PA14	CTZ	PIT	CIP	B9	B	9	ndc	none	0	0	0	0	165	0.042		CEF1	MER	PIT	GEN	p0_m1	none	0	0	1	0.0375	L10	78.7642		CEF1	MER	PIT	GEN	pa1_m4	MER	1	1.2	4	0.75	M20	58.2638
A	H01	GEN	CIP	PIT	pb1_m3	-1		top	PA14	CTZ	PIT	CIP	B9	B	9	ndc	none	0	0	0	0	180	0.052		CEF1	MER	PIT	GEN	p0_m1	none	0	0	1	0.0375	L21	74.6779		CEF1	MER	PIT	GEN	pa1_m4	MER	1	1.2	4	0.75	M8	59.2208
A	H01	MER	CIP	GEN	pa2_m1	2		top	PA14	CTZ	PIT	CIP	B9	B	9	ndc	none	0	0	0	0	195	0.066		CEF1	MER	PIT	GEN	p0_m1	none	0	0	1	0.0375	N10	87.0756		CEF1	MER	PIT	GEN	pa1_m4	MER	1	1.2	4	0.75	O20	66.7643
A	H01	MER	CIP	GEN	pb1_m1	-1		top	PA14	CTZ	PIT	CIP	B9	B	9	ndc	none	0	0	0	0	210	0.077		CEF1	MER	PIT	GEN	p0_m1	none	0	0	1	0.0375	N21	81.2801		CEF1	MER	PIT	GEN	pa1_m4	MER	1	1.2	4	0.75	O8	68.9567
A	H01	MER	GEN	CIP	pa2_m2	1		top	PA14	CTZ	PIT	CIP	B9	B	9	ndc	none	0	0	0	0	225	0.088		CEF1	MER	PIT	GEN	pa1_m1	MER	1	1.2	1	0.0375	B14	70.4725		CEF1	MER	PIT	GEN	pb1_m4	PIT	1	0.6	4	0.75	C16	72.6358
A	H01	MER	GEN	CIP	pb2_m2	1		top	PA14	CTZ	PIT	CIP	B9	B	9	ndc	none	0	0	0	0	240	0.102		CEF1	MER	PIT	GEN	pa1_m1	MER	1	1.2	1	0.0375	B3	62.8248		CEF1	MER	PIT	GEN	pb1_m4	PIT	1	0.6	4	0.75	C5	65.1082
A	H02	CAZ	MER	PIT	pa2_m1	2		top	PA14	CTZ	PIT	CIP	B9	B	9	ndc	none	0	0	0	0	255	0.109		CEF1	MER	PIT	GEN	pa1_m1	MER	1	1.2	1	0.0375	D14	61.8093		CEF1	MER	PIT	GEN	pb1_m4	PIT	1	0.6	4	0.75	E16	64.1857
A	H02	CAZ	MER	PIT	pb1_m1	1		top	PA14	CTZ	PIT	CIP	B9	B	9	ndc	none	0	0	0	0	270	0.122		CEF1	MER	PIT	GEN	pa1_m1	MER	1	1.2	1	0.0375	D3	64.0366		CEF1	MER	PIT	GEN	pb1_m4	PIT	1	0.6	4	0.75	E5	71.124
A	H02	CAZ	PIT	CIP	pa2_m2	2		top	PA14	CTZ	PIT	CIP	B9	B	9	ndc	none	0	0	0	0	285	0.132		CEF1	MER	PIT	GEN	pa1_m1	MER	1	1.2	1	0.0375	F14	63.5509		CEF1	MER	PIT	GEN	pb1_m4	PIT	1	0.6	4	0.75	G16	66.9294
A	H02	CAZ	PIT	CIP	pb2_m2	2		top	PA14	CTZ	PIT	CIP	B9	B	9	ndc	none	0	0	0	0	300	0.147		CEF1	MER	PIT	GEN	pa1_m1	MER	1	1.2	1	0.0375	F3	70.8143		CEF1	MER	PIT	GEN	pb1_m4	PIT	1	0.6	4	0.75	G5	76.8524
A	H02	CAZ	PIT	GEN	pa2_m3	-2		top	PA14	CTZ	PIT	CIP	B9	B	9	ndc	none	0	0	0	0	315	0.164		CEF1	MER	PIT	GEN	pa1_m1	MER	1	1.2	1	0.0375	H14	59.9591		CEF1	MER	PIT	GEN	pb1_m4	PIT	1	0.6	4	0.75	I16	72.6525
A	H02	CAZ	PIT	GEN	pb2_m3	-2		top	PA14	CTZ	PIT	CIP	B9	B	9	ndc	none	0	0	0	0	330	0.176		CEF1	MER	PIT	GEN	pa1_m1	MER	1	1.2	1	0.0375	H3	70.162		CEF1	MER	PIT	GEN	pb1_m4	PIT	1	0.6	4	0.75	I5	79.8833
A	H02	GEN	CIP	CAZ	pa1_m2	-1		top	PA14	CTZ	PIT	CIP	B9	B	9	ndc	none	0	0	0	0	345	0.198		CEF1	MER	PIT	GEN	pa1_m1	MER	1	1.2	1	0.0375	J14	64.0874		CEF1	MER	PIT	GEN	pb1_m4	PIT	1	0.6	4	0.75	K16	73.1404
A	H02	GEN	CIP	CAZ	pb1_m2	-1		top	PA14	CTZ	PIT	CIP	B9	B	9	ndc	none	0	0	0	0	360	0.208		CEF1	MER	PIT	GEN	pa1_m1	MER	1	1.2	1	0.0375	J3	72.69		CEF1	MER	PIT	GEN	pb1_m4	PIT	1	0.6	4	0.75	K5	70.6534
A	H02	GEN	CIP	MER	pa1_m1	-1		top	PA14	CTZ	PIT	CIP	B9	B	9	ndc	none	0	0	0	0	375	0.201		CEF1	MER	PIT	GEN	pa1_m1	MER	1	1.2	1	0.0375	L14	64.0839		CEF1	MER	PIT	GEN	pb1_m4	PIT	1	0.6	4	0.75	M16	78.7716
A	H02	GEN	CIP	MER	pb1_m1	1		top	PA14	CTZ	PIT	CIP	B9	B	9	ndc	none	0	0	0	0	390	0.211		CEF1	MER	PIT	GEN	pa1_m1	MER	1	1.2	1	0.0375	L3	70.3592		CEF1	MER	PIT	GEN	pb1_m4	PIT	1	0.6	4	0.75	M5	75.5868
A	H02	GEN	CIP	PIT	pa1_m1	1		top	PA14	CTZ	PIT	CIP	B9	B	9	ndc	none	0	0	0	0	405	0.219		CEF1	MER	PIT	GEN	pa1_m1	MER	1	1.2	1	0.0375	N14	66.7894		CEF1	MER	PIT	GEN	pb1_m4	PIT	1	0.6	4	0.75	O16	83.9481
A	H02	GEN	CIP	PIT	pb1_m1	1		top	PA14	CTZ	PIT	CIP	B9	B	9	ndc	none	0	0	0	0	420	0.238		CEF1	MER	PIT	GEN	pa1_m1	MER	1	1.2	1	0.0375	N3	77		CEF1	MER	PIT	GEN	pb1_m4	PIT	1	0.6	4	0.75	O5	85.1588
A	H02	MER	CIP	GEN	pa1_m2	-1		top	PA14	CTZ	PIT	CIP	B9	B	9	ndc	none	0	0	0	0	435	0.254		CEF1	MER	PIT	GEN	pa2_m1	MER	2	12	1	0.0375	B11	40.6649		CEF1	GEN	MER	PIT	pa2_m3	GEN	2	0.75	3	3	B13	59.2911
A	H02	MER	CIP	GEN	pb2_m2	1		top	PA14	CTZ	PIT	CIP	B9	B	9	ndc	none	0	0	0	0	450	0.255		CEF1	MER	PIT	GEN	pa2_m1	MER	2	12	1	0.0375	B22	36.6187		CEF1	GEN	MER	PIT	pa2_m3	GEN	2	0.75	3	3	B2	55.0262
A	H02	MER	GEN	CIP	pa1_m3	-2		top	PA14	CTZ	PIT	CIP	B9	B	9	ndc	none	0	0	0	0	465	0.263		CEF1	MER	PIT	GEN	pa2_m1	MER	2	12	1	0.0375	D11	38.6082		CEF1	GEN	MER	PIT	pa2_m3	GEN	2	0.75	3	3	D13	49.8413
A	H02	MER	GEN	CIP	pb1_m3	-2		top	PA14	CTZ	PIT	CIP	B9	B	9	ndc	none	0	0	0	0	480	0.267		CEF1	MER	PIT	GEN	pa2_m1	MER	2	12	1	0.0375	D22	35.0265		CEF1	GEN	MER	PIT	pa2_m3	GEN	2	0.75	3	3	D2	43.3477
A	H03	CAZ	MER	PIT	pa1_m1	-1		top	PA14	CTZ	PIT	CIP	B9	B	9	ndc	none	0	0	0	0	495	0.277		CEF1	MER	PIT	GEN	pa2_m1	MER	2	12	1	0.0375	F11	35.4693		CEF1	GEN	MER	PIT	pa2_m3	GEN	2	0.75	3	3	F13	58.6007
A	H03	CAZ	MER	PIT	pb1_m1	-1		top	PA14	CTZ	PIT	CIP	B9	B	9	ndc	none	0	0	0	0	510	0.284		CEF1	MER	PIT	GEN	pa2_m1	MER	2	12	1	0.0375	F22	36.7933		CEF1	GEN	MER	PIT	pa2_m3	GEN	2	0.75	3	3	F2	53.6988
A	H03	CAZ	PIT	CIP	pa2_m2	2		top	PA14	CTZ	PIT	CIP	B9	B	9	ndc	none	0	0	0	0	525	0.29		CEF1	MER	PIT	GEN	pa2_m1	MER	2	12	1	0.0375	H11	39.9851		CEF1	GEN	MER	PIT	pa2_m3	GEN	2	0.75	3	3	H13	59.2384
A	H03	CAZ	PIT	CIP	pb2_m2	2		top	PA14	CTZ	PIT	CIP	B9	B	9	ndc	none	0	0	0	0	540	0.298		CEF1	MER	PIT	GEN	pa2_m1	MER	2	12	1	0.0375	H22	30.446		CEF1	GEN	MER	PIT	pa2_m3	GEN	2	0.75	3	3	H2	47.9491
A	H03	CAZ	PIT	GEN	pa2_m4	2		top	PA14	CTZ	PIT	CIP	B9	B	9	ndc	none	0	0	0	0	555	0.305		CEF1	MER	PIT	GEN	pa2_m1	MER	2	12	1	0.0375	J11	38.5131		CEF1	GEN	MER	PIT	pa2_m3	GEN	2	0.75	3	3	J13	73.1126
A	H03	CAZ	PIT	GEN	pb2_m4	-2		top	PA14	CTZ	PIT	CIP	B9	B	9	ndc	none	0	0	0	0	570	0.308		CEF1	MER	PIT	GEN	pa2_m1	MER	2	12	1	0.0375	J22	31.6835		CEF1	GEN	MER	PIT	pa2_m3	GEN	2	0.75	3	3	J2	54.1139
A	H03	GEN	CIP	CAZ	pa2_m1	1		top	PA14	CTZ	PIT	CIP	B9	B	9	ndc	none	0	0	0	0	585	0.308		CEF1	MER	PIT	GEN	pa2_m1	MER	2	12	1	0.0375	L11	35.9305		CEF1	GEN	MER	PIT	pa2_m3	GEN	2	0.75	3	3	L13	48.7379
A	H03	GEN	CIP	CAZ	pb2_m1	1		top	PA14	CTZ	PIT	CIP	B9	B	9	ndc	none	0	0	0	0	600	0.312		CEF1	MER	PIT	GEN	pa2_m1	MER	2	12	1	0.0375	L22	38.5176		CEF1	GEN	MER	PIT	pa2_m3	GEN	2	0.75	3	3	L2	43.6992
A	H03	GEN	CIP	PIT	pa1_m1	-1		top	PA14	CTZ	PIT	CIP	B9	B	9	ndc	none	0	0	0	0	615	0.32		CEF1	MER	PIT	GEN	pa2_m1	MER	2	12	1	0.0375	N11	37.8684		CEF1	GEN	MER	PIT	pa2_m3	GEN	2	0.75	3	3	N13	54.1505
A	H03	GEN	CIP	PIT	pb2_m1	-1		top	PA14	CTZ	PIT	CIP	B9	B	9	ndc	none	0	0	0	0	630	0.325		CEF1	MER	PIT	GEN	pa2_m1	MER	2	12	1	0.0375	N22	35.8045		CEF1	GEN	MER	PIT	pa2_m3	GEN	2	0.75	3	3	N2	45.6018
A	H03	MER	CIP	GEN	pa1_m4	-1		top	PA14	CTZ	PIT	CIP	B9	B	9	ndc	none	0	0	0	0	645	0.321		CEF1	MER	PIT	GEN	pb1_m1	PIT	1	0.6	1	0.0375	B19	73.9106		CEF1	GEN	MER	PIT	pb1_m3	MER	1	1.2	3	3	B5	31.2322
A	H03	MER	CIP	GEN	pb1_m4	-1		top	PA14	CTZ	PIT	CIP	B9	B	9	ndc	none	0	0	0	0	660	0.325		CEF1	MER	PIT	GEN	pb1_m1	PIT	1	0.6	1	0.0375	B7	76.3884		CEF1	GEN	MER	PIT	pb1_m3	MER	1	1.2	3	3	D16	47.5534
A	H03	MER	GEN	CIP	pa1_m4	-1		top	PA14	CTZ	PIT	CIP	B9	B	9	ndc	none	0	0	0	0	675	0.332		CEF1	MER	PIT	GEN	pb1_m1	PIT	1	0.6	1	0.0375	D19	86.7974		CEF1	GEN	MER	PIT	pb1_m3	MER	1	1.2	3	3	D5	39.4925
A	H03	MER	GEN	CIP	pb1_m4	-1		top	PA14	CTZ	PIT	CIP	B9	B	9	ndc	none	0	0	0	0	690	0.335		CEF1	MER	PIT	GEN	pb1_m1	PIT	1	0.6	1	0.0375	D7	74.3994		CEF1	GEN	MER	PIT	pb1_m3	MER	1	1.2	3	3	F16	49.849
A	H04	CAZ	MER	PIT	pa2_m1	1		top	PA14	CTZ	PIT	CIP	B9	B	9	ndc	none	0	0	0	0	705	0.339		CEF1	MER	PIT	GEN	pb1_m1	PIT	1	0.6	1	0.0375	F19	82.7342		CEF1	GEN	MER	PIT	pb1_m3	MER	1	1.2	3	3	F5	34.6096
A	H04	CAZ	MER	PIT	pb2_m1	-1		top	PA14	CTZ	PIT	CIP	B9	B	9	ndc	none	0	0	0	0	720	0.337		CEF1	MER	PIT	GEN	pb1_m1	PIT	1	0.6	1	0.0375	F7	75.1718		CEF1	GEN	MER	PIT	pb1_m3	MER	1	1.2	3	3	H16	46.0827
A	H04	CAZ	PIT	CIP	pa2_m1	-1		top	PA14	CTZ	PIT	CIP	B9	B	9	ndc	none	0	0	0	0	735	0.339		CEF1	MER	PIT	GEN	pb1_m1	PIT	1	0.6	1	0.0375	H19	75.511		CEF1	GEN	MER	PIT	pb1_m3	MER	1	1.2	3	3	H5	37.7225
A	H04	CAZ	PIT	CIP	pb2_m1	-1		top	PA14	CTZ	PIT	CIP	B17	B	17	ndc	none	0	0	0	0	15	0		CEF1	MER	PIT	GEN	pb1_m1	PIT	1	0.6	1	0.0375	H7	74.3825		CEF1	GEN	MER	PIT	pb1_m3	MER	1	1.2	3	3	J16	31.9799
A	H04	CAZ	PIT	GEN	pa1_m3	-1		top	PA14	CTZ	PIT	CIP	B17	B	17	ndc	none	0	0	0	0	30	0		CEF1	MER	PIT	GEN	pb1_m1	PIT	1	0.6	1	0.0375	J19	80.5741		CEF1	GEN	MER	PIT	pb1_m3	MER	1	1.2	3	3	J5	29.8964
A	H04	CAZ	PIT	GEN	pb1_m3	-1		top	PA14	CTZ	PIT	CIP	B17	B	17	ndc	none	0	0	0	0	45	0		CEF1	MER	PIT	GEN	pb1_m1	PIT	1	0.6	1	0.0375	J7	79.6049		CEF1	GEN	MER	PIT	pb1_m3	MER	1	1.2	3	3	L16	45.4207
A	H04	GEN	CIP	CAZ	pa2_m2	-2		top	PA14	CTZ	PIT	CIP	B17	B	17	ndc	none	0	0	0	0	60	0		CEF1	MER	PIT	GEN	pb1_m1	PIT	1	0.6	1	0.0375	L19	78.9411		CEF1	GEN	MER	PIT	pb1_m3	MER	1	1.2	3	3	L5	39.7561
A	H04	GEN	CIP	CAZ	pb1_m2	-1		top	PA14	CTZ	PIT	CIP	B17	B	17	ndc	none	0	0	0	0	75	0		CEF1	MER	PIT	GEN	pb1_m1	PIT	1	0.6	1	0.0375	L7	81.6307		CEF1	GEN	MER	PIT	pb1_m3	MER	1	1.2	3	3	N16	43.0665
A	H04	GEN	CIP	MER	pa1_m1	1		top	PA14	CTZ	PIT	CIP	B17	B	17	ndc	none	0	0	0	0	90	0.001		CEF1	MER	PIT	GEN	pb1_m1	PIT	1	0.6	1	0.0375	N19	83.309		CEF1	GEN	MER	PIT	pb1_m3	MER	1	1.2	3	3	N5	25.9114
A	H04	GEN	CIP	MER	pb1_m1	-1		top	PA14	CTZ	PIT	CIP	B17	B	17	ndc	none	0	0	0	0	105	0.003		CEF1	MER	PIT	GEN	pb1_m1	PIT	1	0.6	1	0.0375	N7	78.533		CEF5	GEN	MER	PIT	pa2_m3	GEN	2	0.75	3	3	B13	42.1679
A	H04	GEN	CIP	PIT	pa2_m1	-1		top	PA14	CTZ	PIT	CIP	B17	B	17	ndc	none	0	0	0	0	120	0.006		CEF1	MER	PIT	GEN	pb2_m1	PIT	2	6	1	0.0375	B18	74.4438		CEF5	GEN	MER	PIT	pa2_m3	GEN	2	0.75	3	3	B2	40.8649
A	H04	GEN	CIP	PIT	pb1_m1	-1		top	PA14	CTZ	PIT	CIP	B17	B	17	ndc	none	0	0	0	0	135	0.012		CEF1	MER	PIT	GEN	pb2_m1	PIT	2	6	1	0.0375	B6	75.802		CEF5	GEN	MER	PIT	pa2_m3	GEN	2	0.75	3	3	D13	42.482
A	H04	MER	CIP	GEN	pa2_m3	-2		top	PA14	CTZ	PIT	CIP	B17	B	17	ndc	none	0	0	0	0	150	0.036		CEF1	MER	PIT	GEN	pb2_m1	PIT	2	6	1	0.0375	D18	78.2157		CEF5	GEN	MER	PIT	pa2_m3	GEN	2	0.75	3	3	D2	40.7277
A	H04	MER	CIP	GEN	pb1_m3	-2		top	PA14	CTZ	PIT	CIP	B17	B	17	ndc	none	0	0	0	0	165	0.041		CEF1	MER	PIT	GEN	pb2_m1	PIT	2	6	1	0.0375	D6	75.3134		CEF5	GEN	MER	PIT	pa2_m3	GEN	2	0.75	3	3	F13	37.1159
A	H04	MER	GEN	CIP	pa1_m2	-2		top	PA14	CTZ	PIT	CIP	B17	B	17	ndc	none	0	0	0	0	180	0.046		CEF1	MER	PIT	GEN	pb2_m1	PIT	2	6	1	0.0375	F18	76.1361		CEF5	GEN	MER	PIT	pa2_m3	GEN	2	0.75	3	3	F2	43.0361
A	H04	MER	GEN	CIP	pb2_m2	-2		top	PA14	CTZ	PIT	CIP	B17	B	17	ndc	none	0	0	0	0	195	0.053		CEF1	MER	PIT	GEN	pb2_m1	PIT	2	6	1	0.0375	F6	76.6219		CEF5	GEN	MER	PIT	pa2_m3	GEN	2	0.75	3	3	H13	43.4628
A	H05	CAZ	MER	PIT	pa2_m1	1		top	PA14	CTZ	PIT	CIP	B17	B	17	ndc	none	0	0	0	0	210	0.062		CEF1	MER	PIT	GEN	pb2_m1	PIT	2	6	1	0.0375	H18	75.2686		CEF5	GEN	MER	PIT	pa2_m3	GEN	2	0.75	3	3	H2	48.232
A	H05	CAZ	MER	PIT	pb1_m1	1		top	PA14	CTZ	PIT	CIP	B17	B	17	ndc	none	0	0	0	0	225	0.073		CEF1	MER	PIT	GEN	pb2_m1	PIT	2	6	1	0.0375	H6	77.1596		CEF5	GEN	MER	PIT	pa2_m3	GEN	2	0.75	3	3	J13	44.3722
A	H05	CAZ	PIT	CIP	pa1_m2	-1		top	PA14	CTZ	PIT	CIP	B17	B	17	ndc	none	0	0	0	0	240	0.084		CEF1	MER	PIT	GEN	pb2_m1	PIT	2	6	1	0.0375	J18	71.4373		CEF5	GEN	MER	PIT	pa2_m3	GEN	2	0.75	3	3	J2	38.7019
A	H05	CAZ	PIT	CIP	pb1_m2	-1		top	PA14	CTZ	PIT	CIP	B17	B	17	ndc	none	0	0	0	0	255	0.094		CEF1	MER	PIT	GEN	pb2_m1	PIT	2	6	1	0.0375	J6	84.4935		CEF5	GEN	MER	PIT	pa2_m3	GEN	2	0.75	3	3	L13	45.4369
A	H05	CAZ	PIT	GEN	pa1_m3	-1		top	PA14	CTZ	PIT	CIP	B17	B	17	ndc	none	0	0	0	0	270	0.103		CEF1	MER	PIT	GEN	pb2_m1	PIT	2	6	1	0.0375	L18	77.9756		CEF5	GEN	MER	PIT	pa2_m3	GEN	2	0.75	3	3	L2	50.2583
A	H05	CAZ	PIT	GEN	pb1_m3	-1		top	PA14	CTZ	PIT	CIP	B17	B	17	ndc	none	0	0	0	0	285	0.112		CEF1	MER	PIT	GEN	pb2_m1	PIT	2	6	1	0.0375	L6	80.7225		CEF5	GEN	MER	PIT	pa2_m3	GEN	2	0.75	3	3	N13	48.5686
A	H05	GEN	CIP	CAZ	pa1_m2	1		top	PA14	CTZ	PIT	CIP	B17	B	17	ndc	none	0	0	0	0	300	0.128		CEF1	MER	PIT	GEN	pb2_m1	PIT	2	6	1	0.0375	N18	71.3445		CEF5	GEN	MER	PIT	pa2_m3	GEN	2	0.75	3	3	N2	48.6654
A	H05	GEN	CIP	CAZ	pb1_m2	-1		top	PA14	CTZ	PIT	CIP	B17	B	17	ndc	none	0	0	0	0	315	0.138		CEF1	MER	PIT	GEN	pb2_m1	PIT	2	6	1	0.0375	N6	77.0346		CEF5	GEN	MER	PIT	pb1_m3	MER	1	1.2	3	3	B5	29.8693
A	H05	GEN	CIP	PIT	pa1_m2	-1		top	PA14	CTZ	PIT	CIP	B17	B	17	ndc	none	0	0	0	0	330	0.161		CEF1	GEN	MER	PIT	p0_m1	none	0	0	1	0.3	B10	81.1447		CEF5	GEN	MER	PIT	pb1_m3	MER	1	1.2	3	3	D5	27.9377
A	H05	GEN	CIP	PIT	pb1_m2	-1		top	PA14	CTZ	PIT	CIP	B17	B	17	ndc	none	0	0	0	0	345	0.174		CEF1	GEN	MER	PIT	p0_m1	none	0	0	1	0.3	B21	87.6223		CEF5	GEN	MER	PIT	pb1_m3	MER	1	1.2	3	3	F16	23.1465
A	H05	MER	CIP	GEN	pa1_m3	-2		top	PA14	CTZ	PIT	CIP	B17	B	17	ndc	none	0	0	0	0	360	0.196		CEF1	GEN	MER	PIT	p0_m1	none	0	0	1	0.3	D10	76.18		CEF5	GEN	MER	PIT	pb1_m3	MER	1	1.2	3	3	F5	25.4506
A	H05	MER	CIP	GEN	pb1_m3	-1		top	PA14	CTZ	PIT	CIP	B17	B	17	ndc	none	0	0	0	0	375	0.202		CEF1	GEN	MER	PIT	p0_m1	none	0	0	1	0.3	D21	86.45		CEF5	GEN	MER	PIT	pb1_m3	MER	1	1.2	3	3	H16	18.471
A	H05	MER	GEN	CIP	pa1_m2	2		top	PA14	CTZ	PIT	CIP	B17	B	17	ndc	none	0	0	0	0	390	0.206		CEF1	GEN	MER	PIT	p0_m1	none	0	0	1	0.3	F10	70.4369		CEF5	GEN	MER	PIT	pb1_m3	MER	1	1.2	3	3	H5	26.7798
A	H05	MER	GEN	CIP	pb1_m2	1		top	PA14	CTZ	PIT	CIP	B17	B	17	ndc	none	0	0	0	0	405	0.213		CEF1	GEN	MER	PIT	p0_m1	none	0	0	1	0.3	F21	83.1672		CEF5	GEN	MER	PIT	pb1_m3	MER	1	1.2	3	3	J16	21.9106
A	H06	CAZ	PIT	CIP	pa1_m4	-1		top	PA14	CTZ	PIT	CIP	B17	B	17	ndc	none	0	0	0	0	420	0.23		CEF1	GEN	MER	PIT	p0_m1	none	0	0	1	0.3	H10	74.0616		CEF5	GEN	MER	PIT	pb1_m3	MER	1	1.2	3	3	J5	25.4029
A	H06	CAZ	PIT	CIP	pb1_m4	-2		top	PA14	CTZ	PIT	CIP	B17	B	17	ndc	none	0	0	0	0	435	0.232		CEF1	GEN	MER	PIT	p0_m1	none	0	0	1	0.3	H21	76.2517		CEF5	GEN	MER	PIT	pb1_m3	MER	1	1.2	3	3	L16	30.9981
A	H06	CAZ	PIT	GEN	pa1_m2	-1		top	PA14	CTZ	PIT	CIP	B17	B	17	ndc	none	0	0	0	0	450	0.238		CEF1	GEN	MER	PIT	p0_m1	none	0	0	1	0.3	J10	73.485		CEF5	GEN	MER	PIT	pb1_m3	MER	1	1.2	3	3	L5	27.0169
A	H06	CAZ	PIT	GEN	pb1_m2	-1		top	PA14	CTZ	PIT	CIP	B17	B	17	ndc	none	0	0	0	0	465	0.244		CEF1	GEN	MER	PIT	p0_m1	none	0	0	1	0.3	J21	88.0885		CEF5	GEN	MER	PIT	pb1_m3	MER	1	1.2	3	3	N16	25.9228
A	H06	MER	CIP	GEN	pa1_m2	-2		top	PA14	CTZ	PIT	CIP	B17	B	17	ndc	none	0	0	0	0	480	0.253		CEF1	GEN	MER	PIT	p0_m1	none	0	0	1	0.3	L10	88.5471		CEF5	GEN	MER	PIT	pb1_m3	MER	1	1.2	3	3	N5	30.1965
A	H06	MER	CIP	GEN	pb2_m2	1		top	PA14	CTZ	PIT	CIP	B17	B	17	ndc	none	0	0	0	0	495	0.259		CEF1	GEN	MER	PIT	p0_m1	none	0	0	1	0.3	L21	84.8454		CEF5	MER	PIT	GEN	pa1_m3	MER	1	1.2	3	0.375	B20	64.7411
A	H06	MER	GEN	CIP	pa1_m4	-2		top	PA14	CTZ	PIT	CIP	B17	B	17	ndc	none	0	0	0	0	510	0.261		CEF1	GEN	MER	PIT	p0_m1	none	0	0	1	0.3	N10	80.0707		CEF5	MER	PIT	GEN	pa1_m3	MER	1	1.2	3	0.375	B8	58.8237
A	H06	MER	GEN	CIP	pb1_m4	-1		top	PA14	CTZ	PIT	CIP	B17	B	17	ndc	none	0	0	0	0	525	0.268		CEF1	GEN	MER	PIT	p0_m1	none	0	0	1	0.3	N21	76.8755		CEF5	MER	PIT	GEN	pa1_m3	MER	1	1.2	3	0.375	D20	56.3573
A	H07	CAZ	MER	PIT	pa2_m2	1		top	PA14	CTZ	PIT	CIP	B17	B	17	ndc	none	0	0	0	0	540	0.268		CEF1	GEN	MER	PIT	pa1_m1	GEN	1	0.075	1	0.3	B14	78.2586		CEF5	MER	PIT	GEN	pa1_m3	MER	1	1.2	3	0.375	D8	59.1119
A	H07	CAZ	MER	PIT	pb2_m2	-1		top	PA14	CTZ	PIT	CIP	B17	B	17	ndc	none	0	0	0	0	555	0.276		CEF1	GEN	MER	PIT	pa1_m1	GEN	1	0.075	1	0.3	B3	77.7799		CEF5	MER	PIT	GEN	pa1_m3	MER	1	1.2	3	0.375	F20	68.047
A	H07	CAZ	PIT	CIP	pa2_m2	-1		top	PA14	CTZ	PIT	CIP	B17	B	17	ndc	none	0	0	0	0	570	0.275		CEF1	GEN	MER	PIT	pa1_m1	GEN	1	0.075	1	0.3	D14	81.5584		CEF5	MER	PIT	GEN	pa1_m3	MER	1	1.2	3	0.375	F8	68.0678
A	H07	CAZ	PIT	CIP	pb1_m2	1		top	PA14	CTZ	PIT	CIP	B17	B	17	ndc	none	0	0	0	0	585	0.274		CEF1	GEN	MER	PIT	pa1_m1	GEN	1	0.075	1	0.3	D3	75.7529		CEF5	MER	PIT	GEN	pa1_m3	MER	1	1.2	3	0.375	H20	59.8577
A	H07	CAZ	PIT	GEN	pa2_m4	-2		top	PA14	CTZ	PIT	CIP	B17	B	17	ndc	none	0	0	0	0	600	0.279		CEF1	GEN	MER	PIT	pa1_m1	GEN	1	0.075	1	0.3	F14	76.6506		CEF5	MER	PIT	GEN	pa1_m3	MER	1	1.2	3	0.375	H8	60.8565
A	H07	CAZ	PIT	GEN	pb2_m4	-1		top	PA14	CTZ	PIT	CIP	B17	B	17	ndc	none	0	0	0	0	615	0.285		CEF1	GEN	MER	PIT	pa1_m1	GEN	1	0.075	1	0.3	F3	80.2129		CEF5	MER	PIT	GEN	pa1_m3	MER	1	1.2	3	0.375	J20	61.3324
A	H07	GEN	CIP	CAZ	pa2_m3	1		top	PA14	CTZ	PIT	CIP	B17	B	17	ndc	none	0	0	0	0	630	0.285		CEF1	GEN	MER	PIT	pa1_m1	GEN	1	0.075	1	0.3	H14	84.4714		CEF5	MER	PIT	GEN	pa1_m3	MER	1	1.2	3	0.375	J8	63.005
A	H07	GEN	CIP	CAZ	pb1_m3	-1		top	PA14	CTZ	PIT	CIP	B17	B	17	ndc	none	0	0	0	0	645	0.297		CEF1	GEN	MER	PIT	pa1_m1	GEN	1	0.075	1	0.3	H3	78.9834		CEF5	MER	PIT	GEN	pa1_m3	MER	1	1.2	3	0.375	L20	63.5674
A	H07	GEN	CIP	MER	pa2_m1	1		top	PA14	CTZ	PIT	CIP	B17	B	17	ndc	none	0	0	0	0	660	0.297		CEF1	GEN	MER	PIT	pa1_m1	GEN	1	0.075	1	0.3	J14	70.0286		CEF5	MER	PIT	GEN	pa1_m3	MER	1	1.2	3	0.375	L8	66.9025
A	H07	GEN	CIP	MER	pb1_m1	1		top	PA14	CTZ	PIT	CIP	B17	B	17	ndc	none	0	0	0	0	675	0.3		CEF1	GEN	MER	PIT	pa1_m1	GEN	1	0.075	1	0.3	J3	80.0778		CEF5	MER	PIT	GEN	pa1_m3	MER	1	1.2	3	0.375	N20	64.276
A	H07	GEN	CIP	PIT	pa2_m2	1		top	PA14	CTZ	PIT	CIP	B17	B	17	ndc	none	0	0	0	0	690	0.303		CEF1	GEN	MER	PIT	pa1_m1	GEN	1	0.075	1	0.3	L14	91.4185		CEF5	MER	PIT	GEN	pa1_m3	MER	1	1.2	3	0.375	N8	67.5456
A	H07	GEN	CIP	PIT	pb1_m2	-1		top	PA14	CTZ	PIT	CIP	B17	B	17	ndc	none	0	0	0	0	705	0.309		CEF1	GEN	MER	PIT	pa1_m1	GEN	1	0.075	1	0.3	L3	91.9049		CEF5	MER	PIT	GEN	pb1_m3	PIT	1	0.6	3	0.375	B16	85.1622
A	H07	MER	CIP	GEN	pa2_m4	-2		top	PA14	CTZ	PIT	CIP	B17	B	17	ndc	none	0	0	0	0	720	0.309		CEF1	GEN	MER	PIT	pa1_m1	GEN	1	0.075	1	0.3	N14	83.8577		CEF5	MER	PIT	GEN	pb1_m3	PIT	1	0.6	3	0.375	B5	77.4631
A	H07	MER	CIP	GEN	pb1_m4	-1		top	PA14	CTZ	PIT	CIP	B17	B	17	ndc	none	0	0	0	0	735	0.315		CEF1	GEN	MER	PIT	pa1_m1	GEN	1	0.075	1	0.3	N3	91.5961		CEF5	MER	PIT	GEN	pb1_m3	PIT	1	0.6	3	0.375	D16	76.9128
A	H07	MER	GEN	CIP	pa2_m2	1		top	PA14	CTZ	PIT	CIP	C6	C	6	pb2_m2	PIT	2	6	2	0.01875	15	0		CEF1	GEN	MER	PIT	pa2_m1	GEN	2	0.75	1	0.3	B11	89.3085		CEF5	MER	PIT	GEN	pb1_m3	PIT	1	0.6	3	0.375	D5	81.3989
A	H07	MER	GEN	CIP	pb2_m2	2		top	PA14	CTZ	PIT	CIP	C6	C	6	pb2_m2	PIT	2	6	2	0.01875	30	0		CEF1	GEN	MER	PIT	pa2_m1	GEN	2	0.75	1	0.3	B22	94.8644		CEF5	MER	PIT	GEN	pb1_m3	PIT	1	0.6	3	0.375	F16	81.177
A	H08	CAZ	MER	PIT	pa2_m3	-2		top	PA14	CTZ	PIT	CIP	C6	C	6	pb2_m2	PIT	2	6	2	0.01875	45	0		CEF1	GEN	MER	PIT	pa2_m1	GEN	2	0.75	1	0.3	D11	77.3589		CEF5	MER	PIT	GEN	pb1_m3	PIT	1	0.6	3	0.375	F5	92.2707
A	H08	CAZ	MER	PIT	pb1_m3	-2		top	PA14	CTZ	PIT	CIP	C6	C	6	pb2_m2	PIT	2	6	2	0.01875	60	0		CEF1	GEN	MER	PIT	pa2_m1	GEN	2	0.75	1	0.3	D22	98.7879		CEF5	MER	PIT	GEN	pb1_m3	PIT	1	0.6	3	0.375	H16	78.0292
A	H08	CAZ	PIT	CIP	pa2_m2	1		top	PA14	CTZ	PIT	CIP	C6	C	6	pb2_m2	PIT	2	6	2	0.01875	75	0.001		CEF1	GEN	MER	PIT	pa2_m1	GEN	2	0.75	1	0.3	F11	67.5385		CEF5	MER	PIT	GEN	pb1_m3	PIT	1	0.6	3	0.375	H5	90.0133
A	H08	CAZ	PIT	CIP	pb2_m2	1		top	PA14	CTZ	PIT	CIP	C6	C	6	pb2_m2	PIT	2	6	2	0.01875	90	0.003		CEF1	GEN	MER	PIT	pa2_m1	GEN	2	0.75	1	0.3	F22	84.9528		CEF5	MER	PIT	GEN	pb1_m3	PIT	1	0.6	3	0.375	J16	83.164
A	H08	CAZ	PIT	GEN	pa2_m3	1		top	PA14	CTZ	PIT	CIP	C6	C	6	pb2_m2	PIT	2	6	2	0.01875	105	0.005		CEF1	GEN	MER	PIT	pa2_m1	GEN	2	0.75	1	0.3	H11	75.8427		CEF5	MER	PIT	GEN	pb1_m3	PIT	1	0.6	3	0.375	J5	90.69
A	H08	CAZ	PIT	GEN	pb2_m3	-1		top	PA14	CTZ	PIT	CIP	C6	C	6	pb2_m2	PIT	2	6	2	0.01875	120	0.009		CEF1	GEN	MER	PIT	pa2_m1	GEN	2	0.75	1	0.3	H22	83.357		CEF5	MER	PIT	GEN	pb1_m3	PIT	1	0.6	3	0.375	L16	75.6432
A	H08	GEN	CIP	CAZ	pa2_m2	-1		top	PA14	CTZ	PIT	CIP	C6	C	6	pb2_m2	PIT	2	6	2	0.01875	135	0.018		CEF1	GEN	MER	PIT	pa2_m1	GEN	2	0.75	1	0.3	J11	102.956		CEF5	MER	PIT	GEN	pb1_m3	PIT	1	0.6	3	0.375	L5	83.4004
A	H08	GEN	CIP	CAZ	pb1_m2	1		top	PA14	CTZ	PIT	CIP	C6	C	6	pb2_m2	PIT	2	6	2	0.01875	150	0.027		CEF1	GEN	MER	PIT	pa2_m1	GEN	2	0.75	1	0.3	J22	87.5958		CEF5	MER	PIT	GEN	pb1_m3	PIT	1	0.6	3	0.375	N16	90.6729
A	H08	GEN	CIP	MER	pa1_m1	-1		top	PA14	CTZ	PIT	CIP	C6	C	6	pb2_m2	PIT	2	6	2	0.01875	165	0.036		CEF1	GEN	MER	PIT	pa2_m1	GEN	2	0.75	1	0.3	L11	89.6124		CEF5	MER	PIT	GEN	pb1_m3	PIT	1	0.6	3	0.375	N5	91.9581
A	H08	GEN	CIP	MER	pb1_m1	-1		top	PA14	CTZ	PIT	CIP	C6	C	6	pb2_m2	PIT	2	6	2	0.01875	180	0.046		CEF1	GEN	MER	PIT	pa2_m1	GEN	2	0.75	1	0.3	L22	98.6597		CIP2	MER	PIT	GEN	pa2_m3	MER	2	0.75	3	0.375	B2	0.115323
A	H08	GEN	CIP	PIT	pa2_m3	-2		top	PA14	CTZ	PIT	CIP	C6	C	6	pb2_m2	PIT	2	6	2	0.01875	195	0.051		CEF1	GEN	MER	PIT	pa2_m1	GEN	2	0.75	1	0.3	N11	84.1983		CIP2	MER	PIT	GEN	pa2_m3	MER	2	0.75	3	0.375	D2	0.345142
A	H08	GEN	CIP	PIT	pb1_m3	-1		top	PA14	CTZ	PIT	CIP	C6	C	6	pb2_m2	PIT	2	6	2	0.01875	210	0.068		CEF1	GEN	MER	PIT	pa2_m1	GEN	2	0.75	1	0.3	N22	95.0376		CIP2	MER	PIT	GEN	pa2_m3	MER	2	0.75	3	0.375	F2	1.16251
A	H08	MER	CIP	GEN	pa2_m4	-2		top	PA14	CTZ	PIT	CIP	C6	C	6	pb2_m2	PIT	2	6	2	0.01875	225	0.069		CEF1	GEN	MER	PIT	pb1_m1	MER	1	1.2	1	0.3	B19	69.1654		CIP2	MER	PIT	GEN	pa2_m3	MER	2	0.75	3	0.375	H2	2.70012
A	H08	MER	CIP	GEN	pb1_m4	-1		top	PA14	CTZ	PIT	CIP	C6	C	6	pb2_m2	PIT	2	6	2	0.01875	240	0.085		CEF1	GEN	MER	PIT	pb1_m1	MER	1	1.2	1	0.3	B7	67.3041		CIP2	MER	PIT	GEN	pa2_m3	MER	2	0.75	3	0.375	J2	1.98697
A	H08	MER	GEN	CIP	pa2_m2	-2		top	PA14	CTZ	PIT	CIP	C6	C	6	pb2_m2	PIT	2	6	2	0.01875	255	0.075		CEF1	GEN	MER	PIT	pb1_m1	MER	1	1.2	1	0.3	D19	60.5605		CIP2	MER	PIT	GEN	pa2_m3	MER	2	0.75	3	0.375	L2	1.63497
A	H08	MER	GEN	CIP	pb2_m2	-1		top	PA14	CTZ	PIT	CIP	C6	C	6	pb2_m2	PIT	2	6	2	0.01875	270	0.081		CEF1	GEN	MER	PIT	pb1_m1	MER	1	1.2	1	0.3	D7	64.1855		CIP2	MER	PIT	GEN	pa2_m3	MER	2	0.75	3	0.375	N2	2.67037
A	H09	CAZ	MER	PIT	pa2_m2	-2		top	PA14	CTZ	PIT	CIP	C6	C	6	pb2_m2	PIT	2	6	2	0.01875	285	0.078		CEF1	GEN	MER	PIT	pb1_m1	MER	1	1.2	1	0.3	F19	64.9415		CIP2	MER	PIT	GEN	pb2_m3	PIT	2	3	3	0.375	B12	14.5351
A	H09	CAZ	MER	PIT	pb1_m2	-1		top	PA14	CTZ	PIT	CIP	C6	C	6	pb2_m2	PIT	2	6	2	0.01875	300	0.08		CEF1	GEN	MER	PIT	pb1_m1	MER	1	1.2	1	0.3	F7	69.0702		CIP2	MER	PIT	GEN	pb2_m3	PIT	2	3	3	0.375	D12	16.8826
A	H09	CAZ	PIT	CIP	pa1_m2	2		top	PA14	CTZ	PIT	CIP	C6	C	6	pb2_m2	PIT	2	6	2	0.01875	315	0.09		CEF1	GEN	MER	PIT	pb1_m1	MER	1	1.2	1	0.3	H19	72.3411		CIP2	MER	PIT	GEN	pb2_m3	PIT	2	3	3	0.375	F12	15.8175
A	H09	CAZ	PIT	CIP	pb1_m2	-1		top	PA14	CTZ	PIT	CIP	C6	C	6	pb2_m2	PIT	2	6	2	0.01875	330	0.091		CEF1	GEN	MER	PIT	pb1_m1	MER	1	1.2	1	0.3	H7	65.7729		CIP2	MER	PIT	GEN	pb2_m3	PIT	2	3	3	0.375	F23	28.0102
A	H09	CAZ	PIT	GEN	pa2_m4	-2		top	PA14	CTZ	PIT	CIP	C6	C	6	pb2_m2	PIT	2	6	2	0.01875	345	0.1		CEF1	GEN	MER	PIT	pb1_m1	MER	1	1.2	1	0.3	J19	63.6756		CIP2	MER	PIT	GEN	pb2_m3	PIT	2	3	3	0.375	H12	8.97432
A	H09	CAZ	PIT	GEN	pb1_m4	-1		top	PA14	CTZ	PIT	CIP	C6	C	6	pb2_m2	PIT	2	6	2	0.01875	360	0.105		CEF1	GEN	MER	PIT	pb1_m1	MER	1	1.2	1	0.3	J7	72.9356		CIP2	MER	PIT	GEN	pb2_m3	PIT	2	3	3	0.375	H23	16.9382
A	H09	GEN	CIP	CAZ	pa2_m2	-1		top	PA14	CTZ	PIT	CIP	C6	C	6	pb2_m2	PIT	2	6	2	0.01875	375	0.108		CEF1	GEN	MER	PIT	pb1_m1	MER	1	1.2	1	0.3	L19	69.8328		CIP2	MER	PIT	GEN	pb2_m3	PIT	2	3	3	0.375	J12	10.89
A	H09	GEN	CIP	CAZ	pb1_m2	-1		top	PA14	CTZ	PIT	CIP	C6	C	6	pb2_m2	PIT	2	6	2	0.01875	390	0.11		CEF1	GEN	MER	PIT	pb1_m1	MER	1	1.2	1	0.3	L7	66.5442		CIP2	MER	PIT	GEN	pb2_m3	PIT	2	3	3	0.375	J23	14.115
A	H09	GEN	CIP	MER	pa2_m1	1		top	PA14	CTZ	PIT	CIP	C6	C	6	pb2_m2	PIT	2	6	2	0.01875	405	0.113		CEF1	GEN	MER	PIT	pb1_m1	MER	1	1.2	1	0.3	N19	74.6798		CIP2	MER	PIT	GEN	pb2_m3	PIT	2	3	3	0.375	L12	21.744
A	H09	GEN	CIP	MER	pb1_m1	-1		top	PA14	CTZ	PIT	CIP	C6	C	6	pb2_m2	PIT	2	6	2	0.01875	420	0.115		CEF1	GEN	MER	PIT	pb1_m1	MER	1	1.2	1	0.3	N7	66.7558		CIP2	MER	PIT	GEN	pb2_m3	PIT	2	3	3	0.375	L23	13.2015
A	H09	GEN	CIP	PIT	pa2_m1	1		top	PA14	CTZ	PIT	CIP	C6	C	6	pb2_m2	PIT	2	6	2	0.01875	435	0.119		CEF1	GEN	MER	PIT	pb2_m1	MER	2	12	1	0.3	B18	38.4687		CIP2	MER	PIT	GEN	pb2_m3	PIT	2	3	3	0.375	N12	19.0726
A	H09	GEN	CIP	PIT	pb1_m1	-1		top	PA14	CTZ	PIT	CIP	C6	C	6	pb2_m2	PIT	2	6	2	0.01875	450	0.121		CEF1	GEN	MER	PIT	pb2_m1	MER	2	12	1	0.3	B6	45.5539		CIP2	MER	PIT	GEN	pb2_m3	PIT	2	3	3	0.375	N23	11.812
A	H09	MER	CIP	GEN	pa2_m4	-2		top	PA14	CTZ	PIT	CIP	C6	C	6	pb2_m2	PIT	2	6	2	0.01875	465	0.123		CEF1	GEN	MER	PIT	pb2_m1	MER	2	12	1	0.3	D18	38.558		CIP2	GEN	MER	PIT	pa2_m4	GEN	2	0.75	4	3	C2	72.598
A	H09	MER	CIP	GEN	pb1_m4	1		top	PA14	CTZ	PIT	CIP	C6	C	6	pb2_m2	PIT	2	6	2	0.01875	480	0.128		CEF1	GEN	MER	PIT	pb2_m1	MER	2	12	1	0.3	D6	45.9714		CIP2	GEN	MER	PIT	pa2_m4	GEN	2	0.75	4	3	E13	39.6956
A	H09	MER	GEN	CIP	pa2_m2	-2		top	PA14	CTZ	PIT	CIP	C6	C	6	pb2_m2	PIT	2	6	2	0.01875	495	0.13		CEF1	GEN	MER	PIT	pb2_m1	MER	2	12	1	0.3	F18	45.3227		CIP2	GEN	MER	PIT	pa2_m4	GEN	2	0.75	4	3	E2	75.4558
A	H09	MER	GEN	CIP	pb2_m2	2		top	PA14	CTZ	PIT	CIP	C6	C	6	pb2_m2	PIT	2	6	2	0.01875	510	0.134		CEF1	GEN	MER	PIT	pb2_m1	MER	2	12	1	0.3	F6	40.3299		CIP2	GEN	MER	PIT	pa2_m4	GEN	2	0.75	4	3	G2	75.2299
A	H10	CAZ	MER	PIT	pa2_m2	-1		top	PA14	CTZ	PIT	CIP	C6	C	6	pb2_m2	PIT	2	6	2	0.01875	525	0.137		CEF1	GEN	MER	PIT	pb2_m1	MER	2	12	1	0.3	H18	52.297		CIP2	GEN	MER	PIT	pa2_m4	GEN	2	0.75	4	3	I13	29.4372
A	H10	CAZ	MER	PIT	pb1_m2	1		top	PA14	CTZ	PIT	CIP	C6	C	6	pb2_m2	PIT	2	6	2	0.01875	540	0.141		CEF1	GEN	MER	PIT	pb2_m1	MER	2	12	1	0.3	H6	34.1729		CIP2	GEN	MER	PIT	pa2_m4	GEN	2	0.75	4	3	I2	39.3894
A	H10	CAZ	PIT	CIP	pa1_m1	2		top	PA14	CTZ	PIT	CIP	C6	C	6	pb2_m2	PIT	2	6	2	0.01875	555	0.143		CEF1	GEN	MER	PIT	pb2_m1	MER	2	12	1	0.3	J18	41.8417		CIP2	GEN	MER	PIT	pa2_m4	GEN	2	0.75	4	3	K13	48.8261
A	H10	CAZ	PIT	CIP	pb2_m1	-1		top	PA14	CTZ	PIT	CIP	C6	C	6	pb2_m2	PIT	2	6	2	0.01875	570	0.146		CEF1	GEN	MER	PIT	pb2_m1	MER	2	12	1	0.3	J6	41.2208		CIP2	GEN	MER	PIT	pa2_m4	GEN	2	0.75	4	3	K2	69.452
A	H10	CAZ	PIT	GEN	pa2_m3	-2		top	PA14	CTZ	PIT	CIP	C6	C	6	pb2_m2	PIT	2	6	2	0.01875	585	0.148		CEF1	GEN	MER	PIT	pb2_m1	MER	2	12	1	0.3	L18	42.2894		CIP2	GEN	MER	PIT	pa2_m4	GEN	2	0.75	4	3	M13	32.2193
A	H10	CAZ	PIT	GEN	pb1_m3	1		top	PA14	CTZ	PIT	CIP	C6	C	6	pb2_m2	PIT	2	6	2	0.01875	600	0.15		CEF1	GEN	MER	PIT	pb2_m1	MER	2	12	1	0.3	L6	36.5268		CIP2	GEN	MER	PIT	pa2_m4	GEN	2	0.75	4	3	M2	77.1308
A	H10	GEN	CIP	CAZ	pa2_m2	1		top	PA14	CTZ	PIT	CIP	C6	C	6	pb2_m2	PIT	2	6	2	0.01875	615	0.154		CEF1	GEN	MER	PIT	pb2_m1	MER	2	12	1	0.3	N18	41.3621		CIP2	GEN	MER	PIT	pa2_m4	GEN	2	0.75	4	3	O13	42.7397
A	H10	GEN	CIP	CAZ	pb1_m2	-1		top	PA14	CTZ	PIT	CIP	C6	C	6	pb2_m2	PIT	2	6	2	0.01875	630	0.156		CEF1	GEN	MER	PIT	pb2_m1	MER	2	12	1	0.3	N6	44.3284		CIP2	GEN	MER	PIT	pa2_m4	GEN	2	0.75	4	3	O2	87.2319
A	H10	GEN	CIP	MER	pa1_m1	-1		top	PA14	CTZ	PIT	CIP	C6	C	6	pb2_m2	PIT	2	6	2	0.01875	645	0.163		CEF5	GEN	MER	PIT	p0_m1	none	0	0	1	0.3	B10	92.4593		CIP2	GEN	MER	PIT	pb1_m4	MER	1	0.075	4	3	C16	21.3639
A	H10	GEN	CIP	MER	pb1_m1	-1		top	PA14	CTZ	PIT	CIP	C6	C	6	pb2_m2	PIT	2	6	2	0.01875	660	0.163		CEF5	GEN	MER	PIT	p0_m1	none	0	0	1	0.3	B21	91.9606		CIP2	GEN	MER	PIT	pb1_m4	MER	1	0.075	4	3	C5	14.7373
A	H10	GEN	CIP	PIT	pa1_m2	-1		top	PA14	CTZ	PIT	CIP	C6	C	6	pb2_m2	PIT	2	6	2	0.01875	675	0.167		CEF5	GEN	MER	PIT	p0_m1	none	0	0	1	0.3	D10	78.3471		CIP2	GEN	MER	PIT	pb1_m4	MER	1	0.075	4	3	E16	7.73372
A	H10	GEN	CIP	PIT	pb1_m2	-1		top	PA14	CTZ	PIT	CIP	C6	C	6	pb2_m2	PIT	2	6	2	0.01875	690	0.168		CEF5	GEN	MER	PIT	p0_m1	none	0	0	1	0.3	D21	87.7879		CIP2	GEN	MER	PIT	pb1_m4	MER	1	0.075	4	3	E5	39.5219
A	H10	MER	CIP	GEN	pa1_m3	-1		top	PA14	CTZ	PIT	CIP	C6	C	6	pb2_m2	PIT	2	6	2	0.01875	705	0.172		CEF5	GEN	MER	PIT	p0_m1	none	0	0	1	0.3	F10	73.8454		CIP2	GEN	MER	PIT	pb1_m4	MER	1	0.075	4	3	G16	27.8681
A	H10	MER	CIP	GEN	pb1_m3	-1		top	PA14	CTZ	PIT	CIP	C6	C	6	pb2_m2	PIT	2	6	2	0.01875	720	0.174		CEF5	GEN	MER	PIT	p0_m1	none	0	0	1	0.3	F21	92.0891		CIP2	GEN	MER	PIT	pb1_m4	MER	1	0.075	4	3	G5	14.543
A	H10	MER	GEN	CIP	pa1_m1	-1		top	PA14	CTZ	PIT	CIP	C6	C	6	pb2_m2	PIT	2	6	2	0.01875	735	0.177		CEF5	GEN	MER	PIT	p0_m1	none	0	0	1	0.3	H10	77.7439		CIP2	GEN	MER	PIT	pb1_m4	MER	1	0.075	4	3	I16	10.5796
A	H10	MER	GEN	CIP	pb2_m1	-1		top	PA14	CTZ	PIT	CIP	C9	C	9	ndc	none	0	0	0	0	15	0		CEF5	GEN	MER	PIT	p0_m1	none	0	0	1	0.3	H21	83.5769		CIP2	GEN	MER	PIT	pb1_m4	MER	1	0.075	4	3	I5	14.9154
A	H11	CAZ	MER	PIT	pa2_m4	1		top	PA14	CTZ	PIT	CIP	C9	C	9	ndc	none	0	0	0	0	45	0		CEF5	GEN	MER	PIT	p0_m1	none	0	0	1	0.3	J10	80.5267		CIP2	GEN	MER	PIT	pb1_m4	MER	1	0.075	4	3	K16	5.44501
A	H11	CAZ	MER	PIT	pb1_m4	1		top	PA14	CTZ	PIT	CIP	C9	C	9	ndc	none	0	0	0	0	60	0		CEF5	GEN	MER	PIT	p0_m1	none	0	0	1	0.3	J21	77.3594		CIP2	GEN	MER	PIT	pb1_m4	MER	1	0.075	4	3	K5	25.3432
A	H11	CAZ	PIT	CIP	pa2_m4	2		top	PA14	CTZ	PIT	CIP	C9	C	9	ndc	none	0	0	0	0	90	0		CEF5	GEN	MER	PIT	p0_m1	none	0	0	1	0.3	L10	82.1486		CIP2	GEN	MER	PIT	pb1_m4	MER	1	0.075	4	3	M16	17.6925
A	H11	CAZ	PIT	CIP	pb2_m4	1		top	PA14	CTZ	PIT	CIP	C9	C	9	ndc	none	0	0	0	0	105	0		CEF5	GEN	MER	PIT	p0_m1	none	0	0	1	0.3	L21	79.3118		CIP2	GEN	MER	PIT	pb1_m4	MER	1	0.075	4	3	M5	24.1427
A	H11	CAZ	PIT	GEN	pa2_m4	-2		top	PA14	CTZ	PIT	CIP	C9	C	9	ndc	none	0	0	0	0	120	0		CEF5	GEN	MER	PIT	p0_m1	none	0	0	1	0.3	N10	92.0682		CIP2	GEN	MER	PIT	pb1_m4	MER	1	0.075	4	3	O16	17.4199
A	H11	CAZ	PIT	GEN	pb2_m4	-2		top	PA14	CTZ	PIT	CIP	C9	C	9	ndc	none	0	0	0	0	135	0.01		CEF5	GEN	MER	PIT	p0_m1	none	0	0	1	0.3	N21	75.1549		CIP2	GEN	MER	PIT	pb1_m4	MER	1	0.075	4	3	O5	15.0149
A	H11	GEN	CIP	CAZ	pa2_m4	-1		top	PA14	CTZ	PIT	CIP	C9	C	9	ndc	none	0	0	0	0	150	0.021		CEF5	GEN	MER	PIT	pa1_m1	GEN	1	0.075	1	0.3	B14	78.3656		CIP3	MER	PIT	GEN	pa2_m2	MER	2	0.1875	2	0.3	C11	11.4774
A	H11	GEN	CIP	CAZ	pb1_m4	1		top	PA14	CTZ	PIT	CIP	C9	C	9	ndc	none	0	0	0	0	165	0.031		CEF5	GEN	MER	PIT	pa1_m1	GEN	1	0.075	1	0.3	B3	97.9205		CIP3	MER	PIT	GEN	pa2_m2	MER	2	0.1875	2	0.3	C22	44.1011
A	H11	GEN	CIP	MER	pa2_m2	-1		top	PA14	CTZ	PIT	CIP	C9	C	9	ndc	none	0	0	0	0	180	0.041		CEF5	GEN	MER	PIT	pa1_m1	GEN	1	0.075	1	0.3	D14	81.135		CIP3	MER	PIT	GEN	pa2_m2	MER	2	0.1875	2	0.3	E11	10.8031
A	H11	GEN	CIP	MER	pb1_m2	-1		top	PA14	CTZ	PIT	CIP	C9	C	9	ndc	none	0	0	0	0	195	0.055		CEF5	GEN	MER	PIT	pa1_m1	GEN	1	0.075	1	0.3	D3	96.1758		CIP3	MER	PIT	GEN	pa2_m2	MER	2	0.1875	2	0.3	E22	50.6648
A	H11	GEN	CIP	PIT	pa2_m4	-1		top	PA14	CTZ	PIT	CIP	C9	C	9	ndc	none	0	0	0	0	210	0.067		CEF5	GEN	MER	PIT	pa1_m1	GEN	1	0.075	1	0.3	F14	71.1065		CIP3	MER	PIT	GEN	pa2_m2	MER	2	0.1875	2	0.3	G11	13.1426
A	H11	GEN	CIP	PIT	pb2_m4	1		top	PA14	CTZ	PIT	CIP	C9	C	9	ndc	none	0	0	0	0	225	0.077		CEF5	GEN	MER	PIT	pa1_m1	GEN	1	0.075	1	0.3	F3	89.1835		CIP3	MER	PIT	GEN	pa2_m2	MER	2	0.1875	2	0.3	G22	29.017
A	H11	MER	CIP	GEN	pa1_m4	-2		top	PA14	CTZ	PIT	CIP	C9	C	9	ndc	none	0	0	0	0	240	0.094		CEF5	GEN	MER	PIT	pa1_m1	GEN	1	0.075	1	0.3	H14	92.9699		CIP3	MER	PIT	GEN	pa2_m2	MER	2	0.1875	2	0.3	I11	10.9396
A	H11	MER	CIP	GEN	pb1_m4	-1		top	PA14	CTZ	PIT	CIP	C9	C	9	ndc	none	0	0	0	0	255	0.103		CEF5	GEN	MER	PIT	pa1_m1	GEN	1	0.075	1	0.3	H3	87.5701		CIP3	MER	PIT	GEN	pa2_m2	MER	2	0.1875	2	0.3	I22	19.0943
A	H11	MER	GEN	CIP	pa1_m4	1		top	PA14	CTZ	PIT	CIP	C9	C	9	ndc	none	0	0	0	0	270	0.118		CEF5	GEN	MER	PIT	pa1_m1	GEN	1	0.075	1	0.3	J14	87.0351		CIP3	MER	PIT	GEN	pa2_m2	MER	2	0.1875	2	0.3	K11	10.1909
A	H11	MER	GEN	CIP	pb2_m4	1		top	PA14	CTZ	PIT	CIP	C9	C	9	ndc	none	0	0	0	0	285	0.13		CEF5	GEN	MER	PIT	pa1_m1	GEN	1	0.075	1	0.3	J3	88.9255		CIP3	MER	PIT	GEN	pa2_m2	MER	2	0.1875	2	0.3	K22	11.7319
A	H12	CAZ	MER	PIT	pa2_m4	-1		top	PA14	CTZ	PIT	CIP	C9	C	9	ndc	none	0	0	0	0	300	0.144		CEF5	GEN	MER	PIT	pa1_m1	GEN	1	0.075	1	0.3	L14	84.4256		CIP3	MER	PIT	GEN	pa2_m2	MER	2	0.1875	2	0.3	M11	12.8372
A	H12	CAZ	MER	PIT	pb2_m4	1		top	PA14	CTZ	PIT	CIP	C9	C	9	ndc	none	0	0	0	0	315	0.166		CEF5	GEN	MER	PIT	pa1_m1	GEN	1	0.075	1	0.3	L3	83.6767		CIP3	MER	PIT	GEN	pa2_m2	MER	2	0.1875	2	0.3	M22	9.94311
A	H12	CAZ	PIT	CIP	pa2_m4	2		top	PA14	CTZ	PIT	CIP	C9	C	9	ndc	none	0	0	0	0	330	0.178		CEF5	GEN	MER	PIT	pa1_m1	GEN	1	0.075	1	0.3	N14	97.8843		CIP3	MER	PIT	GEN	pa2_m2	MER	2	0.1875	2	0.3	O11	13.3559
A	H12	CAZ	PIT	CIP	pb2_m4	1		top	PA14	CTZ	PIT	CIP	C9	C	9	ndc	none	0	0	0	0	345	0.196		CEF5	GEN	MER	PIT	pa1_m1	GEN	1	0.075	1	0.3	N3	95.8416		CIP3	MER	PIT	GEN	pa2_m2	MER	2	0.1875	2	0.3	O22	11.3
A	H12	CAZ	PIT	GEN	pa2_m4	-2		top	PA14	CTZ	PIT	CIP	C9	C	9	ndc	none	0	0	0	0	360	0.203		CEF5	GEN	MER	PIT	pa2_m1	GEN	2	0.75	1	0.3	B11	89.5362		CIP3	MER	PIT	GEN	pb2_m2	PIT	2	6	2	0.3	C18	27.1333
A	H12	CAZ	PIT	GEN	pb2_m4	-2		top	PA14	CTZ	PIT	CIP	C9	C	9	ndc	none	0	0	0	0	375	0.195		CEF5	GEN	MER	PIT	pa2_m1	GEN	2	0.75	1	0.3	B22	90.895		CIP3	MER	PIT	GEN	pb2_m2	PIT	2	6	2	0.3	C6	14.6926
A	H12	GEN	CIP	CAZ	pa2_m4	1		top	PA14	CTZ	PIT	CIP	C9	C	9	ndc	none	0	0	0	0	390	0.212		CEF5	GEN	MER	PIT	pa2_m1	GEN	2	0.75	1	0.3	D11	82.1967		CIP3	MER	PIT	GEN	pb2_m2	PIT	2	6	2	0.3	E18	21.8663
A	H12	GEN	CIP	CAZ	pb1_m4	-1		top	PA14	CTZ	PIT	CIP	C9	C	9	ndc	none	0	0	0	0	405	0.228		CEF5	GEN	MER	PIT	pa2_m1	GEN	2	0.75	1	0.3	D22	99.8003		CIP3	MER	PIT	GEN	pb2_m2	PIT	2	6	2	0.3	E6	6.82808
A	H12	GEN	CIP	MER	pa2_m3	-1		top	PA14	CTZ	PIT	CIP	C9	C	9	ndc	none	0	0	0	0	420	0.233		CEF5	GEN	MER	PIT	pa2_m1	GEN	2	0.75	1	0.3	F11	90.1345		CIP3	MER	PIT	GEN	pb2_m2	PIT	2	6	2	0.3	G18	16.8511
A	H12	GEN	CIP	MER	pb2_m3	-2		top	PA14	CTZ	PIT	CIP	C9	C	9	ndc	none	0	0	0	0	435	0.244		CEF5	GEN	MER	PIT	pa2_m1	GEN	2	0.75	1	0.3	F22	93.883		CIP3	MER	PIT	GEN	pb2_m2	PIT	2	6	2	0.3	G6	9.39334
A	H12	GEN	CIP	PIT	pa2_m4	-1		top	PA14	CTZ	PIT	CIP	C9	C	9	ndc	none	0	0	0	0	450	0.253		CEF5	GEN	MER	PIT	pa2_m1	GEN	2	0.75	1	0.3	H11	92.2739		CIP3	MER	PIT	GEN	pb2_m2	PIT	2	6	2	0.3	I18	9.98661
A	H12	GEN	CIP	PIT	pb1_m4	-1		top	PA14	CTZ	PIT	CIP	C9	C	9	ndc	none	0	0	0	0	465	0.263		CEF5	GEN	MER	PIT	pa2_m1	GEN	2	0.75	1	0.3	H22	83.337		CIP3	MER	PIT	GEN	pb2_m2	PIT	2	6	2	0.3	I6	4.44481
A	H12	MER	CIP	GEN	pa2_m4	-2		top	PA14	CTZ	PIT	CIP	C9	C	9	ndc	none	0	0	0	0	480	0.266		CEF5	GEN	MER	PIT	pa2_m1	GEN	2	0.75	1	0.3	J11	86.8429		CIP3	MER	PIT	GEN	pb2_m2	PIT	2	6	2	0.3	K18	7.49224
A	H12	MER	CIP	GEN	pb1_m4	1		top	PA14	CTZ	PIT	CIP	C9	C	9	ndc	none	0	0	0	0	495	0.276		CEF5	GEN	MER	PIT	pa2_m1	GEN	2	0.75	1	0.3	J22	78.135		CIP3	MER	PIT	GEN	pb2_m2	PIT	2	6	2	0.3	K6	10.1328
A	H12	MER	GEN	CIP	pa1_m4	-2		top	PA14	CTZ	PIT	CIP	C9	C	9	ndc	none	0	0	0	0	510	0.285		CEF5	GEN	MER	PIT	pa2_m1	GEN	2	0.75	1	0.3	L11	89.0769		CIP3	MER	PIT	GEN	pb2_m2	PIT	2	6	2	0.3	M18	7.71355
A	H12	MER	GEN	CIP	pb1_m4	-2		top	PA14	CTZ	PIT	CIP	C9	C	9	ndc	none	0	0	0	0	525	0.289		CEF5	GEN	MER	PIT	pa2_m1	GEN	2	0.75	1	0.3	L22	84.1946		CIP3	MER	PIT	GEN	pb2_m2	PIT	2	6	2	0.3	M6	8.99889
A	H13	CAZ	MER	PIT	pa2_m2	-2		top	PA14	CTZ	PIT	CIP	C9	C	9	ndc	none	0	0	0	0	540	0.299		CEF5	GEN	MER	PIT	pa2_m1	GEN	2	0.75	1	0.3	N11	94.5293		CIP3	MER	PIT	GEN	pb2_m2	PIT	2	6	2	0.3	O18	7.91662
A	H13	CAZ	MER	PIT	pb1_m2	-1		top	PA14	CTZ	PIT	CIP	C9	C	9	ndc	none	0	0	0	0	555	0.3		CEF5	GEN	MER	PIT	pa2_m1	GEN	2	0.75	1	0.3	N22	81.0976		CIP3	MER	PIT	GEN	pb2_m2	PIT	2	6	2	0.3	O6	9.43729
A	H13	CAZ	PIT	CIP	pa2_m1	2		top	PA14	CTZ	PIT	CIP	C9	C	9	ndc	none	0	0	0	0	570	0.306		CEF5	GEN	MER	PIT	pb1_m1	MER	1	1.2	1	0.3	B19	61.4746		CIP3	GEN	MER	PIT	pa1_m3	GEN	1	0.3	3	3	B20	41.2513
A	H13	CAZ	PIT	CIP	pb2_m1	2		top	PA14	CTZ	PIT	CIP	C9	C	9	ndc	none	0	0	0	0	585	0.308		CEF5	GEN	MER	PIT	pb1_m1	MER	1	1.2	1	0.3	B7	61.9657		CIP3	GEN	MER	PIT	pa1_m3	GEN	1	0.3	3	3	B8	15.2155
A	H13	CAZ	PIT	GEN	pa2_m3	-2		top	PA14	CTZ	PIT	CIP	C9	C	9	ndc	none	0	0	0	0	600	0.308		CEF5	GEN	MER	PIT	pb1_m1	MER	1	1.2	1	0.3	D19	67.5234		CIP3	GEN	MER	PIT	pa1_m3	GEN	1	0.3	3	3	D20	28.9862
A	H13	CAZ	PIT	GEN	pb2_m3	-2		top	PA14	CTZ	PIT	CIP	C9	C	9	ndc	none	0	0	0	0	615	0.319		CEF5	GEN	MER	PIT	pb1_m1	MER	1	1.2	1	0.3	D7	57.0614		CIP3	GEN	MER	PIT	pa1_m3	GEN	1	0.3	3	3	D8	21.0437
A	H13	GEN	CIP	CAZ	pa1_m2	-1		top	PA14	CTZ	PIT	CIP	C9	C	9	ndc	none	0	0	0	0	630	0.328		CEF5	GEN	MER	PIT	pb1_m1	MER	1	1.2	1	0.3	F19	59.1621		CIP3	GEN	MER	PIT	pa1_m3	GEN	1	0.3	3	3	F20	33.7031
A	H13	GEN	CIP	CAZ	pb1_m2	-1		top	PA14	CTZ	PIT	CIP	C9	C	9	ndc	none	0	0	0	0	645	0.321		CEF5	GEN	MER	PIT	pb1_m1	MER	1	1.2	1	0.3	F7	70.3879		CIP3	GEN	MER	PIT	pa1_m3	GEN	1	0.3	3	3	F8	16.1877
A	H13	GEN	CIP	MER	pa1_m1	-1		top	PA14	CTZ	PIT	CIP	C9	C	9	ndc	none	0	0	0	0	660	0.324		CEF5	GEN	MER	PIT	pb1_m1	MER	1	1.2	1	0.3	H19	65.9691		CIP3	GEN	MER	PIT	pa1_m3	GEN	1	0.3	3	3	H20	51.4163
A	H13	GEN	CIP	MER	pb1_m1	-1		top	PA14	CTZ	PIT	CIP	C9	C	9	ndc	none	0	0	0	0	675	0.327		CEF5	GEN	MER	PIT	pb1_m1	MER	1	1.2	1	0.3	H7	61.7234		CIP3	GEN	MER	PIT	pa1_m3	GEN	1	0.3	3	3	H8	17.3028
A	H13	GEN	CIP	PIT	pa2_m2	-2		top	PA14	CTZ	PIT	CIP	C9	C	9	ndc	none	0	0	0	0	690	0.33		CEF5	GEN	MER	PIT	pb1_m1	MER	1	1.2	1	0.3	J19	62.0528		CIP3	GEN	MER	PIT	pa1_m3	GEN	1	0.3	3	3	J20	40.0185
A	H13	GEN	CIP	PIT	pb1_m2	-1		top	PA14	CTZ	PIT	CIP	C9	C	9	ndc	none	0	0	0	0	705	0.33		CEF5	GEN	MER	PIT	pb1_m1	MER	1	1.2	1	0.3	J7	63.6433		CIP3	GEN	MER	PIT	pa1_m3	GEN	1	0.3	3	3	L8	22.877
A	H13	MER	CIP	GEN	pa2_m3	-2		top	PA14	CTZ	PIT	CIP	C9	C	9	ndc	none	0	0	0	0	720	0.328		CEF5	GEN	MER	PIT	pb1_m1	MER	1	1.2	1	0.3	L19	58.8726		CIP3	GEN	MER	PIT	pa1_m3	GEN	1	0.3	3	3	N20	25.5641
A	H13	MER	CIP	GEN	pb1_m3	-1		top	PA14	CTZ	PIT	CIP	C9	C	9	ndc	none	0	0	0	0	735	0.33		CEF5	GEN	MER	PIT	pb1_m1	MER	1	1.2	1	0.3	L7	53.3191		CIP3	GEN	MER	PIT	pb1_m3	MER	1	0.01875	3	3	B16	34.9711
A	H13	MER	GEN	CIP	pa2_m1	-1		top	PA14	CTZ	PIT	CIP	C10	C	10	p0_m2	none	0	0	2	0.01875	15	0		CEF5	GEN	MER	PIT	pb1_m1	MER	1	1.2	1	0.3	N19	61.9047		CIP3	GEN	MER	PIT	pb1_m3	MER	1	0.01875	3	3	D16	24.5198
A	H13	MER	GEN	CIP	pb2_m1	1		top	PA14	CTZ	PIT	CIP	C10	C	10	p0_m2	none	0	0	2	0.01875	30	0		CEF5	GEN	MER	PIT	pb1_m1	MER	1	1.2	1	0.3	N7	66.6843		CIP3	GEN	MER	PIT	pb1_m3	MER	1	0.01875	3	3	D5	16.8995
A	H14	CAZ	MER	PIT	pa1_m2	1		top	PA14	CTZ	PIT	CIP	C10	C	10	p0_m2	none	0	0	2	0.01875	45	0		CEF5	GEN	MER	PIT	pb2_m1	MER	2	12	1	0.3	B18	28.3626		CIP3	GEN	MER	PIT	pb1_m3	MER	1	0.01875	3	3	F16	9.02337
A	H14	CAZ	MER	PIT	pb1_m2	1		top	PA14	CTZ	PIT	CIP	C10	C	10	p0_m2	none	0	0	2	0.01875	60	0		CEF5	GEN	MER	PIT	pb2_m1	MER	2	12	1	0.3	B6	34.0667		CIP3	GEN	MER	PIT	pb1_m3	MER	1	0.01875	3	3	F5	13.0259
A	H14	CAZ	PIT	CIP	pa1_m1	1		top	PA14	CTZ	PIT	CIP	C10	C	10	p0_m2	none	0	0	2	0.01875	75	0.001		CEF5	GEN	MER	PIT	pb2_m1	MER	2	12	1	0.3	D18	22.289		CIP3	GEN	MER	PIT	pb1_m3	MER	1	0.01875	3	3	H16	34.0535
A	H14	CAZ	PIT	CIP	pb2_m1	-1		top	PA14	CTZ	PIT	CIP	C10	C	10	p0_m2	none	0	0	2	0.01875	90	0.003		CEF5	GEN	MER	PIT	pb2_m1	MER	2	12	1	0.3	D6	36.9235		CIP3	GEN	MER	PIT	pb1_m3	MER	1	0.01875	3	3	H5	17.3728
A	H14	CAZ	PIT	GEN	pa1_m3	-2		top	PA14	CTZ	PIT	CIP	C10	C	10	p0_m2	none	0	0	2	0.01875	105	0.005		CEF5	GEN	MER	PIT	pb2_m1	MER	2	12	1	0.3	F18	30.7578		CIP3	GEN	MER	PIT	pb1_m3	MER	1	0.01875	3	3	J16	24.5027
A	H14	CAZ	PIT	GEN	pb1_m3	-2		top	PA14	CTZ	PIT	CIP	C10	C	10	p0_m2	none	0	0	2	0.01875	120	0.008		CEF5	GEN	MER	PIT	pb2_m1	MER	2	12	1	0.3	F6	42.072		CIP3	GEN	MER	PIT	pb1_m3	MER	1	0.01875	3	3	J5	16.9477
A	H14	GEN	CIP	MER	pa2_m1	1		top	PA14	CTZ	PIT	CIP	C10	C	10	p0_m2	none	0	0	2	0.01875	135	0.013		CEF5	GEN	MER	PIT	pb2_m1	MER	2	12	1	0.3	H18	26.4368		CIP3	GEN	MER	PIT	pb1_m3	MER	1	0.01875	3	3	L16	18.0714
A	H14	GEN	CIP	MER	pb1_m1	-1		top	PA14	CTZ	PIT	CIP	C10	C	10	p0_m2	none	0	0	2	0.01875	150	0.027		CEF5	GEN	MER	PIT	pb2_m1	MER	2	12	1	0.3	H6	33.9509		CIP3	GEN	MER	PIT	pb1_m3	MER	1	0.01875	3	3	L5	17.5575
A	H14	GEN	CIP	PIT	pa2_m2	-1		top	PA14	CTZ	PIT	CIP	C10	C	10	p0_m2	none	0	0	2	0.01875	165	0.033		CEF5	GEN	MER	PIT	pb2_m1	MER	2	12	1	0.3	J18	35.9725		CIP3	GEN	MER	PIT	pb1_m3	MER	1	0.01875	3	3	N16	19.7595
A	H14	GEN	CIP	PIT	pb1_m2	-1		top	PA14	CTZ	PIT	CIP	C10	C	10	p0_m2	none	0	0	2	0.01875	180	0.045		CEF5	GEN	MER	PIT	pb2_m1	MER	2	12	1	0.3	J6	34.6299		CIP3	GEN	MER	PIT	pb1_m3	MER	1	0.01875	3	3	N5	25.8737
A	H14	MER	CIP	GEN	pa2_m3	-2		top	PA14	CTZ	PIT	CIP	C10	C	10	p0_m2	none	0	0	2	0.01875	195	0.047		CEF5	GEN	MER	PIT	pb2_m1	MER	2	12	1	0.3	L18	28.7101		CIP9	GEN	MER	PIT	pa2_m4	GEN	2	0.75	4	3	C13	35.0226
A	H14	MER	CIP	GEN	pb1_m3	-1		top	PA14	CTZ	PIT	CIP	C10	C	10	p0_m2	none	0	0	2	0.01875	210	0.06		CEF5	GEN	MER	PIT	pb2_m1	MER	2	12	1	0.3	L6	36		CIP9	GEN	MER	PIT	pa2_m4	GEN	2	0.75	4	3	C2	41.6137
A	H15	CAZ	MER	PIT	pa1_m2	-1		top	PA14	CTZ	PIT	CIP	C10	C	10	p0_m2	none	0	0	2	0.01875	225	0.07		CEF5	GEN	MER	PIT	pb2_m1	MER	2	12	1	0.3	N18	32.2725		CIP9	GEN	MER	PIT	pa2_m4	GEN	2	0.75	4	3	E13	40.7877
A	H15	CAZ	MER	PIT	pb1_m2	-1		top	PA14	CTZ	PIT	CIP	C10	C	10	p0_m2	none	0	0	2	0.01875	240	0.065		CEF5	GEN	MER	PIT	pb2_m1	MER	2	12	1	0.3	N6	36.7158		CIP9	GEN	MER	PIT	pa2_m4	GEN	2	0.75	4	3	E2	30.7746
A	H15	CAZ	PIT	CIP	pa1_m2	1		top	PA14	CTZ	PIT	CIP	C10	C	10	p0_m2	none	0	0	2	0.01875	255	0.066		CEF5	MER	PIT	GEN	p0_m1	none	0	0	1	0.0375	B10	81.342		CIP9	GEN	MER	PIT	pa2_m4	GEN	2	0.75	4	3	G13	37.1879
A	H15	CAZ	PIT	CIP	pb1_m2	-1		top	PA14	CTZ	PIT	CIP	C10	C	10	p0_m2	none	0	0	2	0.01875	270	0.071		CEF5	MER	PIT	GEN	p0_m1	none	0	0	1	0.0375	B21	98.2541		CIP9	GEN	MER	PIT	pa2_m4	GEN	2	0.75	4	3	G2	35.9421
A	H15	CAZ	PIT	GEN	pa2_m3	-2		top	PA14	CTZ	PIT	CIP	C10	C	10	p0_m2	none	0	0	2	0.01875	285	0.067		CEF5	MER	PIT	GEN	p0_m1	none	0	0	1	0.0375	D10	83.4661		CIP9	GEN	MER	PIT	pa2_m4	GEN	2	0.75	4	3	I13	29.7928
A	H15	CAZ	PIT	GEN	pb1_m3	-1		top	PA14	CTZ	PIT	CIP	C10	C	10	p0_m2	none	0	0	2	0.01875	300	0.069		CEF5	MER	PIT	GEN	p0_m1	none	0	0	1	0.0375	D21	87.5503		CIP9	GEN	MER	PIT	pa2_m4	GEN	2	0.75	4	3	I2	35.2498
A	H15	GEN	CIP	CAZ	pa1_m1	-1		top	PA14	CTZ	PIT	CIP	C10	C	10	p0_m2	none	0	0	2	0.01875	315	0.091		CEF5	MER	PIT	GEN	p0_m1	none	0	0	1	0.0375	F10	95.1899		CIP9	GEN	MER	PIT	pa2_m4	GEN	2	0.75	4	3	K13	21.5323
A	H15	GEN	CIP	CAZ	pb1_m1	-1		top	PA14	CTZ	PIT	CIP	C10	C	10	p0_m2	none	0	0	2	0.01875	330	0.073		CEF5	MER	PIT	GEN	p0_m1	none	0	0	1	0.0375	F21	87.6958		CIP9	GEN	MER	PIT	pa2_m4	GEN	2	0.75	4	3	K2	32.9239
A	H15	GEN	CIP	MER	pa1_m1	-1		top	PA14	CTZ	PIT	CIP	C10	C	10	p0_m2	none	0	0	2	0.01875	345	0.082		CEF5	MER	PIT	GEN	p0_m1	none	0	0	1	0.0375	H10	91.4198		CIP9	GEN	MER	PIT	pa2_m4	GEN	2	0.75	4	3	M13	9.84374
A	H15	GEN	CIP	MER	pb1_m1	-1		top	PA14	CTZ	PIT	CIP	C10	C	10	p0_m2	none	0	0	2	0.01875	360	0.085		CEF5	MER	PIT	GEN	p0_m1	none	0	0	1	0.0375	H21	86.6475		CIP9	GEN	MER	PIT	pa2_m4	GEN	2	0.75	4	3	M2	24.8737
A	H15	GEN	CIP	PIT	pa1_m2	-1		top	PA14	CTZ	PIT	CIP	C10	C	10	p0_m2	none	0	0	2	0.01875	375	0.085		CEF5	MER	PIT	GEN	p0_m1	none	0	0	1	0.0375	J10	81.3147		CIP9	GEN	MER	PIT	pa2_m4	GEN	2	0.75	4	3	O13	35.5217
A	H15	GEN	CIP	PIT	pb1_m2	-1		top	PA14	CTZ	PIT	CIP	C10	C	10	p0_m2	none	0	0	2	0.01875	390	0.096		CEF5	MER	PIT	GEN	p0_m1	none	0	0	1	0.0375	J21	81.3349		CIP9	GEN	MER	PIT	pa2_m4	GEN	2	0.75	4	3	O2	33.4717
A	H15	MER	CIP	GEN	pa2_m3	-2		top	PA14	CTZ	PIT	CIP	C10	C	10	p0_m2	none	0	0	2	0.01875	405	0.087		CEF5	MER	PIT	GEN	p0_m1	none	0	0	1	0.0375	L10	83.123		CIP9	GEN	MER	PIT	pb2_m4	MER	2	0.75	4	3	C12	14.7388
A	H15	MER	CIP	GEN	pb1_m3	-1		top	PA14	CTZ	PIT	CIP	C10	C	10	p0_m2	none	0	0	2	0.01875	420	0.088		CEF5	MER	PIT	GEN	p0_m1	none	0	0	1	0.0375	L21	89.7308		CIP9	GEN	MER	PIT	pb2_m4	MER	2	0.75	4	3	C23	41.8649
A	H15	MER	GEN	CIP	pa2_m2	-1		top	PA14	CTZ	PIT	CIP	C10	C	10	p0_m2	none	0	0	2	0.01875	435	0.095		CEF5	MER	PIT	GEN	p0_m1	none	0	0	1	0.0375	N10	91.3813		CIP9	GEN	MER	PIT	pb2_m4	MER	2	0.75	4	3	E12	2.97002
A	H15	MER	GEN	CIP	pb1_m2	-1		top	PA14	CTZ	PIT	CIP	C10	C	10	p0_m2	none	0	0	2	0.01875	450	0.098		CEF5	MER	PIT	GEN	p0_m1	none	0	0	1	0.0375	N21	90.966		CIP9	GEN	MER	PIT	pb2_m4	MER	2	0.75	4	3	E23	28.6361
A	H16	CAZ	MER	PIT	pa2_m2	1		top	PA14	CTZ	PIT	CIP	C10	C	10	p0_m2	none	0	0	2	0.01875	465	0.102		CEF5	MER	PIT	GEN	pa1_m1	MER	1	1.2	1	0.0375	B14	73.1878		CIP9	GEN	MER	PIT	pb2_m4	MER	2	0.75	4	3	G12	11.8158
A	H16	CAZ	MER	PIT	pb1_m2	-1		top	PA14	CTZ	PIT	CIP	C10	C	10	p0_m2	none	0	0	2	0.01875	480	0.104		CEF5	MER	PIT	GEN	pa1_m1	MER	1	1.2	1	0.0375	B3	62.3828		CIP9	GEN	MER	PIT	pb2_m4	MER	2	0.75	4	3	G23	14.7682
A	H16	CAZ	PIT	CIP	pa2_m2	1		top	PA14	CTZ	PIT	CIP	C10	C	10	p0_m2	none	0	0	2	0.01875	495	0.111		CEF5	MER	PIT	GEN	pa1_m1	MER	1	1.2	1	0.0375	D14	69.5146		CIP9	GEN	MER	PIT	pb2_m4	MER	2	0.75	4	3	I12	18.5552
A	H16	CAZ	PIT	CIP	pb2_m2	1		top	PA14	CTZ	PIT	CIP	C10	C	10	p0_m2	none	0	0	2	0.01875	510	0.117		CEF5	MER	PIT	GEN	pa1_m1	MER	1	1.2	1	0.0375	D3	68.6857		CIP9	GEN	MER	PIT	pb2_m4	MER	2	0.75	4	3	I23	14.6211
A	H16	CAZ	PIT	GEN	pa2_m4	-2		top	PA14	CTZ	PIT	CIP	C10	C	10	p0_m2	none	0	0	2	0.01875	525	0.111		CEF5	MER	PIT	GEN	pa1_m1	MER	1	1.2	1	0.0375	F14	66.9733		CIP9	GEN	MER	PIT	pb2_m4	MER	2	0.75	4	3	K12	12.6765
A	H16	CAZ	PIT	GEN	pb1_m4	-2		top	PA14	CTZ	PIT	CIP	C10	C	10	p0_m2	none	0	0	2	0.01875	540	0.112		CEF5	MER	PIT	GEN	pa1_m1	MER	1	1.2	1	0.0375	F3	68.4771		CIP9	GEN	MER	PIT	pb2_m4	MER	2	0.75	4	3	K23	12.124
A	H16	GEN	CIP	CAZ	pa1_m3	-1		top	PA14	CTZ	PIT	CIP	C10	C	10	p0_m2	none	0	0	2	0.01875	555	0.118		CEF5	MER	PIT	GEN	pa1_m1	MER	1	1.2	1	0.0375	H14	66.1379		CIP9	GEN	MER	PIT	pb2_m4	MER	2	0.75	4	3	M12	6.92462
A	H16	GEN	CIP	CAZ	pb1_m3	-1		top	PA14	CTZ	PIT	CIP	C10	C	10	p0_m2	none	0	0	2	0.01875	570	0.12		CEF5	MER	PIT	GEN	pa1_m1	MER	1	1.2	1	0.0375	H3	57.5085		CIP9	GEN	MER	PIT	pb2_m4	MER	2	0.75	4	3	M23	11.239
A	H16	GEN	CIP	MER	pa2_m2	-2		top	PA14	CTZ	PIT	CIP	C10	C	10	p0_m2	none	0	0	2	0.01875	585	0.123		CEF5	MER	PIT	GEN	pa1_m1	MER	1	1.2	1	0.0375	J14	76.7899		CIP9	GEN	MER	PIT	pb2_m4	MER	2	0.75	4	3	O12	12.0241
A	H16	GEN	CIP	MER	pb1_m2	-1		top	PA14	CTZ	PIT	CIP	C10	C	10	p0_m2	none	0	0	2	0.01875	600	0.129		CEF5	MER	PIT	GEN	pa1_m1	MER	1	1.2	1	0.0375	J3	62.2043		CIP9	GEN	MER	PIT	pb2_m4	MER	2	0.75	4	3	O23	15.344
A	H16	GEN	CIP	PIT	pa2_m2	-1		top	PA14	CTZ	PIT	CIP	C10	C	10	p0_m2	none	0	0	2	0.01875	615	0.131		CEF5	MER	PIT	GEN	pa1_m1	MER	1	1.2	1	0.0375	L14	70.037		CIP9	MER	PIT	GEN	pa2_m2	MER	2	0.75	2	0.075	C11	87.4771
A	H16	GEN	CIP	PIT	pb1_m2	-2		top	PA14	CTZ	PIT	CIP	C10	C	10	p0_m2	none	0	0	2	0.01875	630	0.135		CEF5	MER	PIT	GEN	pa1_m1	MER	1	1.2	1	0.0375	L3	65.3775		CIP9	MER	PIT	GEN	pa2_m2	MER	2	0.75	2	0.075	C22	118.433
A	H16	MER	CIP	GEN	pa2_m4	-2		top	PA14	CTZ	PIT	CIP	C10	C	10	p0_m2	none	0	0	2	0.01875	645	0.138		CEF5	MER	PIT	GEN	pa1_m1	MER	1	1.2	1	0.0375	N14	71.1226		CIP9	MER	PIT	GEN	pa2_m2	MER	2	0.75	2	0.075	E11	87.0201
A	H16	MER	CIP	GEN	pb1_m4	-1		top	PA14	CTZ	PIT	CIP	C10	C	10	p0_m2	none	0	0	2	0.01875	660	0.141		CEF5	MER	PIT	GEN	pa1_m1	MER	1	1.2	1	0.0375	N3	70.2154		CIP9	MER	PIT	GEN	pa2_m2	MER	2	0.75	2	0.075	E22	97.0456
A	H16	MER	GEN	CIP	pa2_m2	1		top	PA14	CTZ	PIT	CIP	C10	C	10	p0_m2	none	0	0	2	0.01875	675	0.144		CEF5	MER	PIT	GEN	pa2_m1	MER	2	12	1	0.0375	B11	23.4223		CIP9	MER	PIT	GEN	pa2_m2	MER	2	0.75	2	0.075	G11	76.7376
A	H16	MER	GEN	CIP	pb2_m2	2		top	PA14	CTZ	PIT	CIP	C10	C	10	p0_m2	none	0	0	2	0.01875	690	0.147		CEF5	MER	PIT	GEN	pa2_m1	MER	2	12	1	0.0375	B22	33.1068		CIP9	MER	PIT	GEN	pa2_m2	MER	2	0.75	2	0.075	G22	75.4105
A	H17	CAZ	MER	PIT	pa2_m2	-2		top	PA14	CTZ	PIT	CIP	C10	C	10	p0_m2	none	0	0	2	0.01875	705	0.148		CEF5	MER	PIT	GEN	pa2_m1	MER	2	12	1	0.0375	D11	38.3669		CIP9	MER	PIT	GEN	pa2_m2	MER	2	0.75	2	0.075	I11	72.7484
A	H17	CAZ	MER	PIT	pb1_m2	-1		top	PA14	CTZ	PIT	CIP	C10	C	10	p0_m2	none	0	0	2	0.01875	720	0.149		CEF5	MER	PIT	GEN	pa2_m1	MER	2	12	1	0.0375	D22	33.1165		CIP9	MER	PIT	GEN	pa2_m2	MER	2	0.75	2	0.075	I22	75.5549
A	H17	CAZ	PIT	CIP	pa2_m2	2		top	PA14	CTZ	PIT	CIP	C10	C	10	p0_m2	none	0	0	2	0.01875	735	0.153		CEF5	MER	PIT	GEN	pa2_m1	MER	2	12	1	0.0375	F11	33.8636		CIP9	MER	PIT	GEN	pa2_m2	MER	2	0.75	2	0.075	K11	77.2563
A	H17	CAZ	PIT	CIP	pb2_m2	2		top	PA14	CTZ	PIT	CIP	C17	C	17	ndc	none	0	0	0	0	15	0		CEF5	MER	PIT	GEN	pa2_m1	MER	2	12	1	0.0375	F22	30.7106		CIP9	MER	PIT	GEN	pa2_m2	MER	2	0.75	2	0.075	K22	78.9417
A	H17	CAZ	PIT	GEN	pa2_m4	-2		top	PA14	CTZ	PIT	CIP	C17	C	17	ndc	none	0	0	0	0	30	0		CEF5	MER	PIT	GEN	pa2_m1	MER	2	12	1	0.0375	H11	34.2354		CIP9	MER	PIT	GEN	pa2_m2	MER	2	0.75	2	0.075	M11	95.3013
A	H17	CAZ	PIT	GEN	pb2_m4	-2		top	PA14	CTZ	PIT	CIP	C17	C	17	ndc	none	0	0	0	0	45	0		CEF5	MER	PIT	GEN	pa2_m1	MER	2	12	1	0.0375	H22	35.6172		CIP9	MER	PIT	GEN	pa2_m2	MER	2	0.75	2	0.075	M22	82.2517
A	H17	GEN	CIP	CAZ	pa2_m1	1		top	PA14	CTZ	PIT	CIP	C17	C	17	ndc	none	0	0	0	0	60	0		CEF5	MER	PIT	GEN	pa2_m1	MER	2	12	1	0.0375	J11	34.8321		CIP9	MER	PIT	GEN	pa2_m2	MER	2	0.75	2	0.075	O11	95.9995
A	H17	GEN	CIP	CAZ	pb1_m1	2		top	PA14	CTZ	PIT	CIP	C17	C	17	ndc	none	0	0	0	0	75	0		CEF5	MER	PIT	GEN	pa2_m1	MER	2	12	1	0.0375	J22	29.3944		CIP9	MER	PIT	GEN	pa2_m2	MER	2	0.75	2	0.075	O22	87.3078
A	H17	GEN	CIP	MER	pa2_m1	1		top	PA14	CTZ	PIT	CIP	C17	C	17	ndc	none	0	0	0	0	90	0.002		CEF5	MER	PIT	GEN	pa2_m1	MER	2	12	1	0.0375	L22	36.6008		CIP9	MER	PIT	GEN	pb2_m2	PIT	2	3	2	0.075	C18	86.2864
A	H17	GEN	CIP	MER	pb1_m1	-1		top	PA14	CTZ	PIT	CIP	C17	C	17	ndc	none	0	0	0	0	105	0.004		CEF5	MER	PIT	GEN	pa2_m1	MER	2	12	1	0.0375	N11	36.2007		CIP9	MER	PIT	GEN	pb2_m2	PIT	2	3	2	0.075	C6	96.6479
A	H17	GEN	CIP	PIT	pa1_m3	-2		top	PA14	CTZ	PIT	CIP	C17	C	17	ndc	none	0	0	0	0	120	0.008		CEF5	MER	PIT	GEN	pa2_m1	MER	2	12	1	0.0375	N22	33.5682		CIP9	MER	PIT	GEN	pb2_m2	PIT	2	3	2	0.075	E18	77.7867
A	H17	GEN	CIP	PIT	pb1_m3	-1		top	PA14	CTZ	PIT	CIP	C17	C	17	ndc	none	0	0	0	0	135	0.014		CEF5	MER	PIT	GEN	pb1_m1	PIT	1	0.6	1	0.0375	B19	89.2894		CIP9	MER	PIT	GEN	pb2_m2	PIT	2	3	2	0.075	E6	97.7849
A	H17	MER	CIP	GEN	pa2_m2	1		top	PA14	CTZ	PIT	CIP	C17	C	17	ndc	none	0	0	0	0	150	0.038		CEF5	MER	PIT	GEN	pb1_m1	PIT	1	0.6	1	0.0375	B7	84.4664		CIP9	MER	PIT	GEN	pb2_m2	PIT	2	3	2	0.075	G18	69.6059
A	H17	MER	CIP	GEN	pb2_m2	1		top	PA14	CTZ	PIT	CIP	C17	C	17	ndc	none	0	0	0	0	165	0.044		CEF5	MER	PIT	GEN	pb1_m1	PIT	1	0.6	1	0.0375	D19	84.6249		CIP9	MER	PIT	GEN	pb2_m2	PIT	2	3	2	0.075	G6	101.429
A	H17	MER	GEN	CIP	pa2_m3	-2		top	PA14	CTZ	PIT	CIP	C17	C	17	ndc	none	0	0	0	0	180	0.052		CEF5	MER	PIT	GEN	pb1_m1	PIT	1	0.6	1	0.0375	D7	85.8037		CIP9	MER	PIT	GEN	pb2_m2	PIT	2	3	2	0.075	I18	77.4926
A	H17	MER	GEN	CIP	pb1_m3	-1		top	PA14	CTZ	PIT	CIP	C17	C	17	ndc	none	0	0	0	0	195	0.063		CEF5	MER	PIT	GEN	pb1_m1	PIT	1	0.6	1	0.0375	F19	83.8752		CIP9	MER	PIT	GEN	pb2_m2	PIT	2	3	2	0.075	I6	89.9589
A	H18	CAZ	MER	PIT	pa2_m2	2		top	PA14	CTZ	PIT	CIP	C17	C	17	ndc	none	0	0	0	0	210	0.073		CEF5	MER	PIT	GEN	pb1_m1	PIT	1	0.6	1	0.0375	F7	83.0324		CIP9	MER	PIT	GEN	pb2_m2	PIT	2	3	2	0.075	K18	85.2732
A	H18	CAZ	MER	PIT	pb1_m2	2		top	PA14	CTZ	PIT	CIP	C17	C	17	ndc	none	0	0	0	0	225	0.086		CEF5	MER	PIT	GEN	pb1_m1	PIT	1	0.6	1	0.0375	H19	78.9642		CIP9	MER	PIT	GEN	pb2_m2	PIT	2	3	2	0.075	K6	90.4959
A	H18	CAZ	PIT	CIP	pa2_m2	2		top	PA14	CTZ	PIT	CIP	C17	C	17	ndc	none	0	0	0	0	240	0.103		CEF5	MER	PIT	GEN	pb1_m1	PIT	1	0.6	1	0.0375	H7	85.0335		CIP9	MER	PIT	GEN	pb2_m2	PIT	2	3	2	0.075	M18	90.0181
A	H18	CAZ	PIT	CIP	pb1_m2	1		top	PA14	CTZ	PIT	CIP	C17	C	17	ndc	none	0	0	0	0	255	0.109		CEF5	MER	PIT	GEN	pb1_m1	PIT	1	0.6	1	0.0375	J19	83.9005		CIP9	MER	PIT	GEN	pb2_m2	PIT	2	3	2	0.075	M6	93.6456
A	H18	CAZ	PIT	GEN	pa2_m4	-2		top	PA14	CTZ	PIT	CIP	C17	C	17	ndc	none	0	0	0	0	270	0.131		CEF5	MER	PIT	GEN	pb1_m1	PIT	1	0.6	1	0.0375	J7	81.7564		CIP9	MER	PIT	GEN	pb2_m2	PIT	2	3	2	0.075	O18	88.1636
A	H18	CAZ	PIT	GEN	pb2_m4	-2		top	PA14	CTZ	PIT	CIP	C17	C	17	ndc	none	0	0	0	0	285	0.122		CEF5	MER	PIT	GEN	pb1_m1	PIT	1	0.6	1	0.0375	L19	90.499		CIP9	MER	PIT	GEN	pb2_m2	PIT	2	3	2	0.075	O6	93.7245
A	H18	GEN	CIP	CAZ	pa2_m3	-2		top	PA14	CTZ	PIT	CIP	C17	C	17	ndc	none	0	0	0	0	300	0.149		CEF5	MER	PIT	GEN	pb1_m1	PIT	1	0.6	1	0.0375	L7	85.341		GEN4	MER	PIT	GEN	pa2_m3	MER	2	0.1875	3	6	B13	13.0052
A	H18	GEN	CIP	CAZ	pb1_m3	2		top	PA14	CTZ	PIT	CIP	C17	C	17	ndc	none	0	0	0	0	315	0.17		CEF5	MER	PIT	GEN	pb1_m1	PIT	1	0.6	1	0.0375	N19	92.3302		GEN4	MER	PIT	GEN	pa2_m3	MER	2	0.1875	3	6	B2	12.728
A	H18	GEN	CIP	MER	pa2_m1	-1		top	PA14	CTZ	PIT	CIP	C17	C	17	ndc	none	0	0	0	0	330	0.163		CEF5	MER	PIT	GEN	pb1_m1	PIT	1	0.6	1	0.0375	N7	81.9312		GEN4	MER	PIT	GEN	pa2_m3	MER	2	0.1875	3	6	D13	15.592
A	H18	GEN	CIP	MER	pb1_m1	1		top	PA14	CTZ	PIT	CIP	C17	C	17	ndc	none	0	0	0	0	345	0.168		CEF5	MER	PIT	GEN	pb2_m1	PIT	2	6	1	0.0375	B18	89.0109		GEN4	MER	PIT	GEN	pa2_m3	MER	2	0.1875	3	6	D2	11.0931
A	H18	GEN	CIP	PIT	pa2_m2	1		top	PA14	CTZ	PIT	CIP	C17	C	17	ndc	none	0	0	0	0	360	0.203		CEF5	MER	PIT	GEN	pb2_m1	PIT	2	6	1	0.0375	B6	80.7874		GEN4	MER	PIT	GEN	pa2_m3	MER	2	0.1875	3	6	F13	11.8288
A	H18	GEN	CIP	PIT	pb1_m2	-1		top	PA14	CTZ	PIT	CIP	C17	C	17	ndc	none	0	0	0	0	375	0.219		CEF5	MER	PIT	GEN	pb2_m1	PIT	2	6	1	0.0375	D18	76.829		GEN4	MER	PIT	GEN	pa2_m3	MER	2	0.1875	3	6	F2	11.1832
A	H18	MER	CIP	GEN	pa2_m4	-2		top	PA14	CTZ	PIT	CIP	C17	C	17	ndc	none	0	0	0	0	390	0.218		CEF5	MER	PIT	GEN	pb2_m1	PIT	2	6	1	0.0375	D6	82.4533		GEN4	MER	PIT	GEN	pa2_m3	MER	2	0.1875	3	6	H13	13.2352
A	H18	MER	CIP	GEN	pb1_m4	-2		top	PA14	CTZ	PIT	CIP	C17	C	17	ndc	none	0	0	0	0	405	0.221		CEF5	MER	PIT	GEN	pb2_m1	PIT	2	6	1	0.0375	F18	78.2777		GEN4	MER	PIT	GEN	pa2_m3	MER	2	0.1875	3	6	H2	12.4969
A	H18	MER	GEN	CIP	pa2_m2	2		top	PA14	CTZ	PIT	CIP	C17	C	17	ndc	none	0	0	0	0	420	0.231		CEF5	MER	PIT	GEN	pb2_m1	PIT	2	6	1	0.0375	F6	91.6207		GEN4	MER	PIT	GEN	pa2_m3	MER	2	0.1875	3	6	J13	13.8982
A	H18	MER	GEN	CIP	pb2_m2	2		top	PA14	CTZ	PIT	CIP	C17	C	17	ndc	none	0	0	0	0	435	0.242		CEF5	MER	PIT	GEN	pb2_m1	PIT	2	6	1	0.0375	H18	78.3723		GEN4	MER	PIT	GEN	pa2_m3	MER	2	0.1875	3	6	J2	15.4111
A	H19	CAZ	MER	PIT	pa2_m2	-1		top	PA14	CTZ	PIT	CIP	C17	C	17	ndc	none	0	0	0	0	450	0.251		CEF5	MER	PIT	GEN	pb2_m1	PIT	2	6	1	0.0375	H6	84.7486		GEN4	MER	PIT	GEN	pa2_m3	MER	2	0.1875	3	6	L13	18.5338
A	H19	CAZ	MER	PIT	pb1_m2	-1		top	PA14	CTZ	PIT	CIP	C17	C	17	ndc	none	0	0	0	0	465	0.26		CEF5	MER	PIT	GEN	pb2_m1	PIT	2	6	1	0.0375	J18	79.7952		GEN4	MER	PIT	GEN	pa2_m3	MER	2	0.1875	3	6	L2	7.97369
A	H19	CAZ	PIT	CIP	pa2_m3	-2		top	PA14	CTZ	PIT	CIP	C17	C	17	ndc	none	0	0	0	0	480	0.26		CEF5	MER	PIT	GEN	pb2_m1	PIT	2	6	1	0.0375	J6	92.3236		GEN4	MER	PIT	GEN	pa2_m3	MER	2	0.1875	3	6	N13	16.3048
A	H19	CAZ	PIT	CIP	pb2_m3	-2		top	PA14	CTZ	PIT	CIP	C17	C	17	ndc	none	0	0	0	0	495	0.268		CEF5	MER	PIT	GEN	pb2_m1	PIT	2	6	1	0.0375	L18	79.8058		GEN4	MER	PIT	GEN	pa2_m3	MER	2	0.1875	3	6	N2	14.2085
A	H19	CAZ	PIT	GEN	pa2_m2	1		top	PA14	CTZ	PIT	CIP	C17	C	17	ndc	none	0	0	0	0	510	0.269		CEF5	MER	PIT	GEN	pb2_m1	PIT	2	6	1	0.0375	L6	86.6722		GEN4	MER	PIT	GEN	pb1_m3	PIT	1	0.6	3	6	B16	-1.99167
A	H19	CAZ	PIT	GEN	pb2_m2	1		top	PA14	CTZ	PIT	CIP	C17	C	17	ndc	none	0	0	0	0	525	0.279		CEF5	MER	PIT	GEN	pb2_m1	PIT	2	6	1	0.0375	N18	88.4072		GEN4	MER	PIT	GEN	pb1_m3	PIT	1	0.6	3	6	B5	10.9737
A	H19	GEN	CIP	CAZ	pa2_m2	-2		top	PA14	CTZ	PIT	CIP	C17	C	17	ndc	none	0	0	0	0	540	0.28		CEF5	MER	PIT	GEN	pb2_m1	PIT	2	6	1	0.0375	N6	82.7753		GEN4	MER	PIT	GEN	pb1_m3	PIT	1	0.6	3	6	D16	6.30082
A	H19	GEN	CIP	CAZ	pb1_m2	-1		top	PA14	CTZ	PIT	CIP	C17	C	17	ndc	none	0	0	0	0	555	0.288		CIP2	MER	PIT	GEN	p0_m1	none	0	0	1	0.0375	B10	111.147		GEN4	MER	PIT	GEN	pb1_m3	PIT	1	0.6	3	6	D5	8.68425
A	H19	GEN	CIP	MER	pa1_m1	1		top	PA14	CTZ	PIT	CIP	C17	C	17	ndc	none	0	0	0	0	570	0.289		CIP2	MER	PIT	GEN	p0_m1	none	0	0	1	0.0375	B21	112.014		GEN4	MER	PIT	GEN	pb1_m3	PIT	1	0.6	3	6	F16	10.0657
A	H19	GEN	CIP	MER	pb1_m1	-1		top	PA14	CTZ	PIT	CIP	C17	C	17	ndc	none	0	0	0	0	585	0.292		CIP2	MER	PIT	GEN	p0_m1	none	0	0	1	0.0375	D10	109.626		GEN4	MER	PIT	GEN	pb1_m3	PIT	1	0.6	3	6	F5	10.3333
A	H19	GEN	CIP	PIT	pa2_m2	-2		top	PA14	CTZ	PIT	CIP	C17	C	17	ndc	none	0	0	0	0	600	0.3		CIP2	MER	PIT	GEN	p0_m1	none	0	0	1	0.0375	D21	86.3608		GEN4	MER	PIT	GEN	pb1_m3	PIT	1	0.6	3	6	H16	8.04769
A	H19	GEN	CIP	PIT	pb1_m2	-2		top	PA14	CTZ	PIT	CIP	C17	C	17	ndc	none	0	0	0	0	615	0.305		CIP2	MER	PIT	GEN	p0_m1	none	0	0	1	0.0375	F10	86.326		GEN4	MER	PIT	GEN	pb1_m3	PIT	1	0.6	3	6	H5	10.4939
A	H19	MER	CIP	GEN	pa2_m3	-2		top	PA14	CTZ	PIT	CIP	C17	C	17	ndc	none	0	0	0	0	630	0.308		CIP2	MER	PIT	GEN	p0_m1	none	0	0	1	0.0375	F21	97.7276		GEN4	MER	PIT	GEN	pb1_m3	PIT	1	0.6	3	6	J16	10.1584
A	H19	MER	CIP	GEN	pb1_m3	-1		top	PA14	CTZ	PIT	CIP	C17	C	17	ndc	none	0	0	0	0	645	0.306		CIP2	MER	PIT	GEN	p0_m1	none	0	0	1	0.0375	H10	88.5231		GEN4	MER	PIT	GEN	pb1_m3	PIT	1	0.6	3	6	J5	11.1839
A	H19	MER	GEN	CIP	pa2_m2	2		top	PA14	CTZ	PIT	CIP	C17	C	17	ndc	none	0	0	0	0	660	0.315		CIP2	MER	PIT	GEN	p0_m1	none	0	0	1	0.0375	H21	105.552		GEN4	MER	PIT	GEN	pb1_m3	PIT	1	0.6	3	6	L16	10.6753
A	H19	MER	GEN	CIP	pb2_m2	2		top	PA14	CTZ	PIT	CIP	C17	C	17	ndc	none	0	0	0	0	675	0.319		CIP2	MER	PIT	GEN	p0_m1	none	0	0	1	0.0375	J10	90.7059		GEN4	MER	PIT	GEN	pb1_m3	PIT	1	0.6	3	6	L5	10.1794
A	H20	CAZ	MER	PIT	pa2_m2	-1		top	PA14	CTZ	PIT	CIP	C17	C	17	ndc	none	0	0	0	0	690	0.324		CIP2	MER	PIT	GEN	p0_m1	none	0	0	1	0.0375	J21	128.741		GEN4	MER	PIT	GEN	pb1_m3	PIT	1	0.6	3	6	N16	7.12267
A	H20	CAZ	MER	PIT	pb1_m2	1		top	PA14	CTZ	PIT	CIP	C17	C	17	ndc	none	0	0	0	0	705	0.327		CIP2	MER	PIT	GEN	p0_m1	none	0	0	1	0.0375	L10	119.749		GEN4	MER	PIT	GEN	pb1_m3	PIT	1	0.6	3	6	N5	11.4554
A	H20	CAZ	PIT	CIP	pa2_m2	-1		top	PA14	CTZ	PIT	CIP	C17	C	17	ndc	none	0	0	0	0	720	0.331		CIP2	MER	PIT	GEN	p0_m1	none	0	0	1	0.0375	L21	120.606		GEN4	GEN	MER	PIT	pa1_m2	GEN	1	1.2	2	0.6	C14	28.3848
A	H20	CAZ	PIT	CIP	pb2_m2	-1		top	PA14	CTZ	PIT	CIP	C17	C	17	ndc	none	0	0	0	0	735	0.329		CIP2	MER	PIT	GEN	p0_m1	none	0	0	1	0.0375	N10	109.284		GEN4	GEN	MER	PIT	pa1_m2	GEN	1	1.2	2	0.6	C3	25.1848
A	H20	CAZ	PIT	GEN	pa2_m3	-2		top	PA14	CTZ	PIT	CIP	C18	C	18	pb2_m2	PIT	2	6	2	0.01875	15	0		CIP2	MER	PIT	GEN	p0_m1	none	0	0	1	0.0375	N21	130.046		GEN4	GEN	MER	PIT	pa1_m2	GEN	1	1.2	2	0.6	E14	23.3922
A	H20	CAZ	PIT	GEN	pb2_m3	-2		top	PA14	CTZ	PIT	CIP	C18	C	18	pb2_m2	PIT	2	6	2	0.01875	30	0		CIP2	MER	PIT	GEN	pa1_m1	MER	1	0.075	1	0.0375	B14	109.099		GEN4	GEN	MER	PIT	pa1_m2	GEN	1	1.2	2	0.6	E3	28.9139
A	H20	GEN	CIP	CAZ	pa2_m2	-2		top	PA14	CTZ	PIT	CIP	C18	C	18	pb2_m2	PIT	2	6	2	0.01875	45	0		CIP2	MER	PIT	GEN	pa1_m1	MER	1	0.075	1	0.0375	B3	59.2427		GEN4	GEN	MER	PIT	pa1_m2	GEN	1	1.2	2	0.6	G14	26.7639
A	H20	GEN	CIP	CAZ	pb1_m2	-1		top	PA14	CTZ	PIT	CIP	C18	C	18	pb2_m2	PIT	2	6	2	0.01875	60	0		CIP2	MER	PIT	GEN	pa1_m1	MER	1	0.075	1	0.0375	D14	104.74		GEN4	GEN	MER	PIT	pa1_m2	GEN	1	1.2	2	0.6	G3	26.3253
A	H20	GEN	CIP	MER	pa1_m1	-1		top	PA14	CTZ	PIT	CIP	C18	C	18	pb2_m2	PIT	2	6	2	0.01875	75	0		CIP2	MER	PIT	GEN	pa1_m1	MER	1	0.075	1	0.0375	D3	109.948		GEN4	GEN	MER	PIT	pa1_m2	GEN	1	1.2	2	0.6	I14	30.198
A	H20	GEN	CIP	MER	pb1_m1	-1		top	PA14	CTZ	PIT	CIP	C18	C	18	pb2_m2	PIT	2	6	2	0.01875	90	0.002		CIP2	MER	PIT	GEN	pa1_m1	MER	1	0.075	1	0.0375	F14	101.437		GEN4	GEN	MER	PIT	pa1_m2	GEN	1	1.2	2	0.6	I3	27.9495
A	H20	GEN	CIP	PIT	pa1_m2	-1		top	PA14	CTZ	PIT	CIP	C18	C	18	pb2_m2	PIT	2	6	2	0.01875	105	0.004		CIP2	MER	PIT	GEN	pa1_m1	MER	1	0.075	1	0.0375	F3	129.454		GEN4	GEN	MER	PIT	pa1_m2	GEN	1	1.2	2	0.6	K14	28.9452
A	H20	GEN	CIP	PIT	pb1_m2	-1		top	PA14	CTZ	PIT	CIP	C18	C	18	pb2_m2	PIT	2	6	2	0.01875	120	0.007		CIP2	MER	PIT	GEN	pa1_m1	MER	1	0.075	1	0.0375	H14	89.9159		GEN4	GEN	MER	PIT	pa1_m2	GEN	1	1.2	2	0.6	K3	30.8614
A	H20	MER	CIP	GEN	pa2_m3	-2		top	PA14	CTZ	PIT	CIP	C18	C	18	pb2_m2	PIT	2	6	2	0.01875	135	0.011		CIP2	MER	PIT	GEN	pa1_m1	MER	1	0.075	1	0.0375	H3	115.359		GEN4	GEN	MER	PIT	pa1_m2	GEN	1	1.2	2	0.6	M14	28.9194
A	H20	MER	CIP	GEN	pb1_m3	-1		top	PA14	CTZ	PIT	CIP	C18	C	18	pb2_m2	PIT	2	6	2	0.01875	150	0.019		CIP2	MER	PIT	GEN	pa1_m1	MER	1	0.075	1	0.0375	J14	96.7211		GEN4	GEN	MER	PIT	pa1_m2	GEN	1	1.2	2	0.6	M3	31.2016
A	H20	MER	GEN	CIP	pa2_m2	2		top	PA14	CTZ	PIT	CIP	C18	C	18	pb2_m2	PIT	2	6	2	0.01875	165	0.039		CIP2	MER	PIT	GEN	pa1_m1	MER	1	0.075	1	0.0375	J3	97.8968		GEN4	GEN	MER	PIT	pa1_m2	GEN	1	1.2	2	0.6	O14	34.2253
A	H20	MER	GEN	CIP	pb2_m2	2		top	PA14	CTZ	PIT	CIP	C18	C	18	pb2_m2	PIT	2	6	2	0.01875	180	0.055		CIP2	MER	PIT	GEN	pa1_m1	MER	1	0.075	1	0.0375	L14	130.235		GEN4	GEN	MER	PIT	pa1_m2	GEN	1	1.2	2	0.6	O3	32.1102
A	PA01	CAZ	MER	PIT	pa2_m2	-1		top	PA14	CTZ	PIT	CIP	C18	C	18	pb2_m2	PIT	2	6	2	0.01875	195	0.065		CIP2	MER	PIT	GEN	pa1_m1	MER	1	0.075	1	0.0375	L3	138.187		GEN4	GEN	MER	PIT	pb1_m2	MER	1	0.01875	2	0.6	C19	40.3173
A	PA01	CAZ	MER	PIT	pb1_m2	-1		top	PA14	CTZ	PIT	CIP	C18	C	18	pb2_m2	PIT	2	6	2	0.01875	210	0.062		CIP2	MER	PIT	GEN	pa1_m1	MER	1	0.075	1	0.0375	N14	148.491		GEN4	GEN	MER	PIT	pb1_m2	MER	1	0.01875	2	0.6	C7	30.9366
A	PA01	CAZ	PIT	CIP	pa2_m2	1		top	PA14	CTZ	PIT	CIP	C18	C	18	pb2_m2	PIT	2	6	2	0.01875	225	0.063		CIP2	MER	PIT	GEN	pa1_m1	MER	1	0.075	1	0.0375	N3	137.252		GEN4	GEN	MER	PIT	pb1_m2	MER	1	0.01875	2	0.6	E19	40.666
A	PA01	CAZ	PIT	CIP	pb2_m2	2		top	PA14	CTZ	PIT	CIP	C18	C	18	pb2_m2	PIT	2	6	2	0.01875	240	0.063		CIP2	MER	PIT	GEN	pa2_m1	MER	2	0.75	1	0.0375	B11	101.045		GEN4	GEN	MER	PIT	pb1_m2	MER	1	0.01875	2	0.6	E7	33.7027
A	PA01	CAZ	PIT	GEN	pa2_m3	-2		top	PA14	CTZ	PIT	CIP	C18	C	18	pb2_m2	PIT	2	6	2	0.01875	255	0.07		CIP2	MER	PIT	GEN	pa2_m1	MER	2	0.75	1	0.0375	B22	120.388		GEN4	GEN	MER	PIT	pb1_m2	MER	1	0.01875	2	0.6	G19	47.6526
A	PA01	CAZ	PIT	GEN	pb2_m3	-2		top	PA14	CTZ	PIT	CIP	C18	C	18	pb2_m2	PIT	2	6	2	0.01875	270	0.088		CIP2	MER	PIT	GEN	pa2_m1	MER	2	0.75	1	0.0375	D11	99.7594		GEN4	GEN	MER	PIT	pb1_m2	MER	1	0.01875	2	0.6	G7	34.6416
A	PA01	GEN	CIP	CAZ	pa2_m2	-1		top	PA14	CTZ	PIT	CIP	C18	C	18	pb2_m2	PIT	2	6	2	0.01875	285	0.095		CIP2	MER	PIT	GEN	pa2_m1	MER	2	0.75	1	0.0375	D22	122.567		GEN4	GEN	MER	PIT	pb1_m2	MER	1	0.01875	2	0.6	I19	35.0064
A	PA01	GEN	CIP	CAZ	pb1_m2	-1		top	PA14	CTZ	PIT	CIP	C18	C	18	pb2_m2	PIT	2	6	2	0.01875	300	0.087		CIP2	MER	PIT	GEN	pa2_m1	MER	2	0.75	1	0.0375	F11	90.5832		GEN4	GEN	MER	PIT	pb1_m2	MER	1	0.01875	2	0.6	I7	35.1726
A	PA01	GEN	CIP	PIT	pa1_m2	-2		top	PA14	CTZ	PIT	CIP	C18	C	18	pb2_m2	PIT	2	6	2	0.01875	315	0.116		CIP2	MER	PIT	GEN	pa2_m1	MER	2	0.75	1	0.0375	F22	124.927		GEN4	GEN	MER	PIT	pb1_m2	MER	1	0.01875	2	0.6	K19	37.6668
A	PA01	GEN	CIP	PIT	pb1_m2	-1		top	PA14	CTZ	PIT	CIP	C18	C	18	pb2_m2	PIT	2	6	2	0.01875	330	0.15		CIP2	MER	PIT	GEN	pa2_m1	MER	2	0.75	1	0.0375	H11	91.859		GEN4	GEN	MER	PIT	pb1_m2	MER	1	0.01875	2	0.6	K7	39.2008
A	PA01	MER	CIP	GEN	pa1_m3	-2		top	PA14	CTZ	PIT	CIP	C18	C	18	pb2_m2	PIT	2	6	2	0.01875	345	0.161		CIP2	MER	PIT	GEN	pa2_m1	MER	2	0.75	1	0.0375	H22	115.627		GEN4	GEN	MER	PIT	pb1_m2	MER	1	0.01875	2	0.6	M19	42.2009
A	PA01	MER	CIP	GEN	pb1_m3	-1		top	PA14	CTZ	PIT	CIP	C18	C	18	pb2_m2	PIT	2	6	2	0.01875	360	0.166		CIP2	MER	PIT	GEN	pa2_m1	MER	2	0.75	1	0.0375	J11	106.074		GEN4	GEN	MER	PIT	pb1_m2	MER	1	0.01875	2	0.6	M7	39.5971
A	PA01	MER	GEN	CIP	pa1_m2	-1		top	PA14	CTZ	PIT	CIP	C18	C	18	pb2_m2	PIT	2	6	2	0.01875	375	0.16		CIP2	MER	PIT	GEN	pa2_m1	MER	2	0.75	1	0.0375	J22	111.466		GEN4	GEN	MER	PIT	pb1_m2	MER	1	0.01875	2	0.6	O19	43.8425
A	PA01	MER	GEN	CIP	pb1_m2	-1		top	PA14	CTZ	PIT	CIP	C18	C	18	pb2_m2	PIT	2	6	2	0.01875	630	0.292		CIP2	MER	PIT	GEN	pa2_m1	MER	2	0.75	1	0.0375	L11	111.045		GEN4	GEN	MER	PIT	pb1_m2	MER	1	0.01875	2	0.6	O7	38.7062
A	PA14	CAZ	MER	PIT	pa2_m3	-1		top	PA14	CTZ	PIT	CIP	C18	C	18	pb2_m2	PIT	2	6	2	0.01875	675	0.292		CIP2	MER	PIT	GEN	pa2_m1	MER	2	0.75	1	0.0375	L22	114.945		GEN5	GEN	MER	PIT	pa1_m2	GEN	1	1.2	2	0.6	C14	20.0269
A	PA14	CAZ	MER	PIT	pb2_m3	-2		top	PA14	CTZ	PIT	CIP	C18	C	18	pb2_m2	PIT	2	6	2	0.01875	690	0.293		CIP2	MER	PIT	GEN	pa2_m1	MER	2	0.75	1	0.0375	N11	112.037		GEN5	GEN	MER	PIT	pa1_m2	GEN	1	1.2	2	0.6	C3	16.5864
A	PA14	CAZ	PIT	CIP	pa2_m2	2		top	PA14	CTZ	PIT	CIP	C18	C	18	pb2_m2	PIT	2	6	2	0.01875	705	0.298		CIP2	MER	PIT	GEN	pa2_m1	MER	2	0.75	1	0.0375	N22	111.595		GEN5	GEN	MER	PIT	pa1_m2	GEN	1	1.2	2	0.6	E14	17.8099
A	PA14	CAZ	PIT	CIP	pb2_m2	2		top	PA14	CTZ	PIT	CIP	C18	C	18	pb2_m2	PIT	2	6	2	0.01875	720	0.286		CIP2	MER	PIT	GEN	pb1_m1	PIT	1	0.3	1	0.0375	B19	92.3384		GEN5	GEN	MER	PIT	pa1_m2	GEN	1	1.2	2	0.6	E3	30.6974
A	PA14	CAZ	PIT	GEN	pa2_m3	-2		top	PA14	CTZ	PIT	CIP	C21	C	21	p0_m2	none	0	0	2	0.01875	15	0		CIP2	MER	PIT	GEN	pb1_m1	PIT	1	0.3	1	0.0375	B7	96.6154		GEN5	GEN	MER	PIT	pa1_m2	GEN	1	1.2	2	0.6	G14	22.332
A	PA14	CAZ	PIT	GEN	pb2_m3	-2		top	PA14	CTZ	PIT	CIP	C21	C	21	p0_m2	none	0	0	2	0.01875	30	0		CIP2	MER	PIT	GEN	pb1_m1	PIT	1	0.3	1	0.0375	D19	99.5269		GEN5	GEN	MER	PIT	pa1_m2	GEN	1	1.2	2	0.6	G3	27.9618
A	PA14	GEN	CIP	CAZ	pa1_m2	1		top	PA14	CTZ	PIT	CIP	C21	C	21	p0_m2	none	0	0	2	0.01875	45	0		CIP2	MER	PIT	GEN	pb1_m1	PIT	1	0.3	1	0.0375	D7	90.8459		GEN5	GEN	MER	PIT	pa1_m2	GEN	1	1.2	2	0.6	I14	23.4135
A	PA14	GEN	CIP	CAZ	pb1_m2	-1		top	PA14	CTZ	PIT	CIP	C21	C	21	p0_m2	none	0	0	2	0.01875	60	0		CIP2	MER	PIT	GEN	pb1_m1	PIT	1	0.3	1	0.0375	F19	112.723		GEN5	GEN	MER	PIT	pa1_m2	GEN	1	1.2	2	0.6	I3	30.6642
A	PA14	GEN	CIP	MER	pa2_m2	1		top	PA14	CTZ	PIT	CIP	C21	C	21	p0_m2	none	0	0	2	0.01875	75	0		CIP2	MER	PIT	GEN	pb1_m1	PIT	1	0.3	1	0.0375	F7	105.727		GEN5	GEN	MER	PIT	pa1_m2	GEN	1	1.2	2	0.6	K14	24.8872
A	PA14	GEN	CIP	MER	pb1_m2	-1		top	PA14	CTZ	PIT	CIP	C21	C	21	p0_m2	none	0	0	2	0.01875	90	0.001		CIP2	MER	PIT	GEN	pb1_m1	PIT	1	0.3	1	0.0375	H19	92.6166		GEN5	GEN	MER	PIT	pa1_m2	GEN	1	1.2	2	0.6	K3	29.8317
A	PA14	GEN	CIP	PIT	pa2_m4	-1		top	PA14	CTZ	PIT	CIP	C21	C	21	p0_m2	none	0	0	2	0.01875	105	0.003		CIP2	MER	PIT	GEN	pb1_m1	PIT	1	0.3	1	0.0375	H7	121.348		GEN5	GEN	MER	PIT	pa1_m2	GEN	1	1.2	2	0.6	M14	28.991
A	PA14	GEN	CIP	PIT	pb1_m4	-1		top	PA14	CTZ	PIT	CIP	C21	C	21	p0_m2	none	0	0	2	0.01875	120	0.006		CIP2	MER	PIT	GEN	pb1_m1	PIT	1	0.3	1	0.0375	J19	91.7673		GEN5	GEN	MER	PIT	pa1_m2	GEN	1	1.2	2	0.6	M3	26.4655
A	PA14	MER	CIP	GEN	pa2_m3	-2		top	PA14	CTZ	PIT	CIP	C21	C	21	p0_m2	none	0	0	2	0.01875	135	0.01		CIP2	MER	PIT	GEN	pb1_m1	PIT	1	0.3	1	0.0375	J7	95.8042		GEN5	GEN	MER	PIT	pa1_m2	GEN	1	1.2	2	0.6	O14	29.5
A	PA14	MER	CIP	GEN	pb1_m3	-2		top	PA14	CTZ	PIT	CIP	C21	C	21	p0_m2	none	0	0	2	0.01875	150	0.016		CIP2	MER	PIT	GEN	pb1_m1	PIT	1	0.3	1	0.0375	L19	104.122		GEN5	GEN	MER	PIT	pa1_m2	GEN	1	1.2	2	0.6	O3	27.6624
A	PA14	MER	GEN	CIP	pa2_m2	2		top	PA14	CTZ	PIT	CIP	C21	C	21	p0_m2	none	0	0	2	0.01875	165	0.027		CIP2	MER	PIT	GEN	pb1_m1	PIT	1	0.3	1	0.0375	L7	102.524		GEN5	GEN	MER	PIT	pb1_m2	MER	1	0.01875	2	0.6	C19	18.4481
A	PA14	MER	GEN	CIP	pb2_m2	2		top	PA14	CTZ	PIT	CIP	C21	C	21	p0_m2	none	0	0	2	0.01875	180	0.042		CIP2	MER	PIT	GEN	pb1_m1	PIT	1	0.3	1	0.0375	N19	104.508		GEN5	GEN	MER	PIT	pb1_m2	MER	1	0.01875	2	0.6	C7	12.0325
B	CEF1	GEN	MER	PIT	pa2_m3	-1		top	PA14	CTZ	PIT	CIP	C21	C	21	p0_m2	none	0	0	2	0.01875	195	0.051		CIP2	MER	PIT	GEN	pb1_m1	PIT	1	0.3	1	0.0375	N7	100.041		GEN5	GEN	MER	PIT	pb1_m2	MER	1	0.01875	2	0.6	E19	19.5786
B	CEF1	GEN	MER	PIT	pb1_m3	-1		top	PA14	CTZ	PIT	CIP	C21	C	21	p0_m2	none	0	0	2	0.01875	210	0.042		CIP2	MER	PIT	GEN	pb2_m1	PIT	2	3	1	0.0375	B18	107.911		GEN5	GEN	MER	PIT	pb1_m2	MER	1	0.01875	2	0.6	E7	20.0681
B	CEF1	MER	PIT	GEN	pa1_m4	-1		top	PA14	CTZ	PIT	CIP	C21	C	21	p0_m2	none	0	0	2	0.01875	225	0.038		CIP2	MER	PIT	GEN	pb2_m1	PIT	2	3	1	0.0375	B6	96.47		GEN5	GEN	MER	PIT	pb1_m2	MER	1	0.01875	2	0.6	G19	17.3113
B	CEF1	MER	PIT	GEN	pb1_m4	-1		top	PA14	CTZ	PIT	CIP	C21	C	21	p0_m2	none	0	0	2	0.01875	240	0.037		CIP2	MER	PIT	GEN	pb2_m1	PIT	2	3	1	0.0375	D18	111.695		GEN5	GEN	MER	PIT	pb1_m2	MER	1	0.01875	2	0.6	G7	20.0681
B	CEF5	GEN	MER	PIT	pa2_m3	1		top	PA14	CTZ	PIT	CIP	C21	C	21	p0_m2	none	0	0	2	0.01875	255	0.045		CIP2	MER	PIT	GEN	pb2_m1	PIT	2	3	1	0.0375	D6	97.7312		GEN5	GEN	MER	PIT	pb1_m2	MER	1	0.01875	2	0.6	I19	17.8669
B	CEF5	GEN	MER	PIT	pb1_m3	-1		top	PA14	CTZ	PIT	CIP	C21	C	21	p0_m2	none	0	0	2	0.01875	270	0.052		CIP2	MER	PIT	GEN	pb2_m1	PIT	2	3	1	0.0375	F18	91.8887		GEN5	GEN	MER	PIT	pb1_m2	MER	1	0.01875	2	0.6	I7	20.8109
B	CEF5	MER	PIT	GEN	pa1_m3	-1		top	PA14	CTZ	PIT	CIP	C21	C	21	p0_m2	none	0	0	2	0.01875	285	0.057		CIP2	MER	PIT	GEN	pb2_m1	PIT	2	3	1	0.0375	F6	112.947		GEN5	GEN	MER	PIT	pb1_m2	MER	1	0.01875	2	0.6	K19	17.0623
B	CEF5	MER	PIT	GEN	pb1_m3	1		top	PA14	CTZ	PIT	CIP	C21	C	21	p0_m2	none	0	0	2	0.01875	300	0.052		CIP2	MER	PIT	GEN	pb2_m1	PIT	2	3	1	0.0375	H18	93.8986		GEN5	GEN	MER	PIT	pb1_m2	MER	1	0.01875	2	0.6	K7	22.0658
B	PIT1	GEN	MER	PIT	pa1_m3	2		top	PA14	CTZ	PIT	CIP	C21	C	21	p0_m2	none	0	0	2	0.01875	315	0.058		CIP2	MER	PIT	GEN	pb2_m1	PIT	2	3	1	0.0375	H6	124.9		GEN5	GEN	MER	PIT	pb1_m2	MER	1	0.01875	2	0.6	M19	18.84
B	PIT1	GEN	MER	PIT	pb1_m3	-1		top	PA14	CTZ	PIT	CIP	C21	C	21	p0_m2	none	0	0	2	0.01875	330	0.063		CIP2	MER	PIT	GEN	pb2_m1	PIT	2	3	1	0.0375	J18	99.1445		GEN5	GEN	MER	PIT	pb1_m2	MER	1	0.01875	2	0.6	M7	23.5407
B	PIT1	MER	PIT	GEN	pa1_m2	-1		top	PA14	CTZ	PIT	CIP	C21	C	21	p0_m2	none	0	0	2	0.01875	345	0.067		CIP2	MER	PIT	GEN	pb2_m1	PIT	2	3	1	0.0375	J6	114.592		GEN5	GEN	MER	PIT	pb1_m2	MER	1	0.01875	2	0.6	O19	21.8035
B	PIT1	MER	PIT	GEN	pb2_m2	-2		top	PA14	CTZ	PIT	CIP	C21	C	21	p0_m2	none	0	0	2	0.01875	360	0.07		CIP2	MER	PIT	GEN	pb2_m1	PIT	2	3	1	0.0375	L18	111.361		GEN5	GEN	MER	PIT	pb1_m2	MER	1	0.01875	2	0.6	O7	22.6919
B	PIT10	GEN	MER	PIT	pa2_m2	1		top	PA14	CTZ	PIT	CIP	C21	C	21	p0_m2	none	0	0	2	0.01875	375	0.067		CIP2	MER	PIT	GEN	pb2_m1	PIT	2	3	1	0.0375	L6	121.576		GEN5	MER	PIT	GEN	pa1_m4	MER	1	0.01875	4	12	C20	7.15486
B	PIT10	GEN	MER	PIT	pb2_m2	2		top	PA14	CTZ	PIT	CIP	C21	C	21	p0_m2	none	0	0	2	0.01875	390	0.076		CIP2	MER	PIT	GEN	pb2_m1	PIT	2	3	1	0.0375	N18	103.325		GEN5	MER	PIT	GEN	pa1_m4	MER	1	0.01875	4	12	C8	8.03959
B	PIT10	MER	PIT	GEN	pa1_m3	-2		top	PA14	CTZ	PIT	CIP	C21	C	21	p0_m2	none	0	0	2	0.01875	405	0.098		CIP2	MER	PIT	GEN	pb2_m1	PIT	2	3	1	0.0375	N6	110.002		GEN5	MER	PIT	GEN	pa1_m4	MER	1	0.01875	4	12	E20	6.34489
B	PIT10	MER	PIT	GEN	pb2_m3	-2		top	PA14	CTZ	PIT	CIP	C21	C	21	p0_m2	none	0	0	2	0.01875	420	0.092		CIP2	GEN	MER	PIT	p0_m1	none	0	0	1	0.15	B10	103.558		GEN5	MER	PIT	GEN	pa1_m4	MER	1	0.01875	4	12	E8	7.00773
B	PIT2	GEN	MER	PIT	pa1_m4	-1		top	PA14	CTZ	PIT	CIP	C21	C	21	p0_m2	none	0	0	2	0.01875	435	0.089		CIP2	GEN	MER	PIT	p0_m1	none	0	0	1	0.15	B21	100.433		GEN5	MER	PIT	GEN	pa1_m4	MER	1	0.01875	4	12	G20	1.71792
B	PIT2	GEN	MER	PIT	pb2_m4	-2		top	PA14	CTZ	PIT	CIP	C21	C	21	p0_m2	none	0	0	2	0.01875	450	0.099		CIP2	GEN	MER	PIT	p0_m1	none	0	0	1	0.15	D10	99.8012		GEN5	MER	PIT	GEN	pa1_m4	MER	1	0.01875	4	12	G8	6.64487
B	PIT2	MER	PIT	GEN	pa2_m3	-2		top	PA14	CTZ	PIT	CIP	C21	C	21	p0_m2	none	0	0	2	0.01875	465	0.089		CIP2	GEN	MER	PIT	p0_m1	none	0	0	1	0.15	D21	86.186		GEN5	MER	PIT	GEN	pa1_m4	MER	1	0.01875	4	12	I8	9.69041
B	PIT2	MER	PIT	GEN	pb2_m3	-2		top	PA14	CTZ	PIT	CIP	C21	C	21	p0_m2	none	0	0	2	0.01875	480	0.089		CIP2	GEN	MER	PIT	p0_m1	none	0	0	1	0.15	F10	106.577		GEN5	MER	PIT	GEN	pa1_m4	MER	1	0.01875	4	12	K20	4.28999
B	PIT3	GEN	MER	PIT	pa1_m3	-1		top	PA14	CTZ	PIT	CIP	C21	C	21	p0_m2	none	0	0	2	0.01875	495	0.09		CIP2	GEN	MER	PIT	p0_m1	none	0	0	1	0.15	F21	90.3413		GEN5	MER	PIT	GEN	pa1_m4	MER	1	0.01875	4	12	K8	12.1468
B	PIT3	GEN	MER	PIT	pb1_m3	-1		top	PA14	CTZ	PIT	CIP	C21	C	21	p0_m2	none	0	0	2	0.01875	510	0.092		CIP2	GEN	MER	PIT	p0_m1	none	0	0	1	0.15	H10	107.754		GEN5	MER	PIT	GEN	pa1_m4	MER	1	0.01875	4	12	M20	9.14451
B	PIT3	MER	PIT	GEN	pa1_m2	1		top	PA14	CTZ	PIT	CIP	C21	C	21	p0_m2	none	0	0	2	0.01875	525	0.105		CIP2	GEN	MER	PIT	p0_m1	none	0	0	1	0.15	H21	99.2486		GEN5	MER	PIT	GEN	pa1_m4	MER	1	0.01875	4	12	M8	7.29045
B	PIT3	MER	PIT	GEN	pb2_m2	1		top	PA14	CTZ	PIT	CIP	C21	C	21	p0_m2	none	0	0	2	0.01875	540	0.116		CIP2	GEN	MER	PIT	p0_m1	none	0	0	1	0.15	J10	92.2469		GEN5	MER	PIT	GEN	pa1_m4	MER	1	0.01875	4	12	O20	8.25755
B	PIT4	GEN	MER	PIT	pa2_m3	1		top	PA14	CTZ	PIT	CIP	C21	C	21	p0_m2	none	0	0	2	0.01875	555	0.124		CIP2	GEN	MER	PIT	p0_m1	none	0	0	1	0.15	J21	102.71		GEN5	MER	PIT	GEN	pa1_m4	MER	1	0.01875	4	12	O8	6.33741
B	PIT4	GEN	MER	PIT	pb1_m3	-1		top	PA14	CTZ	PIT	CIP	C21	C	21	p0_m2	none	0	0	2	0.01875	585	0.133		CIP2	GEN	MER	PIT	p0_m1	none	0	0	1	0.15	L10	102.928		GEN5	MER	PIT	GEN	pb1_m4	PIT	1	0.6	4	12	C16	20.703
B	PIT4	MER	PIT	GEN	pa2_m4	-1		top	PA14	CTZ	PIT	CIP	C21	C	21	p0_m2	none	0	0	2	0.01875	600	0.144		CIP2	GEN	MER	PIT	p0_m1	none	0	0	1	0.15	L21	98.4954		GEN5	MER	PIT	GEN	pb1_m4	PIT	1	0.6	4	12	C5	19.8884
B	PIT4	MER	PIT	GEN	pb2_m4	-2		top	PA14	CTZ	PIT	CIP	C21	C	21	p0_m2	none	0	0	2	0.01875	615	0.151		CIP2	GEN	MER	PIT	p0_m1	none	0	0	1	0.15	N10	104.247		GEN5	MER	PIT	GEN	pb1_m4	PIT	1	0.6	4	12	E16	17.0345
B	PIT5	GEN	MER	PIT	pa1_m2	1		top	PA14	CTZ	PIT	CIP	C21	C	21	p0_m2	none	0	0	2	0.01875	630	0.142		CIP2	GEN	MER	PIT	p0_m1	none	0	0	1	0.15	N21	105.206		GEN5	MER	PIT	GEN	pb1_m4	PIT	1	0.6	4	12	E5	18.5709
B	PIT5	GEN	MER	PIT	pb2_m2	2		top	PA14	CTZ	PIT	CIP	C21	C	21	p0_m2	none	0	0	2	0.01875	645	0.141		CIP2	GEN	MER	PIT	pa1_m1	GEN	1	0.075	1	0.15	B14	104.256		GEN5	MER	PIT	GEN	pb1_m4	PIT	1	0.6	4	12	G16	14.0403
B	PIT5	MER	PIT	GEN	pa1_m3	-2		top	PA14	CTZ	PIT	CIP	C21	C	21	p0_m2	none	0	0	2	0.01875	660	0.155		CIP2	GEN	MER	PIT	pa1_m1	GEN	1	0.075	1	0.15	B3	102.448		GEN5	MER	PIT	GEN	pb1_m4	PIT	1	0.6	4	12	G5	16.5137
B	PIT5	MER	PIT	GEN	pb1_m3	-1		top	PA14	CTZ	PIT	CIP	C21	C	21	p0_m2	none	0	0	2	0.01875	675	0.169		CIP2	GEN	MER	PIT	pa1_m1	GEN	1	0.075	1	0.15	D14	103.316		GEN5	MER	PIT	GEN	pb1_m4	PIT	1	0.6	4	12	I16	16.838
B	PIT6	MER	PIT	GEN	pa2_m3	-2		top	PA14	CTZ	PIT	CIP	C21	C	21	p0_m2	none	0	0	2	0.01875	690	0.168		CIP2	GEN	MER	PIT	pa1_m1	GEN	1	0.075	1	0.15	D3	97.5016		GEN5	MER	PIT	GEN	pb1_m4	PIT	1	0.6	4	12	I5	19.2283
B	PIT6	MER	PIT	GEN	pb2_m3	-2		top	PA14	CTZ	PIT	CIP	C21	C	21	p0_m2	none	0	0	2	0.01875	705	0.162		CIP2	GEN	MER	PIT	pa1_m1	GEN	1	0.075	1	0.15	F14	101.08		GEN5	MER	PIT	GEN	pb1_m4	PIT	1	0.6	4	12	K16	12.6449
B	PIT7	MER	PIT	GEN	pa1_m3	-2		top	PA14	CTZ	PIT	CIP	C21	C	21	p0_m2	none	0	0	2	0.01875	720	0.158		CIP2	GEN	MER	PIT	pa1_m1	GEN	1	0.075	1	0.15	F3	104.267		GEN5	MER	PIT	GEN	pb1_m4	PIT	1	0.6	4	12	K5	17.6987
B	PIT7	MER	PIT	GEN	pb2_m3	-2		top	PA14	CTZ	PIT	CIP	C21	C	21	p0_m2	none	0	0	2	0.01875	735	0.171		CIP2	GEN	MER	PIT	pa1_m1	GEN	1	0.075	1	0.15	H14	100.997		GEN5	MER	PIT	GEN	pb1_m4	PIT	1	0.6	4	12	M16	19.5378
B	PIT8	GEN	MER	PIT	pa2_m3	-1		top	PA14	CTZ	PIT	CIP	D9	D	9	ndc	none	0	0	0	0	15	0		CIP2	GEN	MER	PIT	pa1_m1	GEN	1	0.075	1	0.15	H3	98.5341		GEN5	MER	PIT	GEN	pb1_m4	PIT	1	0.6	4	12	M5	21.3309
B	PIT8	GEN	MER	PIT	pb1_m3	1		top	PA14	CTZ	PIT	CIP	D9	D	9	ndc	none	0	0	0	0	30	0		CIP2	GEN	MER	PIT	pa1_m1	GEN	1	0.075	1	0.15	J14	103.47		GEN5	MER	PIT	GEN	pb1_m4	PIT	1	0.6	4	12	O16	22.2994
B	PIT8	MER	PIT	GEN	pa1_m1	2		top	PA14	CTZ	PIT	CIP	D9	D	9	ndc	none	0	0	0	0	45	0		CIP2	GEN	MER	PIT	pa1_m1	GEN	1	0.075	1	0.15	J3	108.575		GEN5	MER	PIT	GEN	pb1_m4	PIT	1	0.6	4	12	O5	21.4446
B	PIT8	MER	PIT	GEN	pb2_m1	2		top	PA14	CTZ	PIT	CIP	D9	D	9	ndc	none	0	0	0	0	60	0		CIP2	GEN	MER	PIT	pa1_m1	GEN	1	0.075	1	0.15	L14	100.677		GEN7	MER	PIT	GEN	pa2_m1	MER	2	0.1875	1	0.3	B11	77.3745
B	PIT9	MER	PIT	GEN	pa1_m3	-2		top	PA14	CTZ	PIT	CIP	D9	D	9	ndc	none	0	0	0	0	75	0		CIP2	GEN	MER	PIT	pa1_m1	GEN	1	0.075	1	0.15	L3	102.731		GEN7	MER	PIT	GEN	pa2_m1	MER	2	0.1875	1	0.3	B22	82.8723
B	PIT9	MER	PIT	GEN	pb2_m3	-2		top	PA14	CTZ	PIT	CIP	D9	D	9	ndc	none	0	0	0	0	90	0		CIP2	GEN	MER	PIT	pa1_m1	GEN	1	0.075	1	0.15	N14	107.482		GEN7	MER	PIT	GEN	pa2_m1	MER	2	0.1875	1	0.3	D11	82.1029
C	CIP2	GEN	MER	PIT	pa2_m4	1		top	PA14	CTZ	PIT	CIP	D9	D	9	ndc	none	0	0	0	0	105	0.002		CIP2	GEN	MER	PIT	pa1_m1	GEN	1	0.075	1	0.15	N3	113.844		GEN7	MER	PIT	GEN	pa2_m1	MER	2	0.1875	1	0.3	D22	76.736
C	CIP2	GEN	MER	PIT	pb1_m4	-1		top	PA14	CTZ	PIT	CIP	D9	D	9	ndc	none	0	0	0	0	120	0.006		CIP2	GEN	MER	PIT	pa2_m1	GEN	2	0.75	1	0.15	B11	114.83		GEN7	MER	PIT	GEN	pa2_m1	MER	2	0.1875	1	0.3	F11	75.3904
C	CIP2	MER	PIT	GEN	pa2_m3	-2		top	PA14	CTZ	PIT	CIP	D9	D	9	ndc	none	0	0	0	0	135	0.018		CIP2	GEN	MER	PIT	pa2_m1	GEN	2	0.75	1	0.15	B22	96.445		GEN7	MER	PIT	GEN	pa2_m1	MER	2	0.1875	1	0.3	F22	81.2933
C	CIP2	MER	PIT	GEN	pb2_m3	-2		top	PA14	CTZ	PIT	CIP	D9	D	9	ndc	none	0	0	0	0	150	0.028		CIP2	GEN	MER	PIT	pa2_m1	GEN	2	0.75	1	0.15	D11	106.102		GEN7	MER	PIT	GEN	pa2_m1	MER	2	0.1875	1	0.3	H11	84.2022
C	CIP3	GEN	MER	PIT	pa1_m3	1		top	PA14	CTZ	PIT	CIP	D9	D	9	ndc	none	0	0	0	0	165	0.039		CIP2	GEN	MER	PIT	pa2_m1	GEN	2	0.75	1	0.15	D22	100.84		GEN7	MER	PIT	GEN	pa2_m1	MER	2	0.1875	1	0.3	H22	80.7972
C	CIP3	GEN	MER	PIT	pb1_m3	-1		top	PA14	CTZ	PIT	CIP	D9	D	9	ndc	none	0	0	0	0	180	0.051		CIP2	GEN	MER	PIT	pa2_m1	GEN	2	0.75	1	0.15	F11	110.656		GEN7	MER	PIT	GEN	pa2_m1	MER	2	0.1875	1	0.3	J11	83.5802
C	CIP3	MER	PIT	GEN	pa2_m2	-2		top	PA14	CTZ	PIT	CIP	D9	D	9	ndc	none	0	0	0	0	195	0.064		CIP2	GEN	MER	PIT	pa2_m1	GEN	2	0.75	1	0.15	F22	96.3845		GEN7	MER	PIT	GEN	pa2_m1	MER	2	0.1875	1	0.3	J22	78.9847
C	CIP3	MER	PIT	GEN	pb2_m2	-2		top	PA14	CTZ	PIT	CIP	D9	D	9	ndc	none	0	0	0	0	210	0.079		CIP2	GEN	MER	PIT	pa2_m1	GEN	2	0.75	1	0.15	H11	107.826		GEN7	MER	PIT	GEN	pa2_m1	MER	2	0.1875	1	0.3	L11	81.8241
C	CIP9	GEN	MER	PIT	pa2_m4	-1		top	PA14	CTZ	PIT	CIP	D9	D	9	ndc	none	0	0	0	0	225	0.095		CIP2	GEN	MER	PIT	pa2_m1	GEN	2	0.75	1	0.15	H22	97.4505		GEN7	MER	PIT	GEN	pa2_m1	MER	2	0.1875	1	0.3	L22	81.4816
C	CIP9	GEN	MER	PIT	pb2_m4	-2		top	PA14	CTZ	PIT	CIP	D9	D	9	ndc	none	0	0	0	0	240	0.117		CIP2	GEN	MER	PIT	pa2_m1	GEN	2	0.75	1	0.15	J11	110.491		GEN7	MER	PIT	GEN	pa2_m1	MER	2	0.1875	1	0.3	N11	85.1757
C	CIP9	MER	PIT	GEN	pa2_m2	-1		top	PA14	CTZ	PIT	CIP	D9	D	9	ndc	none	0	0	0	0	255	0.132		CIP2	GEN	MER	PIT	pa2_m1	GEN	2	0.75	1	0.15	J22	107.5		GEN7	MER	PIT	GEN	pa2_m1	MER	2	0.1875	1	0.3	N22	71.7137
C	CIP9	MER	PIT	GEN	pb2_m2	-1		top	PA14	CTZ	PIT	CIP	D9	D	9	ndc	none	0	0	0	0	270	0.144		CIP2	GEN	MER	PIT	pa2_m1	GEN	2	0.75	1	0.15	L11	98.1115		GEN7	MER	PIT	GEN	pb2_m1	PIT	2	6	1	0.3	B18	82.8777
C	GEN4	GEN	MER	PIT	pa1_m2	-1		top	PA14	CTZ	PIT	CIP	D9	D	9	ndc	none	0	0	0	0	285	0.136		CIP2	GEN	MER	PIT	pa2_m1	GEN	2	0.75	1	0.15	L22	108.571		GEN7	MER	PIT	GEN	pb2_m1	PIT	2	6	1	0.3	B6	83.4218
C	GEN4	GEN	MER	PIT	pb1_m2	1		top	PA14	CTZ	PIT	CIP	D9	D	9	ndc	none	0	0	0	0	300	0.157		CIP2	GEN	MER	PIT	pa2_m1	GEN	2	0.75	1	0.15	N11	105.617		GEN7	MER	PIT	GEN	pb2_m1	PIT	2	6	1	0.3	D18	79.9504
C	GEN4	MER	PIT	GEN	pa2_m3	-2		top	PA14	CTZ	PIT	CIP	D9	D	9	ndc	none	0	0	0	0	315	0.173		CIP2	GEN	MER	PIT	pa2_m1	GEN	2	0.75	1	0.15	N22	104.638		GEN7	MER	PIT	GEN	pb2_m1	PIT	2	6	1	0.3	D6	79.838
C	GEN4	MER	PIT	GEN	pb1_m3	-1		top	PA14	CTZ	PIT	CIP	D9	D	9	ndc	none	0	0	0	0	330	0.194		CIP2	GEN	MER	PIT	pb1_m1	MER	1	0.075	1	0.15	B19	90.6428		GEN7	MER	PIT	GEN	pb2_m1	PIT	2	6	1	0.3	F18	79.0283
C	GEN5	GEN	MER	PIT	pa1_m2	1		top	PA14	CTZ	PIT	CIP	D9	D	9	ndc	none	0	0	0	0	345	0.194		CIP2	GEN	MER	PIT	pb1_m1	MER	1	0.075	1	0.15	B7	98.7728		GEN7	MER	PIT	GEN	pb2_m1	PIT	2	6	1	0.3	F6	83.7272
C	GEN5	GEN	MER	PIT	pb1_m2	-1		top	PA14	CTZ	PIT	CIP	D9	D	9	ndc	none	0	0	0	0	360	0.217		CIP2	GEN	MER	PIT	pb1_m1	MER	1	0.075	1	0.15	D19	90.8263		GEN7	MER	PIT	GEN	pb2_m1	PIT	2	6	1	0.3	H18	75.494
C	GEN5	MER	PIT	GEN	pa1_m4	-1		top	PA14	CTZ	PIT	CIP	D9	D	9	ndc	none	0	0	0	0	375	0.213		CIP2	GEN	MER	PIT	pb1_m1	MER	1	0.075	1	0.15	D7	94.8361		GEN7	MER	PIT	GEN	pb2_m1	PIT	2	6	1	0.3	H6	84.2891
C	GEN5	MER	PIT	GEN	pb1_m4	-1		top	PA14	CTZ	PIT	CIP	D9	D	9	ndc	none	0	0	0	0	390	0.222		CIP2	GEN	MER	PIT	pb1_m1	MER	1	0.075	1	0.15	F19	93.4226		GEN7	MER	PIT	GEN	pb2_m1	PIT	2	6	1	0.3	J18	80.1162
C	GEN7	GEN	MER	PIT	pa2_m3	-1		top	PA14	CTZ	PIT	CIP	D9	D	9	ndc	none	0	0	0	0	405	0.225		CIP2	GEN	MER	PIT	pb1_m1	MER	1	0.075	1	0.15	F7	96.9207		GEN7	MER	PIT	GEN	pb2_m1	PIT	2	6	1	0.3	J6	82.507
C	GEN7	GEN	MER	PIT	pb1_m3	-2		top	PA14	CTZ	PIT	CIP	D9	D	9	ndc	none	0	0	0	0	420	0.239		CIP2	GEN	MER	PIT	pb1_m1	MER	1	0.075	1	0.15	H19	91.6847		GEN7	MER	PIT	GEN	pb2_m1	PIT	2	6	1	0.3	L18	83.7463
C	GEN7	MER	PIT	GEN	pa2_m1	1		top	PA14	CTZ	PIT	CIP	D9	D	9	ndc	none	0	0	0	0	435	0.242		CIP2	GEN	MER	PIT	pb1_m1	MER	1	0.075	1	0.15	H7	99.0189		GEN7	MER	PIT	GEN	pb2_m1	PIT	2	6	1	0.3	L6	83.8215
C	GEN7	MER	PIT	GEN	pb2_m1	1		top	PA14	CTZ	PIT	CIP	D9	D	9	ndc	none	0	0	0	0	450	0.251		CIP2	GEN	MER	PIT	pb1_m1	MER	1	0.075	1	0.15	J19	100.207		GEN7	MER	PIT	GEN	pb2_m1	PIT	2	6	1	0.3	N18	77.6205
D	PI1	MER	CTZ	GEN	pa1_m4	-1		top	PA14	CTZ	PIT	CIP	D9	D	9	ndc	none	0	0	0	0	465	0.257		CIP2	GEN	MER	PIT	pb1_m1	MER	1	0.075	1	0.15	J7	98.8841		GEN7	MER	PIT	GEN	pb2_m1	PIT	2	6	1	0.3	N6	82.6862
D	PI1	MER	CTZ	GEN	pb1_m4	-2		top	PA14	CTZ	PIT	CIP	D9	D	9	ndc	none	0	0	0	0	480	0.272		CIP2	GEN	MER	PIT	pb1_m1	MER	1	0.075	1	0.15	L19	96.4623		GEN7	GEN	MER	PIT	pa2_m3	GEN	2	6	3	3	B13	21.519
D	PI2	MER	CTZ	GEN	pa1_m4	-1		top	PA14	CTZ	PIT	CIP	D9	D	9	ndc	none	0	0	0	0	495	0.283		CIP2	GEN	MER	PIT	pb1_m1	MER	1	0.075	1	0.15	L7	95.2639		GEN7	GEN	MER	PIT	pa2_m3	GEN	2	6	3	3	B2	20.9853
D	PI2	MER	CTZ	GEN	pb1_m4	1		top	PA14	CTZ	PIT	CIP	D9	D	9	ndc	none	0	0	0	0	510	0.299		CIP2	GEN	MER	PIT	pb1_m1	MER	1	0.075	1	0.15	N19	98.7		GEN7	GEN	MER	PIT	pa2_m3	GEN	2	6	3	3	D13	18.7875
D	PI3.1	MER	CTZ	GEN	pa1_m3	-1		top	PA14	CTZ	PIT	CIP	D9	D	9	ndc	none	0	0	0	0	525	0.305		CIP2	GEN	MER	PIT	pb1_m1	MER	1	0.075	1	0.15	N7	105.225		GEN7	GEN	MER	PIT	pa2_m3	GEN	2	6	3	3	D2	20.2345
D	PI3.1	MER	CTZ	GEN	pb1_m3	-1		top	PA14	CTZ	PIT	CIP	D9	D	9	ndc	none	0	0	0	0	540	0.304		CIP2	GEN	MER	PIT	pb2_m1	MER	2	0.75	1	0.15	B18	89.6062		GEN7	GEN	MER	PIT	pa2_m3	GEN	2	6	3	3	F13	28.2604
D	PI3.2	MER	CTZ	GEN	pa1_m3	-1		top	PA14	CTZ	PIT	CIP	D9	D	9	ndc	none	0	0	0	0	555	0.314		CIP2	GEN	MER	PIT	pb2_m1	MER	2	0.75	1	0.15	B6	96.3516		GEN7	GEN	MER	PIT	pa2_m3	GEN	2	6	3	3	F2	25.325
D	PI3.2	MER	CTZ	GEN	pb1_m3	-2		top	PA14	CTZ	PIT	CIP	D9	D	9	ndc	none	0	0	0	0	570	0.312		CIP2	GEN	MER	PIT	pb2_m1	MER	2	0.75	1	0.15	D18	77.9434		GEN7	GEN	MER	PIT	pa2_m3	GEN	2	6	3	3	H13	19.7845
D	PI4.1	MER	CTZ	GEN	pa1_m4	-1		top	PA14	CTZ	PIT	CIP	D9	D	9	ndc	none	0	0	0	0	585	0.321		CIP2	GEN	MER	PIT	pb2_m1	MER	2	0.75	1	0.15	D6	81.4928		GEN7	GEN	MER	PIT	pa2_m3	GEN	2	6	3	3	H2	22.741
D	PI4.1	MER	CTZ	GEN	pb1_m4	1		top	PA14	CTZ	PIT	CIP	D9	D	9	ndc	none	0	0	0	0	600	0.322		CIP2	GEN	MER	PIT	pb2_m1	MER	2	0.75	1	0.15	F18	81.8201		GEN7	GEN	MER	PIT	pa2_m3	GEN	2	6	3	3	J13	20.2831
D	PI4.2	MER	CTZ	GEN	pa1_m4	1		top	PA14	CTZ	PIT	CIP	D9	D	9	ndc	none	0	0	0	0	615	0.324		CIP2	GEN	MER	PIT	pb2_m1	MER	2	0.75	1	0.15	F6	85.6296		GEN7	GEN	MER	PIT	pa2_m3	GEN	2	6	3	3	J2	23.3229
D	PI4.2	MER	CTZ	GEN	pb1_m4	1		top	PA14	CTZ	PIT	CIP	D9	D	9	ndc	none	0	0	0	0	630	0.328		CIP2	GEN	MER	PIT	pb2_m1	MER	2	0.75	1	0.15	H18	79.1062		GEN7	GEN	MER	PIT	pa2_m3	GEN	2	6	3	3	L13	19.4511
								top	PA14	CTZ	PIT	CIP	D9	D	9	ndc	none	0	0	0	0	645	0.325		CIP2	GEN	MER	PIT	pb2_m1	MER	2	0.75	1	0.15	H6	85.0936		GEN7	GEN	MER	PIT	pa2_m3	GEN	2	6	3	3	L2	18.3827
								top	PA14	CTZ	PIT	CIP	D9	D	9	ndc	none	0	0	0	0	660	0.329		CIP2	GEN	MER	PIT	pb2_m1	MER	2	0.75	1	0.15	J18	91.232		GEN7	GEN	MER	PIT	pa2_m3	GEN	2	6	3	3	N13	27.6769
								top	PA14	CTZ	PIT	CIP	D9	D	9	ndc	none	0	0	0	0	675	0.333		CIP2	GEN	MER	PIT	pb2_m1	MER	2	0.75	1	0.15	J6	82.2379		GEN7	GEN	MER	PIT	pa2_m3	GEN	2	6	3	3	N2	21.8624
								top	PA14	CTZ	PIT	CIP	D9	D	9	ndc	none	0	0	0	0	690	0.337		CIP2	GEN	MER	PIT	pb2_m1	MER	2	0.75	1	0.15	L18	92.5178		GEN7	GEN	MER	PIT	pb1_m3	MER	1	0.01875	3	3	B16	19.4185
								top	PA14	CTZ	PIT	CIP	D9	D	9	ndc	none	0	0	0	0	705	0.338		CIP2	GEN	MER	PIT	pb2_m1	MER	2	0.75	1	0.15	L6	89.7801		GEN7	GEN	MER	PIT	pb1_m3	MER	1	0.01875	3	3	B5	24.5603
								top	PA14	CTZ	PIT	CIP	D9	D	9	ndc	none	0	0	0	0	720	0.342		CIP2	GEN	MER	PIT	pb2_m1	MER	2	0.75	1	0.15	N18	93.2076		GEN7	GEN	MER	PIT	pb1_m3	MER	1	0.01875	3	3	D16	12.2379
								top	PA14	CTZ	PIT	CIP	D9	D	9	ndc	none	0	0	0	0	735	0.341		CIP2	GEN	MER	PIT	pb2_m1	MER	2	0.75	1	0.15	N6	91.393		GEN7	GEN	MER	PIT	pb1_m3	MER	1	0.01875	3	3	D5	18.4485
								top	PA14	CTZ	PIT	CIP	D17	D	17	ndc	none	0	0	0	0	15	0		CIP3	MER	PIT	GEN	p0_m1	none	0	0	1	0.15	B10	79.8229		GEN7	GEN	MER	PIT	pb1_m3	MER	1	0.01875	3	3	F16	19.005
								top	PA14	CTZ	PIT	CIP	D17	D	17	ndc	none	0	0	0	0	30	0		CIP3	MER	PIT	GEN	p0_m1	none	0	0	1	0.15	B21	91.435		GEN7	GEN	MER	PIT	pb1_m3	MER	1	0.01875	3	3	F5	15.4871
								top	PA14	CTZ	PIT	CIP	D17	D	17	ndc	none	0	0	0	0	45	0		CIP3	MER	PIT	GEN	p0_m1	none	0	0	1	0.15	D10	76.1027		GEN7	GEN	MER	PIT	pb1_m3	MER	1	0.01875	3	3	H16	5.45573
								top	PA14	CTZ	PIT	CIP	D17	D	17	ndc	none	0	0	0	0	60	0		CIP3	MER	PIT	GEN	p0_m1	none	0	0	1	0.15	D21	114.073		GEN7	GEN	MER	PIT	pb1_m3	MER	1	0.01875	3	3	H5	18.9451
								top	PA14	CTZ	PIT	CIP	D17	D	17	ndc	none	0	0	0	0	75	0.001		CIP3	MER	PIT	GEN	p0_m1	none	0	0	1	0.15	F10	66.3294		GEN7	GEN	MER	PIT	pb1_m3	MER	1	0.01875	3	3	J16	20.0271
								top	PA14	CTZ	PIT	CIP	D17	D	17	ndc	none	0	0	0	0	90	0.003		CIP3	MER	PIT	GEN	p0_m1	none	0	0	1	0.15	F21	86.2111		GEN7	GEN	MER	PIT	pb1_m3	MER	1	0.01875	3	3	J5	12.8192
								top	PA14	CTZ	PIT	CIP	D17	D	17	ndc	none	0	0	0	0	105	0.005		CIP3	MER	PIT	GEN	p0_m1	none	0	0	1	0.15	H10	80.0793		GEN7	GEN	MER	PIT	pb1_m3	MER	1	0.01875	3	3	L16	18.4678
								top	PA14	CTZ	PIT	CIP	D17	D	17	ndc	none	0	0	0	0	120	0.009		CIP3	MER	PIT	GEN	p0_m1	none	0	0	1	0.15	H21	60.3952		GEN7	GEN	MER	PIT	pb1_m3	MER	1	0.01875	3	3	L5	16.1173
								top	PA14	CTZ	PIT	CIP	D17	D	17	ndc	none	0	0	0	0	135	0.015		CIP3	MER	PIT	GEN	p0_m1	none	0	0	1	0.15	J10	70.0108		GEN7	GEN	MER	PIT	pb1_m3	MER	1	0.01875	3	3	N16	15.6375
								top	PA14	CTZ	PIT	CIP	D17	D	17	ndc	none	0	0	0	0	150	0.039		CIP3	MER	PIT	GEN	p0_m1	none	0	0	1	0.15	J21	93.0829		GEN7	GEN	MER	PIT	pb1_m3	MER	1	0.01875	3	3	N5	15.8695
								top	PA14	CTZ	PIT	CIP	D17	D	17	ndc	none	0	0	0	0	165	0.044		CIP3	MER	PIT	GEN	p0_m1	none	0	0	1	0.15	L10	68.7496		PI1	MER	CTZ	GEN	pa1_m4	MER	1	0.45	4	0.75	B10	59.5228
								top	PA14	CTZ	PIT	CIP	D17	D	17	ndc	none	0	0	0	0	180	0.053		CIP3	MER	PIT	GEN	p0_m1	none	0	0	1	0.15	L21	81.2572		PI1	MER	CTZ	GEN	pa1_m4	MER	1	0.45	4	0.75	D10	57.3658
								top	PA14	CTZ	PIT	CIP	D17	D	17	ndc	none	0	0	0	0	195	0.065		CIP3	MER	PIT	GEN	p0_m1	none	0	0	1	0.15	N10	70.5912		PI1	MER	CTZ	GEN	pa1_m4	MER	1	0.45	4	0.75	F10	64.1336
								top	PA14	CTZ	PIT	CIP	D17	D	17	ndc	none	0	0	0	0	210	0.079		CIP3	MER	PIT	GEN	p0_m1	none	0	0	1	0.15	N21	68.5349		PI1	MER	CTZ	GEN	pa1_m4	MER	1	0.45	4	0.75	H10	44.426
								top	PA14	CTZ	PIT	CIP	D17	D	17	ndc	none	0	0	0	0	225	0.086		CIP3	MER	PIT	GEN	pa1_m1	MER	1	0.01875	1	0.15	B14	88.9227		PI1	MER	CTZ	GEN	pa1_m4	MER	1	0.45	4	0.75	J10	58.7041
								top	PA14	CTZ	PIT	CIP	D17	D	17	ndc	none	0	0	0	0	240	0.101		CIP3	MER	PIT	GEN	pa1_m1	MER	1	0.01875	1	0.15	B3	97.0038		PI1	MER	CTZ	GEN	pa1_m4	MER	1	0.45	4	0.75	L10	63.1214
								top	PA14	CTZ	PIT	CIP	D17	D	17	ndc	none	0	0	0	0	255	0.108		CIP3	MER	PIT	GEN	pa1_m1	MER	1	0.01875	1	0.15	D14	84.9882		PI1	MER	CTZ	GEN	pa1_m4	MER	1	0.45	4	0.75	N10	63.0662
								top	PA14	CTZ	PIT	CIP	D17	D	17	ndc	none	0	0	0	0	270	0.121		CIP3	MER	PIT	GEN	pa1_m1	MER	1	0.01875	1	0.15	D3	98.0428		PI1	MER	CTZ	GEN	pb1_m4	CTZ	1	0.45	4	0.75	B11	58.6914
								top	PA14	CTZ	PIT	CIP	D17	D	17	ndc	none	0	0	0	0	285	0.125		CIP3	MER	PIT	GEN	pa1_m1	MER	1	0.01875	1	0.15	F14	73.2768		PI1	MER	CTZ	GEN	pb1_m4	CTZ	1	0.45	4	0.75	B21	49.7754
								top	PA14	CTZ	PIT	CIP	D17	D	17	ndc	none	0	0	0	0	300	0.149		CIP3	MER	PIT	GEN	pa1_m1	MER	1	0.01875	1	0.15	F3	95.4505		PI1	MER	CTZ	GEN	pb1_m4	CTZ	1	0.45	4	0.75	D11	55.0874
								top	PA14	CTZ	PIT	CIP	D17	D	17	ndc	none	0	0	0	0	315	0.161		CIP3	MER	PIT	GEN	pa1_m1	MER	1	0.01875	1	0.15	H14	81.8666		PI1	MER	CTZ	GEN	pb1_m4	CTZ	1	0.45	4	0.75	D21	41.3
								top	PA14	CTZ	PIT	CIP	D17	D	17	ndc	none	0	0	0	0	330	0.166		CIP3	MER	PIT	GEN	pa1_m1	MER	1	0.01875	1	0.15	H3	103.431		PI1	MER	CTZ	GEN	pb1_m4	CTZ	1	0.45	4	0.75	F11	46.4314
								top	PA14	CTZ	PIT	CIP	D17	D	17	ndc	none	0	0	0	0	345	0.172		CIP3	MER	PIT	GEN	pa1_m1	MER	1	0.01875	1	0.15	J14	93.9637		PI1	MER	CTZ	GEN	pb1_m4	CTZ	1	0.45	4	0.75	F21	52.1831
								top	PA14	CTZ	PIT	CIP	D17	D	17	ndc	none	0	0	0	0	360	0.181		CIP3	MER	PIT	GEN	pa1_m1	MER	1	0.01875	1	0.15	J3	94.7425		PI1	MER	CTZ	GEN	pb1_m4	CTZ	1	0.45	4	0.75	H11	42.3229
								top	PA14	CTZ	PIT	CIP	D17	D	17	ndc	none	0	0	0	0	375	0.193		CIP3	MER	PIT	GEN	pa1_m1	MER	1	0.01875	1	0.15	L14	98.0392		PI1	MER	CTZ	GEN	pb1_m4	CTZ	1	0.45	4	0.75	H21	51.2801
								top	PA14	CTZ	PIT	CIP	D17	D	17	ndc	none	0	0	0	0	390	0.207		CIP3	MER	PIT	GEN	pa1_m1	MER	1	0.01875	1	0.15	L3	101.373		PI1	MER	CTZ	GEN	pb1_m4	CTZ	1	0.45	4	0.75	J11	41.8482
								top	PA14	CTZ	PIT	CIP	D17	D	17	ndc	none	0	0	0	0	405	0.217		CIP3	MER	PIT	GEN	pa1_m1	MER	1	0.01875	1	0.15	N14	81.0949		PI1	MER	CTZ	GEN	pb1_m4	CTZ	1	0.45	4	0.75	J21	51.3528
								top	PA14	CTZ	PIT	CIP	D17	D	17	ndc	none	0	0	0	0	420	0.226		CIP3	MER	PIT	GEN	pa1_m1	MER	1	0.01875	1	0.15	N3	105.888		PI1	MER	CTZ	GEN	pb1_m4	CTZ	1	0.45	4	0.75	L11	51.8144
								top	PA14	CTZ	PIT	CIP	D17	D	17	ndc	none	0	0	0	0	435	0.231		CIP3	MER	PIT	GEN	pa2_m1	MER	2	0.1875	1	0.15	B11	80.8779		PI1	MER	CTZ	GEN	pb1_m4	CTZ	1	0.45	4	0.75	L21	55.9101
								top	PA14	CTZ	PIT	CIP	D17	D	17	ndc	none	0	0	0	0	450	0.235		CIP3	MER	PIT	GEN	pa2_m1	MER	2	0.1875	1	0.15	B22	87.8842		PI1	MER	CTZ	GEN	pb1_m4	CTZ	1	0.45	4	0.75	N11	51.87
								top	PA14	CTZ	PIT	CIP	D17	D	17	ndc	none	0	0	0	0	465	0.244		CIP3	MER	PIT	GEN	pa2_m1	MER	2	0.1875	1	0.15	D11	85.1799		PI1	MER	CTZ	GEN	pb1_m4	CTZ	1	0.45	4	0.75	N21	65.1161
								top	PA14	CTZ	PIT	CIP	D17	D	17	ndc	none	0	0	0	0	480	0.249		CIP3	MER	PIT	GEN	pa2_m1	MER	2	0.1875	1	0.15	D22	87.0243		PI2	MER	CTZ	GEN	pa1_m4	MER	1	0.45	4	0.75	B10	25.9084
								top	PA14	CTZ	PIT	CIP	D17	D	17	ndc	none	0	0	0	0	495	0.252		CIP3	MER	PIT	GEN	pa2_m1	MER	2	0.1875	1	0.15	F11	60.6862		PI2	MER	CTZ	GEN	pa1_m4	MER	1	0.45	4	0.75	D10	17.2042
								top	PA14	CTZ	PIT	CIP	D17	D	17	ndc	none	0	0	0	0	510	0.261		CIP3	MER	PIT	GEN	pa2_m1	MER	2	0.1875	1	0.15	F22	85.3348		PI2	MER	CTZ	GEN	pa1_m4	MER	1	0.45	4	0.75	F10	17.273
								top	PA14	CTZ	PIT	CIP	D17	D	17	ndc	none	0	0	0	0	525	0.269		CIP3	MER	PIT	GEN	pa2_m1	MER	2	0.1875	1	0.15	H11	84.5592		PI2	MER	CTZ	GEN	pa1_m4	MER	1	0.45	4	0.75	H10	20.7288
								top	PA14	CTZ	PIT	CIP	D17	D	17	ndc	none	0	0	0	0	540	0.27		CIP3	MER	PIT	GEN	pa2_m1	MER	2	0.1875	1	0.15	H22	81.2025		PI2	MER	CTZ	GEN	pa1_m4	MER	1	0.45	4	0.75	J10	20.6368
								top	PA14	CTZ	PIT	CIP	D17	D	17	ndc	none	0	0	0	0	555	0.271		CIP3	MER	PIT	GEN	pa2_m1	MER	2	0.1875	1	0.15	J11	88.142		PI2	MER	CTZ	GEN	pa1_m4	MER	1	0.45	4	0.75	L10	18.51
								top	PA14	CTZ	PIT	CIP	D17	D	17	ndc	none	0	0	0	0	570	0.268		CIP3	MER	PIT	GEN	pa2_m1	MER	2	0.1875	1	0.15	J22	84.4135		PI2	MER	CTZ	GEN	pa1_m4	MER	1	0.45	4	0.75	N10	19.2056
								top	PA14	CTZ	PIT	CIP	D17	D	17	ndc	none	0	0	0	0	585	0.269		CIP3	MER	PIT	GEN	pa2_m1	MER	2	0.1875	1	0.15	L11	82.1854		PI2	MER	CTZ	GEN	pb1_m4	CTZ	1	0.45	4	0.75	B11	30.2907
								top	PA14	CTZ	PIT	CIP	D17	D	17	ndc	none	0	0	0	0	600	0.275		CIP3	MER	PIT	GEN	pa2_m1	MER	2	0.1875	1	0.15	L22	80.9141		PI2	MER	CTZ	GEN	pb1_m4	CTZ	1	0.45	4	0.75	D11	27.3899
								top	PA14	CTZ	PIT	CIP	D17	D	17	ndc	none	0	0	0	0	615	0.278		CIP3	MER	PIT	GEN	pa2_m1	MER	2	0.1875	1	0.15	N11	68.9189		PI2	MER	CTZ	GEN	pb1_m4	CTZ	1	0.45	4	0.75	D21	35.5515
								top	PA14	CTZ	PIT	CIP	D17	D	17	ndc	none	0	0	0	0	630	0.28		CIP3	MER	PIT	GEN	pa2_m1	MER	2	0.1875	1	0.15	N22	86.5887		PI2	MER	CTZ	GEN	pb1_m4	CTZ	1	0.45	4	0.75	F11	27.1597
								top	PA14	CTZ	PIT	CIP	D17	D	17	ndc	none	0	0	0	0	645	0.28		CIP3	MER	PIT	GEN	pb1_m1	PIT	1	0.6	1	0.15	B19	94.6446		PI2	MER	CTZ	GEN	pb1_m4	CTZ	1	0.45	4	0.75	F21	36.3783
								top	PA14	CTZ	PIT	CIP	D17	D	17	ndc	none	0	0	0	0	660	0.282		CIP3	MER	PIT	GEN	pb1_m1	PIT	1	0.6	1	0.15	B7	87.5228		PI2	MER	CTZ	GEN	pb1_m4	CTZ	1	0.45	4	0.75	H11	25.4729
								top	PA14	CTZ	PIT	CIP	D17	D	17	ndc	none	0	0	0	0	675	0.282		CIP3	MER	PIT	GEN	pb1_m1	PIT	1	0.6	1	0.15	D19	85.2557		PI2	MER	CTZ	GEN	pb1_m4	CTZ	1	0.45	4	0.75	H21	34.2102
								top	PA14	CTZ	PIT	CIP	D17	D	17	ndc	none	0	0	0	0	690	0.282		CIP3	MER	PIT	GEN	pb1_m1	PIT	1	0.6	1	0.15	D7	88.1063		PI2	MER	CTZ	GEN	pb1_m4	CTZ	1	0.45	4	0.75	J11	23.5443
								top	PA14	CTZ	PIT	CIP	D17	D	17	ndc	none	0	0	0	0	705	0.286		CIP3	MER	PIT	GEN	pb1_m1	PIT	1	0.6	1	0.15	F19	88.8306		PI2	MER	CTZ	GEN	pb1_m4	CTZ	1	0.45	4	0.75	J21	26.8984
								top	PA14	CTZ	PIT	CIP	D17	D	17	ndc	none	0	0	0	0	720	0.282		CIP3	MER	PIT	GEN	pb1_m1	PIT	1	0.6	1	0.15	F7	73.415		PI2	MER	CTZ	GEN	pb1_m4	CTZ	1	0.45	4	0.75	L11	25.1701
								top	PA14	CTZ	PIT	CIP	D17	D	17	ndc	none	0	0	0	0	735	0.285		CIP3	MER	PIT	GEN	pb1_m1	PIT	1	0.6	1	0.15	H19	63.3635		PI2	MER	CTZ	GEN	pb1_m4	CTZ	1	0.45	4	0.75	L21	36.8781
								top	PA14	CTZ	PIT	CIP	E6	E	6	pb2_m2	PIT	2	6	2	0.01875	15	0		CIP3	MER	PIT	GEN	pb1_m1	PIT	1	0.6	1	0.15	H7	87.6121		PI2	MER	CTZ	GEN	pb1_m4	CTZ	1	0.45	4	0.75	N11	23.4739
								top	PA14	CTZ	PIT	CIP	E6	E	6	pb2_m2	PIT	2	6	2	0.01875	30	0		CIP3	MER	PIT	GEN	pb1_m1	PIT	1	0.6	1	0.15	J19	78.9788		PI2	MER	CTZ	GEN	pb1_m4	CTZ	1	0.45	4	0.75	N21	29.7969
								top	PA14	CTZ	PIT	CIP	E6	E	6	pb2_m2	PIT	2	6	2	0.01875	60	0		CIP3	MER	PIT	GEN	pb1_m1	PIT	1	0.6	1	0.15	J7	98.8479		PI3.1	MER	CTZ	GEN	pa1_m3	MER	1	0.45	3	0.65	C10	82.2378
								top	PA14	CTZ	PIT	CIP	E6	E	6	pb2_m2	PIT	2	6	2	0.01875	75	0		CIP3	MER	PIT	GEN	pb1_m1	PIT	1	0.6	1	0.15	L19	85.3784		PI3.1	MER	CTZ	GEN	pa1_m3	MER	1	0.45	3	0.65	E10	84.9021
								top	PA14	CTZ	PIT	CIP	E6	E	6	pb2_m2	PIT	2	6	2	0.01875	90	0		CIP3	MER	PIT	GEN	pb1_m1	PIT	1	0.6	1	0.15	L7	104.425		PI3.1	MER	CTZ	GEN	pa1_m3	MER	1	0.45	3	0.65	G10	79.2907
								top	PA14	CTZ	PIT	CIP	E6	E	6	pb2_m2	PIT	2	6	2	0.01875	105	0		CIP3	MER	PIT	GEN	pb1_m1	PIT	1	0.6	1	0.15	N19	87.3836		PI3.1	MER	CTZ	GEN	pa1_m3	MER	1	0.45	3	0.65	I10	80.0793
								top	PA14	CTZ	PIT	CIP	E6	E	6	pb2_m2	PIT	2	6	2	0.01875	120	0		CIP3	MER	PIT	GEN	pb1_m1	PIT	1	0.6	1	0.15	N7	84.7251		PI3.1	MER	CTZ	GEN	pa1_m3	MER	1	0.45	3	0.65	K10	83.4284
								top	PA14	CTZ	PIT	CIP	E6	E	6	pb2_m2	PIT	2	6	2	0.01875	135	0.007		CIP3	MER	PIT	GEN	pb2_m1	PIT	2	6	1	0.15	B18	82.566		PI3.1	MER	CTZ	GEN	pa1_m3	MER	1	0.45	3	0.65	M10	74.9179
								top	PA14	CTZ	PIT	CIP	E6	E	6	pb2_m2	PIT	2	6	2	0.01875	150	0.016		CIP3	MER	PIT	GEN	pb2_m1	PIT	2	6	1	0.15	B6	89.3527		PI3.1	MER	CTZ	GEN	pa1_m3	MER	1	0.45	3	0.65	O10	83.4454
								top	PA14	CTZ	PIT	CIP	E6	E	6	pb2_m2	PIT	2	6	2	0.01875	165	0.024		CIP3	MER	PIT	GEN	pb2_m1	PIT	2	6	1	0.15	D18	76.888		PI3.1	MER	CTZ	GEN	pb1_m3	CTZ	1	0.45	3	0.65	C11	87.7906
								top	PA14	CTZ	PIT	CIP	E6	E	6	pb2_m2	PIT	2	6	2	0.01875	180	0.034		CIP3	MER	PIT	GEN	pb2_m1	PIT	2	6	1	0.15	D6	75.9259		PI3.1	MER	CTZ	GEN	pb1_m3	CTZ	1	0.45	3	0.65	C21	77.723
								top	PA14	CTZ	PIT	CIP	E6	E	6	pb2_m2	PIT	2	6	2	0.01875	195	0.039		CIP3	MER	PIT	GEN	pb2_m1	PIT	2	6	1	0.15	F18	68.4873		PI3.1	MER	CTZ	GEN	pb1_m3	CTZ	1	0.45	3	0.65	E11	72.2181
								top	PA14	CTZ	PIT	CIP	E6	E	6	pb2_m2	PIT	2	6	2	0.01875	210	0.053		CIP3	MER	PIT	GEN	pb2_m1	PIT	2	6	1	0.15	F6	65.6822		PI3.1	MER	CTZ	GEN	pb1_m3	CTZ	1	0.45	3	0.65	E21	79.626
								top	PA14	CTZ	PIT	CIP	E6	E	6	pb2_m2	PIT	2	6	2	0.01875	225	0.062		CIP3	MER	PIT	GEN	pb2_m1	PIT	2	6	1	0.15	H18	51.9911		PI3.1	MER	CTZ	GEN	pb1_m3	CTZ	1	0.45	3	0.65	G11	75.2832
								top	PA14	CTZ	PIT	CIP	E6	E	6	pb2_m2	PIT	2	6	2	0.01875	240	0.075		CIP3	MER	PIT	GEN	pb2_m1	PIT	2	6	1	0.15	H6	62.3532		PI3.1	MER	CTZ	GEN	pb1_m3	CTZ	1	0.45	3	0.65	G21	68.7714
								top	PA14	CTZ	PIT	CIP	E6	E	6	pb2_m2	PIT	2	6	2	0.01875	255	0.071		CIP3	MER	PIT	GEN	pb2_m1	PIT	2	6	1	0.15	J18	61.0866		PI3.1	MER	CTZ	GEN	pb1_m3	CTZ	1	0.45	3	0.65	I11	76.9016
								top	PA14	CTZ	PIT	CIP	E6	E	6	pb2_m2	PIT	2	6	2	0.01875	270	0.079		CIP3	MER	PIT	GEN	pb2_m1	PIT	2	6	1	0.15	J6	87.2438		PI3.1	MER	CTZ	GEN	pb1_m3	CTZ	1	0.45	3	0.65	I21	77.3771
								top	PA14	CTZ	PIT	CIP	E6	E	6	pb2_m2	PIT	2	6	2	0.01875	285	0.085		CIP3	MER	PIT	GEN	pb2_m1	PIT	2	6	1	0.15	L18	67.2547		PI3.1	MER	CTZ	GEN	pb1_m3	CTZ	1	0.45	3	0.65	K11	81.4559
								top	PA14	CTZ	PIT	CIP	E6	E	6	pb2_m2	PIT	2	6	2	0.01875	300	0.081		CIP3	MER	PIT	GEN	pb2_m1	PIT	2	6	1	0.15	L6	93.4634		PI3.1	MER	CTZ	GEN	pb1_m3	CTZ	1	0.45	3	0.65	K21	93.7179
								top	PA14	CTZ	PIT	CIP	E6	E	6	pb2_m2	PIT	2	6	2	0.01875	315	0.089		CIP3	MER	PIT	GEN	pb2_m1	PIT	2	6	1	0.15	N18	77.9218		PI3.1	MER	CTZ	GEN	pb1_m3	CTZ	1	0.45	3	0.65	M11	81.095
								top	PA14	CTZ	PIT	CIP	E6	E	6	pb2_m2	PIT	2	6	2	0.01875	330	0.091		CIP3	MER	PIT	GEN	pb2_m1	PIT	2	6	1	0.15	N6	80.2317		PI3.1	MER	CTZ	GEN	pb1_m3	CTZ	1	0.45	3	0.65	M21	98.9801
								top	PA14	CTZ	PIT	CIP	E6	E	6	pb2_m2	PIT	2	6	2	0.01875	345	0.091		CIP3	GEN	MER	PIT	p0_m1	none	0	0	1	0.3	B10	78.6575		PI3.1	MER	CTZ	GEN	pb1_m3	CTZ	1	0.45	3	0.65	O11	85.9125
								top	PA14	CTZ	PIT	CIP	E6	E	6	pb2_m2	PIT	2	6	2	0.01875	360	0.095		CIP3	GEN	MER	PIT	p0_m1	none	0	0	1	0.3	B21	95.099		PI3.1	MER	CTZ	GEN	pb1_m3	CTZ	1	0.45	3	0.65	O21	105.733
								top	PA14	CTZ	PIT	CIP	E6	E	6	pb2_m2	PIT	2	6	2	0.01875	375	0.099		CIP3	GEN	MER	PIT	p0_m1	none	0	0	1	0.3	D10	79.6267		PI3.2	MER	CTZ	GEN	pa1_m3	MER	1	0.45	3	0.65	C10	42.6045
								top	PA14	CTZ	PIT	CIP	E6	E	6	pb2_m2	PIT	2	6	2	0.01875	390	0.102		CIP3	GEN	MER	PIT	p0_m1	none	0	0	1	0.3	D21	70.1345		PI3.2	MER	CTZ	GEN	pa1_m3	MER	1	0.45	3	0.65	E10	38.2545
								top	PA14	CTZ	PIT	CIP	E6	E	6	pb2_m2	PIT	2	6	2	0.01875	405	0.101		CIP3	GEN	MER	PIT	p0_m1	none	0	0	1	0.3	F10	92.7664		PI3.2	MER	CTZ	GEN	pa1_m3	MER	1	0.45	3	0.65	G10	23.1994
								top	PA14	CTZ	PIT	CIP	E6	E	6	pb2_m2	PIT	2	6	2	0.01875	420	0.103		CIP3	GEN	MER	PIT	p0_m1	none	0	0	1	0.3	F21	93.9942		PI3.2	MER	CTZ	GEN	pa1_m3	MER	1	0.45	3	0.65	I10	46.618
								top	PA14	CTZ	PIT	CIP	E6	E	6	pb2_m2	PIT	2	6	2	0.01875	435	0.106		CIP3	GEN	MER	PIT	p0_m1	none	0	0	1	0.3	H10	97.3524		PI3.2	MER	CTZ	GEN	pa1_m3	MER	1	0.45	3	0.65	K10	40.4281
								top	PA14	CTZ	PIT	CIP	E6	E	6	pb2_m2	PIT	2	6	2	0.01875	450	0.11		CIP3	GEN	MER	PIT	p0_m1	none	0	0	1	0.3	H21	88.4561		PI3.2	MER	CTZ	GEN	pa1_m3	MER	1	0.45	3	0.65	M10	39.9188
								top	PA14	CTZ	PIT	CIP	E6	E	6	pb2_m2	PIT	2	6	2	0.01875	465	0.113		CIP3	GEN	MER	PIT	p0_m1	none	0	0	1	0.3	J10	94.077		PI3.2	MER	CTZ	GEN	pa1_m3	MER	1	0.45	3	0.65	O10	29.0608
								top	PA14	CTZ	PIT	CIP	E6	E	6	pb2_m2	PIT	2	6	2	0.01875	480	0.118		CIP3	GEN	MER	PIT	p0_m1	none	0	0	1	0.3	J21	98.1719		PI3.2	MER	CTZ	GEN	pb1_m3	CTZ	1	0.45	3	0.65	C11	49.1937
								top	PA14	CTZ	PIT	CIP	E6	E	6	pb2_m2	PIT	2	6	2	0.01875	495	0.12		CIP3	GEN	MER	PIT	p0_m1	none	0	0	1	0.3	L10	84.5009		PI3.2	MER	CTZ	GEN	pb1_m3	CTZ	1	0.45	3	0.65	C21	49.812
								top	PA14	CTZ	PIT	CIP	E6	E	6	pb2_m2	PIT	2	6	2	0.01875	510	0.125		CIP3	GEN	MER	PIT	p0_m1	none	0	0	1	0.3	L21	83.176		PI3.2	MER	CTZ	GEN	pb1_m3	CTZ	1	0.45	3	0.65	E11	44.4029
								top	PA14	CTZ	PIT	CIP	E6	E	6	pb2_m2	PIT	2	6	2	0.01875	525	0.128		CIP3	GEN	MER	PIT	p0_m1	none	0	0	1	0.3	N10	88.171		PI3.2	MER	CTZ	GEN	pb1_m3	CTZ	1	0.45	3	0.65	E21	55.8317
								top	PA14	CTZ	PIT	CIP	E6	E	6	pb2_m2	PIT	2	6	2	0.01875	540	0.133		CIP3	GEN	MER	PIT	p0_m1	none	0	0	1	0.3	N21	82.7574		PI3.2	MER	CTZ	GEN	pb1_m3	CTZ	1	0.45	3	0.65	G11	46.4031
								top	PA14	CTZ	PIT	CIP	E6	E	6	pb2_m2	PIT	2	6	2	0.01875	555	0.14		CIP3	GEN	MER	PIT	pa1_m1	GEN	1	0.3	1	0.3	B14	80.0478		PI3.2	MER	CTZ	GEN	pb1_m3	CTZ	1	0.45	3	0.65	G21	49.2582
								top	PA14	CTZ	PIT	CIP	E6	E	6	pb2_m2	PIT	2	6	2	0.01875	570	0.144		CIP3	GEN	MER	PIT	pa1_m1	GEN	1	0.3	1	0.3	B3	101.787		PI3.2	MER	CTZ	GEN	pb1_m3	CTZ	1	0.45	3	0.65	I21	41.2333
								top	PA14	CTZ	PIT	CIP	E6	E	6	pb2_m2	PIT	2	6	2	0.01875	585	0.145		CIP3	GEN	MER	PIT	pa1_m1	GEN	1	0.3	1	0.3	D14	81.4087		PI3.2	MER	CTZ	GEN	pb1_m3	CTZ	1	0.45	3	0.65	K11	47.4031
								top	PA14	CTZ	PIT	CIP	E6	E	6	pb2_m2	PIT	2	6	2	0.01875	600	0.148		CIP3	GEN	MER	PIT	pa1_m1	GEN	1	0.3	1	0.3	D3	108.975		PI3.2	MER	CTZ	GEN	pb1_m3	CTZ	1	0.45	3	0.65	K21	37.5035
								top	PA14	CTZ	PIT	CIP	E6	E	6	pb2_m2	PIT	2	6	2	0.01875	615	0.154		CIP3	GEN	MER	PIT	pa1_m1	GEN	1	0.3	1	0.3	F14	83.7584		PI3.2	MER	CTZ	GEN	pb1_m3	CTZ	1	0.45	3	0.65	M11	41.0658
								top	PA14	CTZ	PIT	CIP	E6	E	6	pb2_m2	PIT	2	6	2	0.01875	630	0.159		CIP3	GEN	MER	PIT	pa1_m1	GEN	1	0.3	1	0.3	F3	80.289		PI3.2	MER	CTZ	GEN	pb1_m3	CTZ	1	0.45	3	0.65	M21	41.5219
								top	PA14	CTZ	PIT	CIP	E6	E	6	pb2_m2	PIT	2	6	2	0.01875	645	0.165		CIP3	GEN	MER	PIT	pa1_m1	GEN	1	0.3	1	0.3	H14	82.206		PI3.2	MER	CTZ	GEN	pb1_m3	CTZ	1	0.45	3	0.65	O11	39.1559
								top	PA14	CTZ	PIT	CIP	E6	E	6	pb2_m2	PIT	2	6	2	0.01875	660	0.162		CIP3	GEN	MER	PIT	pa1_m1	GEN	1	0.3	1	0.3	H3	114.282		PI4.1	MER	CTZ	GEN	pa1_m4	MER	1	0.45	4	0.75	B10	59.5563
								top	PA14	CTZ	PIT	CIP	E6	E	6	pb2_m2	PIT	2	6	2	0.01875	675	0.168		CIP3	GEN	MER	PIT	pa1_m1	GEN	1	0.3	1	0.3	J14	102.771		PI4.1	MER	CTZ	GEN	pa1_m4	MER	1	0.45	4	0.75	D10	56.9313
								top	PA14	CTZ	PIT	CIP	E6	E	6	pb2_m2	PIT	2	6	2	0.01875	690	0.17		CIP3	GEN	MER	PIT	pa1_m1	GEN	1	0.3	1	0.3	J3	101.542		PI4.1	MER	CTZ	GEN	pa1_m4	MER	1	0.45	4	0.75	F10	58.7072
								top	PA14	CTZ	PIT	CIP	E6	E	6	pb2_m2	PIT	2	6	2	0.01875	705	0.173		CIP3	GEN	MER	PIT	pa1_m1	GEN	1	0.3	1	0.3	L14	93.3347		PI4.1	MER	CTZ	GEN	pa1_m4	MER	1	0.45	4	0.75	H10	60.9216
								top	PA14	CTZ	PIT	CIP	E6	E	6	pb2_m2	PIT	2	6	2	0.01875	720	0.176		CIP3	GEN	MER	PIT	pa1_m1	GEN	1	0.3	1	0.3	L3	108.576		PI4.1	MER	CTZ	GEN	pa1_m4	MER	1	0.45	4	0.75	J10	58.4677
								top	PA14	CTZ	PIT	CIP	E6	E	6	pb2_m2	PIT	2	6	2	0.01875	735	0.179		CIP3	GEN	MER	PIT	pa1_m1	GEN	1	0.3	1	0.3	N14	108.752		PI4.1	MER	CTZ	GEN	pa1_m4	MER	1	0.45	4	0.75	L10	59.3313
								top	PA14	CTZ	PIT	CIP	E9	E	9	ndc	none	0	0	0	0	15	0		CIP3	GEN	MER	PIT	pa1_m1	GEN	1	0.3	1	0.3	N3	104.776		PI4.1	MER	CTZ	GEN	pa1_m4	MER	1	0.45	4	0.75	N10	58.1912
								top	PA14	CTZ	PIT	CIP	E9	E	9	ndc	none	0	0	0	0	45	0		CIP3	GEN	MER	PIT	pa2_m1	GEN	2	3	1	0.3	B11	49.6878		PI4.1	MER	CTZ	GEN	pb1_m4	CTZ	1	0.45	4	0.75	B11	60.3425
								top	PA14	CTZ	PIT	CIP	E9	E	9	ndc	none	0	0	0	0	60	0		CIP3	GEN	MER	PIT	pa2_m1	GEN	2	3	1	0.3	B22	28.8305		PI4.1	MER	CTZ	GEN	pb1_m4	CTZ	1	0.45	4	0.75	D11	61.8218
								top	PA14	CTZ	PIT	CIP	E9	E	9	ndc	none	0	0	0	0	75	0		CIP3	GEN	MER	PIT	pa2_m1	GEN	2	3	1	0.3	D11	47.4071		PI4.1	MER	CTZ	GEN	pb1_m4	CTZ	1	0.45	4	0.75	D21	62.1153
								top	PA14	CTZ	PIT	CIP	E9	E	9	ndc	none	0	0	0	0	90	0		CIP3	GEN	MER	PIT	pa2_m1	GEN	2	3	1	0.3	D22	42.3272		PI4.1	MER	CTZ	GEN	pb1_m4	CTZ	1	0.45	4	0.75	F11	61.0033
								top	PA14	CTZ	PIT	CIP	E9	E	9	ndc	none	0	0	0	0	105	0		CIP3	GEN	MER	PIT	pa2_m1	GEN	2	3	1	0.3	F11	22.5925		PI4.1	MER	CTZ	GEN	pb1_m4	CTZ	1	0.45	4	0.75	F21	62.7074
								top	PA14	CTZ	PIT	CIP	E9	E	9	ndc	none	0	0	0	0	120	0.003		CIP3	GEN	MER	PIT	pa2_m1	GEN	2	3	1	0.3	F22	28.8753		PI4.1	MER	CTZ	GEN	pb1_m4	CTZ	1	0.45	4	0.75	H11	60.893
								top	PA14	CTZ	PIT	CIP	E9	E	9	ndc	none	0	0	0	0	135	0.013		CIP3	GEN	MER	PIT	pa2_m1	GEN	2	3	1	0.3	H11	29.0255		PI4.1	MER	CTZ	GEN	pb1_m4	CTZ	1	0.45	4	0.75	H21	61.2808
								top	PA14	CTZ	PIT	CIP	E9	E	9	ndc	none	0	0	0	0	150	0.024		CIP3	GEN	MER	PIT	pa2_m1	GEN	2	3	1	0.3	H22	30.5201		PI4.1	MER	CTZ	GEN	pb1_m4	CTZ	1	0.45	4	0.75	J11	57.2762
								top	PA14	CTZ	PIT	CIP	E9	E	9	ndc	none	0	0	0	0	165	0.036		CIP3	GEN	MER	PIT	pa2_m1	GEN	2	3	1	0.3	J11	42.0399		PI4.1	MER	CTZ	GEN	pb1_m4	CTZ	1	0.45	4	0.75	J21	64.5363
								top	PA14	CTZ	PIT	CIP	E9	E	9	ndc	none	0	0	0	0	180	0.046		CIP3	GEN	MER	PIT	pa2_m1	GEN	2	3	1	0.3	J22	30.9658		PI4.1	MER	CTZ	GEN	pb1_m4	CTZ	1	0.45	4	0.75	L11	61.8069
								top	PA14	CTZ	PIT	CIP	E9	E	9	ndc	none	0	0	0	0	195	0.063		CIP3	GEN	MER	PIT	pa2_m1	GEN	2	3	1	0.3	L11	44.0509		PI4.1	MER	CTZ	GEN	pb1_m4	CTZ	1	0.45	4	0.75	L21	67.2106
								top	PA14	CTZ	PIT	CIP	E9	E	9	ndc	none	0	0	0	0	210	0.08		CIP3	GEN	MER	PIT	pa2_m1	GEN	2	3	1	0.3	L22	39.6229		PI4.1	MER	CTZ	GEN	pb1_m4	CTZ	1	0.45	4	0.75	N11	62.6388
								top	PA14	CTZ	PIT	CIP	E9	E	9	ndc	none	0	0	0	0	225	0.096		CIP3	GEN	MER	PIT	pa2_m1	GEN	2	3	1	0.3	N11	38.9046		PI4.1	MER	CTZ	GEN	pb1_m4	CTZ	1	0.45	4	0.75	N21	65.3351
								top	PA14	CTZ	PIT	CIP	E9	E	9	ndc	none	0	0	0	0	240	0.104		CIP3	GEN	MER	PIT	pa2_m1	GEN	2	3	1	0.3	N22	50.128		PI4.2	MER	CTZ	GEN	pa1_m4	MER	1	0.45	4	0.75	D10	78.9212
								top	PA14	CTZ	PIT	CIP	E9	E	9	ndc	none	0	0	0	0	255	0.122		CIP3	GEN	MER	PIT	pb1_m1	MER	1	0.01875	1	0.3	B19	64.8725		PI4.2	MER	CTZ	GEN	pa1_m4	MER	1	0.45	4	0.75	F10	74.7143
								top	PA14	CTZ	PIT	CIP	E9	E	9	ndc	none	0	0	0	0	270	0.129		CIP3	GEN	MER	PIT	pb1_m1	MER	1	0.01875	1	0.3	B7	73.1292		PI4.2	MER	CTZ	GEN	pa1_m4	MER	1	0.45	4	0.75	H10	79.1844
								top	PA14	CTZ	PIT	CIP	E9	E	9	ndc	none	0	0	0	0	285	0.143		CIP3	GEN	MER	PIT	pb1_m1	MER	1	0.01875	1	0.3	D19	66.6022		PI4.2	MER	CTZ	GEN	pa1_m4	MER	1	0.45	4	0.75	J10	76.6943
								top	PA14	CTZ	PIT	CIP	E9	E	9	ndc	none	0	0	0	0	300	0.16		CIP3	GEN	MER	PIT	pb1_m1	MER	1	0.01875	1	0.3	D7	79.39		PI4.2	MER	CTZ	GEN	pa1_m4	MER	1	0.45	4	0.75	L10	85.6032
								top	PA14	CTZ	PIT	CIP	E9	E	9	ndc	none	0	0	0	0	315	0.179		CIP3	GEN	MER	PIT	pb1_m1	MER	1	0.01875	1	0.3	F19	67.9993		PI4.2	MER	CTZ	GEN	pa1_m4	MER	1	0.45	4	0.75	N10	80.6447
								top	PA14	CTZ	PIT	CIP	E9	E	9	ndc	none	0	0	0	0	330	0.192		CIP3	GEN	MER	PIT	pb1_m1	MER	1	0.01875	1	0.3	F7	72.261		PI4.2	MER	CTZ	GEN	pb1_m4	CTZ	1	0.45	4	0.75	B11	75.8285
								top	PA14	CTZ	PIT	CIP	E9	E	9	ndc	none	0	0	0	0	345	0.195		CIP3	GEN	MER	PIT	pb1_m1	MER	1	0.01875	1	0.3	H19	74.6505		PI4.2	MER	CTZ	GEN	pb1_m4	CTZ	1	0.45	4	0.75	B21	70.5228
								top	PA14	CTZ	PIT	CIP	E9	E	9	ndc	none	0	0	0	0	360	0.194		CIP3	GEN	MER	PIT	pb1_m1	MER	1	0.01875	1	0.3	H7	78.1363		PI4.2	MER	CTZ	GEN	pb1_m4	CTZ	1	0.45	4	0.75	D11	78.7023
								top	PA14	CTZ	PIT	CIP	E9	E	9	ndc	none	0	0	0	0	375	0.207		CIP3	GEN	MER	PIT	pb1_m1	MER	1	0.01875	1	0.3	J19	74.1422		PI4.2	MER	CTZ	GEN	pb1_m4	CTZ	1	0.45	4	0.75	D21	68.8803
								top	PA14	CTZ	PIT	CIP	E9	E	9	ndc	none	0	0	0	0	390	0.218		CIP3	GEN	MER	PIT	pb1_m1	MER	1	0.01875	1	0.3	J7	77.0327		PI4.2	MER	CTZ	GEN	pb1_m4	CTZ	1	0.45	4	0.75	F11	78.6054
								top	PA14	CTZ	PIT	CIP	E9	E	9	ndc	none	0	0	0	0	405	0.22		CIP3	GEN	MER	PIT	pb1_m1	MER	1	0.01875	1	0.3	L19	77.9085		PI4.2	MER	CTZ	GEN	pb1_m4	CTZ	1	0.45	4	0.75	F21	85.4668
								top	PA14	CTZ	PIT	CIP	E9	E	9	ndc	none	0	0	0	0	420	0.234		CIP3	GEN	MER	PIT	pb1_m1	MER	1	0.01875	1	0.3	L7	71.8381		PI4.2	MER	CTZ	GEN	pb1_m4	CTZ	1	0.45	4	0.75	H11	77.623
								top	PA14	CTZ	PIT	CIP	E9	E	9	ndc	none	0	0	0	0	435	0.252		CIP3	GEN	MER	PIT	pb1_m1	MER	1	0.01875	1	0.3	N19	72.3128		PI4.2	MER	CTZ	GEN	pb1_m4	CTZ	1	0.45	4	0.75	H21	76.5489
								top	PA14	CTZ	PIT	CIP	E9	E	9	ndc	none	0	0	0	0	450	0.261		CIP3	GEN	MER	PIT	pb1_m1	MER	1	0.01875	1	0.3	N7	74.0149		PI4.2	MER	CTZ	GEN	pb1_m4	CTZ	1	0.45	4	0.75	J11	73.0265
								top	PA14	CTZ	PIT	CIP	E9	E	9	ndc	none	0	0	0	0	465	0.261		CIP3	GEN	MER	PIT	pb2_m1	MER	2	0.1875	1	0.3	B18	66.7171		PI4.2	MER	CTZ	GEN	pb1_m4	CTZ	1	0.45	4	0.75	J21	80.9482
								top	PA14	CTZ	PIT	CIP	E9	E	9	ndc	none	0	0	0	0	480	0.267		CIP3	GEN	MER	PIT	pb2_m1	MER	2	0.1875	1	0.3	B6	75.9049		PI4.2	MER	CTZ	GEN	pb1_m4	CTZ	1	0.45	4	0.75	L11	81.972
								top	PA14	CTZ	PIT	CIP	E9	E	9	ndc	none	0	0	0	0	495	0.276		CIP3	GEN	MER	PIT	pb2_m1	MER	2	0.1875	1	0.3	D18	72.0244		PI4.2	MER	CTZ	GEN	pb1_m4	CTZ	1	0.45	4	0.75	L21	83.203
								top	PA14	CTZ	PIT	CIP	E9	E	9	ndc	none	0	0	0	0	510	0.277		CIP3	GEN	MER	PIT	pb2_m1	MER	2	0.1875	1	0.3	D6	71.3567		PI4.2	MER	CTZ	GEN	pb1_m4	CTZ	1	0.45	4	0.75	N11	81.7642
								top	PA14	CTZ	PIT	CIP	E9	E	9	ndc	none	0	0	0	0	525	0.293		CIP3	GEN	MER	PIT	pb2_m1	MER	2	0.1875	1	0.3	F18	75.1389		PI4.2	MER	CTZ	GEN	pb1_m4	CTZ	1	0.45	4	0.75	N21	83.3738
								top	PA14	CTZ	PIT	CIP	E9	E	9	ndc	none	0	0	0	0	540	0.284		CIP3	GEN	MER	PIT	pb2_m1	MER	2	0.1875	1	0.3	F6	83.5946		H01	GEN	CIP	MER	pa2_m1	GEN	2	0.75	1	0.009375	B11	44.4065
								top	PA14	CTZ	PIT	CIP	E9	E	9	ndc	none	0	0	0	0	555	0.289		CIP3	GEN	MER	PIT	pb2_m1	MER	2	0.1875	1	0.3	H18	75.2813		H01	GEN	CIP	MER	pa2_m1	GEN	2	0.75	1	0.009375	B22	45.5226
								top	PA14	CTZ	PIT	CIP	E9	E	9	ndc	none	0	0	0	0	570	0.293		CIP3	GEN	MER	PIT	pb2_m1	MER	2	0.1875	1	0.3	H6	75.9514		H01	GEN	CIP	MER	pa2_m1	GEN	2	0.75	1	0.009375	D11	41.0056
								top	PA14	CTZ	PIT	CIP	E9	E	9	ndc	none	0	0	0	0	585	0.298		CIP3	GEN	MER	PIT	pb2_m1	MER	2	0.1875	1	0.3	J18	74.3125		H01	GEN	CIP	MER	pa2_m1	GEN	2	0.75	1	0.009375	D22	46.8934
								top	PA14	CTZ	PIT	CIP	E9	E	9	ndc	none	0	0	0	0	600	0.316		CIP3	GEN	MER	PIT	pb2_m1	MER	2	0.1875	1	0.3	J6	91.7083		H01	GEN	CIP	MER	pa2_m1	GEN	2	0.75	1	0.009375	F11	42.8969
								top	PA14	CTZ	PIT	CIP	E9	E	9	ndc	none	0	0	0	0	615	0.315		CIP3	GEN	MER	PIT	pb2_m1	MER	2	0.1875	1	0.3	L18	84.1985		H01	GEN	CIP	MER	pa2_m1	GEN	2	0.75	1	0.009375	F22	49.8496
								top	PA14	CTZ	PIT	CIP	E9	E	9	ndc	none	0	0	0	0	630	0.312		CIP3	GEN	MER	PIT	pb2_m1	MER	2	0.1875	1	0.3	L6	97.8232		H01	GEN	CIP	MER	pa2_m1	GEN	2	0.75	1	0.009375	H11	42.0906
								top	PA14	CTZ	PIT	CIP	E9	E	9	ndc	none	0	0	0	0	645	0.311		CIP3	GEN	MER	PIT	pb2_m1	MER	2	0.1875	1	0.3	N18	80.2189		H01	GEN	CIP	MER	pa2_m1	GEN	2	0.75	1	0.009375	H22	44.0806
								top	PA14	CTZ	PIT	CIP	E9	E	9	ndc	none	0	0	0	0	660	0.315		CIP3	GEN	MER	PIT	pb2_m1	MER	2	0.1875	1	0.3	N6	78.2755		H01	GEN	CIP	MER	pa2_m1	GEN	2	0.75	1	0.009375	J11	35.8335
								top	PA14	CTZ	PIT	CIP	E9	E	9	ndc	none	0	0	0	0	675	0.321		CIP9	GEN	MER	PIT	p0_m1	none	0	0	1	0.15	B10	74.3044		H01	GEN	CIP	MER	pa2_m1	GEN	2	0.75	1	0.009375	J22	48.3878
								top	PA14	CTZ	PIT	CIP	E9	E	9	ndc	none	0	0	0	0	690	0.322		CIP9	GEN	MER	PIT	p0_m1	none	0	0	1	0.15	B21	61.6218		H01	GEN	CIP	MER	pa2_m1	GEN	2	0.75	1	0.009375	L11	36.0575
								top	PA14	CTZ	PIT	CIP	E9	E	9	ndc	none	0	0	0	0	705	0.321		CIP9	GEN	MER	PIT	p0_m1	none	0	0	1	0.15	D10	76.8463		H01	GEN	CIP	MER	pa2_m1	GEN	2	0.75	1	0.009375	L22	46.9337
								top	PA14	CTZ	PIT	CIP	E9	E	9	ndc	none	0	0	0	0	720	0.322		CIP9	GEN	MER	PIT	p0_m1	none	0	0	1	0.15	D21	54.0356		H01	GEN	CIP	MER	pa2_m1	GEN	2	0.75	1	0.009375	N11	46.1456
								top	PA14	CTZ	PIT	CIP	E9	E	9	ndc	none	0	0	0	0	735	0.323		CIP9	GEN	MER	PIT	p0_m1	none	0	0	1	0.15	F10	71.6731		H01	GEN	CIP	MER	pa2_m1	GEN	2	0.75	1	0.009375	N22	48.9869
								top	PA14	CTZ	PIT	CIP	E10	E	10	p0_m2	none	0	0	2	0.01875	15	0		CIP9	GEN	MER	PIT	p0_m1	none	0	0	1	0.15	F21	56.2503		H01	GEN	CIP	MER	pb1_m1	CIP	1	0.01875	1	0.009375	B19	42.7775
								top	PA14	CTZ	PIT	CIP	E10	E	10	p0_m2	none	0	0	2	0.01875	30	0		CIP9	GEN	MER	PIT	p0_m1	none	0	0	1	0.15	H10	73.5331		H01	GEN	CIP	MER	pb1_m1	CIP	1	0.01875	1	0.009375	B7	40.118
								top	PA14	CTZ	PIT	CIP	E10	E	10	p0_m2	none	0	0	2	0.01875	45	0		CIP9	GEN	MER	PIT	p0_m1	none	0	0	1	0.15	H21	58.5391		H01	GEN	CIP	MER	pb1_m1	CIP	1	0.01875	1	0.009375	D19	39.7448
								top	PA14	CTZ	PIT	CIP	E10	E	10	p0_m2	none	0	0	2	0.01875	60	0		CIP9	GEN	MER	PIT	p0_m1	none	0	0	1	0.15	J10	70.8911		H01	GEN	CIP	MER	pb1_m1	CIP	1	0.01875	1	0.009375	D7	40.5195
								top	PA14	CTZ	PIT	CIP	E10	E	10	p0_m2	none	0	0	2	0.01875	75	0.001		CIP9	GEN	MER	PIT	p0_m1	none	0	0	1	0.15	J21	64.1692		H01	GEN	CIP	MER	pb1_m1	CIP	1	0.01875	1	0.009375	F19	36.5895
								top	PA14	CTZ	PIT	CIP	E10	E	10	p0_m2	none	0	0	2	0.01875	90	0.003		CIP9	GEN	MER	PIT	p0_m1	none	0	0	1	0.15	L10	73.7104		H01	GEN	CIP	MER	pb1_m1	CIP	1	0.01875	1	0.009375	F7	44.7639
								top	PA14	CTZ	PIT	CIP	E10	E	10	p0_m2	none	0	0	2	0.01875	105	0.005		CIP9	GEN	MER	PIT	p0_m1	none	0	0	1	0.15	L21	73.7533		H01	GEN	CIP	MER	pb1_m1	CIP	1	0.01875	1	0.009375	H19	48.1654
								top	PA14	CTZ	PIT	CIP	E10	E	10	p0_m2	none	0	0	2	0.01875	120	0.008		CIP9	GEN	MER	PIT	p0_m1	none	0	0	1	0.15	N10	76.6795		H01	GEN	CIP	MER	pb1_m1	CIP	1	0.01875	1	0.009375	H7	41.0924
								top	PA14	CTZ	PIT	CIP	E10	E	10	p0_m2	none	0	0	2	0.01875	135	0.013		CIP9	GEN	MER	PIT	p0_m1	none	0	0	1	0.15	N21	75.2916		H01	GEN	CIP	MER	pb1_m1	CIP	1	0.01875	1	0.009375	J19	43.6921
								top	PA14	CTZ	PIT	CIP	E10	E	10	p0_m2	none	0	0	2	0.01875	150	0.025		CIP9	GEN	MER	PIT	pa1_m1	GEN	1	0.075	1	0.15	B14	72.3635		H01	GEN	CIP	MER	pb1_m1	CIP	1	0.01875	1	0.009375	J7	32.5509
								top	PA14	CTZ	PIT	CIP	E10	E	10	p0_m2	none	0	0	2	0.01875	165	0.033		CIP9	GEN	MER	PIT	pa1_m1	GEN	1	0.075	1	0.15	B3	75.6913		H01	GEN	CIP	MER	pb1_m1	CIP	1	0.01875	1	0.009375	L19	44.3981
								top	PA14	CTZ	PIT	CIP	E10	E	10	p0_m2	none	0	0	2	0.01875	180	0.044		CIP9	GEN	MER	PIT	pa1_m1	GEN	1	0.075	1	0.15	D14	70.1151		H01	GEN	CIP	MER	pb1_m1	CIP	1	0.01875	1	0.009375	L7	43.4581
								top	PA14	CTZ	PIT	CIP	E10	E	10	p0_m2	none	0	0	2	0.01875	195	0.05		CIP9	GEN	MER	PIT	pa1_m1	GEN	1	0.075	1	0.15	D3	80.9754		H01	GEN	CIP	MER	pb1_m1	CIP	1	0.01875	1	0.009375	N19	49.1222
								top	PA14	CTZ	PIT	CIP	E10	E	10	p0_m2	none	0	0	2	0.01875	210	0.064		CIP9	GEN	MER	PIT	pa1_m1	GEN	1	0.075	1	0.15	F14	79.6488		H01	GEN	CIP	MER	pb1_m1	CIP	1	0.01875	1	0.009375	N7	41.3829
								top	PA14	CTZ	PIT	CIP	E10	E	10	p0_m2	none	0	0	2	0.01875	225	0.057		CIP9	GEN	MER	PIT	pa1_m1	GEN	1	0.075	1	0.15	F3	85.8367		H01	MER	CIP	GEN	pa2_m1	MER	2	0.1875	1	0.0375	B11	73.4543
								top	PA14	CTZ	PIT	CIP	E10	E	10	p0_m2	none	0	0	2	0.01875	240	0.062		CIP9	GEN	MER	PIT	pa1_m1	GEN	1	0.075	1	0.15	H14	79.7896		H01	MER	CIP	GEN	pa2_m1	MER	2	0.1875	1	0.0375	B22	64.3324
								top	PA14	CTZ	PIT	CIP	E10	E	10	p0_m2	none	0	0	2	0.01875	255	0.063		CIP9	GEN	MER	PIT	pa1_m1	GEN	1	0.075	1	0.15	H3	84.7272		H01	MER	CIP	GEN	pa2_m1	MER	2	0.1875	1	0.0375	D11	70.152
								top	PA14	CTZ	PIT	CIP	E10	E	10	p0_m2	none	0	0	2	0.01875	270	0.059		CIP9	GEN	MER	PIT	pa1_m1	GEN	1	0.075	1	0.15	J14	77.824		H01	MER	CIP	GEN	pa2_m1	MER	2	0.1875	1	0.0375	D22	59.5898
								top	PA14	CTZ	PIT	CIP	E10	E	10	p0_m2	none	0	0	2	0.01875	285	0.062		CIP9	GEN	MER	PIT	pa1_m1	GEN	1	0.075	1	0.15	J3	82.7553		H01	MER	CIP	GEN	pa2_m1	MER	2	0.1875	1	0.0375	F11	65.0396
								top	PA14	CTZ	PIT	CIP	E10	E	10	p0_m2	none	0	0	2	0.01875	300	0.064		CIP9	GEN	MER	PIT	pa1_m1	GEN	1	0.075	1	0.15	L14	76.4087		H01	MER	CIP	GEN	pa2_m1	MER	2	0.1875	1	0.0375	F22	59.6298
								top	PA14	CTZ	PIT	CIP	E10	E	10	p0_m2	none	0	0	2	0.01875	315	0.071		CIP9	GEN	MER	PIT	pa1_m1	GEN	1	0.075	1	0.15	L3	75.6003		H01	MER	CIP	GEN	pa2_m1	MER	2	0.1875	1	0.0375	H11	62.7053
								top	PA14	CTZ	PIT	CIP	E10	E	10	p0_m2	none	0	0	2	0.01875	330	0.077		CIP9	GEN	MER	PIT	pa1_m1	GEN	1	0.075	1	0.15	N14	76.3728		H01	MER	CIP	GEN	pa2_m1	MER	2	0.1875	1	0.0375	H22	69.5027
								top	PA14	CTZ	PIT	CIP	E10	E	10	p0_m2	none	0	0	2	0.01875	345	0.089		CIP9	GEN	MER	PIT	pa1_m1	GEN	1	0.075	1	0.15	N3	79.4805		H01	MER	CIP	GEN	pa2_m1	MER	2	0.1875	1	0.0375	J11	66.5832
								top	PA14	CTZ	PIT	CIP	E10	E	10	p0_m2	none	0	0	2	0.01875	360	0.083		CIP9	GEN	MER	PIT	pa2_m1	GEN	2	0.75	1	0.15	B11	75.7487		H01	MER	CIP	GEN	pa2_m1	MER	2	0.1875	1	0.0375	J22	70.0694
								top	PA14	CTZ	PIT	CIP	E10	E	10	p0_m2	none	0	0	2	0.01875	375	0.092		CIP9	GEN	MER	PIT	pa2_m1	GEN	2	0.75	1	0.15	B22	60.924		H01	MER	CIP	GEN	pa2_m1	MER	2	0.1875	1	0.0375	L11	67.3853
								top	PA14	CTZ	PIT	CIP	E10	E	10	p0_m2	none	0	0	2	0.01875	390	0.094		CIP9	GEN	MER	PIT	pa2_m1	GEN	2	0.75	1	0.15	D11	77.8575		H01	MER	CIP	GEN	pa2_m1	MER	2	0.1875	1	0.0375	L22	67.3445
								top	PA14	CTZ	PIT	CIP	E10	E	10	p0_m2	none	0	0	2	0.01875	405	0.083		CIP9	GEN	MER	PIT	pa2_m1	GEN	2	0.75	1	0.15	D22	64.205		H01	MER	CIP	GEN	pa2_m1	MER	2	0.1875	1	0.0375	N11	73.863
								top	PA14	CTZ	PIT	CIP	E10	E	10	p0_m2	none	0	0	2	0.01875	420	0.085		CIP9	GEN	MER	PIT	pa2_m1	GEN	2	0.75	1	0.15	F11	63.9461		H01	MER	CIP	GEN	pa2_m1	MER	2	0.1875	1	0.0375	N22	74.1633
								top	PA14	CTZ	PIT	CIP	E10	E	10	p0_m2	none	0	0	2	0.01875	435	0.092		CIP9	GEN	MER	PIT	pa2_m1	GEN	2	0.75	1	0.15	F22	53.8878		H01	MER	CIP	GEN	pb1_m1	CIP	1	0.01875	1	0.0375	B19	56.4114
								top	PA14	CTZ	PIT	CIP	E10	E	10	p0_m2	none	0	0	2	0.01875	450	0.097		CIP9	GEN	MER	PIT	pa2_m1	GEN	2	0.75	1	0.15	H11	69.4367		H01	MER	CIP	GEN	pb1_m1	CIP	1	0.01875	1	0.0375	B7	51.8124
								top	PA14	CTZ	PIT	CIP	E10	E	10	p0_m2	none	0	0	2	0.01875	465	0.1		CIP9	GEN	MER	PIT	pa2_m1	GEN	2	0.75	1	0.15	H22	52.5548		H01	MER	CIP	GEN	pb1_m1	CIP	1	0.01875	1	0.0375	D19	57.2116
								top	PA14	CTZ	PIT	CIP	E10	E	10	p0_m2	none	0	0	2	0.01875	480	0.1		CIP9	GEN	MER	PIT	pa2_m1	GEN	2	0.75	1	0.15	J11	71.1302		H01	MER	CIP	GEN	pb1_m1	CIP	1	0.01875	1	0.0375	D7	57.6736
								top	PA14	CTZ	PIT	CIP	E10	E	10	p0_m2	none	0	0	2	0.01875	495	0.107		CIP9	GEN	MER	PIT	pa2_m1	GEN	2	0.75	1	0.15	J22	64.646		H01	MER	CIP	GEN	pb1_m1	CIP	1	0.01875	1	0.0375	F19	57.9424
								top	PA14	CTZ	PIT	CIP	E10	E	10	p0_m2	none	0	0	2	0.01875	510	0.115		CIP9	GEN	MER	PIT	pa2_m1	GEN	2	0.75	1	0.15	L11	65.0643		H01	MER	CIP	GEN	pb1_m1	CIP	1	0.01875	1	0.0375	F7	63.2588
								top	PA14	CTZ	PIT	CIP	E10	E	10	p0_m2	none	0	0	2	0.01875	525	0.115		CIP9	GEN	MER	PIT	pa2_m1	GEN	2	0.75	1	0.15	L22	69.7909		H01	MER	CIP	GEN	pb1_m1	CIP	1	0.01875	1	0.0375	H19	66.7948
								top	PA14	CTZ	PIT	CIP	E10	E	10	p0_m2	none	0	0	2	0.01875	540	0.12		CIP9	GEN	MER	PIT	pa2_m1	GEN	2	0.75	1	0.15	N11	66.7746		H01	MER	CIP	GEN	pb1_m1	CIP	1	0.01875	1	0.0375	H7	63.3859
								top	PA14	CTZ	PIT	CIP	E10	E	10	p0_m2	none	0	0	2	0.01875	555	0.12		CIP9	GEN	MER	PIT	pa2_m1	GEN	2	0.75	1	0.15	N22	74.4521		H01	MER	CIP	GEN	pb1_m1	CIP	1	0.01875	1	0.0375	J19	62.6031
								top	PA14	CTZ	PIT	CIP	E10	E	10	p0_m2	none	0	0	2	0.01875	570	0.123		CIP9	GEN	MER	PIT	pb1_m1	MER	1	0.075	1	0.15	B19	57.5997		H01	MER	CIP	GEN	pb1_m1	CIP	1	0.01875	1	0.0375	J7	53.142
								top	PA14	CTZ	PIT	CIP	E10	E	10	p0_m2	none	0	0	2	0.01875	585	0.122		CIP9	GEN	MER	PIT	pb1_m1	MER	1	0.075	1	0.15	B7	74.6594		H01	MER	CIP	GEN	pb1_m1	CIP	1	0.01875	1	0.0375	L19	59.9465
								top	PA14	CTZ	PIT	CIP	E10	E	10	p0_m2	none	0	0	2	0.01875	600	0.126		CIP9	GEN	MER	PIT	pb1_m1	MER	1	0.075	1	0.15	D19	64.4329		H01	MER	CIP	GEN	pb1_m1	CIP	1	0.01875	1	0.0375	L7	60.5699
								top	PA14	CTZ	PIT	CIP	E10	E	10	p0_m2	none	0	0	2	0.01875	615	0.129		CIP9	GEN	MER	PIT	pb1_m1	MER	1	0.075	1	0.15	D7	69.5925		H01	MER	CIP	GEN	pb1_m1	CIP	1	0.01875	1	0.0375	N19	62.708
								top	PA14	CTZ	PIT	CIP	E10	E	10	p0_m2	none	0	0	2	0.01875	630	0.13		CIP9	GEN	MER	PIT	pb1_m1	MER	1	0.075	1	0.15	F19	56.6433		H01	MER	CIP	GEN	pb1_m1	CIP	1	0.01875	1	0.0375	N7	60.5674
								top	PA14	CTZ	PIT	CIP	E10	E	10	p0_m2	none	0	0	2	0.01875	645	0.131		CIP9	GEN	MER	PIT	pb1_m1	MER	1	0.075	1	0.15	F7	76.7167		H01	CTZ	PIT	GEN	pa2_m3	CTZ	2	3	3	0.375	B13	59.8815
								top	PA14	CTZ	PIT	CIP	E10	E	10	p0_m2	none	0	0	2	0.01875	660	0.134		CIP9	GEN	MER	PIT	pb1_m1	MER	1	0.075	1	0.15	H19	57.2591		H01	CTZ	PIT	GEN	pa2_m3	CTZ	2	3	3	0.375	B2	58.7457
								top	PA14	CTZ	PIT	CIP	E10	E	10	p0_m2	none	0	0	2	0.01875	675	0.135		CIP9	GEN	MER	PIT	pb1_m1	MER	1	0.075	1	0.15	H7	73.1161		H01	CTZ	PIT	GEN	pa2_m3	CTZ	2	3	3	0.375	D13	54.4477
								top	PA14	CTZ	PIT	CIP	E10	E	10	p0_m2	none	0	0	2	0.01875	690	0.141		CIP9	GEN	MER	PIT	pb1_m1	MER	1	0.075	1	0.15	J19	67.5461		H01	CTZ	PIT	GEN	pa2_m3	CTZ	2	3	3	0.375	D2	60.5106
								top	PA14	CTZ	PIT	CIP	E10	E	10	p0_m2	none	0	0	2	0.01875	705	0.142		CIP9	GEN	MER	PIT	pb1_m1	MER	1	0.075	1	0.15	J7	75.2162		H01	CTZ	PIT	GEN	pa2_m3	CTZ	2	3	3	0.375	F13	61.2121
								top	PA14	CTZ	PIT	CIP	E10	E	10	p0_m2	none	0	0	2	0.01875	720	0.141		CIP9	GEN	MER	PIT	pb1_m1	MER	1	0.075	1	0.15	L19	67.3705		H01	CTZ	PIT	GEN	pa2_m3	CTZ	2	3	3	0.375	F2	55.2853
								top	PA14	CTZ	PIT	CIP	E10	E	10	p0_m2	none	0	0	2	0.01875	735	0.144		CIP9	GEN	MER	PIT	pb1_m1	MER	1	0.075	1	0.15	L7	71.332		H01	CTZ	PIT	GEN	pa2_m3	CTZ	2	3	3	0.375	H2	61.2985
								top	PA14	CTZ	PIT	CIP	E17	E	17	ndc	none	0	0	0	0	15	0		CIP9	GEN	MER	PIT	pb1_m1	MER	1	0.075	1	0.15	N19	69.9674		H01	CTZ	PIT	GEN	pa2_m3	CTZ	2	3	3	0.375	J13	62.9303
								top	PA14	CTZ	PIT	CIP	E17	E	17	ndc	none	0	0	0	0	30	0		CIP9	GEN	MER	PIT	pb1_m1	MER	1	0.075	1	0.15	N7	69.8612		H01	CTZ	PIT	GEN	pa2_m3	CTZ	2	3	3	0.375	J2	60.1042
								top	PA14	CTZ	PIT	CIP	E17	E	17	ndc	none	0	0	0	0	45	0		CIP9	GEN	MER	PIT	pb2_m1	MER	2	0.75	1	0.15	B18	64.1458		H01	CTZ	PIT	GEN	pa2_m3	CTZ	2	3	3	0.375	L13	63.5178
								top	PA14	CTZ	PIT	CIP	E17	E	17	ndc	none	0	0	0	0	60	0		CIP9	GEN	MER	PIT	pb2_m1	MER	2	0.75	1	0.15	B6	55.1173		H01	CTZ	PIT	GEN	pa2_m3	CTZ	2	3	3	0.375	L2	59.8938
								top	PA14	CTZ	PIT	CIP	E17	E	17	ndc	none	0	0	0	0	75	0		CIP9	GEN	MER	PIT	pb2_m1	MER	2	0.75	1	0.15	D18	67.1934		H01	CTZ	PIT	GEN	pa2_m3	CTZ	2	3	3	0.375	N13	66.5442
								top	PA14	CTZ	PIT	CIP	E17	E	17	ndc	none	0	0	0	0	90	0.002		CIP9	GEN	MER	PIT	pb2_m1	MER	2	0.75	1	0.15	D6	62.9469		H01	CTZ	PIT	GEN	pa2_m3	CTZ	2	3	3	0.375	N2	60.9492
								top	PA14	CTZ	PIT	CIP	E17	E	17	ndc	none	0	0	0	0	105	0.004		CIP9	GEN	MER	PIT	pb2_m1	MER	2	0.75	1	0.15	F18	70.7932		H01	CTZ	PIT	GEN	pb2_m3	PIT	2	6	3	0.375	B12	66.7013
								top	PA14	CTZ	PIT	CIP	E17	E	17	ndc	none	0	0	0	0	120	0.008		CIP9	GEN	MER	PIT	pb2_m1	MER	2	0.75	1	0.15	F6	62.2102		H01	CTZ	PIT	GEN	pb2_m3	PIT	2	6	3	0.375	B23	51.0058
								top	PA14	CTZ	PIT	CIP	E17	E	17	ndc	none	0	0	0	0	135	0.014		CIP9	GEN	MER	PIT	pb2_m1	MER	2	0.75	1	0.15	H18	65.4025		H01	CTZ	PIT	GEN	pb2_m3	PIT	2	6	3	0.375	D12	65.4476
								top	PA14	CTZ	PIT	CIP	E17	E	17	ndc	none	0	0	0	0	150	0.037		CIP9	GEN	MER	PIT	pb2_m1	MER	2	0.75	1	0.15	H6	71.2634		H01	CTZ	PIT	GEN	pb2_m3	PIT	2	6	3	0.375	D23	62.9648
								top	PA14	CTZ	PIT	CIP	E17	E	17	ndc	none	0	0	0	0	165	0.04		CIP9	GEN	MER	PIT	pb2_m1	MER	2	0.75	1	0.15	J18	66.0874		H01	CTZ	PIT	GEN	pb2_m3	PIT	2	6	3	0.375	F12	69.3155
								top	PA14	CTZ	PIT	CIP	E17	E	17	ndc	none	0	0	0	0	180	0.047		CIP9	GEN	MER	PIT	pb2_m1	MER	2	0.75	1	0.15	J6	58.3584		H01	CTZ	PIT	GEN	pb2_m3	PIT	2	6	3	0.375	F23	59.5722
								top	PA14	CTZ	PIT	CIP	E17	E	17	ndc	none	0	0	0	0	195	0.06		CIP9	GEN	MER	PIT	pb2_m1	MER	2	0.75	1	0.15	L18	81.0837		H01	CTZ	PIT	GEN	pb2_m3	PIT	2	6	3	0.375	H12	66.4491
								top	PA14	CTZ	PIT	CIP	E17	E	17	ndc	none	0	0	0	0	210	0.072		CIP9	GEN	MER	PIT	pb2_m1	MER	2	0.75	1	0.15	L6	74.5747		H01	CTZ	PIT	GEN	pb2_m3	PIT	2	6	3	0.375	H23	57.5001
								top	PA14	CTZ	PIT	CIP	E17	E	17	ndc	none	0	0	0	0	225	0.085		CIP9	GEN	MER	PIT	pb2_m1	MER	2	0.75	1	0.15	N18	68.0124		H01	CTZ	PIT	GEN	pb2_m3	PIT	2	6	3	0.375	J12	69.7399
								top	PA14	CTZ	PIT	CIP	E17	E	17	ndc	none	0	0	0	0	240	0.092		CIP9	GEN	MER	PIT	pb2_m1	MER	2	0.75	1	0.15	N6	62.1904		H01	CTZ	PIT	GEN	pb2_m3	PIT	2	6	3	0.375	J23	67.9163
								top	PA14	CTZ	PIT	CIP	E17	E	17	ndc	none	0	0	0	0	255	0.098		CIP9	MER	PIT	GEN	p0_m1	none	0	0	1	0.0375	B10	103.846		H01	CTZ	PIT	GEN	pb2_m3	PIT	2	6	3	0.375	L12	71.155
								top	PA14	CTZ	PIT	CIP	E17	E	17	ndc	none	0	0	0	0	270	0.113		CIP9	MER	PIT	GEN	p0_m1	none	0	0	1	0.0375	B21	101.553		H01	CTZ	PIT	GEN	pb2_m3	PIT	2	6	3	0.375	L23	64.9208
								top	PA14	CTZ	PIT	CIP	E17	E	17	ndc	none	0	0	0	0	285	0.117		CIP9	MER	PIT	GEN	p0_m1	none	0	0	1	0.0375	D10	104.315		H01	CTZ	PIT	GEN	pb2_m3	PIT	2	6	3	0.375	N12	73.0374
								top	PA14	CTZ	PIT	CIP	E17	E	17	ndc	none	0	0	0	0	300	0.132		CIP9	MER	PIT	GEN	p0_m1	none	0	0	1	0.0375	D21	76.9866		H01	CTZ	PIT	GEN	pb2_m3	PIT	2	6	3	0.375	N23	61.8878
								top	PA14	CTZ	PIT	CIP	E17	E	17	ndc	none	0	0	0	0	315	0.15		CIP9	MER	PIT	GEN	p0_m1	none	0	0	1	0.0375	F10	88.522		H01	GEN	CIP	CTZ	pa2_m3	GEN	2	0.75	3	1.5	B13	46.5511
								top	PA14	CTZ	PIT	CIP	E17	E	17	ndc	none	0	0	0	0	330	0.168		CIP9	MER	PIT	GEN	p0_m1	none	0	0	1	0.0375	F21	69.2745		H01	GEN	CIP	CTZ	pa2_m3	GEN	2	0.75	3	1.5	B2	35.4403
								top	PA14	CTZ	PIT	CIP	E17	E	17	ndc	none	0	0	0	0	345	0.176		CIP9	MER	PIT	GEN	p0_m1	none	0	0	1	0.0375	H10	91.3761		H01	GEN	CIP	CTZ	pa2_m3	GEN	2	0.75	3	1.5	D13	40.7996
								top	PA14	CTZ	PIT	CIP	E17	E	17	ndc	none	0	0	0	0	360	0.175		CIP9	MER	PIT	GEN	p0_m1	none	0	0	1	0.0375	H21	80.9054		H01	GEN	CIP	CTZ	pa2_m3	GEN	2	0.75	3	1.5	D2	33.9397
								top	PA14	CTZ	PIT	CIP	E17	E	17	ndc	none	0	0	0	0	375	0.175		CIP9	MER	PIT	GEN	p0_m1	none	0	0	1	0.0375	J10	86.8942		H01	GEN	CIP	CTZ	pa2_m3	GEN	2	0.75	3	1.5	F13	34.9482
								top	PA14	CTZ	PIT	CIP	E17	E	17	ndc	none	0	0	0	0	390	0.178		CIP9	MER	PIT	GEN	p0_m1	none	0	0	1	0.0375	J21	101.302		H01	GEN	CIP	CTZ	pa2_m3	GEN	2	0.75	3	1.5	F2	43.9648
								top	PA14	CTZ	PIT	CIP	E17	E	17	ndc	none	0	0	0	0	435	0.189		CIP9	MER	PIT	GEN	p0_m1	none	0	0	1	0.0375	L10	91.1051		H01	GEN	CIP	CTZ	pa2_m3	GEN	2	0.75	3	1.5	H13	31.0413
								top	PA14	CTZ	PIT	CIP	E17	E	17	ndc	none	0	0	0	0	450	0.191		CIP9	MER	PIT	GEN	p0_m1	none	0	0	1	0.0375	L21	95.825		H01	GEN	CIP	CTZ	pa2_m3	GEN	2	0.75	3	1.5	H2	29.2389
								top	PA14	CTZ	PIT	CIP	E17	E	17	ndc	none	0	0	0	0	495	0.207		CIP9	MER	PIT	GEN	p0_m1	none	0	0	1	0.0375	N10	119.077		H01	GEN	CIP	CTZ	pa2_m3	GEN	2	0.75	3	1.5	J13	40.6923
								top	PA14	CTZ	PIT	CIP	E17	E	17	ndc	none	0	0	0	0	510	0.207		CIP9	MER	PIT	GEN	p0_m1	none	0	0	1	0.0375	N21	111.179		H01	GEN	CIP	CTZ	pa2_m3	GEN	2	0.75	3	1.5	J2	36.616
								top	PA14	CTZ	PIT	CIP	E17	E	17	ndc	none	0	0	0	0	525	0.21		CIP9	MER	PIT	GEN	pa1_m1	MER	1	0.075	1	0.0375	B14	105.283		H01	GEN	CIP	CTZ	pa2_m3	GEN	2	0.75	3	1.5	L13	46.4912
								top	PA14	CTZ	PIT	CIP	E17	E	17	ndc	none	0	0	0	0	540	0.211		CIP9	MER	PIT	GEN	pa1_m1	MER	1	0.075	1	0.0375	B3	109.707		H01	GEN	CIP	CTZ	pa2_m3	GEN	2	0.75	3	1.5	L2	38.8148
								top	PA14	CTZ	PIT	CIP	E17	E	17	ndc	none	0	0	0	0	555	0.217		CIP9	MER	PIT	GEN	pa1_m1	MER	1	0.075	1	0.0375	D14	96.6217		H01	GEN	CIP	CTZ	pa2_m3	GEN	2	0.75	3	1.5	N13	46.9054
								top	PA14	CTZ	PIT	CIP	E17	E	17	ndc	none	0	0	0	0	570	0.216		CIP9	MER	PIT	GEN	pa1_m1	MER	1	0.075	1	0.0375	D3	105.148		H01	GEN	CIP	CTZ	pa2_m3	GEN	2	0.75	3	1.5	N2	32.8804
								top	PA14	CTZ	PIT	CIP	E17	E	17	ndc	none	0	0	0	0	585	0.217		CIP9	MER	PIT	GEN	pa1_m1	MER	1	0.075	1	0.0375	F14	103.863		H01	GEN	CIP	CTZ	pb1_m3	CIP	1	0.01875	3	1.5	B5	26.7655
								top	PA14	CTZ	PIT	CIP	E17	E	17	ndc	none	0	0	0	0	600	0.223		CIP9	MER	PIT	GEN	pa1_m1	MER	1	0.075	1	0.0375	F3	89.9161		H01	GEN	CIP	CTZ	pb1_m3	CIP	1	0.01875	3	1.5	D16	20.0376
								top	PA14	CTZ	PIT	CIP	E17	E	17	ndc	none	0	0	0	0	615	0.225		CIP9	MER	PIT	GEN	pa1_m1	MER	1	0.075	1	0.0375	H14	110.572		H01	GEN	CIP	CTZ	pb1_m3	CIP	1	0.01875	3	1.5	D5	19.6042
								top	PA14	CTZ	PIT	CIP	E17	E	17	ndc	none	0	0	0	0	630	0.229		CIP9	MER	PIT	GEN	pa1_m1	MER	1	0.075	1	0.0375	H3	82.778		H01	GEN	CIP	CTZ	pb1_m3	CIP	1	0.01875	3	1.5	F16	13.669
								top	PA14	CTZ	PIT	CIP	E17	E	17	ndc	none	0	0	0	0	645	0.23		CIP9	MER	PIT	GEN	pa1_m1	MER	1	0.075	1	0.0375	J14	106.173		H01	GEN	CIP	CTZ	pb1_m3	CIP	1	0.01875	3	1.5	F5	18.5163
								top	PA14	CTZ	PIT	CIP	E17	E	17	ndc	none	0	0	0	0	660	0.228		CIP9	MER	PIT	GEN	pa1_m1	MER	1	0.075	1	0.0375	J3	96.5025		H01	GEN	CIP	CTZ	pb1_m3	CIP	1	0.01875	3	1.5	H16	16.8801
								top	PA14	CTZ	PIT	CIP	E17	E	17	ndc	none	0	0	0	0	675	0.232		CIP9	MER	PIT	GEN	pa1_m1	MER	1	0.075	1	0.0375	L14	101.95		H01	GEN	CIP	CTZ	pb1_m3	CIP	1	0.01875	3	1.5	H5	21.7247
								top	PA14	CTZ	PIT	CIP	E17	E	17	ndc	none	0	0	0	0	690	0.23		CIP9	MER	PIT	GEN	pa1_m1	MER	1	0.075	1	0.0375	L3	96.6793		H01	GEN	CIP	CTZ	pb1_m3	CIP	1	0.01875	3	1.5	J16	23.9579
								top	PA14	CTZ	PIT	CIP	E17	E	17	ndc	none	0	0	0	0	705	0.236		CIP9	MER	PIT	GEN	pa1_m1	MER	1	0.075	1	0.0375	N14	99.0232		H01	GEN	CIP	CTZ	pb1_m3	CIP	1	0.01875	3	1.5	J5	21.0351
								top	PA14	CTZ	PIT	CIP	E17	E	17	ndc	none	0	0	0	0	720	0.237		CIP9	MER	PIT	GEN	pa1_m1	MER	1	0.075	1	0.0375	N3	117.41		H01	GEN	CIP	CTZ	pb1_m3	CIP	1	0.01875	3	1.5	L16	23.7346
								top	PA14	CTZ	PIT	CIP	E17	E	17	ndc	none	0	0	0	0	735	0.235		CIP9	MER	PIT	GEN	pa2_m1	MER	2	0.75	1	0.0375	B11	102.658		H01	GEN	CIP	CTZ	pb1_m3	CIP	1	0.01875	3	1.5	L5	22.2276
								top	PA14	CTZ	PIT	CIP	E18	E	18	pb2_m2	PIT	2	6	2	0.01875	15	0		CIP9	MER	PIT	GEN	pa2_m1	MER	2	0.75	1	0.0375	B22	109.713		H01	GEN	CIP	CTZ	pb1_m3	CIP	1	0.01875	3	1.5	N16	30.4022
								top	PA14	CTZ	PIT	CIP	E18	E	18	pb2_m2	PIT	2	6	2	0.01875	30	0		CIP9	MER	PIT	GEN	pa2_m1	MER	2	0.75	1	0.0375	D11	99.7026		H01	GEN	CIP	CTZ	pb1_m3	CIP	1	0.01875	3	1.5	N5	23.3454
								top	PA14	CTZ	PIT	CIP	E18	E	18	pb2_m2	PIT	2	6	2	0.01875	45	0		CIP9	MER	PIT	GEN	pa2_m1	MER	2	0.75	1	0.0375	D22	112.709		H01	GEN	CIP	PIT	pa2_m3	GEN	2	0.75	3	3	B13	18.6512
								top	PA14	CTZ	PIT	CIP	E18	E	18	pb2_m2	PIT	2	6	2	0.01875	60	0		CIP9	MER	PIT	GEN	pa2_m1	MER	2	0.75	1	0.0375	F11	77.9686		H01	GEN	CIP	PIT	pa2_m3	GEN	2	0.75	3	3	B2	20.435
								top	PA14	CTZ	PIT	CIP	E18	E	18	pb2_m2	PIT	2	6	2	0.01875	75	0		CIP9	MER	PIT	GEN	pa2_m1	MER	2	0.75	1	0.0375	F22	103.201		H01	GEN	CIP	PIT	pa2_m3	GEN	2	0.75	3	3	D13	21.2147
								top	PA14	CTZ	PIT	CIP	E18	E	18	pb2_m2	PIT	2	6	2	0.01875	90	0.002		CIP9	MER	PIT	GEN	pa2_m1	MER	2	0.75	1	0.0375	H11	83.7975		H01	GEN	CIP	PIT	pa2_m3	GEN	2	0.75	3	3	D2	23.688
								top	PA14	CTZ	PIT	CIP	E18	E	18	pb2_m2	PIT	2	6	2	0.01875	105	0.004		CIP9	MER	PIT	GEN	pa2_m1	MER	2	0.75	1	0.0375	H22	92.0667		H01	GEN	CIP	PIT	pa2_m3	GEN	2	0.75	3	3	F13	14.3388
								top	PA14	CTZ	PIT	CIP	E18	E	18	pb2_m2	PIT	2	6	2	0.01875	120	0.007		CIP9	MER	PIT	GEN	pa2_m1	MER	2	0.75	1	0.0375	J11	81.9072		H01	GEN	CIP	PIT	pa2_m3	GEN	2	0.75	3	3	F2	17.5175
								top	PA14	CTZ	PIT	CIP	E18	E	18	pb2_m2	PIT	2	6	2	0.01875	135	0.011		CIP9	MER	PIT	GEN	pa2_m1	MER	2	0.75	1	0.0375	J22	88.4178		H01	GEN	CIP	PIT	pa2_m3	GEN	2	0.75	3	3	H13	23.2025
								top	PA14	CTZ	PIT	CIP	E18	E	18	pb2_m2	PIT	2	6	2	0.01875	150	0.02		CIP9	MER	PIT	GEN	pa2_m1	MER	2	0.75	1	0.0375	L11	119.355		H01	GEN	CIP	PIT	pa2_m3	GEN	2	0.75	3	3	H2	24.1092
								top	PA14	CTZ	PIT	CIP	E18	E	18	pb2_m2	PIT	2	6	2	0.01875	165	0.041		CIP9	MER	PIT	GEN	pa2_m1	MER	2	0.75	1	0.0375	L22	92.1348		H01	GEN	CIP	PIT	pa2_m3	GEN	2	0.75	3	3	J13	23.502
								top	PA14	CTZ	PIT	CIP	E18	E	18	pb2_m2	PIT	2	6	2	0.01875	180	0.05		CIP9	MER	PIT	GEN	pa2_m1	MER	2	0.75	1	0.0375	N11	117.432		H01	GEN	CIP	PIT	pa2_m3	GEN	2	0.75	3	3	J2	20.2533
								top	PA14	CTZ	PIT	CIP	E18	E	18	pb2_m2	PIT	2	6	2	0.01875	195	0.065		CIP9	MER	PIT	GEN	pa2_m1	MER	2	0.75	1	0.0375	N22	100.837		H01	GEN	CIP	PIT	pa2_m3	GEN	2	0.75	3	3	L13	33.0324
								top	PA14	CTZ	PIT	CIP	E18	E	18	pb2_m2	PIT	2	6	2	0.01875	210	0.067		CIP9	MER	PIT	GEN	pb1_m1	PIT	1	0.3	1	0.0375	B19	90.3125		H01	GEN	CIP	PIT	pa2_m3	GEN	2	0.75	3	3	L2	20.9325
								top	PA14	CTZ	PIT	CIP	E18	E	18	pb2_m2	PIT	2	6	2	0.01875	225	0.068		CIP9	MER	PIT	GEN	pb1_m1	PIT	1	0.3	1	0.0375	B7	106.351		H01	GEN	CIP	PIT	pa2_m3	GEN	2	0.75	3	3	N13	24.0915
								top	PA14	CTZ	PIT	CIP	E18	E	18	pb2_m2	PIT	2	6	2	0.01875	240	0.077		CIP9	MER	PIT	GEN	pb1_m1	PIT	1	0.3	1	0.0375	D19	79.1915		H01	GEN	CIP	PIT	pa2_m3	GEN	2	0.75	3	3	N2	21.1778
								top	PA14	CTZ	PIT	CIP	E18	E	18	pb2_m2	PIT	2	6	2	0.01875	255	0.099		CIP9	MER	PIT	GEN	pb1_m1	PIT	1	0.3	1	0.0375	D7	109.479		H01	GEN	CIP	PIT	pb1_m3	CIP	1	0.01875	3	3	B16	30.2658
								top	PA14	CTZ	PIT	CIP	E18	E	18	pb2_m2	PIT	2	6	2	0.01875	285	0.11		CIP9	MER	PIT	GEN	pb1_m1	PIT	1	0.3	1	0.0375	F19	98.4198		H01	GEN	CIP	PIT	pb1_m3	CIP	1	0.01875	3	3	B5	28.3902
								top	PA14	CTZ	PIT	CIP	E18	E	18	pb2_m2	PIT	2	6	2	0.01875	300	0.11		CIP9	MER	PIT	GEN	pb1_m1	PIT	1	0.3	1	0.0375	F7	108.181		H01	GEN	CIP	PIT	pb1_m3	CIP	1	0.01875	3	3	D16	28.7386
								top	PA14	CTZ	PIT	CIP	E18	E	18	pb2_m2	PIT	2	6	2	0.01875	315	0.104		CIP9	MER	PIT	GEN	pb1_m1	PIT	1	0.3	1	0.0375	H19	73.5094		H01	GEN	CIP	PIT	pb1_m3	CIP	1	0.01875	3	3	D5	24.9323
								top	PA14	CTZ	PIT	CIP	E18	E	18	pb2_m2	PIT	2	6	2	0.01875	330	0.197		CIP9	MER	PIT	GEN	pb1_m1	PIT	1	0.3	1	0.0375	H7	101.925		H01	GEN	CIP	PIT	pb1_m3	CIP	1	0.01875	3	3	F16	29.1178
								top	PA14	CTZ	PIT	CIP	E18	E	18	pb2_m2	PIT	2	6	2	0.01875	360	0.162		CIP9	MER	PIT	GEN	pb1_m1	PIT	1	0.3	1	0.0375	J19	88.9995		H01	GEN	CIP	PIT	pb1_m3	CIP	1	0.01875	3	3	F5	26.8758
								top	PA14	CTZ	PIT	CIP	E18	E	18	pb2_m2	PIT	2	6	2	0.01875	375	0.18		CIP9	MER	PIT	GEN	pb1_m1	PIT	1	0.3	1	0.0375	J7	101.285		H01	GEN	CIP	PIT	pb1_m3	CIP	1	0.01875	3	3	H16	27.2798
								top	PA14	CTZ	PIT	CIP	E18	E	18	pb2_m2	PIT	2	6	2	0.01875	390	0.161		CIP9	MER	PIT	GEN	pb1_m1	PIT	1	0.3	1	0.0375	L19	96.8767		H01	GEN	CIP	PIT	pb1_m3	CIP	1	0.01875	3	3	H5	28.2955
								top	PA14	CTZ	PIT	CIP	E18	E	18	pb2_m2	PIT	2	6	2	0.01875	405	0.129		CIP9	MER	PIT	GEN	pb1_m1	PIT	1	0.3	1	0.0375	L7	98.3674		H01	GEN	CIP	PIT	pb1_m3	CIP	1	0.01875	3	3	J16	23.7397
								top	PA14	CTZ	PIT	CIP	E18	E	18	pb2_m2	PIT	2	6	2	0.01875	420	0.159		CIP9	MER	PIT	GEN	pb1_m1	PIT	1	0.3	1	0.0375	N19	96.7386		H01	GEN	CIP	PIT	pb1_m3	CIP	1	0.01875	3	3	J5	26.3171
								top	PA14	CTZ	PIT	CIP	E18	E	18	pb2_m2	PIT	2	6	2	0.01875	435	0.177		CIP9	MER	PIT	GEN	pb1_m1	PIT	1	0.3	1	0.0375	N7	106.013		H01	GEN	CIP	PIT	pb1_m3	CIP	1	0.01875	3	3	L16	21.5163
								top	PA14	CTZ	PIT	CIP	E18	E	18	pb2_m2	PIT	2	6	2	0.01875	495	0.245		CIP9	MER	PIT	GEN	pb2_m1	PIT	2	3	1	0.0375	B18	98.2308		H01	GEN	CIP	PIT	pb1_m3	CIP	1	0.01875	3	3	L5	21.6047
								top	PA14	CTZ	PIT	CIP	E18	E	18	pb2_m2	PIT	2	6	2	0.01875	510	0.255		CIP9	MER	PIT	GEN	pb2_m1	PIT	2	3	1	0.0375	B6	106.575		H01	GEN	CIP	PIT	pb1_m3	CIP	1	0.01875	3	3	N16	35.6845
								top	PA14	CTZ	PIT	CIP	E18	E	18	pb2_m2	PIT	2	6	2	0.01875	540	0.24		CIP9	MER	PIT	GEN	pb2_m1	PIT	2	3	1	0.0375	D18	92.0046		H01	GEN	CIP	PIT	pb1_m3	CIP	1	0.01875	3	3	N5	27.2509
								top	PA14	CTZ	PIT	CIP	E18	E	18	pb2_m2	PIT	2	6	2	0.01875	555	0.25		CIP9	MER	PIT	GEN	pb2_m1	PIT	2	3	1	0.0375	D6	108.301		H01	MER	GEN	CIP	pa2_m2	MER	2	0.1875	2	0.01875	C11	57.0856
								top	PA14	CTZ	PIT	CIP	E18	E	18	pb2_m2	PIT	2	6	2	0.01875	630	0.266		CIP9	MER	PIT	GEN	pb2_m1	PIT	2	3	1	0.0375	F18	74.4181		H01	MER	GEN	CIP	pa2_m2	MER	2	0.1875	2	0.01875	C22	48.1656
								top	PA14	CTZ	PIT	CIP	E18	E	18	pb2_m2	PIT	2	6	2	0.01875	675	0.264		CIP9	MER	PIT	GEN	pb2_m1	PIT	2	3	1	0.0375	F6	106.417		H01	MER	GEN	CIP	pa2_m2	MER	2	0.1875	2	0.01875	E11	63.2798
								top	PA14	CTZ	PIT	CIP	E18	E	18	pb2_m2	PIT	2	6	2	0.01875	690	0.261		CIP9	MER	PIT	GEN	pb2_m1	PIT	2	3	1	0.0375	H18	83.0205		H01	MER	GEN	CIP	pa2_m2	MER	2	0.1875	2	0.01875	E22	59.142
								top	PA14	CTZ	PIT	CIP	E18	E	18	pb2_m2	PIT	2	6	2	0.01875	705	0.253		CIP9	MER	PIT	GEN	pb2_m1	PIT	2	3	1	0.0375	H6	101.031		H01	MER	GEN	CIP	pa2_m2	MER	2	0.1875	2	0.01875	G11	58.6728
								top	PA14	CTZ	PIT	CIP	E18	E	18	pb2_m2	PIT	2	6	2	0.01875	720	0.248		CIP9	MER	PIT	GEN	pb2_m1	PIT	2	3	1	0.0375	J18	88.1338		H01	MER	GEN	CIP	pa2_m2	MER	2	0.1875	2	0.01875	G22	52.1675
								top	PA14	CTZ	PIT	CIP	E18	E	18	pb2_m2	PIT	2	6	2	0.01875	735	0.246		CIP9	MER	PIT	GEN	pb2_m1	PIT	2	3	1	0.0375	J6	102.478		H01	MER	GEN	CIP	pa2_m2	MER	2	0.1875	2	0.01875	I11	57.5288
								top	PA14	CTZ	PIT	CIP	E21	E	21	p0_m2	none	0	0	2	0.01875	15	0		CIP9	MER	PIT	GEN	pb2_m1	PIT	2	3	1	0.0375	L18	95.3743		H01	MER	GEN	CIP	pa2_m2	MER	2	0.1875	2	0.01875	I22	53.2119
								top	PA14	CTZ	PIT	CIP	E21	E	21	p0_m2	none	0	0	2	0.01875	30	0		CIP9	MER	PIT	GEN	pb2_m1	PIT	2	3	1	0.0375	L6	103.167		H01	MER	GEN	CIP	pa2_m2	MER	2	0.1875	2	0.01875	K11	59.9372
								top	PA14	CTZ	PIT	CIP	E21	E	21	p0_m2	none	0	0	2	0.01875	45	0		CIP9	MER	PIT	GEN	pb2_m1	PIT	2	3	1	0.0375	N18	97.1498		H01	MER	GEN	CIP	pa2_m2	MER	2	0.1875	2	0.01875	K22	67.7901
								top	PA14	CTZ	PIT	CIP	E21	E	21	p0_m2	none	0	0	2	0.01875	60	0		CIP9	MER	PIT	GEN	pb2_m1	PIT	2	3	1	0.0375	N6	101.438		H01	MER	GEN	CIP	pa2_m2	MER	2	0.1875	2	0.01875	M11	62.0522
								top	PA14	CTZ	PIT	CIP	E21	E	21	p0_m2	none	0	0	2	0.01875	75	0		GEN4	MER	PIT	GEN	p0_m1	none	0	0	1	0.6	B10	39.523		H01	MER	GEN	CIP	pa2_m2	MER	2	0.1875	2	0.01875	M22	70.6861
								top	PA14	CTZ	PIT	CIP	E21	E	21	p0_m2	none	0	0	2	0.01875	90	0		GEN4	MER	PIT	GEN	p0_m1	none	0	0	1	0.6	B21	55.6107		H01	MER	GEN	CIP	pa2_m2	MER	2	0.1875	2	0.01875	O11	82.5044
								top	PA14	CTZ	PIT	CIP	E21	E	21	p0_m2	none	0	0	2	0.01875	105	0		GEN4	MER	PIT	GEN	p0_m1	none	0	0	1	0.6	D10	37.1985		H01	MER	GEN	CIP	pa2_m2	MER	2	0.1875	2	0.01875	O22	63.9434
								top	PA14	CTZ	PIT	CIP	E21	E	21	p0_m2	none	0	0	2	0.01875	120	0.002		GEN4	MER	PIT	GEN	p0_m1	none	0	0	1	0.6	D21	43.288		H01	MER	GEN	CIP	pb2_m2	GEN	2	0.75	2	0.01875	C18	55.8532
								top	PA14	CTZ	PIT	CIP	E21	E	21	p0_m2	none	0	0	2	0.01875	135	0.006		GEN4	MER	PIT	GEN	p0_m1	none	0	0	1	0.6	F10	29.6248		H01	MER	GEN	CIP	pb2_m2	GEN	2	0.75	2	0.01875	C6	60.6289
								top	PA14	CTZ	PIT	CIP	E21	E	21	p0_m2	none	0	0	2	0.01875	150	0.012		GEN4	MER	PIT	GEN	p0_m1	none	0	0	1	0.6	F21	43.1874		H01	MER	GEN	CIP	pb2_m2	GEN	2	0.75	2	0.01875	E18	52.9967
								top	PA14	CTZ	PIT	CIP	E21	E	21	p0_m2	none	0	0	2	0.01875	165	0.022		GEN4	MER	PIT	GEN	p0_m1	none	0	0	1	0.6	H10	28.0187		H01	MER	GEN	CIP	pb2_m2	GEN	2	0.75	2	0.01875	E6	56.3752
								top	PA14	CTZ	PIT	CIP	E21	E	21	p0_m2	none	0	0	2	0.01875	180	0.047		GEN4	MER	PIT	GEN	p0_m1	none	0	0	1	0.6	H21	41.5892		H01	MER	GEN	CIP	pb2_m2	GEN	2	0.75	2	0.01875	G18	60.1694
								top	PA14	CTZ	PIT	CIP	E21	E	21	p0_m2	none	0	0	2	0.01875	195	0.052		GEN4	MER	PIT	GEN	p0_m1	none	0	0	1	0.6	J10	28.8976		H01	MER	GEN	CIP	pb2_m2	GEN	2	0.75	2	0.01875	G6	64.5441
								top	PA14	CTZ	PIT	CIP	E21	E	21	p0_m2	none	0	0	2	0.01875	210	0.041		GEN4	MER	PIT	GEN	p0_m1	none	0	0	1	0.6	J21	38.1693		H01	MER	GEN	CIP	pb2_m2	GEN	2	0.75	2	0.01875	I18	53.0489
								top	PA14	CTZ	PIT	CIP	E21	E	21	p0_m2	none	0	0	2	0.01875	225	0.062		GEN4	MER	PIT	GEN	p0_m1	none	0	0	1	0.6	L10	31.2882		H01	MER	GEN	CIP	pb2_m2	GEN	2	0.75	2	0.01875	I6	60.4835
								top	PA14	CTZ	PIT	CIP	E21	E	21	p0_m2	none	0	0	2	0.01875	240	0.062		GEN4	MER	PIT	GEN	p0_m1	none	0	0	1	0.6	L21	45.8521		H01	MER	GEN	CIP	pb2_m2	GEN	2	0.75	2	0.01875	K18	57.8408
								top	PA14	CTZ	PIT	CIP	E21	E	21	p0_m2	none	0	0	2	0.01875	255	0.072		GEN4	MER	PIT	GEN	p0_m1	none	0	0	1	0.6	N10	37.8029		H01	MER	GEN	CIP	pb2_m2	GEN	2	0.75	2	0.01875	K6	64.0261
								top	PA14	CTZ	PIT	CIP	E21	E	21	p0_m2	none	0	0	2	0.01875	270	0.079		GEN4	MER	PIT	GEN	p0_m1	none	0	0	1	0.6	N21	28.0276		H01	MER	GEN	CIP	pb2_m2	GEN	2	0.75	2	0.01875	M18	61.8294
								top	PA14	CTZ	PIT	CIP	E21	E	21	p0_m2	none	0	0	2	0.01875	285	0.089		GEN4	MER	PIT	GEN	pa1_m1	MER	1	0.01875	1	0.6	B14	46.5633		H01	MER	GEN	CIP	pb2_m2	GEN	2	0.75	2	0.01875	M6	67.9534
								top	PA14	CTZ	PIT	CIP	E21	E	21	p0_m2	none	0	0	2	0.01875	300	0.074		GEN4	MER	PIT	GEN	pa1_m1	MER	1	0.01875	1	0.6	B3	38.7666		H01	MER	GEN	CIP	pb2_m2	GEN	2	0.75	2	0.01875	O18	64.8135
								top	PA14	CTZ	PIT	CIP	E21	E	21	p0_m2	none	0	0	2	0.01875	315	0.081		GEN4	MER	PIT	GEN	pa1_m1	MER	1	0.01875	1	0.6	D14	27.5182		H01	MER	GEN	CIP	pb2_m2	GEN	2	0.75	2	0.01875	O6	75.5849
								top	PA14	CTZ	PIT	CIP	E21	E	21	p0_m2	none	0	0	2	0.01875	330	0.078		GEN4	MER	PIT	GEN	pa1_m1	MER	1	0.01875	1	0.6	D3	19.5948		H01	CTZ	PIT	CIP	pa2_m2	CTZ	2	3	2	0.01875	C11	61.9174
								top	PA14	CTZ	PIT	CIP	E21	E	21	p0_m2	none	0	0	2	0.01875	345	0.072		GEN4	MER	PIT	GEN	pa1_m1	MER	1	0.01875	1	0.6	F14	31.4178		H01	CTZ	PIT	CIP	pa2_m2	CTZ	2	3	2	0.01875	C22	59.8017
								top	PA14	CTZ	PIT	CIP	E21	E	21	p0_m2	none	0	0	2	0.01875	360	0.067		GEN4	MER	PIT	GEN	pa1_m1	MER	1	0.01875	1	0.6	F3	43.2145		H01	CTZ	PIT	CIP	pa2_m2	CTZ	2	3	2	0.01875	E11	62.121
								top	PA14	CTZ	PIT	CIP	E21	E	21	p0_m2	none	0	0	2	0.01875	375	0.079		GEN4	MER	PIT	GEN	pa1_m1	MER	1	0.01875	1	0.6	H14	32.6155		H01	CTZ	PIT	CIP	pa2_m2	CTZ	2	3	2	0.01875	E22	55.8741
								top	PA14	CTZ	PIT	CIP	E21	E	21	p0_m2	none	0	0	2	0.01875	390	0.086		GEN4	MER	PIT	GEN	pa1_m1	MER	1	0.01875	1	0.6	H3	46.1041		H01	CTZ	PIT	CIP	pa2_m2	CTZ	2	3	2	0.01875	G11	60.3226
								top	PA14	CTZ	PIT	CIP	E21	E	21	p0_m2	none	0	0	2	0.01875	405	0.085		GEN4	MER	PIT	GEN	pa1_m1	MER	1	0.01875	1	0.6	J14	45.995		H01	CTZ	PIT	CIP	pa2_m2	CTZ	2	3	2	0.01875	G22	53.9495
								top	PA14	CTZ	PIT	CIP	E21	E	21	p0_m2	none	0	0	2	0.01875	420	0.085		GEN4	MER	PIT	GEN	pa1_m1	MER	1	0.01875	1	0.6	J3	52.6026		H01	CTZ	PIT	CIP	pa2_m2	CTZ	2	3	2	0.01875	I11	58.0464
								top	PA14	CTZ	PIT	CIP	E21	E	21	p0_m2	none	0	0	2	0.01875	435	0.103		GEN4	MER	PIT	GEN	pa1_m1	MER	1	0.01875	1	0.6	L14	36.8932		H01	CTZ	PIT	CIP	pa2_m2	CTZ	2	3	2	0.01875	I22	57.6363
								top	PA14	CTZ	PIT	CIP	E21	E	21	p0_m2	none	0	0	2	0.01875	450	0.077		GEN4	MER	PIT	GEN	pa1_m1	MER	1	0.01875	1	0.6	L3	26.7207		H01	CTZ	PIT	CIP	pa2_m2	CTZ	2	3	2	0.01875	K11	63.2238
								top	PA14	CTZ	PIT	CIP	E21	E	21	p0_m2	none	0	0	2	0.01875	465	0.092		GEN4	MER	PIT	GEN	pa1_m1	MER	1	0.01875	1	0.6	N14	29.9146		H01	CTZ	PIT	CIP	pa2_m2	CTZ	2	3	2	0.01875	K22	62.5654
								top	PA14	CTZ	PIT	CIP	E21	E	21	p0_m2	none	0	0	2	0.01875	480	0.107		GEN4	MER	PIT	GEN	pa1_m1	MER	1	0.01875	1	0.6	N3	46.6932		H01	CTZ	PIT	CIP	pa2_m2	CTZ	2	3	2	0.01875	M11	67.2113
								top	PA14	CTZ	PIT	CIP	E21	E	21	p0_m2	none	0	0	2	0.01875	495	0.084		GEN4	MER	PIT	GEN	pa2_m1	MER	2	0.1875	1	0.6	B11	45.2163		H01	CTZ	PIT	CIP	pa2_m2	CTZ	2	3	2	0.01875	M22	63.0286
								top	PA14	CTZ	PIT	CIP	E21	E	21	p0_m2	none	0	0	2	0.01875	510	0.086		GEN4	MER	PIT	GEN	pa2_m1	MER	2	0.1875	1	0.6	B22	49.1549		H01	CTZ	PIT	CIP	pa2_m2	CTZ	2	3	2	0.01875	O11	69.76
								top	PA14	CTZ	PIT	CIP	E21	E	21	p0_m2	none	0	0	2	0.01875	525	0.111		GEN4	MER	PIT	GEN	pa2_m1	MER	2	0.1875	1	0.6	D11	32.4692		H01	CTZ	PIT	CIP	pa2_m2	CTZ	2	3	2	0.01875	O22	71.9805
								top	PA14	CTZ	PIT	CIP	E21	E	21	p0_m2	none	0	0	2	0.01875	540	0.132		GEN4	MER	PIT	GEN	pa2_m1	MER	2	0.1875	1	0.6	D22	46.0628		H01	CTZ	PIT	CIP	pb2_m2	PIT	2	6	2	0.01875	C18	60.4675
								top	PA14	CTZ	PIT	CIP	E21	E	21	p0_m2	none	0	0	2	0.01875	555	0.122		GEN4	MER	PIT	GEN	pa2_m1	MER	2	0.1875	1	0.6	F11	32.3846		H01	CTZ	PIT	CIP	pb2_m2	PIT	2	6	2	0.01875	C6	65.8321
								top	PA14	CTZ	PIT	CIP	E21	E	21	p0_m2	none	0	0	2	0.01875	570	0.126		GEN4	MER	PIT	GEN	pa2_m1	MER	2	0.1875	1	0.6	F22	42.0708		H01	CTZ	PIT	CIP	pb2_m2	PIT	2	6	2	0.01875	E18	57.1991
								top	PA14	CTZ	PIT	CIP	E21	E	21	p0_m2	none	0	0	2	0.01875	585	0.139		GEN4	MER	PIT	GEN	pa2_m1	MER	2	0.1875	1	0.6	H11	32.045		H01	CTZ	PIT	CIP	pb2_m2	PIT	2	6	2	0.01875	E6	68.0433
								top	PA14	CTZ	PIT	CIP	E21	E	21	p0_m2	none	0	0	2	0.01875	600	0.126		GEN4	MER	PIT	GEN	pa2_m1	MER	2	0.1875	1	0.6	H22	28.5378		H01	CTZ	PIT	CIP	pb2_m2	PIT	2	6	2	0.01875	G18	57.0863
								top	PA14	CTZ	PIT	CIP	E21	E	21	p0_m2	none	0	0	2	0.01875	615	0.126		GEN4	MER	PIT	GEN	pa2_m1	MER	2	0.1875	1	0.6	J11	37.8643		H01	CTZ	PIT	CIP	pb2_m2	PIT	2	6	2	0.01875	G6	66.7401
								top	PA14	CTZ	PIT	CIP	E21	E	21	p0_m2	none	0	0	2	0.01875	630	0.127		GEN4	MER	PIT	GEN	pa2_m1	MER	2	0.1875	1	0.6	J22	42.5323		H01	CTZ	PIT	CIP	pb2_m2	PIT	2	6	2	0.01875	I18	61.3829
								top	PA14	CTZ	PIT	CIP	E21	E	21	p0_m2	none	0	0	2	0.01875	645	0.131		GEN4	MER	PIT	GEN	pa2_m1	MER	2	0.1875	1	0.6	L11	29.0907		H01	CTZ	PIT	CIP	pb2_m2	PIT	2	6	2	0.01875	I6	73.9047
								top	PA14	CTZ	PIT	CIP	E21	E	21	p0_m2	none	0	0	2	0.01875	660	0.134		GEN4	MER	PIT	GEN	pa2_m1	MER	2	0.1875	1	0.6	L22	41.3321		H01	CTZ	PIT	CIP	pb2_m2	PIT	2	6	2	0.01875	K18	66.0752
								top	PA14	CTZ	PIT	CIP	E21	E	21	p0_m2	none	0	0	2	0.01875	675	0.136		GEN4	MER	PIT	GEN	pa2_m1	MER	2	0.1875	1	0.6	N11	26.5844		H01	CTZ	PIT	CIP	pb2_m2	PIT	2	6	2	0.01875	K6	70.9262
								top	PA14	CTZ	PIT	CIP	E21	E	21	p0_m2	none	0	0	2	0.01875	690	0.137		GEN4	MER	PIT	GEN	pa2_m1	MER	2	0.1875	1	0.6	N22	44.0804		H01	CTZ	PIT	CIP	pb2_m2	PIT	2	6	2	0.01875	M18	66.7388
								top	PA14	CTZ	PIT	CIP	E21	E	21	p0_m2	none	0	0	2	0.01875	705	0.137		GEN4	MER	PIT	GEN	pb1_m1	PIT	1	0.6	1	0.6	B19	20.1984		H01	CTZ	PIT	CIP	pb2_m2	PIT	2	6	2	0.01875	M6	71.0073
								top	PA14	CTZ	PIT	CIP	E21	E	21	p0_m2	none	0	0	2	0.01875	720	0.139		GEN4	MER	PIT	GEN	pb1_m1	PIT	1	0.6	1	0.6	B7	20.0506		H01	CTZ	PIT	CIP	pb2_m2	PIT	2	6	2	0.01875	O18	78.7197
								top	PA14	CTZ	PIT	CIP	E21	E	21	p0_m2	none	0	0	2	0.01875	735	0.14		GEN4	MER	PIT	GEN	pb1_m1	PIT	1	0.6	1	0.6	D19	22.1319		H01	CTZ	PIT	CIP	pb2_m2	PIT	2	6	2	0.01875	O6	83.9293
								top	PA14	CTZ	PIT	CIP	F9	F	9	ndc	none	0	0	0	0	15	0		GEN4	MER	PIT	GEN	pb1_m1	PIT	1	0.6	1	0.6	D7	16.7626		H01	CTZ	MER	PIT	pa2_m3	CTZ	2	3	3	3	B13	21.7823
								top	PA14	CTZ	PIT	CIP	F9	F	9	ndc	none	0	0	0	0	45	0		GEN4	MER	PIT	GEN	pb1_m1	PIT	1	0.6	1	0.6	F19	21.1444		H01	CTZ	MER	PIT	pa2_m3	CTZ	2	3	3	3	B2	17.7576
								top	PA14	CTZ	PIT	CIP	F9	F	9	ndc	none	0	0	0	0	60	0		GEN4	MER	PIT	GEN	pb1_m1	PIT	1	0.6	1	0.6	F7	23.5502		H01	CTZ	MER	PIT	pa2_m3	CTZ	2	3	3	3	D13	20.2776
								top	PA14	CTZ	PIT	CIP	F9	F	9	ndc	none	0	0	0	0	75	0		GEN4	MER	PIT	GEN	pb1_m1	PIT	1	0.6	1	0.6	H19	22.8059		H01	CTZ	MER	PIT	pa2_m3	CTZ	2	3	3	3	D2	19.4809
								top	PA14	CTZ	PIT	CIP	F9	F	9	ndc	none	0	0	0	0	90	0		GEN4	MER	PIT	GEN	pb1_m1	PIT	1	0.6	1	0.6	H7	24.6592		H01	CTZ	MER	PIT	pa2_m3	CTZ	2	3	3	3	F13	21.0575
								top	PA14	CTZ	PIT	CIP	F9	F	9	ndc	none	0	0	0	0	105	0		GEN4	MER	PIT	GEN	pb1_m1	PIT	1	0.6	1	0.6	J19	23.9018		H01	CTZ	MER	PIT	pa2_m3	CTZ	2	3	3	3	F2	20.0006
								top	PA14	CTZ	PIT	CIP	F9	F	9	ndc	none	0	0	0	0	120	0.003		GEN4	MER	PIT	GEN	pb1_m1	PIT	1	0.6	1	0.6	J7	26.1469		H01	CTZ	MER	PIT	pa2_m3	CTZ	2	3	3	3	H2	21.7501
								top	PA14	CTZ	PIT	CIP	F9	F	9	ndc	none	0	0	0	0	135	0.013		GEN4	MER	PIT	GEN	pb1_m1	PIT	1	0.6	1	0.6	L19	26.7236		H01	CTZ	MER	PIT	pa2_m3	CTZ	2	3	3	3	J13	27.4744
								top	PA14	CTZ	PIT	CIP	F9	F	9	ndc	none	0	0	0	0	150	0.025		GEN4	MER	PIT	GEN	pb1_m1	PIT	1	0.6	1	0.6	L7	28.4165		H01	CTZ	MER	PIT	pa2_m3	CTZ	2	3	3	3	J2	24.6188
								top	PA14	CTZ	PIT	CIP	F9	F	9	ndc	none	0	0	0	0	165	0.037		GEN4	MER	PIT	GEN	pb1_m1	PIT	1	0.6	1	0.6	N19	29.2751		H01	CTZ	MER	PIT	pa2_m3	CTZ	2	3	3	3	L13	26.336
								top	PA14	CTZ	PIT	CIP	F9	F	9	ndc	none	0	0	0	0	180	0.048		GEN4	MER	PIT	GEN	pb1_m1	PIT	1	0.6	1	0.6	N7	21.9893		H01	CTZ	MER	PIT	pa2_m3	CTZ	2	3	3	3	L2	21.1313
								top	PA14	CTZ	PIT	CIP	F9	F	9	ndc	none	0	0	0	0	195	0.065		GEN4	MER	PIT	GEN	pb2_m1	PIT	2	6	1	0.6	B18	21.8281		H01	CTZ	MER	PIT	pa2_m3	CTZ	2	3	3	3	N13	34.6159
								top	PA14	CTZ	PIT	CIP	F9	F	9	ndc	none	0	0	0	0	210	0.078		GEN4	MER	PIT	GEN	pb2_m1	PIT	2	6	1	0.6	B6	24.0041		H01	CTZ	MER	PIT	pa2_m3	CTZ	2	3	3	3	N2	27.6471
								top	PA14	CTZ	PIT	CIP	F9	F	9	ndc	none	0	0	0	0	225	0.101		GEN4	MER	PIT	GEN	pb2_m1	PIT	2	6	1	0.6	D18	18.7729		H01	CTZ	MER	PIT	pb2_m3	MER	2	0.1875	3	3	B12	8.21874
								top	PA14	CTZ	PIT	CIP	F9	F	9	ndc	none	0	0	0	0	240	0.12		GEN4	MER	PIT	GEN	pb2_m1	PIT	2	6	1	0.6	D6	25.3774		H01	CTZ	MER	PIT	pb2_m3	MER	2	0.1875	3	3	B23	5.23386
								top	PA14	CTZ	PIT	CIP	F9	F	9	ndc	none	0	0	0	0	255	0.122		GEN4	MER	PIT	GEN	pb2_m1	PIT	2	6	1	0.6	F18	14.8787		H01	CTZ	MER	PIT	pb2_m3	MER	2	0.1875	3	3	D12	5.7378
								top	PA14	CTZ	PIT	CIP	F9	F	9	ndc	none	0	0	0	0	270	0.113		GEN4	MER	PIT	GEN	pb2_m1	PIT	2	6	1	0.6	F6	25.9564		H01	CTZ	MER	PIT	pb2_m3	MER	2	0.1875	3	3	D23	8.28625
								top	PA14	CTZ	PIT	CIP	F9	F	9	ndc	none	0	0	0	0	285	0.131		GEN4	MER	PIT	GEN	pb2_m1	PIT	2	6	1	0.6	H18	18.4828		H01	CTZ	MER	PIT	pb2_m3	MER	2	0.1875	3	3	F12	7.49123
								top	PA14	CTZ	PIT	CIP	F9	F	9	ndc	none	0	0	0	0	300	0.171		GEN4	MER	PIT	GEN	pb2_m1	PIT	2	6	1	0.6	H6	23.91		H01	CTZ	MER	PIT	pb2_m3	MER	2	0.1875	3	3	F23	6.98871
								top	PA14	CTZ	PIT	CIP	F9	F	9	ndc	none	0	0	0	0	315	0.193		GEN4	MER	PIT	GEN	pb2_m1	PIT	2	6	1	0.6	J18	22.7907		H01	CTZ	MER	PIT	pb2_m3	MER	2	0.1875	3	3	H12	2.30876
								top	PA14	CTZ	PIT	CIP	F9	F	9	ndc	none	0	0	0	0	330	0.199		GEN4	MER	PIT	GEN	pb2_m1	PIT	2	6	1	0.6	J6	28.6824		H01	CTZ	MER	PIT	pb2_m3	MER	2	0.1875	3	3	H23	7.90217
								top	PA14	CTZ	PIT	CIP	F9	F	9	ndc	none	0	0	0	0	345	0.204		GEN4	MER	PIT	GEN	pb2_m1	PIT	2	6	1	0.6	L18	27.0586		H01	CTZ	MER	PIT	pb2_m3	MER	2	0.1875	3	3	J12	15.7486
								top	PA14	CTZ	PIT	CIP	F9	F	9	ndc	none	0	0	0	0	360	0.206		GEN4	MER	PIT	GEN	pb2_m1	PIT	2	6	1	0.6	L6	29.1035		H01	CTZ	MER	PIT	pb2_m3	MER	2	0.1875	3	3	J23	8.39167
								top	PA14	CTZ	PIT	CIP	F9	F	9	ndc	none	0	0	0	0	375	0.215		GEN4	MER	PIT	GEN	pb2_m1	PIT	2	6	1	0.6	N18	27.6722		H01	CTZ	MER	PIT	pb2_m3	MER	2	0.1875	3	3	L12	13.8197
								top	PA14	CTZ	PIT	CIP	F9	F	9	ndc	none	0	0	0	0	390	0.223		GEN4	MER	PIT	GEN	pb2_m1	PIT	2	6	1	0.6	N6	22.4391		H01	CTZ	MER	PIT	pb2_m3	MER	2	0.1875	3	3	L23	12.3961
								top	PA14	CTZ	PIT	CIP	F9	F	9	ndc	none	0	0	0	0	405	0.235		GEN4	GEN	MER	PIT	p0_m1	none	0	0	1	0.3	B10	49.5935		H01	CTZ	MER	PIT	pb2_m3	MER	2	0.1875	3	3	N12	19.4163
								top	PA14	CTZ	PIT	CIP	F9	F	9	ndc	none	0	0	0	0	420	0.245		GEN4	GEN	MER	PIT	p0_m1	none	0	0	1	0.3	B21	56.8973		H01	CTZ	MER	PIT	pb2_m3	MER	2	0.1875	3	3	N23	9.74126
								top	PA14	CTZ	PIT	CIP	F9	F	9	ndc	none	0	0	0	0	435	0.279		GEN4	GEN	MER	PIT	p0_m1	none	0	0	1	0.3	D10	45.9979		H02	GEN	CIP	MER	pa1_m1	GEN	1	0.075	1	0.0375	B14	36.4241
								top	PA14	CTZ	PIT	CIP	F9	F	9	ndc	none	0	0	0	0	450	0.277		GEN4	GEN	MER	PIT	p0_m1	none	0	0	1	0.3	D21	60.4288		H02	GEN	CIP	MER	pa1_m1	GEN	1	0.075	1	0.0375	B3	43.0827
								top	PA14	CTZ	PIT	CIP	F9	F	9	ndc	none	0	0	0	0	465	0.286		GEN4	GEN	MER	PIT	p0_m1	none	0	0	1	0.3	F10	45.6983		H02	GEN	CIP	MER	pa1_m1	GEN	1	0.075	1	0.0375	D14	41.7543
								top	PA14	CTZ	PIT	CIP	F9	F	9	ndc	none	0	0	0	0	480	0.297		GEN4	GEN	MER	PIT	p0_m1	none	0	0	1	0.3	F21	52.7389		H02	GEN	CIP	MER	pa1_m1	GEN	1	0.075	1	0.0375	D3	43.0124
								top	PA14	CTZ	PIT	CIP	F9	F	9	ndc	none	0	0	0	0	495	0.314		GEN4	GEN	MER	PIT	p0_m1	none	0	0	1	0.3	H10	44.0921		H02	GEN	CIP	MER	pa1_m1	GEN	1	0.075	1	0.0375	F14	39.1917
								top	PA14	CTZ	PIT	CIP	F9	F	9	ndc	none	0	0	0	0	510	0.304		GEN4	GEN	MER	PIT	p0_m1	none	0	0	1	0.3	H21	50.8054		H02	GEN	CIP	MER	pa1_m1	GEN	1	0.075	1	0.0375	F3	45.5527
								top	PA14	CTZ	PIT	CIP	F9	F	9	ndc	none	0	0	0	0	525	0.311		GEN4	GEN	MER	PIT	p0_m1	none	0	0	1	0.3	J10	44.0575		H02	GEN	CIP	MER	pa1_m1	GEN	1	0.075	1	0.0375	H14	43.4791
								top	PA14	CTZ	PIT	CIP	F9	F	9	ndc	none	0	0	0	0	540	0.317		GEN4	GEN	MER	PIT	p0_m1	none	0	0	1	0.3	J21	49.2897		H02	GEN	CIP	MER	pa1_m1	GEN	1	0.075	1	0.0375	H3	37.9829
								top	PA14	CTZ	PIT	CIP	F9	F	9	ndc	none	0	0	0	0	555	0.319		GEN4	GEN	MER	PIT	p0_m1	none	0	0	1	0.3	L10	47.1617		H02	GEN	CIP	MER	pa1_m1	GEN	1	0.075	1	0.0375	J14	48.6043
								top	PA14	CTZ	PIT	CIP	F9	F	9	ndc	none	0	0	0	0	570	0.324		GEN4	GEN	MER	PIT	p0_m1	none	0	0	1	0.3	L21	50.2646		H02	GEN	CIP	MER	pa1_m1	GEN	1	0.075	1	0.0375	J3	43.1433
								top	PA14	CTZ	PIT	CIP	F9	F	9	ndc	none	0	0	0	0	585	0.328		GEN4	GEN	MER	PIT	p0_m1	none	0	0	1	0.3	N10	46.6647		H02	GEN	CIP	MER	pa1_m1	GEN	1	0.075	1	0.0375	L14	40.0556
								top	PA14	CTZ	PIT	CIP	F9	F	9	ndc	none	0	0	0	0	600	0.328		GEN4	GEN	MER	PIT	p0_m1	none	0	0	1	0.3	N21	54.2135		H02	GEN	CIP	MER	pa1_m1	GEN	1	0.075	1	0.0375	L3	54.1756
								top	PA14	CTZ	PIT	CIP	F9	F	9	ndc	none	0	0	0	0	615	0.331		GEN4	GEN	MER	PIT	pa1_m1	GEN	1	1.2	1	0.3	B14	31.9527		H02	GEN	CIP	MER	pa1_m1	GEN	1	0.075	1	0.0375	N14	47.4124
								top	PA14	CTZ	PIT	CIP	F9	F	9	ndc	none	0	0	0	0	630	0.332		GEN4	GEN	MER	PIT	pa1_m1	GEN	1	1.2	1	0.3	B3	35.7128		H02	GEN	CIP	MER	pa1_m1	GEN	1	0.075	1	0.0375	N3	56.5216
								top	PA14	CTZ	PIT	CIP	F9	F	9	ndc	none	0	0	0	0	645	0.331		GEN4	GEN	MER	PIT	pa1_m1	GEN	1	1.2	1	0.3	D14	34.354		H02	GEN	CIP	MER	pb1_m1	CIP	1	0.01875	1	0.0375	B19	60.8927
								top	PA14	CTZ	PIT	CIP	F9	F	9	ndc	none	0	0	0	0	660	0.336		GEN4	GEN	MER	PIT	pa1_m1	GEN	1	1.2	1	0.3	D3	34.4649		H02	GEN	CIP	MER	pb1_m1	CIP	1	0.01875	1	0.0375	B7	48.0263
								top	PA14	CTZ	PIT	CIP	F9	F	9	ndc	none	0	0	0	0	675	0.335		GEN4	GEN	MER	PIT	pa1_m1	GEN	1	1.2	1	0.3	F14	31.8397		H02	GEN	CIP	MER	pb1_m1	CIP	1	0.01875	1	0.0375	D19	58.819
								top	PA14	CTZ	PIT	CIP	F9	F	9	ndc	none	0	0	0	0	690	0.341		GEN4	GEN	MER	PIT	pa1_m1	GEN	1	1.2	1	0.3	F3	29.9753		H02	GEN	CIP	MER	pb1_m1	CIP	1	0.01875	1	0.0375	D7	44.4948
								top	PA14	CTZ	PIT	CIP	F9	F	9	ndc	none	0	0	0	0	705	0.342		GEN4	GEN	MER	PIT	pa1_m1	GEN	1	1.2	1	0.3	H14	36.1577		H02	GEN	CIP	MER	pb1_m1	CIP	1	0.01875	1	0.0375	F19	48.6652
								top	PA14	CTZ	PIT	CIP	F9	F	9	ndc	none	0	0	0	0	720	0.341		GEN4	GEN	MER	PIT	pa1_m1	GEN	1	1.2	1	0.3	H3	27.6045		H02	GEN	CIP	MER	pb1_m1	CIP	1	0.01875	1	0.0375	F7	48.7186
								top	PA14	CTZ	PIT	CIP	F9	F	9	ndc	none	0	0	0	0	735	0.341		GEN4	GEN	MER	PIT	pa1_m1	GEN	1	1.2	1	0.3	J14	39.9312		H02	GEN	CIP	MER	pb1_m1	CIP	1	0.01875	1	0.0375	H19	54.583
								top	PA14	CTZ	PIT	CIP	F17	F	17	ndc	none	0	0	0	0	15	0		GEN4	GEN	MER	PIT	pa1_m1	GEN	1	1.2	1	0.3	J3	38.4276		H02	GEN	CIP	MER	pb1_m1	CIP	1	0.01875	1	0.0375	H7	51.0245
								top	PA14	CTZ	PIT	CIP	F17	F	17	ndc	none	0	0	0	0	45	0		GEN4	GEN	MER	PIT	pa1_m1	GEN	1	1.2	1	0.3	L14	37.4544		H02	GEN	CIP	MER	pb1_m1	CIP	1	0.01875	1	0.0375	J19	46.493
								top	PA14	CTZ	PIT	CIP	F17	F	17	ndc	none	0	0	0	0	60	0		GEN4	GEN	MER	PIT	pa1_m1	GEN	1	1.2	1	0.3	L3	33.2278		H02	GEN	CIP	MER	pb1_m1	CIP	1	0.01875	1	0.0375	J7	44.939
								top	PA14	CTZ	PIT	CIP	F17	F	17	ndc	none	0	0	0	0	75	0		GEN4	GEN	MER	PIT	pa1_m1	GEN	1	1.2	1	0.3	N14	42.0136		H02	GEN	CIP	MER	pb1_m1	CIP	1	0.01875	1	0.0375	L19	44.0055
								top	PA14	CTZ	PIT	CIP	F17	F	17	ndc	none	0	0	0	0	90	0		GEN4	GEN	MER	PIT	pa1_m1	GEN	1	1.2	1	0.3	N3	38.2076		H02	GEN	CIP	MER	pb1_m1	CIP	1	0.01875	1	0.0375	L7	40.7685
								top	PA14	CTZ	PIT	CIP	F17	F	17	ndc	none	0	0	0	0	105	0.001		GEN4	GEN	MER	PIT	pa2_m1	GEN	2	12	1	0.3	B11	35.3406		H02	GEN	CIP	MER	pb1_m1	CIP	1	0.01875	1	0.0375	N19	43.5795
								top	PA14	CTZ	PIT	CIP	F17	F	17	ndc	none	0	0	0	0	120	0.005		GEN4	GEN	MER	PIT	pa2_m1	GEN	2	12	1	0.3	B22	45.2492		H02	GEN	CIP	MER	pb1_m1	CIP	1	0.01875	1	0.0375	N7	50.1176
								top	PA14	CTZ	PIT	CIP	F17	F	17	ndc	none	0	0	0	0	135	0.011		GEN4	GEN	MER	PIT	pa2_m1	GEN	2	12	1	0.3	D11	37.8787		H02	CTZ	PIT	GEN	pa2_m3	CTZ	2	3	3	0.375	B13	44.0579
								top	PA14	CTZ	PIT	CIP	F17	F	17	ndc	none	0	0	0	0	150	0.032		GEN4	GEN	MER	PIT	pa2_m1	GEN	2	12	1	0.3	D22	46.8658		H02	CTZ	PIT	GEN	pa2_m3	CTZ	2	3	3	0.375	B2	48.9279
								top	PA14	CTZ	PIT	CIP	F17	F	17	ndc	none	0	0	0	0	165	0.035		GEN4	GEN	MER	PIT	pa2_m1	GEN	2	12	1	0.3	F11	36.9907		H02	CTZ	PIT	GEN	pa2_m3	CTZ	2	3	3	0.375	D13	35.9526
								top	PA14	CTZ	PIT	CIP	F17	F	17	ndc	none	0	0	0	0	180	0.043		GEN4	GEN	MER	PIT	pa2_m1	GEN	2	12	1	0.3	F22	43.6533		H02	CTZ	PIT	GEN	pa2_m3	CTZ	2	3	3	0.375	D2	31.619
								top	PA14	CTZ	PIT	CIP	F17	F	17	ndc	none	0	0	0	0	195	0.056		GEN4	GEN	MER	PIT	pa2_m1	GEN	2	12	1	0.3	H11	35.1941		H02	CTZ	PIT	GEN	pa2_m3	CTZ	2	3	3	0.375	F13	43.7765
								top	PA14	CTZ	PIT	CIP	F17	F	17	ndc	none	0	0	0	0	210	0.067		GEN4	GEN	MER	PIT	pa2_m1	GEN	2	12	1	0.3	H22	42.3888		H02	CTZ	PIT	GEN	pa2_m3	CTZ	2	3	3	0.375	F2	34.2705
								top	PA14	CTZ	PIT	CIP	F17	F	17	ndc	none	0	0	0	0	225	0.083		GEN4	GEN	MER	PIT	pa2_m1	GEN	2	12	1	0.3	J11	34.482		H02	CTZ	PIT	GEN	pa2_m3	CTZ	2	3	3	0.375	H13	34.1751
								top	PA14	CTZ	PIT	CIP	F17	F	17	ndc	none	0	0	0	0	240	0.103		GEN4	GEN	MER	PIT	pa2_m1	GEN	2	12	1	0.3	J22	38.812		H02	CTZ	PIT	GEN	pa2_m3	CTZ	2	3	3	0.375	H2	43.2573
								top	PA14	CTZ	PIT	CIP	F17	F	17	ndc	none	0	0	0	0	255	0.114		GEN4	GEN	MER	PIT	pa2_m1	GEN	2	12	1	0.3	L11	34.7257		H02	CTZ	PIT	GEN	pa2_m3	CTZ	2	3	3	0.375	J13	34.9103
								top	PA14	CTZ	PIT	CIP	F17	F	17	ndc	none	0	0	0	0	270	0.119		GEN4	GEN	MER	PIT	pa2_m1	GEN	2	12	1	0.3	L22	41.4893		H02	CTZ	PIT	GEN	pa2_m3	CTZ	2	3	3	0.375	J2	41.0017
								top	PA14	CTZ	PIT	CIP	F17	F	17	ndc	none	0	0	0	0	285	0.122		GEN4	GEN	MER	PIT	pa2_m1	GEN	2	12	1	0.3	N11	39.0242		H02	CTZ	PIT	GEN	pa2_m3	CTZ	2	3	3	0.375	L13	42.9006
								top	PA14	CTZ	PIT	CIP	F17	F	17	ndc	none	0	0	0	0	300	0.123		GEN4	GEN	MER	PIT	pa2_m1	GEN	2	12	1	0.3	N22	41.7698		H02	CTZ	PIT	GEN	pa2_m3	CTZ	2	3	3	0.375	L2	36.215
								top	PA14	CTZ	PIT	CIP	F17	F	17	ndc	none	0	0	0	0	315	0.158		GEN4	GEN	MER	PIT	pb1_m1	MER	1	0.01875	1	0.3	B19	57.3063		H02	CTZ	PIT	GEN	pa2_m3	CTZ	2	3	3	0.375	N13	46.654
								top	PA14	CTZ	PIT	CIP	F17	F	17	ndc	none	0	0	0	0	330	0.162		GEN4	GEN	MER	PIT	pb1_m1	MER	1	0.01875	1	0.3	B7	47.2286		H02	CTZ	PIT	GEN	pa2_m3	CTZ	2	3	3	0.375	N2	53.2735
								top	PA14	CTZ	PIT	CIP	F17	F	17	ndc	none	0	0	0	0	345	0.164		GEN4	GEN	MER	PIT	pb1_m1	MER	1	0.01875	1	0.3	D19	54.8807		H02	CTZ	PIT	GEN	pb2_m3	PIT	2	12	3	0.375	B12	47.3975
								top	PA14	CTZ	PIT	CIP	F17	F	17	ndc	none	0	0	0	0	360	0.174		GEN4	GEN	MER	PIT	pb1_m1	MER	1	0.01875	1	0.3	D7	50.9542		H02	CTZ	PIT	GEN	pb2_m3	PIT	2	12	3	0.375	B23	96.4792
								top	PA14	CTZ	PIT	CIP	F17	F	17	ndc	none	0	0	0	0	375	0.186		GEN4	GEN	MER	PIT	pb1_m1	MER	1	0.01875	1	0.3	F19	57.4348		H02	CTZ	PIT	GEN	pb2_m3	PIT	2	12	3	0.375	D12	42.2766
								top	PA14	CTZ	PIT	CIP	F17	F	17	ndc	none	0	0	0	0	390	0.199		GEN4	GEN	MER	PIT	pb1_m1	MER	1	0.01875	1	0.3	F7	47.0184		H02	CTZ	PIT	GEN	pb2_m3	PIT	2	12	3	0.375	D23	94.7836
								top	PA14	CTZ	PIT	CIP	F17	F	17	ndc	none	0	0	0	0	405	0.21		GEN4	GEN	MER	PIT	pb1_m1	MER	1	0.01875	1	0.3	H19	46.0333		H02	CTZ	PIT	GEN	pb2_m3	PIT	2	12	3	0.375	F12	30.5617
								top	PA14	CTZ	PIT	CIP	F17	F	17	ndc	none	0	0	0	0	420	0.228		GEN4	GEN	MER	PIT	pb1_m1	MER	1	0.01875	1	0.3	H7	48.7357		H02	CTZ	PIT	GEN	pb2_m3	PIT	2	12	3	0.375	F23	103.389
								top	PA14	CTZ	PIT	CIP	F17	F	17	ndc	none	0	0	0	0	435	0.23		GEN4	GEN	MER	PIT	pb1_m1	MER	1	0.01875	1	0.3	J19	54.5385		H02	CTZ	PIT	GEN	pb2_m3	PIT	2	12	3	0.375	H12	35.7795
								top	PA14	CTZ	PIT	CIP	F17	F	17	ndc	none	0	0	0	0	450	0.243		GEN4	GEN	MER	PIT	pb1_m1	MER	1	0.01875	1	0.3	J7	51.3141		H02	CTZ	PIT	GEN	pb2_m3	PIT	2	12	3	0.375	H23	72.4844
								top	PA14	CTZ	PIT	CIP	F17	F	17	ndc	none	0	0	0	0	465	0.255		GEN4	GEN	MER	PIT	pb1_m1	MER	1	0.01875	1	0.3	L19	57.3302		H02	CTZ	PIT	GEN	pb2_m3	PIT	2	12	3	0.375	J12	32.99
								top	PA14	CTZ	PIT	CIP	F17	F	17	ndc	none	0	0	0	0	480	0.268		GEN4	GEN	MER	PIT	pb1_m1	MER	1	0.01875	1	0.3	L7	50.9407		H02	CTZ	PIT	GEN	pb2_m3	PIT	2	12	3	0.375	J23	60.6682
								top	PA14	CTZ	PIT	CIP	F17	F	17	ndc	none	0	0	0	0	495	0.274		GEN4	GEN	MER	PIT	pb1_m1	MER	1	0.01875	1	0.3	N19	59.6315		H02	CTZ	PIT	GEN	pb2_m3	PIT	2	12	3	0.375	L12	43.9175
								top	PA14	CTZ	PIT	CIP	F17	F	17	ndc	none	0	0	0	0	510	0.279		GEN4	GEN	MER	PIT	pb1_m1	MER	1	0.01875	1	0.3	N7	51.6603		H02	CTZ	PIT	GEN	pb2_m3	PIT	2	12	3	0.375	L23	59.1254
								top	PA14	CTZ	PIT	CIP	F17	F	17	ndc	none	0	0	0	0	525	0.285		GEN4	GEN	MER	PIT	pb2_m1	MER	2	0.1875	1	0.3	B18	54.1209		H02	CTZ	PIT	GEN	pb2_m3	PIT	2	12	3	0.375	N12	44.1418
								top	PA14	CTZ	PIT	CIP	F17	F	17	ndc	none	0	0	0	0	540	0.287		GEN4	GEN	MER	PIT	pb2_m1	MER	2	0.1875	1	0.3	B6	47.4677		H02	CTZ	PIT	GEN	pb2_m3	PIT	2	12	3	0.375	N23	55.6179
								top	PA14	CTZ	PIT	CIP	F17	F	17	ndc	none	0	0	0	0	555	0.292		GEN4	GEN	MER	PIT	pb2_m1	MER	2	0.1875	1	0.3	D18	46.282		H02	MER	CIP	GEN	pa1_m2	MER	1	0.075	2	0.075	C14	104.683
								top	PA14	CTZ	PIT	CIP	F17	F	17	ndc	none	0	0	0	0	570	0.296		GEN4	GEN	MER	PIT	pb2_m1	MER	2	0.1875	1	0.3	D6	46.8361		H02	MER	CIP	GEN	pa1_m2	MER	1	0.075	2	0.075	C3	112.597
								top	PA14	CTZ	PIT	CIP	F17	F	17	ndc	none	0	0	0	0	585	0.295		GEN4	GEN	MER	PIT	pb2_m1	MER	2	0.1875	1	0.3	F18	30.8834		H02	MER	CIP	GEN	pa1_m2	MER	1	0.075	2	0.075	E14	111.102
								top	PA14	CTZ	PIT	CIP	F17	F	17	ndc	none	0	0	0	0	600	0.317		GEN4	GEN	MER	PIT	pb2_m1	MER	2	0.1875	1	0.3	F6	44.9183		H02	MER	CIP	GEN	pa1_m2	MER	1	0.075	2	0.075	E3	82.7688
								top	PA14	CTZ	PIT	CIP	F17	F	17	ndc	none	0	0	0	0	615	0.32		GEN4	GEN	MER	PIT	pb2_m1	MER	2	0.1875	1	0.3	H18	44.6828		H02	MER	CIP	GEN	pa1_m2	MER	1	0.075	2	0.075	G14	111.542
								top	PA14	CTZ	PIT	CIP	F17	F	17	ndc	none	0	0	0	0	630	0.324		GEN4	GEN	MER	PIT	pb2_m1	MER	2	0.1875	1	0.3	H6	41.0768		H02	MER	CIP	GEN	pa1_m2	MER	1	0.075	2	0.075	G3	87.9531
								top	PA14	CTZ	PIT	CIP	F17	F	17	ndc	none	0	0	0	0	645	0.321		GEN4	GEN	MER	PIT	pb2_m1	MER	2	0.1875	1	0.3	J18	42.7686		H02	MER	CIP	GEN	pa1_m2	MER	1	0.075	2	0.075	I14	114.005
								top	PA14	CTZ	PIT	CIP	F17	F	17	ndc	none	0	0	0	0	660	0.324		GEN4	GEN	MER	PIT	pb2_m1	MER	2	0.1875	1	0.3	J6	44.5535		H02	MER	CIP	GEN	pa1_m2	MER	1	0.075	2	0.075	I3	103.663
								top	PA14	CTZ	PIT	CIP	F17	F	17	ndc	none	0	0	0	0	675	0.328		GEN4	GEN	MER	PIT	pb2_m1	MER	2	0.1875	1	0.3	L18	46.5667		H02	MER	CIP	GEN	pa1_m2	MER	1	0.075	2	0.075	K14	116.527
								top	PA14	CTZ	PIT	CIP	F17	F	17	ndc	none	0	0	0	0	690	0.336		GEN4	GEN	MER	PIT	pb2_m1	MER	2	0.1875	1	0.3	L6	43.7619		H02	MER	CIP	GEN	pa1_m2	MER	1	0.075	2	0.075	K3	117.323
								top	PA14	CTZ	PIT	CIP	F17	F	17	ndc	none	0	0	0	0	705	0.334		GEN4	GEN	MER	PIT	pb2_m1	MER	2	0.1875	1	0.3	N18	48.1359		H02	MER	CIP	GEN	pa1_m2	MER	1	0.075	2	0.075	M14	119.783
								top	PA14	CTZ	PIT	CIP	F17	F	17	ndc	none	0	0	0	0	720	0.338		GEN4	GEN	MER	PIT	pb2_m1	MER	2	0.1875	1	0.3	N6	46.1376		H02	MER	CIP	GEN	pa1_m2	MER	1	0.075	2	0.075	M3	110.09
								top	PA14	CTZ	PIT	CIP	F17	F	17	ndc	none	0	0	0	0	735	0.333		GEN5	GEN	MER	PIT	p0_m1	none	0	0	1	0.3	B10	31.5342		H02	MER	CIP	GEN	pa1_m2	MER	1	0.075	2	0.075	O14	125.351
								top	PA14	CTZ	PIT	CIP	G6	G	6	pb2_m2	PIT	2	6	2	0.01875	15	0		GEN5	GEN	MER	PIT	p0_m1	none	0	0	1	0.3	B21	35.0074		H02	MER	CIP	GEN	pa1_m2	MER	1	0.075	2	0.075	O3	132.703
								top	PA14	CTZ	PIT	CIP	G6	G	6	pb2_m2	PIT	2	6	2	0.01875	30	0		GEN5	GEN	MER	PIT	p0_m1	none	0	0	1	0.3	D10	32.3309		H02	MER	CIP	GEN	pb2_m2	CIP	2	0.1875	2	0.075	C18	120.787
								top	PA14	CTZ	PIT	CIP	G6	G	6	pb2_m2	PIT	2	6	2	0.01875	45	0		GEN5	GEN	MER	PIT	p0_m1	none	0	0	1	0.3	D21	40.1626		H02	MER	CIP	GEN	pb2_m2	CIP	2	0.1875	2	0.075	C6	115.065
								top	PA14	CTZ	PIT	CIP	G6	G	6	pb2_m2	PIT	2	6	2	0.01875	60	0		GEN5	GEN	MER	PIT	p0_m1	none	0	0	1	0.3	F10	26.7881		H02	MER	CIP	GEN	pb2_m2	CIP	2	0.1875	2	0.075	E18	114.124
								top	PA14	CTZ	PIT	CIP	G6	G	6	pb2_m2	PIT	2	6	2	0.01875	75	0		GEN5	GEN	MER	PIT	p0_m1	none	0	0	1	0.3	F21	39.0526		H02	MER	CIP	GEN	pb2_m2	CIP	2	0.1875	2	0.075	E6	123.936
								top	PA14	CTZ	PIT	CIP	G6	G	6	pb2_m2	PIT	2	6	2	0.01875	90	0.001		GEN5	GEN	MER	PIT	p0_m1	none	0	0	1	0.3	H10	34.9973		H02	MER	CIP	GEN	pb2_m2	CIP	2	0.1875	2	0.075	G18	114.462
								top	PA14	CTZ	PIT	CIP	G6	G	6	pb2_m2	PIT	2	6	2	0.01875	105	0.002		GEN5	GEN	MER	PIT	p0_m1	none	0	0	1	0.3	H21	33.0162		H02	MER	CIP	GEN	pb2_m2	CIP	2	0.1875	2	0.075	G6	122.611
								top	PA14	CTZ	PIT	CIP	G6	G	6	pb2_m2	PIT	2	6	2	0.01875	120	0.005		GEN5	GEN	MER	PIT	p0_m1	none	0	0	1	0.3	J10	37.3472		H02	MER	CIP	GEN	pb2_m2	CIP	2	0.1875	2	0.075	I18	121.183
								top	PA14	CTZ	PIT	CIP	G6	G	6	pb2_m2	PIT	2	6	2	0.01875	135	0.01		GEN5	GEN	MER	PIT	p0_m1	none	0	0	1	0.3	J21	34.7183		H02	MER	CIP	GEN	pb2_m2	CIP	2	0.1875	2	0.075	I6	126.481
								top	PA14	CTZ	PIT	CIP	G6	G	6	pb2_m2	PIT	2	6	2	0.01875	150	0.023		GEN5	GEN	MER	PIT	p0_m1	none	0	0	1	0.3	L10	33.8091		H02	MER	CIP	GEN	pb2_m2	CIP	2	0.1875	2	0.075	K18	121.738
								top	PA14	CTZ	PIT	CIP	G6	G	6	pb2_m2	PIT	2	6	2	0.01875	165	0.031		GEN5	GEN	MER	PIT	p0_m1	none	0	0	1	0.3	L21	32.6595		H02	MER	CIP	GEN	pb2_m2	CIP	2	0.1875	2	0.075	K6	126.537
								top	PA14	CTZ	PIT	CIP	G6	G	6	pb2_m2	PIT	2	6	2	0.01875	180	0.042		GEN5	GEN	MER	PIT	p0_m1	none	0	0	1	0.3	N10	37.222		H02	MER	CIP	GEN	pb2_m2	CIP	2	0.1875	2	0.075	M18	123.306
								top	PA14	CTZ	PIT	CIP	G6	G	6	pb2_m2	PIT	2	6	2	0.01875	195	0.056		GEN5	GEN	MER	PIT	p0_m1	none	0	0	1	0.3	N21	32.7456		H02	MER	CIP	GEN	pb2_m2	CIP	2	0.1875	2	0.075	M6	133.358
								top	PA14	CTZ	PIT	CIP	G6	G	6	pb2_m2	PIT	2	6	2	0.01875	210	0.061		GEN5	GEN	MER	PIT	pa1_m1	GEN	1	1.2	1	0.3	B14	29.805		H02	MER	CIP	GEN	pb2_m2	CIP	2	0.1875	2	0.075	O18	131.888
								top	PA14	CTZ	PIT	CIP	G6	G	6	pb2_m2	PIT	2	6	2	0.01875	225	0.083		GEN5	GEN	MER	PIT	pa1_m1	GEN	1	1.2	1	0.3	B3	33.0215		H02	MER	CIP	GEN	pb2_m2	CIP	2	0.1875	2	0.075	O6	130.69
								top	PA14	CTZ	PIT	CIP	G6	G	6	pb2_m2	PIT	2	6	2	0.01875	240	0.068		GEN5	GEN	MER	PIT	pa1_m1	GEN	1	1.2	1	0.3	D14	30.3621		H02	GEN	CIP	CTZ	pa1_m2	GEN	1	0.075	2	0.3	C14	151.828
								top	PA14	CTZ	PIT	CIP	G6	G	6	pb2_m2	PIT	2	6	2	0.01875	255	0.072		GEN5	GEN	MER	PIT	pa1_m1	GEN	1	1.2	1	0.3	D3	33.2352		H02	GEN	CIP	CTZ	pa1_m2	GEN	1	0.075	2	0.3	C3	109.813
								top	PA14	CTZ	PIT	CIP	G6	G	6	pb2_m2	PIT	2	6	2	0.01875	270	0.079		GEN5	GEN	MER	PIT	pa1_m1	GEN	1	1.2	1	0.3	F14	30.2556		H02	GEN	CIP	CTZ	pa1_m2	GEN	1	0.075	2	0.3	E14	135.01
								top	PA14	CTZ	PIT	CIP	G6	G	6	pb2_m2	PIT	2	6	2	0.01875	285	0.08		GEN5	GEN	MER	PIT	pa1_m1	GEN	1	1.2	1	0.3	F3	37.7859		H02	GEN	CIP	CTZ	pa1_m2	GEN	1	0.075	2	0.3	E3	97.1338
								top	PA14	CTZ	PIT	CIP	G6	G	6	pb2_m2	PIT	2	6	2	0.01875	300	0.083		GEN5	GEN	MER	PIT	pa1_m1	GEN	1	1.2	1	0.3	H14	33.0078		H02	GEN	CIP	CTZ	pa1_m2	GEN	1	0.075	2	0.3	G14	98.1994
								top	PA14	CTZ	PIT	CIP	G6	G	6	pb2_m2	PIT	2	6	2	0.01875	315	0.091		GEN5	GEN	MER	PIT	pa1_m1	GEN	1	1.2	1	0.3	H3	38.4069		H02	GEN	CIP	CTZ	pa1_m2	GEN	1	0.075	2	0.3	G3	98.2186
								top	PA14	CTZ	PIT	CIP	G6	G	6	pb2_m2	PIT	2	6	2	0.01875	330	0.092		GEN5	GEN	MER	PIT	pa1_m1	GEN	1	1.2	1	0.3	J14	33.9488		H02	GEN	CIP	CTZ	pa1_m2	GEN	1	0.075	2	0.3	I14	105.939
								top	PA14	CTZ	PIT	CIP	G6	G	6	pb2_m2	PIT	2	6	2	0.01875	345	0.096		GEN5	GEN	MER	PIT	pa1_m1	GEN	1	1.2	1	0.3	J3	36.9725		H02	GEN	CIP	CTZ	pa1_m2	GEN	1	0.075	2	0.3	I3	104.301
								top	PA14	CTZ	PIT	CIP	G6	G	6	pb2_m2	PIT	2	6	2	0.01875	360	0.101		GEN5	GEN	MER	PIT	pa1_m1	GEN	1	1.2	1	0.3	L14	34.4285		H02	GEN	CIP	CTZ	pa1_m2	GEN	1	0.075	2	0.3	K14	113.813
								top	PA14	CTZ	PIT	CIP	G6	G	6	pb2_m2	PIT	2	6	2	0.01875	375	0.103		GEN5	GEN	MER	PIT	pa1_m1	GEN	1	1.2	1	0.3	L3	32.0492		H02	GEN	CIP	CTZ	pa1_m2	GEN	1	0.075	2	0.3	K3	127.855
								top	PA14	CTZ	PIT	CIP	G6	G	6	pb2_m2	PIT	2	6	2	0.01875	390	0.106		GEN5	GEN	MER	PIT	pa1_m1	GEN	1	1.2	1	0.3	N14	35.1401		H02	GEN	CIP	CTZ	pa1_m2	GEN	1	0.075	2	0.3	M14	121.205
								top	PA14	CTZ	PIT	CIP	G6	G	6	pb2_m2	PIT	2	6	2	0.01875	405	0.11		GEN5	GEN	MER	PIT	pa1_m1	GEN	1	1.2	1	0.3	N3	38.9931		H02	GEN	CIP	CTZ	pa1_m2	GEN	1	0.075	2	0.3	M3	89.0453
								top	PA14	CTZ	PIT	CIP	G6	G	6	pb2_m2	PIT	2	6	2	0.01875	420	0.115		GEN5	GEN	MER	PIT	pa2_m1	GEN	2	12	1	0.3	B11	34.332		H02	GEN	CIP	CTZ	pa1_m2	GEN	1	0.075	2	0.3	O14	128.943
								top	PA14	CTZ	PIT	CIP	G6	G	6	pb2_m2	PIT	2	6	2	0.01875	435	0.119		GEN5	GEN	MER	PIT	pa2_m1	GEN	2	12	1	0.3	B22	24.9454		H02	GEN	CIP	CTZ	pb1_m2	CIP	1	0.01875	2	0.3	C19	112.784
								top	PA14	CTZ	PIT	CIP	G6	G	6	pb2_m2	PIT	2	6	2	0.01875	450	0.12		GEN5	GEN	MER	PIT	pa2_m1	GEN	2	12	1	0.3	D11	32.8177		H02	GEN	CIP	CTZ	pb1_m2	CIP	1	0.01875	2	0.3	C7	119.319
								top	PA14	CTZ	PIT	CIP	G6	G	6	pb2_m2	PIT	2	6	2	0.01875	465	0.125		GEN5	GEN	MER	PIT	pa2_m1	GEN	2	12	1	0.3	D22	32.3136		H02	GEN	CIP	CTZ	pb1_m2	CIP	1	0.01875	2	0.3	E19	112.407
								top	PA14	CTZ	PIT	CIP	G6	G	6	pb2_m2	PIT	2	6	2	0.01875	480	0.132		GEN5	GEN	MER	PIT	pa2_m1	GEN	2	12	1	0.3	F11	25.5249		H02	GEN	CIP	CTZ	pb1_m2	CIP	1	0.01875	2	0.3	E7	124.695
								top	PA14	CTZ	PIT	CIP	G6	G	6	pb2_m2	PIT	2	6	2	0.01875	495	0.133		GEN5	GEN	MER	PIT	pa2_m1	GEN	2	12	1	0.3	F22	27.5359		H02	GEN	CIP	CTZ	pb1_m2	CIP	1	0.01875	2	0.3	G19	92.2648
								top	PA14	CTZ	PIT	CIP	G6	G	6	pb2_m2	PIT	2	6	2	0.01875	510	0.135		GEN5	GEN	MER	PIT	pa2_m1	GEN	2	12	1	0.3	H11	33.4105		H02	GEN	CIP	CTZ	pb1_m2	CIP	1	0.01875	2	0.3	G7	113.678
								top	PA14	CTZ	PIT	CIP	G6	G	6	pb2_m2	PIT	2	6	2	0.01875	525	0.142		GEN5	GEN	MER	PIT	pa2_m1	GEN	2	12	1	0.3	H22	34.967		H02	GEN	CIP	CTZ	pb1_m2	CIP	1	0.01875	2	0.3	I19	91.5372
								top	PA14	CTZ	PIT	CIP	G6	G	6	pb2_m2	PIT	2	6	2	0.01875	540	0.153		GEN5	GEN	MER	PIT	pa2_m1	GEN	2	12	1	0.3	J11	29.998		H02	GEN	CIP	CTZ	pb1_m2	CIP	1	0.01875	2	0.3	I7	107.675
								top	PA14	CTZ	PIT	CIP	G6	G	6	pb2_m2	PIT	2	6	2	0.01875	555	0.151		GEN5	GEN	MER	PIT	pa2_m1	GEN	2	12	1	0.3	J22	32.3768		H02	GEN	CIP	CTZ	pb1_m2	CIP	1	0.01875	2	0.3	K19	105.741
								top	PA14	CTZ	PIT	CIP	G6	G	6	pb2_m2	PIT	2	6	2	0.01875	570	0.156		GEN5	GEN	MER	PIT	pa2_m1	GEN	2	12	1	0.3	L11	33.2095		H02	GEN	CIP	CTZ	pb1_m2	CIP	1	0.01875	2	0.3	K7	107.611
								top	PA14	CTZ	PIT	CIP	G6	G	6	pb2_m2	PIT	2	6	2	0.01875	585	0.158		GEN5	GEN	MER	PIT	pa2_m1	GEN	2	12	1	0.3	L22	32.5735		H02	GEN	CIP	CTZ	pb1_m2	CIP	1	0.01875	2	0.3	M19	113.7
								top	PA14	CTZ	PIT	CIP	G6	G	6	pb2_m2	PIT	2	6	2	0.01875	600	0.162		GEN5	GEN	MER	PIT	pa2_m1	GEN	2	12	1	0.3	N11	34.1287		H02	GEN	CIP	CTZ	pb1_m2	CIP	1	0.01875	2	0.3	M7	117.854
								top	PA14	CTZ	PIT	CIP	G6	G	6	pb2_m2	PIT	2	6	2	0.01875	615	0.168		GEN5	GEN	MER	PIT	pa2_m1	GEN	2	12	1	0.3	N22	33.2031		H02	GEN	CIP	CTZ	pb1_m2	CIP	1	0.01875	2	0.3	O19	95.4135
								top	PA14	CTZ	PIT	CIP	G6	G	6	pb2_m2	PIT	2	6	2	0.01875	630	0.168		GEN5	GEN	MER	PIT	pb1_m1	MER	1	0.01875	1	0.3	B19	23.603		H02	GEN	CIP	CTZ	pb1_m2	CIP	1	0.01875	2	0.3	O7	96.3952
								top	PA14	CTZ	PIT	CIP	G6	G	6	pb2_m2	PIT	2	6	2	0.01875	645	0.176		GEN5	GEN	MER	PIT	pb1_m1	MER	1	0.01875	1	0.3	B7	23.84		H02	GEN	CIP	PIT	pa1_m1	GEN	1	0.075	1	0.6	B14	156.93
								top	PA14	CTZ	PIT	CIP	G6	G	6	pb2_m2	PIT	2	6	2	0.01875	660	0.181		GEN5	GEN	MER	PIT	pb1_m1	MER	1	0.01875	1	0.3	D7	24.4345		H02	GEN	CIP	PIT	pa1_m1	GEN	1	0.075	1	0.6	B3	108.313
								top	PA14	CTZ	PIT	CIP	G6	G	6	pb2_m2	PIT	2	6	2	0.01875	675	0.208		GEN5	GEN	MER	PIT	pb1_m1	MER	1	0.01875	1	0.3	F19	25.6336		H02	GEN	CIP	PIT	pa1_m1	GEN	1	0.075	1	0.6	D14	120.945
								top	PA14	CTZ	PIT	CIP	G6	G	6	pb2_m2	PIT	2	6	2	0.01875	690	0.218		GEN5	GEN	MER	PIT	pb1_m1	MER	1	0.01875	1	0.3	F7	25.8395		H02	GEN	CIP	PIT	pa1_m1	GEN	1	0.075	1	0.6	D3	105.644
								top	PA14	CTZ	PIT	CIP	G6	G	6	pb2_m2	PIT	2	6	2	0.01875	705	0.226		GEN5	GEN	MER	PIT	pb1_m1	MER	1	0.01875	1	0.3	H19	21.7248		H02	GEN	CIP	PIT	pa1_m1	GEN	1	0.075	1	0.6	F14	121.553
								top	PA14	CTZ	PIT	CIP	G6	G	6	pb2_m2	PIT	2	6	2	0.01875	720	0.223		GEN5	GEN	MER	PIT	pb1_m1	MER	1	0.01875	1	0.3	H7	26.1709		H02	GEN	CIP	PIT	pa1_m1	GEN	1	0.075	1	0.6	F3	113.661
								top	PA14	CTZ	PIT	CIP	G6	G	6	pb2_m2	PIT	2	6	2	0.01875	735	0.223		GEN5	GEN	MER	PIT	pb1_m1	MER	1	0.01875	1	0.3	J19	22.6906		H02	GEN	CIP	PIT	pa1_m1	GEN	1	0.075	1	0.6	H14	118.304
								top	PA14	CTZ	PIT	CIP	G9	G	9	ndc	none	0	0	0	0	15	0		GEN5	GEN	MER	PIT	pb1_m1	MER	1	0.01875	1	0.3	J7	26.8525		H02	GEN	CIP	PIT	pa1_m1	GEN	1	0.075	1	0.6	H3	112.364
								top	PA14	CTZ	PIT	CIP	G9	G	9	ndc	none	0	0	0	0	30	0		GEN5	GEN	MER	PIT	pb1_m1	MER	1	0.01875	1	0.3	L19	23.2941		H02	GEN	CIP	PIT	pa1_m1	GEN	1	0.075	1	0.6	J14	132.156
								top	PA14	CTZ	PIT	CIP	G9	G	9	ndc	none	0	0	0	0	45	0		GEN5	GEN	MER	PIT	pb1_m1	MER	1	0.01875	1	0.3	L7	26.5034		H02	GEN	CIP	PIT	pa1_m1	GEN	1	0.075	1	0.6	J3	111.551
								top	PA14	CTZ	PIT	CIP	G9	G	9	ndc	none	0	0	0	0	60	0		GEN5	GEN	MER	PIT	pb1_m1	MER	1	0.01875	1	0.3	N19	25.6775		H02	GEN	CIP	PIT	pa1_m1	GEN	1	0.075	1	0.6	L14	141.333
								top	PA14	CTZ	PIT	CIP	G9	G	9	ndc	none	0	0	0	0	75	0		GEN5	GEN	MER	PIT	pb1_m1	MER	1	0.01875	1	0.3	N7	29.3147		H02	GEN	CIP	PIT	pa1_m1	GEN	1	0.075	1	0.6	L3	132.224
								top	PA14	CTZ	PIT	CIP	G9	G	9	ndc	none	0	0	0	0	90	0		GEN5	GEN	MER	PIT	pb2_m1	MER	2	0.1875	1	0.3	B18	16.6649		H02	GEN	CIP	PIT	pa1_m1	GEN	1	0.075	1	0.6	N14	161.438
								top	PA14	CTZ	PIT	CIP	G9	G	9	ndc	none	0	0	0	0	105	0.002		GEN5	GEN	MER	PIT	pb2_m1	MER	2	0.1875	1	0.3	B6	17.258		H02	GEN	CIP	PIT	pa1_m1	GEN	1	0.075	1	0.6	N3	109.379
								top	PA14	CTZ	PIT	CIP	G9	G	9	ndc	none	0	0	0	0	120	0.005		GEN5	GEN	MER	PIT	pb2_m1	MER	2	0.1875	1	0.3	D18	19.6988		H02	GEN	CIP	PIT	pb1_m1	CIP	1	0.01875	1	0.6	B19	128.84
								top	PA14	CTZ	PIT	CIP	G9	G	9	ndc	none	0	0	0	0	135	0.013		GEN5	GEN	MER	PIT	pb2_m1	MER	2	0.1875	1	0.3	D6	18.063		H02	GEN	CIP	PIT	pb1_m1	CIP	1	0.01875	1	0.6	B7	120.829
								top	PA14	CTZ	PIT	CIP	G9	G	9	ndc	none	0	0	0	0	150	0.025		GEN5	GEN	MER	PIT	pb2_m1	MER	2	0.1875	1	0.3	F18	17.3625		H02	GEN	CIP	PIT	pb1_m1	CIP	1	0.01875	1	0.6	D19	113.886
								top	PA14	CTZ	PIT	CIP	G9	G	9	ndc	none	0	0	0	0	165	0.038		GEN5	GEN	MER	PIT	pb2_m1	MER	2	0.1875	1	0.3	F6	13.4611		H02	GEN	CIP	PIT	pb1_m1	CIP	1	0.01875	1	0.6	D7	128.588
								top	PA14	CTZ	PIT	CIP	G9	G	9	ndc	none	0	0	0	0	180	0.052		GEN5	GEN	MER	PIT	pb2_m1	MER	2	0.1875	1	0.3	H18	16.6852		H02	GEN	CIP	PIT	pb1_m1	CIP	1	0.01875	1	0.6	F19	112.655
								top	PA14	CTZ	PIT	CIP	G9	G	9	ndc	none	0	0	0	0	195	0.068		GEN5	GEN	MER	PIT	pb2_m1	MER	2	0.1875	1	0.3	H6	16.4465		H02	GEN	CIP	PIT	pb1_m1	CIP	1	0.01875	1	0.6	F7	120.201
								top	PA14	CTZ	PIT	CIP	G9	G	9	ndc	none	0	0	0	0	210	0.084		GEN5	GEN	MER	PIT	pb2_m1	MER	2	0.1875	1	0.3	J18	17.9914		H02	GEN	CIP	PIT	pb1_m1	CIP	1	0.01875	1	0.6	H19	107.122
								top	PA14	CTZ	PIT	CIP	G9	G	9	ndc	none	0	0	0	0	225	0.101		GEN5	GEN	MER	PIT	pb2_m1	MER	2	0.1875	1	0.3	J6	18.4679		H02	GEN	CIP	PIT	pb1_m1	CIP	1	0.01875	1	0.6	H7	121.804
								top	PA14	CTZ	PIT	CIP	G9	G	9	ndc	none	0	0	0	0	240	0.119		GEN5	GEN	MER	PIT	pb2_m1	MER	2	0.1875	1	0.3	L18	17.7968		H02	GEN	CIP	PIT	pb1_m1	CIP	1	0.01875	1	0.6	J19	125.511
								top	PA14	CTZ	PIT	CIP	G9	G	9	ndc	none	0	0	0	0	255	0.133		GEN5	GEN	MER	PIT	pb2_m1	MER	2	0.1875	1	0.3	L6	17.5649		H02	GEN	CIP	PIT	pb1_m1	CIP	1	0.01875	1	0.6	J7	132.951
								top	PA14	CTZ	PIT	CIP	G9	G	9	ndc	none	0	0	0	0	270	0.164		GEN5	GEN	MER	PIT	pb2_m1	MER	2	0.1875	1	0.3	N18	16.5182		H02	GEN	CIP	PIT	pb1_m1	CIP	1	0.01875	1	0.6	L19	132.087
								top	PA14	CTZ	PIT	CIP	G9	G	9	ndc	none	0	0	0	0	285	0.165		GEN5	GEN	MER	PIT	pb2_m1	MER	2	0.1875	1	0.3	N6	21.1344		H02	GEN	CIP	PIT	pb1_m1	CIP	1	0.01875	1	0.6	L7	139.56
								top	PA14	CTZ	PIT	CIP	G9	G	9	ndc	none	0	0	0	0	300	0.181		GEN5	MER	PIT	GEN	p0_m1	none	0	0	1	0.6	B10	60.8247		H02	GEN	CIP	PIT	pb1_m1	CIP	1	0.01875	1	0.6	N19	139.573
								top	PA14	CTZ	PIT	CIP	G9	G	9	ndc	none	0	0	0	0	315	0.205		GEN5	MER	PIT	GEN	p0_m1	none	0	0	1	0.6	B21	64.7475		H02	GEN	CIP	PIT	pb1_m1	CIP	1	0.01875	1	0.6	N7	125.484
								top	PA14	CTZ	PIT	CIP	G9	G	9	ndc	none	0	0	0	0	330	0.224		GEN5	MER	PIT	GEN	p0_m1	none	0	0	1	0.6	D10	49.2766		H02	CTZ	PIT	CIP	pa2_m2	CTZ	2	3	2	0.01875	C11	119.407
								top	PA14	CTZ	PIT	CIP	G9	G	9	ndc	none	0	0	0	0	345	0.23		GEN5	MER	PIT	GEN	p0_m1	none	0	0	1	0.6	D21	63.2692		H02	CTZ	PIT	CIP	pa2_m2	CTZ	2	3	2	0.01875	C22	106.935
								top	PA14	CTZ	PIT	CIP	G9	G	9	ndc	none	0	0	0	0	360	0.236		GEN5	MER	PIT	GEN	p0_m1	none	0	0	1	0.6	F10	55.7896		H02	CTZ	PIT	CIP	pa2_m2	CTZ	2	3	2	0.01875	E11	102.634
								top	PA14	CTZ	PIT	CIP	G9	G	9	ndc	none	0	0	0	0	375	0.221		GEN5	MER	PIT	GEN	p0_m1	none	0	0	1	0.6	F21	54.9781		H02	CTZ	PIT	CIP	pa2_m2	CTZ	2	3	2	0.01875	E22	114.915
								top	PA14	CTZ	PIT	CIP	G9	G	9	ndc	none	0	0	0	0	390	0.231		GEN5	MER	PIT	GEN	p0_m1	none	0	0	1	0.6	H10	56.3101		H02	CTZ	PIT	CIP	pa2_m2	CTZ	2	3	2	0.01875	G11	114.45
								top	PA14	CTZ	PIT	CIP	G9	G	9	ndc	none	0	0	0	0	405	0.244		GEN5	MER	PIT	GEN	p0_m1	none	0	0	1	0.6	H21	52.9764		H02	CTZ	PIT	CIP	pa2_m2	CTZ	2	3	2	0.01875	G22	100.17
								top	PA14	CTZ	PIT	CIP	G9	G	9	ndc	none	0	0	0	0	420	0.251		GEN5	MER	PIT	GEN	p0_m1	none	0	0	1	0.6	J10	53.837		H02	CTZ	PIT	CIP	pa2_m2	CTZ	2	3	2	0.01875	I11	103.582
								top	PA14	CTZ	PIT	CIP	G9	G	9	ndc	none	0	0	0	0	435	0.259		GEN5	MER	PIT	GEN	p0_m1	none	0	0	1	0.6	J21	55.8057		H02	CTZ	PIT	CIP	pa2_m2	CTZ	2	3	2	0.01875	I22	77.4905
								top	PA14	CTZ	PIT	CIP	G9	G	9	ndc	none	0	0	0	0	450	0.266		GEN5	MER	PIT	GEN	p0_m1	none	0	0	1	0.6	L10	56.439		H02	CTZ	PIT	CIP	pa2_m2	CTZ	2	3	2	0.01875	K11	95.6758
								top	PA14	CTZ	PIT	CIP	G9	G	9	ndc	none	0	0	0	0	465	0.274		GEN5	MER	PIT	GEN	p0_m1	none	0	0	1	0.6	L21	52.0556		H02	CTZ	PIT	CIP	pa2_m2	CTZ	2	3	2	0.01875	K22	105.36
								top	PA14	CTZ	PIT	CIP	G9	G	9	ndc	none	0	0	0	0	480	0.288		GEN5	MER	PIT	GEN	p0_m1	none	0	0	1	0.6	N10	61.798		H02	CTZ	PIT	CIP	pa2_m2	CTZ	2	3	2	0.01875	M11	91.7853
								top	PA14	CTZ	PIT	CIP	G9	G	9	ndc	none	0	0	0	0	495	0.294		GEN5	MER	PIT	GEN	p0_m1	none	0	0	1	0.6	N21	53.6319		H02	CTZ	PIT	CIP	pa2_m2	CTZ	2	3	2	0.01875	M22	116.31
								top	PA14	CTZ	PIT	CIP	G9	G	9	ndc	none	0	0	0	0	510	0.303		GEN5	MER	PIT	GEN	pa1_m1	MER	1	0.01875	1	0.6	B14	41.5454		H02	CTZ	PIT	CIP	pa2_m2	CTZ	2	3	2	0.01875	O11	100.799
								top	PA14	CTZ	PIT	CIP	G9	G	9	ndc	none	0	0	0	0	525	0.316		GEN5	MER	PIT	GEN	pa1_m1	MER	1	0.01875	1	0.6	B3	45.1178		H02	CTZ	PIT	CIP	pa2_m2	CTZ	2	3	2	0.01875	O22	108.585
								top	PA14	CTZ	PIT	CIP	G9	G	9	ndc	none	0	0	0	0	540	0.315		GEN5	MER	PIT	GEN	pa1_m1	MER	1	0.01875	1	0.6	D14	39.133		H02	CTZ	PIT	CIP	pb2_m2	PIT	2	12	2	0.01875	C18	91.7355
								top	PA14	CTZ	PIT	CIP	G9	G	9	ndc	none	0	0	0	0	555	0.321		GEN5	MER	PIT	GEN	pa1_m1	MER	1	0.01875	1	0.6	D3	45.4038		H02	CTZ	PIT	CIP	pb2_m2	PIT	2	12	2	0.01875	C6	97.5355
								top	PA14	CTZ	PIT	CIP	G9	G	9	ndc	none	0	0	0	0	570	0.326		GEN5	MER	PIT	GEN	pa1_m1	MER	1	0.01875	1	0.6	F14	39.1056		H02	CTZ	PIT	CIP	pb2_m2	PIT	2	12	2	0.01875	E18	93.2841
								top	PA14	CTZ	PIT	CIP	G9	G	9	ndc	none	0	0	0	0	585	0.328		GEN5	MER	PIT	GEN	pa1_m1	MER	1	0.01875	1	0.6	F3	46.0534		H02	CTZ	PIT	CIP	pb2_m2	PIT	2	12	2	0.01875	E6	108.149
								top	PA14	CTZ	PIT	CIP	G9	G	9	ndc	none	0	0	0	0	600	0.328		GEN5	MER	PIT	GEN	pa1_m1	MER	1	0.01875	1	0.6	H14	38.0159		H02	CTZ	PIT	CIP	pb2_m2	PIT	2	12	2	0.01875	G18	87.9073
								top	PA14	CTZ	PIT	CIP	G9	G	9	ndc	none	0	0	0	0	615	0.33		GEN5	MER	PIT	GEN	pa1_m1	MER	1	0.01875	1	0.6	H3	47.2988		H02	CTZ	PIT	CIP	pb2_m2	PIT	2	12	2	0.01875	G6	93.3511
								top	PA14	CTZ	PIT	CIP	G9	G	9	ndc	none	0	0	0	0	630	0.332		GEN5	MER	PIT	GEN	pa1_m1	MER	1	0.01875	1	0.6	J14	35.6223		H02	CTZ	PIT	CIP	pb2_m2	PIT	2	12	2	0.01875	I18	86.2262
								top	PA14	CTZ	PIT	CIP	G9	G	9	ndc	none	0	0	0	0	645	0.336		GEN5	MER	PIT	GEN	pa1_m1	MER	1	0.01875	1	0.6	J3	46.8465		H02	CTZ	PIT	CIP	pb2_m2	PIT	2	12	2	0.01875	I6	94.08
								top	PA14	CTZ	PIT	CIP	G9	G	9	ndc	none	0	0	0	0	660	0.336		GEN5	MER	PIT	GEN	pa1_m1	MER	1	0.01875	1	0.6	L14	37.9961		H02	CTZ	PIT	CIP	pb2_m2	PIT	2	12	2	0.01875	K18	101.863
								top	PA14	CTZ	PIT	CIP	G9	G	9	ndc	none	0	0	0	0	675	0.338		GEN5	MER	PIT	GEN	pa1_m1	MER	1	0.01875	1	0.6	L3	45.9948		H02	CTZ	PIT	CIP	pb2_m2	PIT	2	12	2	0.01875	K6	94.83
								top	PA14	CTZ	PIT	CIP	G9	G	9	ndc	none	0	0	0	0	690	0.342		GEN5	MER	PIT	GEN	pa1_m1	MER	1	0.01875	1	0.6	N14	40.1357		H02	CTZ	PIT	CIP	pb2_m2	PIT	2	12	2	0.01875	M18	94.6858
								top	PA14	CTZ	PIT	CIP	G9	G	9	ndc	none	0	0	0	0	705	0.341		GEN5	MER	PIT	GEN	pa1_m1	MER	1	0.01875	1	0.6	N3	52.3111		H02	CTZ	PIT	CIP	pb2_m2	PIT	2	12	2	0.01875	M6	111.506
								top	PA14	CTZ	PIT	CIP	G9	G	9	ndc	none	0	0	0	0	720	0.342		GEN5	MER	PIT	GEN	pa2_m1	MER	2	0.1875	1	0.6	B11	23.4261		H02	CTZ	PIT	CIP	pb2_m2	PIT	2	12	2	0.01875	O18	97.1044
								top	PA14	CTZ	PIT	CIP	G9	G	9	ndc	none	0	0	0	0	735	0.342		GEN5	MER	PIT	GEN	pa2_m1	MER	2	0.1875	1	0.6	B22	23.4526		H02	CTZ	PIT	CIP	pb2_m2	PIT	2	12	2	0.01875	O6	115.51
								top	PA14	CTZ	PIT	CIP	G10	G	10	p0_m2	none	0	0	2	0.01875	15	0		GEN5	MER	PIT	GEN	pa2_m1	MER	2	0.1875	1	0.6	D11	26.5378		H02	MER	GEN	CIP	pa1_m3	MER	1	0.075	3	0.09375	B20	42.0009
								top	PA14	CTZ	PIT	CIP	G10	G	10	p0_m2	none	0	0	2	0.01875	30	0		GEN5	MER	PIT	GEN	pa2_m1	MER	2	0.1875	1	0.6	D22	27.5338		H02	MER	GEN	CIP	pa1_m3	MER	1	0.075	3	0.09375	B8	12.1237
								top	PA14	CTZ	PIT	CIP	G10	G	10	p0_m2	none	0	0	2	0.01875	45	0		GEN5	MER	PIT	GEN	pa2_m1	MER	2	0.1875	1	0.6	F11	26.9356		H02	MER	GEN	CIP	pa1_m3	MER	1	0.075	3	0.09375	D20	27.1677
								top	PA14	CTZ	PIT	CIP	G10	G	10	p0_m2	none	0	0	2	0.01875	60	0		GEN5	MER	PIT	GEN	pa2_m1	MER	2	0.1875	1	0.6	F22	25.1572		H02	MER	GEN	CIP	pa1_m3	MER	1	0.075	3	0.09375	D8	11.0898
								top	PA14	CTZ	PIT	CIP	G10	G	10	p0_m2	none	0	0	2	0.01875	75	0		GEN5	MER	PIT	GEN	pa2_m1	MER	2	0.1875	1	0.6	H11	21.7344		H02	MER	GEN	CIP	pa1_m3	MER	1	0.075	3	0.09375	F20	35.0253
								top	PA14	CTZ	PIT	CIP	G10	G	10	p0_m2	none	0	0	2	0.01875	90	0.002		GEN5	MER	PIT	GEN	pa2_m1	MER	2	0.1875	1	0.6	H22	30.4236		H02	MER	GEN	CIP	pa1_m3	MER	1	0.075	3	0.09375	F8	16.1313
								top	PA14	CTZ	PIT	CIP	G10	G	10	p0_m2	none	0	0	2	0.01875	105	0.004		GEN5	MER	PIT	GEN	pa2_m1	MER	2	0.1875	1	0.6	J11	26.2002		H02	MER	GEN	CIP	pa1_m3	MER	1	0.075	3	0.09375	H20	31.522
								top	PA14	CTZ	PIT	CIP	G10	G	10	p0_m2	none	0	0	2	0.01875	120	0.007		GEN5	MER	PIT	GEN	pa2_m1	MER	2	0.1875	1	0.6	J22	25.5204		H02	MER	GEN	CIP	pa1_m3	MER	1	0.075	3	0.09375	H8	19.8813
								top	PA14	CTZ	PIT	CIP	G10	G	10	p0_m2	none	0	0	2	0.01875	135	0.012		GEN5	MER	PIT	GEN	pa2_m1	MER	2	0.1875	1	0.6	L11	28.7947		H02	MER	GEN	CIP	pa1_m3	MER	1	0.075	3	0.09375	J20	16.5348
								top	PA14	CTZ	PIT	CIP	G10	G	10	p0_m2	none	0	0	2	0.01875	150	0.024		GEN5	MER	PIT	GEN	pa2_m1	MER	2	0.1875	1	0.6	L22	27.6887		H02	MER	GEN	CIP	pa1_m3	MER	1	0.075	3	0.09375	J8	21.2966
								top	PA14	CTZ	PIT	CIP	G10	G	10	p0_m2	none	0	0	2	0.01875	165	0.031		GEN5	MER	PIT	GEN	pa2_m1	MER	2	0.1875	1	0.6	N11	25.4748		H02	MER	GEN	CIP	pa1_m3	MER	1	0.075	3	0.09375	L20	13.4203
								top	PA14	CTZ	PIT	CIP	G10	G	10	p0_m2	none	0	0	2	0.01875	180	0.042		GEN5	MER	PIT	GEN	pa2_m1	MER	2	0.1875	1	0.6	N22	27.7052		H02	MER	GEN	CIP	pa1_m3	MER	1	0.075	3	0.09375	L8	25.6254
								top	PA14	CTZ	PIT	CIP	G10	G	10	p0_m2	none	0	0	2	0.01875	195	0.05		GEN5	MER	PIT	GEN	pb1_m1	PIT	1	0.6	1	0.6	B19	58.8726		H02	MER	GEN	CIP	pa1_m3	MER	1	0.075	3	0.09375	N20	15.7927
								top	PA14	CTZ	PIT	CIP	G10	G	10	p0_m2	none	0	0	2	0.01875	210	0.066		GEN5	MER	PIT	GEN	pb1_m1	PIT	1	0.6	1	0.6	B7	54.8184		H02	MER	GEN	CIP	pa1_m3	MER	1	0.075	3	0.09375	N8	32.9357
								top	PA14	CTZ	PIT	CIP	G10	G	10	p0_m2	none	0	0	2	0.01875	225	0.066		GEN5	MER	PIT	GEN	pb1_m1	PIT	1	0.6	1	0.6	D19	53.7859		H02	MER	GEN	CIP	pb1_m3	GEN	1	0.075	3	0.09375	B16	51.7622
								top	PA14	CTZ	PIT	CIP	G10	G	10	p0_m2	none	0	0	2	0.01875	240	0.059		GEN5	MER	PIT	GEN	pb1_m1	PIT	1	0.6	1	0.6	D7	55.137		H02	MER	GEN	CIP	pb1_m3	GEN	1	0.075	3	0.09375	B5	46.6395
								top	PA14	CTZ	PIT	CIP	G10	G	10	p0_m2	none	0	0	2	0.01875	255	0.057		GEN5	MER	PIT	GEN	pb1_m1	PIT	1	0.6	1	0.6	F19	52.7796		H02	MER	GEN	CIP	pb1_m3	GEN	1	0.075	3	0.09375	D16	48.4755
								top	PA14	CTZ	PIT	CIP	G10	G	10	p0_m2	none	0	0	2	0.01875	270	0.058		GEN5	MER	PIT	GEN	pb1_m1	PIT	1	0.6	1	0.6	F7	53.9295		H02	MER	GEN	CIP	pb1_m3	GEN	1	0.075	3	0.09375	D5	55.1753
								top	PA14	CTZ	PIT	CIP	G10	G	10	p0_m2	none	0	0	2	0.01875	285	0.061		GEN5	MER	PIT	GEN	pb1_m1	PIT	1	0.6	1	0.6	H19	49.2568		H02	MER	GEN	CIP	pb1_m3	GEN	1	0.075	3	0.09375	F16	41.2017
								top	PA14	CTZ	PIT	CIP	G10	G	10	p0_m2	none	0	0	2	0.01875	300	0.084		GEN5	MER	PIT	GEN	pb1_m1	PIT	1	0.6	1	0.6	H7	51.0218		H02	MER	GEN	CIP	pb1_m3	GEN	1	0.075	3	0.09375	F5	48.2763
								top	PA14	CTZ	PIT	CIP	G10	G	10	p0_m2	none	0	0	2	0.01875	315	0.078		GEN5	MER	PIT	GEN	pb1_m1	PIT	1	0.6	1	0.6	J19	49.2003		H02	MER	GEN	CIP	pb1_m3	GEN	1	0.075	3	0.09375	H16	41.6166
								top	PA14	CTZ	PIT	CIP	G10	G	10	p0_m2	none	0	0	2	0.01875	330	0.085		GEN5	MER	PIT	GEN	pb1_m1	PIT	1	0.6	1	0.6	J7	52.8796		H02	MER	GEN	CIP	pb1_m3	GEN	1	0.075	3	0.09375	H5	48.6122
								top	PA14	CTZ	PIT	CIP	G10	G	10	p0_m2	none	0	0	2	0.01875	345	0.095		GEN5	MER	PIT	GEN	pb1_m1	PIT	1	0.6	1	0.6	L19	46.1616		H02	MER	GEN	CIP	pb1_m3	GEN	1	0.075	3	0.09375	J16	33.6121
								top	PA14	CTZ	PIT	CIP	G10	G	10	p0_m2	none	0	0	2	0.01875	360	0.076		GEN5	MER	PIT	GEN	pb1_m1	PIT	1	0.6	1	0.6	L7	51.275		H02	MER	GEN	CIP	pb1_m3	GEN	1	0.075	3	0.09375	J5	39.972
								top	PA14	CTZ	PIT	CIP	G10	G	10	p0_m2	none	0	0	2	0.01875	375	0.079		GEN5	MER	PIT	GEN	pb1_m1	PIT	1	0.6	1	0.6	N19	50.7837		H02	MER	GEN	CIP	pb1_m3	GEN	1	0.075	3	0.09375	L16	40.574
								top	PA14	CTZ	PIT	CIP	G10	G	10	p0_m2	none	0	0	2	0.01875	390	0.092		GEN5	MER	PIT	GEN	pb1_m1	PIT	1	0.6	1	0.6	N7	57.0698		H02	MER	GEN	CIP	pb1_m3	GEN	1	0.075	3	0.09375	L5	54.2583
								top	PA14	CTZ	PIT	CIP	G10	G	10	p0_m2	none	0	0	2	0.01875	405	0.084		GEN5	MER	PIT	GEN	pb2_m1	PIT	2	6	1	0.6	B18	33.987		H02	MER	GEN	CIP	pb1_m3	GEN	1	0.075	3	0.09375	N16	37.7466
								top	PA14	CTZ	PIT	CIP	G10	G	10	p0_m2	none	0	0	2	0.01875	420	0.085		GEN5	MER	PIT	GEN	pb2_m1	PIT	2	6	1	0.6	B6	32.5346		H02	MER	GEN	CIP	pb1_m3	GEN	1	0.075	3	0.09375	N5	50.4543
								top	PA14	CTZ	PIT	CIP	G10	G	10	p0_m2	none	0	0	2	0.01875	435	0.099		GEN5	MER	PIT	GEN	pb2_m1	PIT	2	6	1	0.6	D18	35.1275		H02	CTZ	MER	PIT	pa2_m1	CTZ	2	3	1	0.6	B11	149.439
								top	PA14	CTZ	PIT	CIP	G10	G	10	p0_m2	none	0	0	2	0.01875	450	0.099		GEN5	MER	PIT	GEN	pb2_m1	PIT	2	6	1	0.6	D6	36.574		H02	CTZ	MER	PIT	pa2_m1	CTZ	2	3	1	0.6	B22	130.622
								top	PA14	CTZ	PIT	CIP	G10	G	10	p0_m2	none	0	0	2	0.01875	465	0.11		GEN5	MER	PIT	GEN	pb2_m1	PIT	2	6	1	0.6	F18	37.3735		H02	CTZ	MER	PIT	pa2_m1	CTZ	2	3	1	0.6	D11	137.484
								top	PA14	CTZ	PIT	CIP	G10	G	10	p0_m2	none	0	0	2	0.01875	480	0.099		GEN5	MER	PIT	GEN	pb2_m1	PIT	2	6	1	0.6	F6	36.7555		H02	CTZ	MER	PIT	pa2_m1	CTZ	2	3	1	0.6	D22	133.359
								top	PA14	CTZ	PIT	CIP	G10	G	10	p0_m2	none	0	0	2	0.01875	495	0.102		GEN5	MER	PIT	GEN	pb2_m1	PIT	2	6	1	0.6	H18	34.6671		H02	CTZ	MER	PIT	pa2_m1	CTZ	2	3	1	0.6	F11	124.035
								top	PA14	CTZ	PIT	CIP	G10	G	10	p0_m2	none	0	0	2	0.01875	510	0.112		GEN5	MER	PIT	GEN	pb2_m1	PIT	2	6	1	0.6	H6	35.6752		H02	CTZ	MER	PIT	pa2_m1	CTZ	2	3	1	0.6	F22	147.154
								top	PA14	CTZ	PIT	CIP	G10	G	10	p0_m2	none	0	0	2	0.01875	525	0.119		GEN5	MER	PIT	GEN	pb2_m1	PIT	2	6	1	0.6	J18	33.3528		H02	CTZ	MER	PIT	pa2_m1	CTZ	2	3	1	0.6	H11	116.242
								top	PA14	CTZ	PIT	CIP	G10	G	10	p0_m2	none	0	0	2	0.01875	540	0.115		GEN5	MER	PIT	GEN	pb2_m1	PIT	2	6	1	0.6	J6	39.8163		H02	CTZ	MER	PIT	pa2_m1	CTZ	2	3	1	0.6	H22	98.2961
								top	PA14	CTZ	PIT	CIP	G10	G	10	p0_m2	none	0	0	2	0.01875	555	0.125		GEN5	MER	PIT	GEN	pb2_m1	PIT	2	6	1	0.6	L18	36.2644		H02	CTZ	MER	PIT	pa2_m1	CTZ	2	3	1	0.6	J11	151.451
								top	PA14	CTZ	PIT	CIP	G10	G	10	p0_m2	none	0	0	2	0.01875	570	0.124		GEN5	MER	PIT	GEN	pb2_m1	PIT	2	6	1	0.6	L6	39.418		H02	CTZ	MER	PIT	pa2_m1	CTZ	2	3	1	0.6	J22	149.968
								top	PA14	CTZ	PIT	CIP	G10	G	10	p0_m2	none	0	0	2	0.01875	585	0.126		GEN5	MER	PIT	GEN	pb2_m1	PIT	2	6	1	0.6	N18	38.4317		H02	CTZ	MER	PIT	pa2_m1	CTZ	2	3	1	0.6	L11	120.155
								top	PA14	CTZ	PIT	CIP	G10	G	10	p0_m2	none	0	0	2	0.01875	600	0.136		GEN5	MER	PIT	GEN	pb2_m1	PIT	2	6	1	0.6	N6	26.2579		H02	CTZ	MER	PIT	pa2_m1	CTZ	2	3	1	0.6	L22	147.478
								top	PA14	CTZ	PIT	CIP	G10	G	10	p0_m2	none	0	0	2	0.01875	615	0.141		GEN7	MER	PIT	GEN	p0_m1	none	0	0	1	0.3	B10	85.0488		H02	CTZ	MER	PIT	pa2_m1	CTZ	2	3	1	0.6	N11	115.051
								top	PA14	CTZ	PIT	CIP	G10	G	10	p0_m2	none	0	0	2	0.01875	630	0.145		GEN7	MER	PIT	GEN	p0_m1	none	0	0	1	0.3	B21	78.881		H02	CTZ	MER	PIT	pa2_m1	CTZ	2	3	1	0.6	N22	148.581
								top	PA14	CTZ	PIT	CIP	G10	G	10	p0_m2	none	0	0	2	0.01875	645	0.142		GEN7	MER	PIT	GEN	p0_m1	none	0	0	1	0.3	D10	82.0187		H02	CTZ	MER	PIT	pb1_m1	MER	1	0.075	1	0.6	B19	125.342
								top	PA14	CTZ	PIT	CIP	G10	G	10	p0_m2	none	0	0	2	0.01875	660	0.146		GEN7	MER	PIT	GEN	p0_m1	none	0	0	1	0.3	D21	75.1187		H02	CTZ	MER	PIT	pb1_m1	MER	1	0.075	1	0.6	B7	116.522
								top	PA14	CTZ	PIT	CIP	G10	G	10	p0_m2	none	0	0	2	0.01875	675	0.148		GEN7	MER	PIT	GEN	p0_m1	none	0	0	1	0.3	F10	85.2222		H02	CTZ	MER	PIT	pb1_m1	MER	1	0.075	1	0.6	D19	124.981
								top	PA14	CTZ	PIT	CIP	G10	G	10	p0_m2	none	0	0	2	0.01875	690	0.153		GEN7	MER	PIT	GEN	p0_m1	none	0	0	1	0.3	F21	73.2718		H02	CTZ	MER	PIT	pb1_m1	MER	1	0.075	1	0.6	D7	123.273
								top	PA14	CTZ	PIT	CIP	G10	G	10	p0_m2	none	0	0	2	0.01875	705	0.157		GEN7	MER	PIT	GEN	p0_m1	none	0	0	1	0.3	H10	79.994		H02	CTZ	MER	PIT	pb1_m1	MER	1	0.075	1	0.6	F19	111.612
								top	PA14	CTZ	PIT	CIP	G10	G	10	p0_m2	none	0	0	2	0.01875	720	0.154		GEN7	MER	PIT	GEN	p0_m1	none	0	0	1	0.3	H21	81.6665		H02	CTZ	MER	PIT	pb1_m1	MER	1	0.075	1	0.6	F7	115.088
								top	PA14	CTZ	PIT	CIP	G10	G	10	p0_m2	none	0	0	2	0.01875	735	0.155		GEN7	MER	PIT	GEN	p0_m1	none	0	0	1	0.3	J10	76.4997		H02	CTZ	MER	PIT	pb1_m1	MER	1	0.075	1	0.6	H19	109.033
								top	PA14	CTZ	PIT	CIP	G17	G	17	ndc	none	0	0	0	0	15	0		GEN7	MER	PIT	GEN	p0_m1	none	0	0	1	0.3	J21	79.2001		H02	CTZ	MER	PIT	pb1_m1	MER	1	0.075	1	0.6	H7	119.873
								top	PA14	CTZ	PIT	CIP	G17	G	17	ndc	none	0	0	0	0	30	0		GEN7	MER	PIT	GEN	p0_m1	none	0	0	1	0.3	L10	83.1305		H02	CTZ	MER	PIT	pb1_m1	MER	1	0.075	1	0.6	J7	125.542
								top	PA14	CTZ	PIT	CIP	G17	G	17	ndc	none	0	0	0	0	45	0		GEN7	MER	PIT	GEN	p0_m1	none	0	0	1	0.3	L21	77.1228		H02	CTZ	MER	PIT	pb1_m1	MER	1	0.075	1	0.6	L19	143.535
								top	PA14	CTZ	PIT	CIP	G17	G	17	ndc	none	0	0	0	0	60	0		GEN7	MER	PIT	GEN	p0_m1	none	0	0	1	0.3	N10	81.0438		H02	CTZ	MER	PIT	pb1_m1	MER	1	0.075	1	0.6	L7	119.79
								top	PA14	CTZ	PIT	CIP	G17	G	17	ndc	none	0	0	0	0	75	0		GEN7	MER	PIT	GEN	p0_m1	none	0	0	1	0.3	N21	86.3923		H02	CTZ	MER	PIT	pb1_m1	MER	1	0.075	1	0.6	N19	151.332
								top	PA14	CTZ	PIT	CIP	G17	G	17	ndc	none	0	0	0	0	90	0		GEN7	MER	PIT	GEN	pa1_m1	MER	1	0.01875	1	0.3	B14	84.1041		H02	CTZ	MER	PIT	pb1_m1	MER	1	0.075	1	0.6	N7	124.912
								top	PA14	CTZ	PIT	CIP	G17	G	17	ndc	none	0	0	0	0	105	0.001		GEN7	MER	PIT	GEN	pa1_m1	MER	1	0.01875	1	0.3	B3	88.4832		H03	CTZ	PIT	GEN	pa2_m4	CTZ	2	12	4	12	C13	40.3846
								top	PA14	CTZ	PIT	CIP	G17	G	17	ndc	none	0	0	0	0	120	0.004		GEN7	MER	PIT	GEN	pa1_m1	MER	1	0.01875	1	0.3	D14	85.358		H03	CTZ	PIT	GEN	pa2_m4	CTZ	2	12	4	12	C2	42.5379
								top	PA14	CTZ	PIT	CIP	G17	G	17	ndc	none	0	0	0	0	135	0.009		GEN7	MER	PIT	GEN	pa1_m1	MER	1	0.01875	1	0.3	D3	81.3062		H03	CTZ	PIT	GEN	pa2_m4	CTZ	2	12	4	12	E13	40.2294
								top	PA14	CTZ	PIT	CIP	G17	G	17	ndc	none	0	0	0	0	150	0.028		GEN7	MER	PIT	GEN	pa1_m1	MER	1	0.01875	1	0.3	F14	79.3367		H03	CTZ	PIT	GEN	pa2_m4	CTZ	2	12	4	12	G13	40.6661
								top	PA14	CTZ	PIT	CIP	G17	G	17	ndc	none	0	0	0	0	165	0.031		GEN7	MER	PIT	GEN	pa1_m1	MER	1	0.01875	1	0.3	F3	90.2011		H03	CTZ	PIT	GEN	pa2_m4	CTZ	2	12	4	12	G2	42.973
								top	PA14	CTZ	PIT	CIP	G17	G	17	ndc	none	0	0	0	0	180	0.041		GEN7	MER	PIT	GEN	pa1_m1	MER	1	0.01875	1	0.3	H14	80.8278		H03	CTZ	PIT	GEN	pa2_m4	CTZ	2	12	4	12	I13	35.0526
								top	PA14	CTZ	PIT	CIP	G17	G	17	ndc	none	0	0	0	0	195	0.053		GEN7	MER	PIT	GEN	pa1_m1	MER	1	0.01875	1	0.3	H3	83.9858		H03	CTZ	PIT	GEN	pa2_m4	CTZ	2	12	4	12	I2	40.3474
								top	PA14	CTZ	PIT	CIP	G17	G	17	ndc	none	0	0	0	0	210	0.069		GEN7	MER	PIT	GEN	pa1_m1	MER	1	0.01875	1	0.3	J14	79.3052		H03	CTZ	PIT	GEN	pa2_m4	CTZ	2	12	4	12	K2	42.8595
								top	PA14	CTZ	PIT	CIP	G17	G	17	ndc	none	0	0	0	0	225	0.082		GEN7	MER	PIT	GEN	pa1_m1	MER	1	0.01875	1	0.3	J3	89.2278		H03	CTZ	PIT	GEN	pa2_m4	CTZ	2	12	4	12	M13	40.5049
								top	PA14	CTZ	PIT	CIP	G17	G	17	ndc	none	0	0	0	0	240	0.08		GEN7	MER	PIT	GEN	pa1_m1	MER	1	0.01875	1	0.3	L14	82.4943		H03	CTZ	PIT	GEN	pa2_m4	CTZ	2	12	4	12	M2	43.1228
								top	PA14	CTZ	PIT	CIP	G17	G	17	ndc	none	0	0	0	0	255	0.088		GEN7	MER	PIT	GEN	pa1_m1	MER	1	0.01875	1	0.3	L3	82.0055		H03	CTZ	PIT	GEN	pa2_m4	CTZ	2	12	4	12	O13	42.755
								top	PA14	CTZ	PIT	CIP	G17	G	17	ndc	none	0	0	0	0	270	0.109		GEN7	MER	PIT	GEN	pa1_m1	MER	1	0.01875	1	0.3	N14	83.692		H03	CTZ	PIT	GEN	pa2_m4	CTZ	2	12	4	12	O2	46.3053
								top	PA14	CTZ	PIT	CIP	G17	G	17	ndc	none	0	0	0	0	285	0.129		GEN7	MER	PIT	GEN	pa1_m1	MER	1	0.01875	1	0.3	N3	82.8659		H03	CTZ	PIT	GEN	pb2_m4	PIT	2	96	4	12	C12	33.9796
								top	PA14	CTZ	PIT	CIP	G17	G	17	ndc	none	0	0	0	0	300	0.139		GEN7	MER	PIT	GEN	pa2_m1	MER	2	0.1875	1	0.3	B11	77.3745		H03	CTZ	PIT	GEN	pb2_m4	PIT	2	96	4	12	E12	27.4034
								top	PA14	CTZ	PIT	CIP	G17	G	17	ndc	none	0	0	0	0	315	0.176		GEN7	MER	PIT	GEN	pa2_m1	MER	2	0.1875	1	0.3	B22	82.8723		H03	CTZ	PIT	GEN	pb2_m4	PIT	2	96	4	12	E23	39.7339
								top	PA14	CTZ	PIT	CIP	G17	G	17	ndc	none	0	0	0	0	330	0.195		GEN7	MER	PIT	GEN	pa2_m1	MER	2	0.1875	1	0.3	D11	82.1029		H03	CTZ	PIT	GEN	pb2_m4	PIT	2	96	4	12	G12	32.8473
								top	PA14	CTZ	PIT	CIP	G17	G	17	ndc	none	0	0	0	0	345	0.204		GEN7	MER	PIT	GEN	pa2_m1	MER	2	0.1875	1	0.3	D22	76.736		H03	CTZ	PIT	GEN	pb2_m4	PIT	2	96	4	12	G23	34.5271
								top	PA14	CTZ	PIT	CIP	G17	G	17	ndc	none	0	0	0	0	360	0.221		GEN7	MER	PIT	GEN	pa2_m1	MER	2	0.1875	1	0.3	F11	75.3904		H03	CTZ	PIT	GEN	pb2_m4	PIT	2	96	4	12	I12	32.4046
								top	PA14	CTZ	PIT	CIP	G17	G	17	ndc	none	0	0	0	0	375	0.216		GEN7	MER	PIT	GEN	pa2_m1	MER	2	0.1875	1	0.3	F22	81.2933		H03	CTZ	PIT	GEN	pb2_m4	PIT	2	96	4	12	I23	36.3869
								top	PA14	CTZ	PIT	CIP	G17	G	17	ndc	none	0	0	0	0	390	0.222		GEN7	MER	PIT	GEN	pa2_m1	MER	2	0.1875	1	0.3	H11	84.2022		H03	CTZ	PIT	GEN	pb2_m4	PIT	2	96	4	12	K12	33.5733
								top	PA14	CTZ	PIT	CIP	G17	G	17	ndc	none	0	0	0	0	405	0.222		GEN7	MER	PIT	GEN	pa2_m1	MER	2	0.1875	1	0.3	H22	80.7972		H03	CTZ	PIT	GEN	pb2_m4	PIT	2	96	4	12	K23	34.0768
								top	PA14	CTZ	PIT	CIP	G17	G	17	ndc	none	0	0	0	0	420	0.242		GEN7	MER	PIT	GEN	pa2_m1	MER	2	0.1875	1	0.3	J11	83.5802		H03	CTZ	PIT	GEN	pb2_m4	PIT	2	96	4	12	M12	34.9475
								top	PA14	CTZ	PIT	CIP	G17	G	17	ndc	none	0	0	0	0	435	0.242		GEN7	MER	PIT	GEN	pa2_m1	MER	2	0.1875	1	0.3	J22	78.9847		H03	CTZ	PIT	GEN	pb2_m4	PIT	2	96	4	12	M23	35.2695
								top	PA14	CTZ	PIT	CIP	G17	G	17	ndc	none	0	0	0	0	450	0.245		GEN7	MER	PIT	GEN	pa2_m1	MER	2	0.1875	1	0.3	L11	81.8241		H03	CTZ	PIT	GEN	pb2_m4	PIT	2	96	4	12	O12	35.3897
								top	PA14	CTZ	PIT	CIP	G17	G	17	ndc	none	0	0	0	0	465	0.255		GEN7	MER	PIT	GEN	pa2_m1	MER	2	0.1875	1	0.3	L22	81.4816		H03	CTZ	PIT	GEN	pb2_m4	PIT	2	96	4	12	O23	37.6403
								top	PA14	CTZ	PIT	CIP	G17	G	17	ndc	none	0	0	0	0	480	0.265		GEN7	MER	PIT	GEN	pa2_m1	MER	2	0.1875	1	0.3	N11	85.1757		H03	MER	CIP	GEN	pa1_m4	MER	1	0.3	4	12	C8	40.6765
								top	PA14	CTZ	PIT	CIP	G17	G	17	ndc	none	0	0	0	0	495	0.286		GEN7	MER	PIT	GEN	pa2_m1	MER	2	0.1875	1	0.3	N22	71.7137		H03	MER	CIP	GEN	pa1_m4	MER	1	0.3	4	12	E20	50.277
								top	PA14	CTZ	PIT	CIP	G17	G	17	ndc	none	0	0	0	0	510	0.288		GEN7	MER	PIT	GEN	pb1_m1	PIT	1	0.6	1	0.3	B19	82.9825		H03	MER	CIP	GEN	pa1_m4	MER	1	0.3	4	12	E8	46.4388
								top	PA14	CTZ	PIT	CIP	G17	G	17	ndc	none	0	0	0	0	525	0.297		GEN7	MER	PIT	GEN	pb1_m1	PIT	1	0.6	1	0.3	B7	82.0944		H03	MER	CIP	GEN	pa1_m4	MER	1	0.3	4	12	G20	44.279
								top	PA14	CTZ	PIT	CIP	G17	G	17	ndc	none	0	0	0	0	540	0.304		GEN7	MER	PIT	GEN	pb1_m1	PIT	1	0.6	1	0.3	D19	82.2591		H03	MER	CIP	GEN	pa1_m4	MER	1	0.3	4	12	G8	43.4
								top	PA14	CTZ	PIT	CIP	G17	G	17	ndc	none	0	0	0	0	555	0.318		GEN7	MER	PIT	GEN	pb1_m1	PIT	1	0.6	1	0.3	D7	83.9703		H03	MER	CIP	GEN	pa1_m4	MER	1	0.3	4	12	I20	44.4487
								top	PA14	CTZ	PIT	CIP	G17	G	17	ndc	none	0	0	0	0	570	0.331		GEN7	MER	PIT	GEN	pb1_m1	PIT	1	0.6	1	0.3	F19	81.1368		H03	MER	CIP	GEN	pa1_m4	MER	1	0.3	4	12	I8	38.9462
								top	PA14	CTZ	PIT	CIP	G17	G	17	ndc	none	0	0	0	0	585	0.323		GEN7	MER	PIT	GEN	pb1_m1	PIT	1	0.6	1	0.3	F7	76.8812		H03	MER	CIP	GEN	pa1_m4	MER	1	0.3	4	12	K20	42.9205
								top	PA14	CTZ	PIT	CIP	G17	G	17	ndc	none	0	0	0	0	600	0.331		GEN7	MER	PIT	GEN	pb1_m1	PIT	1	0.6	1	0.3	H19	81.422		H03	MER	CIP	GEN	pa1_m4	MER	1	0.3	4	12	K8	44.3992
								top	PA14	CTZ	PIT	CIP	G17	G	17	ndc	none	0	0	0	0	615	0.331		GEN7	MER	PIT	GEN	pb1_m1	PIT	1	0.6	1	0.3	H7	80.2036		H03	MER	CIP	GEN	pa1_m4	MER	1	0.3	4	12	M20	42.678
								top	PA14	CTZ	PIT	CIP	G17	G	17	ndc	none	0	0	0	0	630	0.33		GEN7	MER	PIT	GEN	pb1_m1	PIT	1	0.6	1	0.3	J19	82.0492		H03	MER	CIP	GEN	pa1_m4	MER	1	0.3	4	12	M8	48.1275
								top	PA14	CTZ	PIT	CIP	G17	G	17	ndc	none	0	0	0	0	645	0.333		GEN7	MER	PIT	GEN	pb1_m1	PIT	1	0.6	1	0.3	J7	86.0764		H03	MER	CIP	GEN	pa1_m4	MER	1	0.3	4	12	O20	51.8376
								top	PA14	CTZ	PIT	CIP	G17	G	17	ndc	none	0	0	0	0	660	0.337		GEN7	MER	PIT	GEN	pb1_m1	PIT	1	0.6	1	0.3	L19	83.2042		H03	MER	CIP	GEN	pa1_m4	MER	1	0.3	4	12	O8	47.0824
								top	PA14	CTZ	PIT	CIP	G17	G	17	ndc	none	0	0	0	0	675	0.342		GEN7	MER	PIT	GEN	pb1_m1	PIT	1	0.6	1	0.3	L7	79.8064		H03	MER	CIP	GEN	pb1_m4	CIP	1	0.3	4	12	C16	46.3389
								top	PA14	CTZ	PIT	CIP	G17	G	17	ndc	none	0	0	0	0	690	0.346		GEN7	MER	PIT	GEN	pb1_m1	PIT	1	0.6	1	0.3	N19	81.9068		H03	MER	CIP	GEN	pb1_m4	CIP	1	0.3	4	12	C5	41.0932
								top	PA14	CTZ	PIT	CIP	G17	G	17	ndc	none	0	0	0	0	705	0.347		GEN7	MER	PIT	GEN	pb1_m1	PIT	1	0.6	1	0.3	N7	81.0833		H03	MER	CIP	GEN	pb1_m4	CIP	1	0.3	4	12	E16	45.29
								top	PA14	CTZ	PIT	CIP	G17	G	17	ndc	none	0	0	0	0	720	0.355		GEN7	MER	PIT	GEN	pb2_m1	PIT	2	6	1	0.3	B18	82.8777		H03	MER	CIP	GEN	pb1_m4	CIP	1	0.3	4	12	E5	41.8331
								top	PA14	CTZ	PIT	CIP	G17	G	17	ndc	none	0	0	0	0	735	0.354		GEN7	MER	PIT	GEN	pb2_m1	PIT	2	6	1	0.3	B6	83.4218		H03	MER	CIP	GEN	pb1_m4	CIP	1	0.3	4	12	G16	42.9372
								top	PA14	CTZ	PIT	CIP	G18	G	18	pb2_m2	PIT	2	6	2	0.01875	15	0		GEN7	MER	PIT	GEN	pb2_m1	PIT	2	6	1	0.3	D18	79.9504		H03	MER	CIP	GEN	pb1_m4	CIP	1	0.3	4	12	G5	36.8305
								top	PA14	CTZ	PIT	CIP	G18	G	18	pb2_m2	PIT	2	6	2	0.01875	30	0		GEN7	MER	PIT	GEN	pb2_m1	PIT	2	6	1	0.3	D6	79.838		H03	MER	CIP	GEN	pb1_m4	CIP	1	0.3	4	12	I16	41.1479
								top	PA14	CTZ	PIT	CIP	G18	G	18	pb2_m2	PIT	2	6	2	0.01875	45	0		GEN7	MER	PIT	GEN	pb2_m1	PIT	2	6	1	0.3	F18	79.0283		H03	MER	CIP	GEN	pb1_m4	CIP	1	0.3	4	12	I5	35.6598
								top	PA14	CTZ	PIT	CIP	G18	G	18	pb2_m2	PIT	2	6	2	0.01875	60	0		GEN7	MER	PIT	GEN	pb2_m1	PIT	2	6	1	0.3	F6	83.7272		H03	MER	CIP	GEN	pb1_m4	CIP	1	0.3	4	12	K16	41.3978
								top	PA14	CTZ	PIT	CIP	G18	G	18	pb2_m2	PIT	2	6	2	0.01875	75	0		GEN7	MER	PIT	GEN	pb2_m1	PIT	2	6	1	0.3	H18	75.494		H03	MER	CIP	GEN	pb1_m4	CIP	1	0.3	4	12	K5	42.957
								top	PA14	CTZ	PIT	CIP	G18	G	18	pb2_m2	PIT	2	6	2	0.01875	90	0		GEN7	MER	PIT	GEN	pb2_m1	PIT	2	6	1	0.3	H6	84.2891		H03	MER	CIP	GEN	pb1_m4	CIP	1	0.3	4	12	M16	41.8925
								top	PA14	CTZ	PIT	CIP	G18	G	18	pb2_m2	PIT	2	6	2	0.01875	105	0		GEN7	MER	PIT	GEN	pb2_m1	PIT	2	6	1	0.3	J18	80.1162		H03	MER	CIP	GEN	pb1_m4	CIP	1	0.3	4	12	M5	42.0724
								top	PA14	CTZ	PIT	CIP	G18	G	18	pb2_m2	PIT	2	6	2	0.01875	120	0.001		GEN7	MER	PIT	GEN	pb2_m1	PIT	2	6	1	0.3	J6	82.507		H03	MER	CIP	GEN	pb1_m4	CIP	1	0.3	4	12	O16	41.5925
								top	PA14	CTZ	PIT	CIP	G18	G	18	pb2_m2	PIT	2	6	2	0.01875	135	0.006		GEN7	MER	PIT	GEN	pb2_m1	PIT	2	6	1	0.3	L18	83.7463		H03	MER	CIP	GEN	pb1_m4	CIP	1	0.3	4	12	O5	44.2797
								top	PA14	CTZ	PIT	CIP	G18	G	18	pb2_m2	PIT	2	6	2	0.01875	150	0.019		GEN7	MER	PIT	GEN	pb2_m1	PIT	2	6	1	0.3	L6	83.8215		H03	GEN	CIP	CTZ	pa2_m1	GEN	2	12	1	0.6	B11	12.0759
								top	PA14	CTZ	PIT	CIP	G18	G	18	pb2_m2	PIT	2	6	2	0.01875	165	0.032		GEN7	MER	PIT	GEN	pb2_m1	PIT	2	6	1	0.3	N18	77.6205		H03	GEN	CIP	CTZ	pa2_m1	GEN	2	12	1	0.6	B22	43.0798
								top	PA14	CTZ	PIT	CIP	G18	G	18	pb2_m2	PIT	2	6	2	0.01875	180	0.039		GEN7	MER	PIT	GEN	pb2_m1	PIT	2	6	1	0.3	N6	82.6862		H03	GEN	CIP	CTZ	pa2_m1	GEN	2	12	1	0.6	D11	19.6192
								top	PA14	CTZ	PIT	CIP	G18	G	18	pb2_m2	PIT	2	6	2	0.01875	195	0.046		GEN7	GEN	MER	PIT	p0_m1	none	0	0	1	0.3	B10	81.6181		H03	GEN	CIP	CTZ	pa2_m1	GEN	2	12	1	0.6	D22	44.1637
								top	PA14	CTZ	PIT	CIP	G18	G	18	pb2_m2	PIT	2	6	2	0.01875	210	0.051		GEN7	GEN	MER	PIT	p0_m1	none	0	0	1	0.3	B21	100.765		H03	GEN	CIP	CTZ	pa2_m1	GEN	2	12	1	0.6	F11	10.4168
								top	PA14	CTZ	PIT	CIP	G18	G	18	pb2_m2	PIT	2	6	2	0.01875	225	0.056		GEN7	GEN	MER	PIT	p0_m1	none	0	0	1	0.3	D10	76.726		H03	GEN	CIP	CTZ	pa2_m1	GEN	2	12	1	0.6	F22	31.693
								top	PA14	CTZ	PIT	CIP	G18	G	18	pb2_m2	PIT	2	6	2	0.01875	240	0.06		GEN7	GEN	MER	PIT	p0_m1	none	0	0	1	0.3	D21	81.3659		H03	GEN	CIP	CTZ	pa2_m1	GEN	2	12	1	0.6	H11	25.8276
								top	PA14	CTZ	PIT	CIP	G18	G	18	pb2_m2	PIT	2	6	2	0.01875	255	0.064		GEN7	GEN	MER	PIT	p0_m1	none	0	0	1	0.3	F10	75.6042		H03	GEN	CIP	CTZ	pa2_m1	GEN	2	12	1	0.6	H22	27.5016
								top	PA14	CTZ	PIT	CIP	G18	G	18	pb2_m2	PIT	2	6	2	0.01875	270	0.071		GEN7	GEN	MER	PIT	p0_m1	none	0	0	1	0.3	F21	85.3903		H03	GEN	CIP	CTZ	pa2_m1	GEN	2	12	1	0.6	J11	29.877
								top	PA14	CTZ	PIT	CIP	G18	G	18	pb2_m2	PIT	2	6	2	0.01875	285	0.082		GEN7	GEN	MER	PIT	p0_m1	none	0	0	1	0.3	H10	72.9452		H03	GEN	CIP	CTZ	pa2_m1	GEN	2	12	1	0.6	J22	41.1335
								top	PA14	CTZ	PIT	CIP	G18	G	18	pb2_m2	PIT	2	6	2	0.01875	300	0.098		GEN7	GEN	MER	PIT	p0_m1	none	0	0	1	0.3	H21	77.5733		H03	GEN	CIP	CTZ	pa2_m1	GEN	2	12	1	0.6	L11	23.2175
								top	PA14	CTZ	PIT	CIP	G18	G	18	pb2_m2	PIT	2	6	2	0.01875	315	0.132		GEN7	GEN	MER	PIT	p0_m1	none	0	0	1	0.3	J10	79.8561		H03	GEN	CIP	CTZ	pa2_m1	GEN	2	12	1	0.6	L22	37.8429
								top	PA14	CTZ	PIT	CIP	G18	G	18	pb2_m2	PIT	2	6	2	0.01875	330	0.111		GEN7	GEN	MER	PIT	p0_m1	none	0	0	1	0.3	J21	71.0549		H03	GEN	CIP	CTZ	pa2_m1	GEN	2	12	1	0.6	N11	25.2966
								top	PA14	CTZ	PIT	CIP	G18	G	18	pb2_m2	PIT	2	6	2	0.01875	345	0.115		GEN7	GEN	MER	PIT	p0_m1	none	0	0	1	0.3	L10	70.4532		H03	GEN	CIP	CTZ	pa2_m1	GEN	2	12	1	0.6	N22	32.1347
								top	PA14	CTZ	PIT	CIP	G18	G	18	pb2_m2	PIT	2	6	2	0.01875	360	0.128		GEN7	GEN	MER	PIT	p0_m1	none	0	0	1	0.3	L21	70.3118		H03	GEN	CIP	CTZ	pb2_m1	CIP	2	3	1	0.6	B18	42.2843
								top	PA14	CTZ	PIT	CIP	G18	G	18	pb2_m2	PIT	2	6	2	0.01875	375	0.113		GEN7	GEN	MER	PIT	p0_m1	none	0	0	1	0.3	N10	63.3379		H03	GEN	CIP	CTZ	pb2_m1	CIP	2	3	1	0.6	B6	31.1001
								top	PA14	CTZ	PIT	CIP	G18	G	18	pb2_m2	PIT	2	6	2	0.01875	390	0.13		GEN7	GEN	MER	PIT	p0_m1	none	0	0	1	0.3	N21	76.2079		H03	GEN	CIP	CTZ	pb2_m1	CIP	2	3	1	0.6	D18	34.0161
								top	PA14	CTZ	PIT	CIP	G18	G	18	pb2_m2	PIT	2	6	2	0.01875	405	0.122		GEN7	GEN	MER	PIT	pa1_m1	GEN	1	0.6	1	0.3	B14	84.1107		H03	GEN	CIP	CTZ	pb2_m1	CIP	2	3	1	0.6	D6	29.8942
								top	PA14	CTZ	PIT	CIP	G18	G	18	pb2_m2	PIT	2	6	2	0.01875	420	0.129		GEN7	GEN	MER	PIT	pa1_m1	GEN	1	0.6	1	0.3	B3	71.9733		H03	GEN	CIP	CTZ	pb2_m1	CIP	2	3	1	0.6	F18	29.4609
								top	PA14	CTZ	PIT	CIP	G18	G	18	pb2_m2	PIT	2	6	2	0.01875	435	0.159		GEN7	GEN	MER	PIT	pa1_m1	GEN	1	0.6	1	0.3	D14	75.7171		H03	GEN	CIP	CTZ	pb2_m1	CIP	2	3	1	0.6	F6	22.5121
								top	PA14	CTZ	PIT	CIP	G18	G	18	pb2_m2	PIT	2	6	2	0.01875	450	0.143		GEN7	GEN	MER	PIT	pa1_m1	GEN	1	0.6	1	0.3	D3	74.2227		H03	GEN	CIP	CTZ	pb2_m1	CIP	2	3	1	0.6	H18	22.6525
								top	PA14	CTZ	PIT	CIP	G18	G	18	pb2_m2	PIT	2	6	2	0.01875	465	0.146		GEN7	GEN	MER	PIT	pa1_m1	GEN	1	0.6	1	0.3	F14	74.3147		H03	GEN	CIP	CTZ	pb2_m1	CIP	2	3	1	0.6	H6	32.1795
								top	PA14	CTZ	PIT	CIP	G18	G	18	pb2_m2	PIT	2	6	2	0.01875	480	0.161		GEN7	GEN	MER	PIT	pa1_m1	GEN	1	0.6	1	0.3	F3	76.5498		H03	GEN	CIP	CTZ	pb2_m1	CIP	2	3	1	0.6	J18	29.2041
								top	PA14	CTZ	PIT	CIP	G18	G	18	pb2_m2	PIT	2	6	2	0.01875	495	0.181		GEN7	GEN	MER	PIT	pa1_m1	GEN	1	0.6	1	0.3	H14	71.2201		H03	GEN	CIP	CTZ	pb2_m1	CIP	2	3	1	0.6	J6	31.0712
								top	PA14	CTZ	PIT	CIP	G18	G	18	pb2_m2	PIT	2	6	2	0.01875	510	0.168		GEN7	GEN	MER	PIT	pa1_m1	GEN	1	0.6	1	0.3	H3	80.9469		H03	GEN	CIP	CTZ	pb2_m1	CIP	2	3	1	0.6	L18	29.2941
								top	PA14	CTZ	PIT	CIP	G18	G	18	pb2_m2	PIT	2	6	2	0.01875	525	0.188		GEN7	GEN	MER	PIT	pa1_m1	GEN	1	0.6	1	0.3	J14	74.0553		H03	GEN	CIP	CTZ	pb2_m1	CIP	2	3	1	0.6	L6	26.8171
								top	PA14	CTZ	PIT	CIP	G18	G	18	pb2_m2	PIT	2	6	2	0.01875	540	0.181		GEN7	GEN	MER	PIT	pa1_m1	GEN	1	0.6	1	0.3	J3	90.7619		H03	GEN	CIP	CTZ	pb2_m1	CIP	2	3	1	0.6	N18	32.5101
								top	PA14	CTZ	PIT	CIP	G18	G	18	pb2_m2	PIT	2	6	2	0.01875	555	0.166		GEN7	GEN	MER	PIT	pa1_m1	GEN	1	0.6	1	0.3	L14	76.6123		H03	GEN	CIP	CTZ	pb2_m1	CIP	2	3	1	0.6	N6	22.1091
								top	PA14	CTZ	PIT	CIP	G18	G	18	pb2_m2	PIT	2	6	2	0.01875	570	0.164		GEN7	GEN	MER	PIT	pa1_m1	GEN	1	0.6	1	0.3	L3	73.4757		H03	GEN	CIP	PIT	pa1_m1	GEN	1	1.2	1	4.8	B14	17.9974
								top	PA14	CTZ	PIT	CIP	G18	G	18	pb2_m2	PIT	2	6	2	0.01875	585	0.167		GEN7	GEN	MER	PIT	pa1_m1	GEN	1	0.6	1	0.3	N14	73.8413		H03	GEN	CIP	PIT	pa1_m1	GEN	1	1.2	1	4.8	B3	17.8404
								top	PA14	CTZ	PIT	CIP	G18	G	18	pb2_m2	PIT	2	6	2	0.01875	600	0.173		GEN7	GEN	MER	PIT	pa1_m1	GEN	1	0.6	1	0.3	N3	71.7963		H03	GEN	CIP	PIT	pa1_m1	GEN	1	1.2	1	4.8	D14	23.9737
								top	PA14	CTZ	PIT	CIP	G18	G	18	pb2_m2	PIT	2	6	2	0.01875	615	0.182		GEN7	GEN	MER	PIT	pa2_m1	GEN	2	6	1	0.3	B11	81.1676		H03	GEN	CIP	PIT	pa1_m1	GEN	1	1.2	1	4.8	D3	21.9511
								top	PA14	CTZ	PIT	CIP	G18	G	18	pb2_m2	PIT	2	6	2	0.01875	630	0.181		GEN7	GEN	MER	PIT	pa2_m1	GEN	2	6	1	0.3	B22	91.5597		H03	GEN	CIP	PIT	pa1_m1	GEN	1	1.2	1	4.8	F14	34.8869
								top	PA14	CTZ	PIT	CIP	G18	G	18	pb2_m2	PIT	2	6	2	0.01875	645	0.182		GEN7	GEN	MER	PIT	pa2_m1	GEN	2	6	1	0.3	D11	75.102		H03	GEN	CIP	PIT	pa1_m1	GEN	1	1.2	1	4.8	F3	12.8072
								top	PA14	CTZ	PIT	CIP	G18	G	18	pb2_m2	PIT	2	6	2	0.01875	660	0.186		GEN7	GEN	MER	PIT	pa2_m1	GEN	2	6	1	0.3	D22	93.0318		H03	GEN	CIP	PIT	pa1_m1	GEN	1	1.2	1	4.8	H14	29.3988
								top	PA14	CTZ	PIT	CIP	G18	G	18	pb2_m2	PIT	2	6	2	0.01875	675	0.188		GEN7	GEN	MER	PIT	pa2_m1	GEN	2	6	1	0.3	F11	78.8625		H03	GEN	CIP	PIT	pa1_m1	GEN	1	1.2	1	4.8	H3	25.5217
								top	PA14	CTZ	PIT	CIP	G18	G	18	pb2_m2	PIT	2	6	2	0.01875	690	0.197		GEN7	GEN	MER	PIT	pa2_m1	GEN	2	6	1	0.3	F22	88.1584		H03	GEN	CIP	PIT	pa1_m1	GEN	1	1.2	1	4.8	J14	24.3218
								top	PA14	CTZ	PIT	CIP	G18	G	18	pb2_m2	PIT	2	6	2	0.01875	705	0.194		GEN7	GEN	MER	PIT	pa2_m1	GEN	2	6	1	0.3	H11	78.8759		H03	GEN	CIP	PIT	pa1_m1	GEN	1	1.2	1	4.8	J3	17.6162
								top	PA14	CTZ	PIT	CIP	G18	G	18	pb2_m2	PIT	2	6	2	0.01875	720	0.194		GEN7	GEN	MER	PIT	pa2_m1	GEN	2	6	1	0.3	H22	80.2468		H03	GEN	CIP	PIT	pa1_m1	GEN	1	1.2	1	4.8	L14	22.7993
								top	PA14	CTZ	PIT	CIP	G18	G	18	pb2_m2	PIT	2	6	2	0.01875	735	0.203		GEN7	GEN	MER	PIT	pa2_m1	GEN	2	6	1	0.3	J11	73.7021		H03	GEN	CIP	PIT	pa1_m1	GEN	1	1.2	1	4.8	L3	6.44054
								top	PA14	CTZ	PIT	CIP	G21	G	21	p0_m2	none	0	0	2	0.01875	15	0		GEN7	GEN	MER	PIT	pa2_m1	GEN	2	6	1	0.3	J22	81.2826		H03	GEN	CIP	PIT	pa1_m1	GEN	1	1.2	1	4.8	N14	15.4697
								top	PA14	CTZ	PIT	CIP	G21	G	21	p0_m2	none	0	0	2	0.01875	30	0		GEN7	GEN	MER	PIT	pa2_m1	GEN	2	6	1	0.3	L11	74.1738		H03	GEN	CIP	PIT	pa1_m1	GEN	1	1.2	1	4.8	N3	8.70656
								top	PA14	CTZ	PIT	CIP	G21	G	21	p0_m2	none	0	0	2	0.01875	45	0		GEN7	GEN	MER	PIT	pa2_m1	GEN	2	6	1	0.3	L22	80.98		H03	GEN	CIP	PIT	pb2_m1	CIP	2	3	1	4.8	B18	24.5303
								top	PA14	CTZ	PIT	CIP	G21	G	21	p0_m2	none	0	0	2	0.01875	60	0		GEN7	GEN	MER	PIT	pa2_m1	GEN	2	6	1	0.3	N11	73.0824		H03	GEN	CIP	PIT	pb2_m1	CIP	2	3	1	4.8	B6	20.6884
								top	PA14	CTZ	PIT	CIP	G21	G	21	p0_m2	none	0	0	2	0.01875	75	0		GEN7	GEN	MER	PIT	pa2_m1	GEN	2	6	1	0.3	N22	80.1302		H03	GEN	CIP	PIT	pb2_m1	CIP	2	3	1	4.8	D18	22.5653
								top	PA14	CTZ	PIT	CIP	G21	G	21	p0_m2	none	0	0	2	0.01875	90	0.002		GEN7	GEN	MER	PIT	pb1_m1	MER	1	0.01875	1	0.3	B19	84.2586		H03	GEN	CIP	PIT	pb2_m1	CIP	2	3	1	4.8	D6	17.5395
								top	PA14	CTZ	PIT	CIP	G21	G	21	p0_m2	none	0	0	2	0.01875	105	0.004		GEN7	GEN	MER	PIT	pb1_m1	MER	1	0.01875	1	0.3	B7	69.3694		H03	GEN	CIP	PIT	pb2_m1	CIP	2	3	1	4.8	F18	23.3517
								top	PA14	CTZ	PIT	CIP	G21	G	21	p0_m2	none	0	0	2	0.01875	120	0.007		GEN7	GEN	MER	PIT	pb1_m1	MER	1	0.01875	1	0.3	D19	75.4094		H03	GEN	CIP	PIT	pb2_m1	CIP	2	3	1	4.8	F6	19.1392
								top	PA14	CTZ	PIT	CIP	G21	G	21	p0_m2	none	0	0	2	0.01875	135	0.011		GEN7	GEN	MER	PIT	pb1_m1	MER	1	0.01875	1	0.3	D7	72.7793		H03	GEN	CIP	PIT	pb2_m1	CIP	2	3	1	4.8	H18	22.1976
								top	PA14	CTZ	PIT	CIP	G21	G	21	p0_m2	none	0	0	2	0.01875	150	0.019		GEN7	GEN	MER	PIT	pb1_m1	MER	1	0.01875	1	0.3	F19	74.4123		H03	GEN	CIP	PIT	pb2_m1	CIP	2	3	1	4.8	H6	16.9642
								top	PA14	CTZ	PIT	CIP	G21	G	21	p0_m2	none	0	0	2	0.01875	165	0.037		GEN7	GEN	MER	PIT	pb1_m1	MER	1	0.01875	1	0.3	F7	72.9512		H03	GEN	CIP	PIT	pb2_m1	CIP	2	3	1	4.8	J18	26.9842
								top	PA14	CTZ	PIT	CIP	G21	G	21	p0_m2	none	0	0	2	0.01875	180	0.044		GEN7	GEN	MER	PIT	pb1_m1	MER	1	0.01875	1	0.3	H19	71.9821		H03	GEN	CIP	PIT	pb2_m1	CIP	2	3	1	4.8	J6	18.5636
								top	PA14	CTZ	PIT	CIP	G21	G	21	p0_m2	none	0	0	2	0.01875	195	0.056		GEN7	GEN	MER	PIT	pb1_m1	MER	1	0.01875	1	0.3	H7	75.6974		H03	GEN	CIP	PIT	pb2_m1	CIP	2	3	1	4.8	L18	16.5966
								top	PA14	CTZ	PIT	CIP	G21	G	21	p0_m2	none	0	0	2	0.01875	210	0.051		GEN7	GEN	MER	PIT	pb1_m1	MER	1	0.01875	1	0.3	J19	70.2138		H03	GEN	CIP	PIT	pb2_m1	CIP	2	3	1	4.8	L6	17.1383
								top	PA14	CTZ	PIT	CIP	G21	G	21	p0_m2	none	0	0	2	0.01875	225	0.053		GEN7	GEN	MER	PIT	pb1_m1	MER	1	0.01875	1	0.3	J7	73.9498		H03	GEN	CIP	PIT	pb2_m1	CIP	2	3	1	4.8	N18	22.3395
								top	PA14	CTZ	PIT	CIP	G21	G	21	p0_m2	none	0	0	2	0.01875	240	0.052		GEN7	GEN	MER	PIT	pb1_m1	MER	1	0.01875	1	0.3	L19	74.2276		H03	GEN	CIP	PIT	pb2_m1	CIP	2	3	1	4.8	N6	19.1242
								top	PA14	CTZ	PIT	CIP	G21	G	21	p0_m2	none	0	0	2	0.01875	255	0.068		GEN7	GEN	MER	PIT	pb1_m1	MER	1	0.01875	1	0.3	L7	69.0727		H03	CTZ	PIT	CIP	pa2_m2	CTZ	2	12	2	0.3	C11	51.9337
								top	PA14	CTZ	PIT	CIP	G21	G	21	p0_m2	none	0	0	2	0.01875	270	0.056		GEN7	GEN	MER	PIT	pb1_m1	MER	1	0.01875	1	0.3	N19	77.5408		H03	CTZ	PIT	CIP	pa2_m2	CTZ	2	12	2	0.3	C22	53.9524
								top	PA14	CTZ	PIT	CIP	G21	G	21	p0_m2	none	0	0	2	0.01875	285	0.091		GEN7	GEN	MER	PIT	pb1_m1	MER	1	0.01875	1	0.3	N7	69.344		H03	CTZ	PIT	CIP	pa2_m2	CTZ	2	12	2	0.3	E11	52.7964
								top	PA14	CTZ	PIT	CIP	G21	G	21	p0_m2	none	0	0	2	0.01875	300	0.075		GEN7	GEN	MER	PIT	pb2_m1	MER	2	0.1875	1	0.3	B18	64.8132		H03	CTZ	PIT	CIP	pa2_m2	CTZ	2	12	2	0.3	E22	55.9755
								top	PA14	CTZ	PIT	CIP	G21	G	21	p0_m2	none	0	0	2	0.01875	315	0.11		GEN7	GEN	MER	PIT	pb2_m1	MER	2	0.1875	1	0.3	B6	61.6266		H03	CTZ	PIT	CIP	pa2_m2	CTZ	2	12	2	0.3	G11	46.8363
								top	PA14	CTZ	PIT	CIP	G21	G	21	p0_m2	none	0	0	2	0.01875	330	0.111		GEN7	GEN	MER	PIT	pb2_m1	MER	2	0.1875	1	0.3	D18	63.3562		H03	CTZ	PIT	CIP	pa2_m2	CTZ	2	12	2	0.3	G22	55.2273
								top	PA14	CTZ	PIT	CIP	G21	G	21	p0_m2	none	0	0	2	0.01875	345	0.088		GEN7	GEN	MER	PIT	pb2_m1	MER	2	0.1875	1	0.3	D6	54.7937		H03	CTZ	PIT	CIP	pa2_m2	CTZ	2	12	2	0.3	I11	50.5724
								top	PA14	CTZ	PIT	CIP	G21	G	21	p0_m2	none	0	0	2	0.01875	360	0.081		GEN7	GEN	MER	PIT	pb2_m1	MER	2	0.1875	1	0.3	F18	64.5711		H03	CTZ	PIT	CIP	pa2_m2	CTZ	2	12	2	0.3	I22	49.274
								top	PA14	CTZ	PIT	CIP	G21	G	21	p0_m2	none	0	0	2	0.01875	375	0.076		GEN7	GEN	MER	PIT	pb2_m1	MER	2	0.1875	1	0.3	F6	58.7853		H03	CTZ	PIT	CIP	pa2_m2	CTZ	2	12	2	0.3	K11	51.6724
								top	PA14	CTZ	PIT	CIP	G21	G	21	p0_m2	none	0	0	2	0.01875	390	0.078		GEN7	GEN	MER	PIT	pb2_m1	MER	2	0.1875	1	0.3	H18	64.955		H03	CTZ	PIT	CIP	pa2_m2	CTZ	2	12	2	0.3	M11	49.7304
								top	PA14	CTZ	PIT	CIP	G21	G	21	p0_m2	none	0	0	2	0.01875	405	0.119		GEN7	GEN	MER	PIT	pb2_m1	MER	2	0.1875	1	0.3	H6	58.612		H03	CTZ	PIT	CIP	pa2_m2	CTZ	2	12	2	0.3	M22	56.2035
								top	PA14	CTZ	PIT	CIP	G21	G	21	p0_m2	none	0	0	2	0.01875	420	0.084		GEN7	GEN	MER	PIT	pb2_m1	MER	2	0.1875	1	0.3	J18	63.585		H03	CTZ	PIT	CIP	pa2_m2	CTZ	2	12	2	0.3	O11	48.5157
								top	PA14	CTZ	PIT	CIP	G21	G	21	p0_m2	none	0	0	2	0.01875	435	0.078		GEN7	GEN	MER	PIT	pb2_m1	MER	2	0.1875	1	0.3	J6	59.2113		H03	CTZ	PIT	CIP	pa2_m2	CTZ	2	12	2	0.3	O22	54.1771
								top	PA14	CTZ	PIT	CIP	G21	G	21	p0_m2	none	0	0	2	0.01875	450	0.09		GEN7	GEN	MER	PIT	pb2_m1	MER	2	0.1875	1	0.3	L18	64.1969		H03	CTZ	PIT	CIP	pb2_m2	PIT	2	96	2	0.3	C18	47.99
								top	PA14	CTZ	PIT	CIP	G21	G	21	p0_m2	none	0	0	2	0.01875	465	0.093		GEN7	GEN	MER	PIT	pb2_m1	MER	2	0.1875	1	0.3	L6	52.1978		H03	CTZ	PIT	CIP	pb2_m2	PIT	2	96	2	0.3	C6	50.1119
								top	PA14	CTZ	PIT	CIP	G21	G	21	p0_m2	none	0	0	2	0.01875	480	0.097		GEN7	GEN	MER	PIT	pb2_m1	MER	2	0.1875	1	0.3	N18	61.295		H03	CTZ	PIT	CIP	pb2_m2	PIT	2	96	2	0.3	E18	48.3603
								top	PA14	CTZ	PIT	CIP	G21	G	21	p0_m2	none	0	0	2	0.01875	495	0.094		GEN7	GEN	MER	PIT	pb2_m1	MER	2	0.1875	1	0.3	N6	58.1678		H03	CTZ	PIT	CIP	pb2_m2	PIT	2	96	2	0.3	E6	46.4004
								top	PA14	CTZ	PIT	CIP	G21	G	21	p0_m2	none	0	0	2	0.01875	510	0.095		H01	GEN	CIP	MER	p0_m1	none	0	0	1	0.009375	B10	47.606		H03	CTZ	PIT	CIP	pb2_m2	PIT	2	96	2	0.3	G18	47.877
								top	PA14	CTZ	PIT	CIP	G21	G	21	p0_m2	none	0	0	2	0.01875	525	0.112		H01	GEN	CIP	MER	p0_m1	none	0	0	1	0.009375	B21	45.8971		H03	CTZ	PIT	CIP	pb2_m2	PIT	2	96	2	0.3	G6	46.8542
								top	PA14	CTZ	PIT	CIP	G21	G	21	p0_m2	none	0	0	2	0.01875	540	0.115		H01	GEN	CIP	MER	p0_m1	none	0	0	1	0.009375	D10	38.9049		H03	CTZ	PIT	CIP	pb2_m2	PIT	2	96	2	0.3	I18	48.5809
								top	PA14	CTZ	PIT	CIP	G21	G	21	p0_m2	none	0	0	2	0.01875	555	0.124		H01	GEN	CIP	MER	p0_m1	none	0	0	1	0.009375	D21	48.7505		H03	CTZ	PIT	CIP	pb2_m2	PIT	2	96	2	0.3	I6	46.2799
								top	PA14	CTZ	PIT	CIP	G21	G	21	p0_m2	none	0	0	2	0.01875	570	0.122		H01	GEN	CIP	MER	p0_m1	none	0	0	1	0.009375	F10	34.8424		H03	CTZ	PIT	CIP	pb2_m2	PIT	2	96	2	0.3	K6	50.4488
								top	PA14	CTZ	PIT	CIP	G21	G	21	p0_m2	none	0	0	2	0.01875	585	0.117		H01	GEN	CIP	MER	p0_m1	none	0	0	1	0.009375	F21	39.6101		H03	CTZ	PIT	CIP	pb2_m2	PIT	2	96	2	0.3	M18	47.0723
								top	PA14	CTZ	PIT	CIP	G21	G	21	p0_m2	none	0	0	2	0.01875	600	0.112		H01	GEN	CIP	MER	p0_m1	none	0	0	1	0.009375	H10	42.423		H03	CTZ	PIT	CIP	pb2_m2	PIT	2	96	2	0.3	M6	46.2578
								top	PA14	CTZ	PIT	CIP	G21	G	21	p0_m2	none	0	0	2	0.01875	615	0.103		H01	GEN	CIP	MER	p0_m1	none	0	0	1	0.009375	H21	43.3349		H03	CTZ	PIT	CIP	pb2_m2	PIT	2	96	2	0.3	O18	46.7394
								top	PA14	CTZ	PIT	CIP	G21	G	21	p0_m2	none	0	0	2	0.01875	630	0.111		H01	GEN	CIP	MER	p0_m1	none	0	0	1	0.009375	J10	43.9021		H03	CTZ	PIT	CIP	pb2_m2	PIT	2	96	2	0.3	O6	48.1419
								top	PA14	CTZ	PIT	CIP	G21	G	21	p0_m2	none	0	0	2	0.01875	645	0.119		H01	GEN	CIP	MER	p0_m1	none	0	0	1	0.009375	J21	35.8035		H03	MER	GEN	CIP	pa1_m4	MER	1	0.3	4	3	C8	49.0871
								top	PA14	CTZ	PIT	CIP	G21	G	21	p0_m2	none	0	0	2	0.01875	660	0.15		H01	GEN	CIP	MER	p0_m1	none	0	0	1	0.009375	L10	41.1862		H03	MER	GEN	CIP	pa1_m4	MER	1	0.3	4	3	E20	47.0597
								top	PA14	CTZ	PIT	CIP	G21	G	21	p0_m2	none	0	0	2	0.01875	675	0.118		H01	GEN	CIP	MER	p0_m1	none	0	0	1	0.009375	L21	42.9249		H03	MER	GEN	CIP	pa1_m4	MER	1	0.3	4	3	E8	47.587
								top	PA14	CTZ	PIT	CIP	G21	G	21	p0_m2	none	0	0	2	0.01875	690	0.114		H01	GEN	CIP	MER	p0_m1	none	0	0	1	0.009375	N10	50.0428		H03	MER	GEN	CIP	pa1_m4	MER	1	0.3	4	3	G20	46.2756
								top	PA14	CTZ	PIT	CIP	G21	G	21	p0_m2	none	0	0	2	0.01875	705	0.123		H01	GEN	CIP	MER	p0_m1	none	0	0	1	0.009375	N21	46.2816		H03	MER	GEN	CIP	pa1_m4	MER	1	0.3	4	3	G8	48.1642
								top	PA14	CTZ	PIT	CIP	G21	G	21	p0_m2	none	0	0	2	0.01875	720	0.125		H01	GEN	CIP	MER	pa1_m1	GEN	1	0.075	1	0.009375	B14	51.8405		H03	MER	GEN	CIP	pa1_m4	MER	1	0.3	4	3	I20	50.1194
								top	PA14	CTZ	PIT	CIP	G21	G	21	p0_m2	none	0	0	2	0.01875	735	0.125		H01	GEN	CIP	MER	pa1_m1	GEN	1	0.075	1	0.009375	B3	40.8115		H03	MER	GEN	CIP	pa1_m4	MER	1	0.3	4	3	I8	48.2971
								top	PA14	CTZ	PIT	CIP	H9	H	9	ndc	none	0	0	0	0	15	0		H01	GEN	CIP	MER	pa1_m1	GEN	1	0.075	1	0.009375	D14	48.7672		H03	MER	GEN	CIP	pa1_m4	MER	1	0.3	4	3	K20	54.246
								top	PA14	CTZ	PIT	CIP	H9	H	9	ndc	none	0	0	0	0	45	0		H01	GEN	CIP	MER	pa1_m1	GEN	1	0.075	1	0.009375	D3	40.97		H03	MER	GEN	CIP	pa1_m4	MER	1	0.3	4	3	K8	47.9221
								top	PA14	CTZ	PIT	CIP	H9	H	9	ndc	none	0	0	0	0	60	0		H01	GEN	CIP	MER	pa1_m1	GEN	1	0.075	1	0.009375	F14	42.4715		H03	MER	GEN	CIP	pa1_m4	MER	1	0.3	4	3	M20	52.9865
								top	PA14	CTZ	PIT	CIP	H9	H	9	ndc	none	0	0	0	0	75	0		H01	GEN	CIP	MER	pa1_m1	GEN	1	0.075	1	0.009375	F3	41.5103		H03	MER	GEN	CIP	pa1_m4	MER	1	0.3	4	3	M8	51.6634
								top	PA14	CTZ	PIT	CIP	H9	H	9	ndc	none	0	0	0	0	90	0		H01	GEN	CIP	MER	pa1_m1	GEN	1	0.075	1	0.009375	H14	49.873		H03	MER	GEN	CIP	pa1_m4	MER	1	0.3	4	3	O20	54.9537
								top	PA14	CTZ	PIT	CIP	H9	H	9	ndc	none	0	0	0	0	105	0.003		H01	GEN	CIP	MER	pa1_m1	GEN	1	0.075	1	0.009375	H3	43.9485		H03	MER	GEN	CIP	pa1_m4	MER	1	0.3	4	3	O8	56.232
								top	PA14	CTZ	PIT	CIP	H9	H	9	ndc	none	0	0	0	0	120	0.007		H01	GEN	CIP	MER	pa1_m1	GEN	1	0.075	1	0.009375	J14	42.7341		H03	MER	GEN	CIP	pb1_m4	GEN	1	1.2	4	3	C16	41.9318
								top	PA14	CTZ	PIT	CIP	H9	H	9	ndc	none	0	0	0	0	135	0.016		H01	GEN	CIP	MER	pa1_m1	GEN	1	0.075	1	0.009375	J3	42.3396		H03	MER	GEN	CIP	pb1_m4	GEN	1	1.2	4	3	C5	49.6047
								top	PA14	CTZ	PIT	CIP	H9	H	9	ndc	none	0	0	0	0	150	0.027		H01	GEN	CIP	MER	pa1_m1	GEN	1	0.075	1	0.009375	L14	49.8337		H03	MER	GEN	CIP	pb1_m4	GEN	1	1.2	4	3	E16	44.189
								top	PA14	CTZ	PIT	CIP	H9	H	9	ndc	none	0	0	0	0	165	0.039		H01	GEN	CIP	MER	pa1_m1	GEN	1	0.075	1	0.009375	L3	39.8213		H03	MER	GEN	CIP	pb1_m4	GEN	1	1.2	4	3	E5	43.9045
								top	PA14	CTZ	PIT	CIP	H9	H	9	ndc	none	0	0	0	0	180	0.052		H01	GEN	CIP	MER	pa1_m1	GEN	1	0.075	1	0.009375	N14	54.3758		H03	MER	GEN	CIP	pb1_m4	GEN	1	1.2	4	3	G16	46.4471
								top	PA14	CTZ	PIT	CIP	H9	H	9	ndc	none	0	0	0	0	195	0.069		H01	GEN	CIP	MER	pa1_m1	GEN	1	0.075	1	0.009375	N3	40.1771		H03	MER	GEN	CIP	pb1_m4	GEN	1	1.2	4	3	G5	45.262
								top	PA14	CTZ	PIT	CIP	H9	H	9	ndc	none	0	0	0	0	210	0.084		H01	GEN	CIP	MER	pa2_m1	GEN	2	0.75	1	0.009375	B11	44.4065		H03	MER	GEN	CIP	pb1_m4	GEN	1	1.2	4	3	I16	42.9499
								top	PA14	CTZ	PIT	CIP	H9	H	9	ndc	none	0	0	0	0	225	0.086		H01	GEN	CIP	MER	pa2_m1	GEN	2	0.75	1	0.009375	B22	45.5226		H03	MER	GEN	CIP	pb1_m4	GEN	1	1.2	4	3	I5	44.9766
								top	PA14	CTZ	PIT	CIP	H9	H	9	ndc	none	0	0	0	0	240	0.115		H01	GEN	CIP	MER	pa2_m1	GEN	2	0.75	1	0.009375	D11	41.0056		H03	MER	GEN	CIP	pb1_m4	GEN	1	1.2	4	3	K16	43.777
								top	PA14	CTZ	PIT	CIP	H9	H	9	ndc	none	0	0	0	0	255	0.107		H01	GEN	CIP	MER	pa2_m1	GEN	2	0.75	1	0.009375	D22	46.8934		H03	MER	GEN	CIP	pb1_m4	GEN	1	1.2	4	3	K5	44.1644
								top	PA14	CTZ	PIT	CIP	H9	H	9	ndc	none	0	0	0	0	270	0.146		H01	GEN	CIP	MER	pa2_m1	GEN	2	0.75	1	0.009375	F11	42.8969		H03	MER	GEN	CIP	pb1_m4	GEN	1	1.2	4	3	M16	50.815
								top	PA14	CTZ	PIT	CIP	H9	H	9	ndc	none	0	0	0	0	285	0.158		H01	GEN	CIP	MER	pa2_m1	GEN	2	0.75	1	0.009375	F22	49.8496		H03	MER	GEN	CIP	pb1_m4	GEN	1	1.2	4	3	M5	47.0536
								top	PA14	CTZ	PIT	CIP	H9	H	9	ndc	none	0	0	0	0	300	0.163		H01	GEN	CIP	MER	pa2_m1	GEN	2	0.75	1	0.009375	H11	42.0906		H03	MER	GEN	CIP	pb1_m4	GEN	1	1.2	4	3	O16	51.1775
								top	PA14	CTZ	PIT	CIP	H9	H	9	ndc	none	0	0	0	0	315	0.188		H01	GEN	CIP	MER	pa2_m1	GEN	2	0.75	1	0.009375	H22	44.0806		H03	MER	GEN	CIP	pb1_m4	GEN	1	1.2	4	3	O5	45.4994
								top	PA14	CTZ	PIT	CIP	H9	H	9	ndc	none	0	0	0	0	330	0.177		H01	GEN	CIP	MER	pa2_m1	GEN	2	0.75	1	0.009375	J11	35.8335		H03	CTZ	MER	PIT	pa1_m1	CTZ	1	1.2	1	4.8	B14	28.8321
								top	PA14	CTZ	PIT	CIP	H9	H	9	ndc	none	0	0	0	0	345	0.175		H01	GEN	CIP	MER	pa2_m1	GEN	2	0.75	1	0.009375	J22	48.3878		H03	CTZ	MER	PIT	pa1_m1	CTZ	1	1.2	1	4.8	B3	25.6017
								top	PA14	CTZ	PIT	CIP	H9	H	9	ndc	none	0	0	0	0	360	0.182		H01	GEN	CIP	MER	pa2_m1	GEN	2	0.75	1	0.009375	L11	36.0575		H03	CTZ	MER	PIT	pa1_m1	CTZ	1	1.2	1	4.8	D14	15.8077
								top	PA14	CTZ	PIT	CIP	H9	H	9	ndc	none	0	0	0	0	375	0.184		H01	GEN	CIP	MER	pa2_m1	GEN	2	0.75	1	0.009375	L22	46.9337		H03	CTZ	MER	PIT	pa1_m1	CTZ	1	1.2	1	4.8	D3	35.2412
								top	PA14	CTZ	PIT	CIP	H9	H	9	ndc	none	0	0	0	0	390	0.185		H01	GEN	CIP	MER	pa2_m1	GEN	2	0.75	1	0.009375	N11	46.1456		H03	CTZ	MER	PIT	pa1_m1	CTZ	1	1.2	1	4.8	F14	19.9191
								top	PA14	CTZ	PIT	CIP	H9	H	9	ndc	none	0	0	0	0	405	0.191		H01	GEN	CIP	MER	pa2_m1	GEN	2	0.75	1	0.009375	N22	48.9869		H03	CTZ	MER	PIT	pa1_m1	CTZ	1	1.2	1	4.8	F3	18.8514
								top	PA14	CTZ	PIT	CIP	H9	H	9	ndc	none	0	0	0	0	420	0.196		H01	GEN	CIP	MER	pb1_m1	CIP	1	0.01875	1	0.009375	B19	42.7775		H03	CTZ	MER	PIT	pa1_m1	CTZ	1	1.2	1	4.8	H14	7.66261
								top	PA14	CTZ	PIT	CIP	H9	H	9	ndc	none	0	0	0	0	435	0.2		H01	GEN	CIP	MER	pb1_m1	CIP	1	0.01875	1	0.009375	B7	40.118		H03	CTZ	MER	PIT	pa1_m1	CTZ	1	1.2	1	4.8	H3	24.5446
								top	PA14	CTZ	PIT	CIP	H9	H	9	ndc	none	0	0	0	0	450	0.205		H01	GEN	CIP	MER	pb1_m1	CIP	1	0.01875	1	0.009375	D19	39.7448		H03	CTZ	MER	PIT	pa1_m1	CTZ	1	1.2	1	4.8	J14	19.9113
								top	PA14	CTZ	PIT	CIP	H9	H	9	ndc	none	0	0	0	0	465	0.208		H01	GEN	CIP	MER	pb1_m1	CIP	1	0.01875	1	0.009375	D7	40.5195		H03	CTZ	MER	PIT	pa1_m1	CTZ	1	1.2	1	4.8	J3	24.7321
								top	PA14	CTZ	PIT	CIP	H9	H	9	ndc	none	0	0	0	0	480	0.21		H01	GEN	CIP	MER	pb1_m1	CIP	1	0.01875	1	0.009375	F19	36.5895		H03	CTZ	MER	PIT	pa1_m1	CTZ	1	1.2	1	4.8	L14	10.3454
								top	PA14	CTZ	PIT	CIP	H9	H	9	ndc	none	0	0	0	0	495	0.213		H01	GEN	CIP	MER	pb1_m1	CIP	1	0.01875	1	0.009375	F7	44.7639		H03	CTZ	MER	PIT	pa1_m1	CTZ	1	1.2	1	4.8	L3	21.4713
								top	PA14	CTZ	PIT	CIP	H9	H	9	ndc	none	0	0	0	0	510	0.217		H01	GEN	CIP	MER	pb1_m1	CIP	1	0.01875	1	0.009375	H19	48.1654		H03	CTZ	MER	PIT	pa1_m1	CTZ	1	1.2	1	4.8	N14	20.4783
								top	PA14	CTZ	PIT	CIP	H9	H	9	ndc	none	0	0	0	0	525	0.218		H01	GEN	CIP	MER	pb1_m1	CIP	1	0.01875	1	0.009375	H7	41.0924		H03	CTZ	MER	PIT	pa1_m1	CTZ	1	1.2	1	4.8	N3	23.3801
								top	PA14	CTZ	PIT	CIP	H9	H	9	ndc	none	0	0	0	0	540	0.22		H01	GEN	CIP	MER	pb1_m1	CIP	1	0.01875	1	0.009375	J19	43.6921		H03	CTZ	MER	PIT	pb1_m1	MER	1	0.3	1	4.8	B19	25.5667
								top	PA14	CTZ	PIT	CIP	H9	H	9	ndc	none	0	0	0	0	555	0.221		H01	GEN	CIP	MER	pb1_m1	CIP	1	0.01875	1	0.009375	J7	32.5509		H03	CTZ	MER	PIT	pb1_m1	MER	1	0.3	1	4.8	B7	20.2748
								top	PA14	CTZ	PIT	CIP	H9	H	9	ndc	none	0	0	0	0	570	0.224		H01	GEN	CIP	MER	pb1_m1	CIP	1	0.01875	1	0.009375	L19	44.3981		H03	CTZ	MER	PIT	pb1_m1	MER	1	0.3	1	4.8	D19	27.9499
								top	PA14	CTZ	PIT	CIP	H9	H	9	ndc	none	0	0	0	0	585	0.223		H01	GEN	CIP	MER	pb1_m1	CIP	1	0.01875	1	0.009375	L7	43.4581		H03	CTZ	MER	PIT	pb1_m1	MER	1	0.3	1	4.8	D7	25.2799
								top	PA14	CTZ	PIT	CIP	H9	H	9	ndc	none	0	0	0	0	600	0.222		H01	GEN	CIP	MER	pb1_m1	CIP	1	0.01875	1	0.009375	N19	49.1222		H03	CTZ	MER	PIT	pb1_m1	MER	1	0.3	1	4.8	F19	24.9591
								top	PA14	CTZ	PIT	CIP	H9	H	9	ndc	none	0	0	0	0	615	0.222		H01	GEN	CIP	MER	pb1_m1	CIP	1	0.01875	1	0.009375	N7	41.3829		H03	CTZ	MER	PIT	pb1_m1	MER	1	0.3	1	4.8	F7	13.5725
								top	PA14	CTZ	PIT	CIP	H9	H	9	ndc	none	0	0	0	0	630	0.225		H01	GEN	CIP	MER	pb2_m1	CIP	2	0.1875	1	0.009375	B18	20.4326		H03	CTZ	MER	PIT	pb1_m1	MER	1	0.3	1	4.8	H19	21.4486
								top	PA14	CTZ	PIT	CIP	H9	H	9	ndc	none	0	0	0	0	645	0.227		H01	GEN	CIP	MER	pb2_m1	CIP	2	0.1875	1	0.009375	B6	21.278		H03	CTZ	MER	PIT	pb1_m1	MER	1	0.3	1	4.8	H7	16.82
								top	PA14	CTZ	PIT	CIP	H9	H	9	ndc	none	0	0	0	0	660	0.23		H01	GEN	CIP	MER	pb2_m1	CIP	2	0.1875	1	0.009375	D18	18.3363		H03	CTZ	MER	PIT	pb1_m1	MER	1	0.3	1	4.8	J19	24.8379
								top	PA14	CTZ	PIT	CIP	H9	H	9	ndc	none	0	0	0	0	675	0.231		H01	GEN	CIP	MER	pb2_m1	CIP	2	0.1875	1	0.009375	D6	16.0602		H03	CTZ	MER	PIT	pb1_m1	MER	1	0.3	1	4.8	J7	14.0971
								top	PA14	CTZ	PIT	CIP	H9	H	9	ndc	none	0	0	0	0	690	0.232		H01	GEN	CIP	MER	pb2_m1	CIP	2	0.1875	1	0.009375	F18	15.3141		H03	CTZ	MER	PIT	pb1_m1	MER	1	0.3	1	4.8	L19	38.0644
								top	PA14	CTZ	PIT	CIP	H9	H	9	ndc	none	0	0	0	0	705	0.234		H01	GEN	CIP	MER	pb2_m1	CIP	2	0.1875	1	0.009375	F6	19.1647		H03	CTZ	MER	PIT	pb1_m1	MER	1	0.3	1	4.8	L7	20.1569
								top	PA14	CTZ	PIT	CIP	H9	H	9	ndc	none	0	0	0	0	720	0.236		H01	GEN	CIP	MER	pb2_m1	CIP	2	0.1875	1	0.009375	H18	17.4241		H03	CTZ	MER	PIT	pb1_m1	MER	1	0.3	1	4.8	N19	19.7679
								top	PA14	CTZ	PIT	CIP	H9	H	9	ndc	none	0	0	0	0	735	0.238		H01	GEN	CIP	MER	pb2_m1	CIP	2	0.1875	1	0.009375	H6	27.0146		H03	CTZ	MER	PIT	pb1_m1	MER	1	0.3	1	4.8	N7	19.0309
								top	PA14	CTZ	PIT	CIP	H17	H	17	ndc	none	0	0	0	0	15	0		H01	GEN	CIP	MER	pb2_m1	CIP	2	0.1875	1	0.009375	J18	18.8349		H04	GEN	CIP	MER	pa1_m1	GEN	1	0.075	1	0.009375	B14	54.5793
								top	PA14	CTZ	PIT	CIP	H17	H	17	ndc	none	0	0	0	0	30	0		H01	GEN	CIP	MER	pb2_m1	CIP	2	0.1875	1	0.009375	J6	19.5452		H04	GEN	CIP	MER	pa1_m1	GEN	1	0.075	1	0.009375	B3	57.9303
								top	PA14	CTZ	PIT	CIP	H17	H	17	ndc	none	0	0	0	0	45	0		H01	GEN	CIP	MER	pb2_m1	CIP	2	0.1875	1	0.009375	L18	26.0734		H04	GEN	CIP	MER	pa1_m1	GEN	1	0.075	1	0.009375	D14	56.3609
								top	PA14	CTZ	PIT	CIP	H17	H	17	ndc	none	0	0	0	0	60	0		H01	GEN	CIP	MER	pb2_m1	CIP	2	0.1875	1	0.009375	L6	20.372		H04	GEN	CIP	MER	pa1_m1	GEN	1	0.075	1	0.009375	D3	70.5931
								top	PA14	CTZ	PIT	CIP	H17	H	17	ndc	none	0	0	0	0	75	0		H01	GEN	CIP	MER	pb2_m1	CIP	2	0.1875	1	0.009375	N18	29.5983		H04	GEN	CIP	MER	pa1_m1	GEN	1	0.075	1	0.009375	F14	66.5553
								top	PA14	CTZ	PIT	CIP	H17	H	17	ndc	none	0	0	0	0	90	0.001		H01	GEN	CIP	MER	pb2_m1	CIP	2	0.1875	1	0.009375	N6	23.6373		H04	GEN	CIP	MER	pa1_m1	GEN	1	0.075	1	0.009375	F3	52.3919
								top	PA14	CTZ	PIT	CIP	H17	H	17	ndc	none	0	0	0	0	105	0.003		H01	MER	CIP	GEN	p0_m1	none	0	0	1	0.0375	B10	60.6743		H04	GEN	CIP	MER	pa1_m1	GEN	1	0.075	1	0.009375	H14	48.1058
								top	PA14	CTZ	PIT	CIP	H17	H	17	ndc	none	0	0	0	0	120	0.007		H01	MER	CIP	GEN	p0_m1	none	0	0	1	0.0375	B21	57.1725		H04	GEN	CIP	MER	pa1_m1	GEN	1	0.075	1	0.009375	J14	48.3912
								top	PA14	CTZ	PIT	CIP	H17	H	17	ndc	none	0	0	0	0	135	0.014		H01	MER	CIP	GEN	p0_m1	none	0	0	1	0.0375	D10	60.1303		H04	GEN	CIP	MER	pa1_m1	GEN	1	0.075	1	0.009375	J3	51.3775
								top	PA14	CTZ	PIT	CIP	H17	H	17	ndc	none	0	0	0	0	150	0.03		H01	MER	CIP	GEN	p0_m1	none	0	0	1	0.0375	D21	52.5732		H04	GEN	CIP	MER	pa1_m1	GEN	1	0.075	1	0.009375	L14	54.2043
								top	PA14	CTZ	PIT	CIP	H17	H	17	ndc	none	0	0	0	0	165	0.036		H01	MER	CIP	GEN	p0_m1	none	0	0	1	0.0375	F10	55.6612		H04	GEN	CIP	MER	pa1_m1	GEN	1	0.075	1	0.009375	L3	55.527
								top	PA14	CTZ	PIT	CIP	H17	H	17	ndc	none	0	0	0	0	180	0.049		H01	MER	CIP	GEN	p0_m1	none	0	0	1	0.0375	F21	53.96		H04	GEN	CIP	MER	pa1_m1	GEN	1	0.075	1	0.009375	N14	58.7851
								top	PA14	CTZ	PIT	CIP	H17	H	17	ndc	none	0	0	0	0	195	0.061		H01	MER	CIP	GEN	p0_m1	none	0	0	1	0.0375	H10	64.6889		H04	GEN	CIP	MER	pa1_m1	GEN	1	0.075	1	0.009375	N3	61.829
								top	PA14	CTZ	PIT	CIP	H17	H	17	ndc	none	0	0	0	0	210	0.076		H01	MER	CIP	GEN	p0_m1	none	0	0	1	0.0375	H21	64.021		H04	GEN	CIP	MER	pb1_m1	CIP	1	0.01875	1	0.009375	B19	69.6132
								top	PA14	CTZ	PIT	CIP	H17	H	17	ndc	none	0	0	0	0	225	0.089		H01	MER	CIP	GEN	p0_m1	none	0	0	1	0.0375	J10	57.5026		H04	GEN	CIP	MER	pb1_m1	CIP	1	0.01875	1	0.009375	B7	86.0109
								top	PA14	CTZ	PIT	CIP	H17	H	17	ndc	none	0	0	0	0	240	0.101		H01	MER	CIP	GEN	p0_m1	none	0	0	1	0.0375	J21	61.6527		H04	GEN	CIP	MER	pb1_m1	CIP	1	0.01875	1	0.009375	D7	43.5643
								top	PA14	CTZ	PIT	CIP	H17	H	17	ndc	none	0	0	0	0	255	0.105		H01	MER	CIP	GEN	p0_m1	none	0	0	1	0.0375	L10	61.9663		H04	GEN	CIP	MER	pb1_m1	CIP	1	0.01875	1	0.009375	F19	57.1867
								top	PA14	CTZ	PIT	CIP	H17	H	17	ndc	none	0	0	0	0	270	0.11		H01	MER	CIP	GEN	p0_m1	none	0	0	1	0.0375	L21	59.5634		H04	GEN	CIP	MER	pb1_m1	CIP	1	0.01875	1	0.009375	F7	44.6422
								top	PA14	CTZ	PIT	CIP	H17	H	17	ndc	none	0	0	0	0	285	0.128		H01	MER	CIP	GEN	p0_m1	none	0	0	1	0.0375	N10	66.5441		H04	GEN	CIP	MER	pb1_m1	CIP	1	0.01875	1	0.009375	J7	44.8958
								top	PA14	CTZ	PIT	CIP	H17	H	17	ndc	none	0	0	0	0	300	0.144		H01	MER	CIP	GEN	p0_m1	none	0	0	1	0.0375	N21	66.4963		H04	GEN	CIP	MER	pb1_m1	CIP	1	0.01875	1	0.009375	L19	65.6492
								top	PA14	CTZ	PIT	CIP	H17	H	17	ndc	none	0	0	0	0	315	0.155		H01	MER	CIP	GEN	pa1_m1	MER	1	0.01875	1	0.0375	B14	68.8946		H04	GEN	CIP	MER	pb1_m1	CIP	1	0.01875	1	0.009375	N19	31.6313
								top	PA14	CTZ	PIT	CIP	H17	H	17	ndc	none	0	0	0	0	330	0.185		H01	MER	CIP	GEN	pa1_m1	MER	1	0.01875	1	0.0375	B3	69.5068		H04	GEN	CIP	MER	pb1_m1	CIP	1	0.01875	1	0.009375	N7	45.6652
								top	PA14	CTZ	PIT	CIP	H17	H	17	ndc	none	0	0	0	0	345	0.191		H01	MER	CIP	GEN	pa1_m1	MER	1	0.01875	1	0.0375	D14	67.984		H04	CTZ	PIT	GEN	pa1_m3	CTZ	1	0.3	3	0.375	B20	100.967
								top	PA14	CTZ	PIT	CIP	H17	H	17	ndc	none	0	0	0	0	360	0.198		H01	MER	CIP	GEN	pa1_m1	MER	1	0.01875	1	0.0375	D3	62.8662		H04	CTZ	PIT	GEN	pa1_m3	CTZ	1	0.3	3	0.375	B8	81.6696
								top	PA14	CTZ	PIT	CIP	H17	H	17	ndc	none	0	0	0	0	375	0.202		H01	MER	CIP	GEN	pa1_m1	MER	1	0.01875	1	0.0375	F14	64.3256		H04	CTZ	PIT	GEN	pa1_m3	CTZ	1	0.3	3	0.375	D20	99.2241
								top	PA14	CTZ	PIT	CIP	H17	H	17	ndc	none	0	0	0	0	390	0.208		H01	MER	CIP	GEN	pa1_m1	MER	1	0.01875	1	0.0375	F3	62.0729		H04	CTZ	PIT	GEN	pa1_m3	CTZ	1	0.3	3	0.375	D8	86.0154
								top	PA14	CTZ	PIT	CIP	H17	H	17	ndc	none	0	0	0	0	405	0.213		H01	MER	CIP	GEN	pa1_m1	MER	1	0.01875	1	0.0375	H14	64.113		H04	CTZ	PIT	GEN	pa1_m3	CTZ	1	0.3	3	0.375	F20	96.7352
								top	PA14	CTZ	PIT	CIP	H17	H	17	ndc	none	0	0	0	0	420	0.221		H01	MER	CIP	GEN	pa1_m1	MER	1	0.01875	1	0.0375	H3	72.5631		H04	CTZ	PIT	GEN	pa1_m3	CTZ	1	0.3	3	0.375	F8	91.9174
								top	PA14	CTZ	PIT	CIP	H17	H	17	ndc	none	0	0	0	0	435	0.228		H01	MER	CIP	GEN	pa1_m1	MER	1	0.01875	1	0.0375	J14	64.218		H04	CTZ	PIT	GEN	pa1_m3	CTZ	1	0.3	3	0.375	H20	96.4206
								top	PA14	CTZ	PIT	CIP	H17	H	17	ndc	none	0	0	0	0	450	0.237		H01	MER	CIP	GEN	pa1_m1	MER	1	0.01875	1	0.0375	J3	69.5071		H04	CTZ	PIT	GEN	pa1_m3	CTZ	1	0.3	3	0.375	H8	91.9489
								top	PA14	CTZ	PIT	CIP	H17	H	17	ndc	none	0	0	0	0	465	0.245		H01	MER	CIP	GEN	pa1_m1	MER	1	0.01875	1	0.0375	L14	68.9918		H04	CTZ	PIT	GEN	pa1_m3	CTZ	1	0.3	3	0.375	J20	92.3967
								top	PA14	CTZ	PIT	CIP	H17	H	17	ndc	none	0	0	0	0	480	0.248		H01	MER	CIP	GEN	pa1_m1	MER	1	0.01875	1	0.0375	L3	69.9474		H04	CTZ	PIT	GEN	pa1_m3	CTZ	1	0.3	3	0.375	J8	94.9122
								top	PA14	CTZ	PIT	CIP	H17	H	17	ndc	none	0	0	0	0	495	0.252		H01	MER	CIP	GEN	pa1_m1	MER	1	0.01875	1	0.0375	N14	75.2529		H04	CTZ	PIT	GEN	pa1_m3	CTZ	1	0.3	3	0.375	L20	86.9609
								top	PA14	CTZ	PIT	CIP	H17	H	17	ndc	none	0	0	0	0	510	0.258		H01	MER	CIP	GEN	pa1_m1	MER	1	0.01875	1	0.0375	N3	66.1233		H04	CTZ	PIT	GEN	pa1_m3	CTZ	1	0.3	3	0.375	L8	94.2495
								top	PA14	CTZ	PIT	CIP	H17	H	17	ndc	none	0	0	0	0	525	0.26		H01	MER	CIP	GEN	pa2_m1	MER	2	0.1875	1	0.0375	B11	73.4543		H04	CTZ	PIT	GEN	pa1_m3	CTZ	1	0.3	3	0.375	N20	96.4441
								top	PA14	CTZ	PIT	CIP	H17	H	17	ndc	none	0	0	0	0	540	0.263		H01	MER	CIP	GEN	pa2_m1	MER	2	0.1875	1	0.0375	B22	64.3324		H04	CTZ	PIT	GEN	pa1_m3	CTZ	1	0.3	3	0.375	N8	98.7298
								top	PA14	CTZ	PIT	CIP	H17	H	17	ndc	none	0	0	0	0	555	0.262		H01	MER	CIP	GEN	pa2_m1	MER	2	0.1875	1	0.0375	D11	70.152		H04	CTZ	PIT	GEN	pb1_m3	PIT	1	0.6	3	0.375	B16	86.4034
								top	PA14	CTZ	PIT	CIP	H17	H	17	ndc	none	0	0	0	0	570	0.267		H01	MER	CIP	GEN	pa2_m1	MER	2	0.1875	1	0.0375	D22	59.5898		H04	CTZ	PIT	GEN	pb1_m3	PIT	1	0.6	3	0.375	B5	79.6698
								top	PA14	CTZ	PIT	CIP	H17	H	17	ndc	none	0	0	0	0	585	0.269		H01	MER	CIP	GEN	pa2_m1	MER	2	0.1875	1	0.0375	F11	65.0396		H04	CTZ	PIT	GEN	pb1_m3	PIT	1	0.6	3	0.375	D16	88.9434
								top	PA14	CTZ	PIT	CIP	H17	H	17	ndc	none	0	0	0	0	600	0.273		H01	MER	CIP	GEN	pa2_m1	MER	2	0.1875	1	0.0375	F22	59.6298		H04	CTZ	PIT	GEN	pb1_m3	PIT	1	0.6	3	0.375	D5	89.4749
								top	PA14	CTZ	PIT	CIP	H17	H	17	ndc	none	0	0	0	0	615	0.277		H01	MER	CIP	GEN	pa2_m1	MER	2	0.1875	1	0.0375	H11	62.7053		H04	CTZ	PIT	GEN	pb1_m3	PIT	1	0.6	3	0.375	F16	92.9665
								top	PA14	CTZ	PIT	CIP	H17	H	17	ndc	none	0	0	0	0	630	0.278		H01	MER	CIP	GEN	pa2_m1	MER	2	0.1875	1	0.0375	H22	69.5027		H04	CTZ	PIT	GEN	pb1_m3	PIT	1	0.6	3	0.375	F5	93.8896
								top	PA14	CTZ	PIT	CIP	H17	H	17	ndc	none	0	0	0	0	645	0.281		H01	MER	CIP	GEN	pa2_m1	MER	2	0.1875	1	0.0375	J11	66.5832		H04	CTZ	PIT	GEN	pb1_m3	PIT	1	0.6	3	0.375	H16	90.9342
								top	PA14	CTZ	PIT	CIP	H17	H	17	ndc	none	0	0	0	0	660	0.282		H01	MER	CIP	GEN	pa2_m1	MER	2	0.1875	1	0.0375	J22	70.0694		H04	CTZ	PIT	GEN	pb1_m3	PIT	1	0.6	3	0.375	H5	99.6732
								top	PA14	CTZ	PIT	CIP	H17	H	17	ndc	none	0	0	0	0	675	0.284		H01	MER	CIP	GEN	pa2_m1	MER	2	0.1875	1	0.0375	L11	67.3853		H04	CTZ	PIT	GEN	pb1_m3	PIT	1	0.6	3	0.375	J16	96.2991
								top	PA14	CTZ	PIT	CIP	H17	H	17	ndc	none	0	0	0	0	690	0.285		H01	MER	CIP	GEN	pa2_m1	MER	2	0.1875	1	0.0375	L22	67.3445		H04	CTZ	PIT	GEN	pb1_m3	PIT	1	0.6	3	0.375	J5	101.164
								top	PA14	CTZ	PIT	CIP	H17	H	17	ndc	none	0	0	0	0	705	0.284		H01	MER	CIP	GEN	pa2_m1	MER	2	0.1875	1	0.0375	N11	73.863		H04	CTZ	PIT	GEN	pb1_m3	PIT	1	0.6	3	0.375	L16	96.8275
								top	PA14	CTZ	PIT	CIP	H17	H	17	ndc	none	0	0	0	0	720	0.288		H01	MER	CIP	GEN	pa2_m1	MER	2	0.1875	1	0.0375	N22	74.1633		H04	CTZ	PIT	GEN	pb1_m3	PIT	1	0.6	3	0.375	L5	97.2101
								top	PA14	CTZ	PIT	CIP	H17	H	17	ndc	none	0	0	0	0	735	0.287		H01	MER	CIP	GEN	pb1_m1	CIP	1	0.01875	1	0.0375	B19	56.4114		H04	CTZ	PIT	GEN	pb1_m3	PIT	1	0.6	3	0.375	N16	105.878
								top	PA14	CTZ	PIT	CIP	I6	I	6	pb2_m2	PIT	2	6	2	0.01875	15	0		H01	MER	CIP	GEN	pb1_m1	CIP	1	0.01875	1	0.0375	B7	51.8124		H04	CTZ	PIT	GEN	pb1_m3	PIT	1	0.6	3	0.375	N5	92.1203
								top	PA14	CTZ	PIT	CIP	I6	I	6	pb2_m2	PIT	2	6	2	0.01875	30	0		H01	MER	CIP	GEN	pb1_m1	CIP	1	0.01875	1	0.0375	D19	57.2116		H04	MER	CIP	GEN	pa2_m3	MER	2	0.1875	3	0.375	B13	32.5359
								top	PA14	CTZ	PIT	CIP	I6	I	6	pb2_m2	PIT	2	6	2	0.01875	45	0		H01	MER	CIP	GEN	pb1_m1	CIP	1	0.01875	1	0.0375	D7	57.6736		H04	MER	CIP	GEN	pa2_m3	MER	2	0.1875	3	0.375	B2	39.2365
								top	PA14	CTZ	PIT	CIP	I6	I	6	pb2_m2	PIT	2	6	2	0.01875	60	0		H01	MER	CIP	GEN	pb1_m1	CIP	1	0.01875	1	0.0375	F19	57.9424		H04	MER	CIP	GEN	pa2_m3	MER	2	0.1875	3	0.375	D13	29.3747
								top	PA14	CTZ	PIT	CIP	I6	I	6	pb2_m2	PIT	2	6	2	0.01875	75	0		H01	MER	CIP	GEN	pb1_m1	CIP	1	0.01875	1	0.0375	F7	63.2588		H04	MER	CIP	GEN	pa2_m3	MER	2	0.1875	3	0.375	D2	31.2812
								top	PA14	CTZ	PIT	CIP	I6	I	6	pb2_m2	PIT	2	6	2	0.01875	90	0		H01	MER	CIP	GEN	pb1_m1	CIP	1	0.01875	1	0.0375	H19	66.7948		H04	MER	CIP	GEN	pa2_m3	MER	2	0.1875	3	0.375	F13	32.7251
								top	PA14	CTZ	PIT	CIP	I6	I	6	pb2_m2	PIT	2	6	2	0.01875	105	0.001		H01	MER	CIP	GEN	pb1_m1	CIP	1	0.01875	1	0.0375	H7	63.3859		H04	MER	CIP	GEN	pa2_m3	MER	2	0.1875	3	0.375	F2	29.627
								top	PA14	CTZ	PIT	CIP	I6	I	6	pb2_m2	PIT	2	6	2	0.01875	120	0.004		H01	MER	CIP	GEN	pb1_m1	CIP	1	0.01875	1	0.0375	J19	62.6031		H04	MER	CIP	GEN	pa2_m3	MER	2	0.1875	3	0.375	H13	22.8978
								top	PA14	CTZ	PIT	CIP	I6	I	6	pb2_m2	PIT	2	6	2	0.01875	135	0.011		H01	MER	CIP	GEN	pb1_m1	CIP	1	0.01875	1	0.0375	J7	53.142		H04	MER	CIP	GEN	pa2_m3	MER	2	0.1875	3	0.375	H2	27.5686
								top	PA14	CTZ	PIT	CIP	I6	I	6	pb2_m2	PIT	2	6	2	0.01875	150	0.021		H01	MER	CIP	GEN	pb1_m1	CIP	1	0.01875	1	0.0375	L19	59.9465		H04	MER	CIP	GEN	pa2_m3	MER	2	0.1875	3	0.375	J13	24.9868
								top	PA14	CTZ	PIT	CIP	I6	I	6	pb2_m2	PIT	2	6	2	0.01875	165	0.031		H01	MER	CIP	GEN	pb1_m1	CIP	1	0.01875	1	0.0375	L7	60.5699		H04	MER	CIP	GEN	pa2_m3	MER	2	0.1875	3	0.375	J2	32.9687
								top	PA14	CTZ	PIT	CIP	I6	I	6	pb2_m2	PIT	2	6	2	0.01875	180	0.042		H01	MER	CIP	GEN	pb1_m1	CIP	1	0.01875	1	0.0375	N19	62.708		H04	MER	CIP	GEN	pa2_m3	MER	2	0.1875	3	0.375	L13	25.5647
								top	PA14	CTZ	PIT	CIP	I6	I	6	pb2_m2	PIT	2	6	2	0.01875	195	0.06		H01	MER	CIP	GEN	pb1_m1	CIP	1	0.01875	1	0.0375	N7	60.5674		H04	MER	CIP	GEN	pa2_m3	MER	2	0.1875	3	0.375	L2	33.9506
								top	PA14	CTZ	PIT	CIP	I6	I	6	pb2_m2	PIT	2	6	2	0.01875	210	0.063		H01	MER	CIP	GEN	pb2_m1	CIP	2	0.1875	1	0.0375	B18	42.0312		H04	MER	CIP	GEN	pa2_m3	MER	2	0.1875	3	0.375	N13	23.5399
								top	PA14	CTZ	PIT	CIP	I6	I	6	pb2_m2	PIT	2	6	2	0.01875	225	0.079		H01	MER	CIP	GEN	pb2_m1	CIP	2	0.1875	1	0.0375	B6	49.7077		H04	MER	CIP	GEN	pa2_m3	MER	2	0.1875	3	0.375	N2	18.6346
								top	PA14	CTZ	PIT	CIP	I6	I	6	pb2_m2	PIT	2	6	2	0.01875	240	0.077		H01	MER	CIP	GEN	pb2_m1	CIP	2	0.1875	1	0.0375	D18	40.1089		H04	MER	CIP	GEN	pb1_m3	CIP	1	0.01875	3	0.375	B16	76.5156
								top	PA14	CTZ	PIT	CIP	I6	I	6	pb2_m2	PIT	2	6	2	0.01875	255	0.072		H01	MER	CIP	GEN	pb2_m1	CIP	2	0.1875	1	0.0375	D6	47.2416		H04	MER	CIP	GEN	pb1_m3	CIP	1	0.01875	3	0.375	B5	84.6847
								top	PA14	CTZ	PIT	CIP	I6	I	6	pb2_m2	PIT	2	6	2	0.01875	270	0.091		H01	MER	CIP	GEN	pb2_m1	CIP	2	0.1875	1	0.0375	F18	44.1181		H04	MER	CIP	GEN	pb1_m3	CIP	1	0.01875	3	0.375	D16	66.3196
								top	PA14	CTZ	PIT	CIP	I6	I	6	pb2_m2	PIT	2	6	2	0.01875	285	0.089		H01	MER	CIP	GEN	pb2_m1	CIP	2	0.1875	1	0.0375	F6	39.6346		H04	MER	CIP	GEN	pb1_m3	CIP	1	0.01875	3	0.375	D5	96.1646
								top	PA14	CTZ	PIT	CIP	I6	I	6	pb2_m2	PIT	2	6	2	0.01875	300	0.088		H01	MER	CIP	GEN	pb2_m1	CIP	2	0.1875	1	0.0375	H18	44.3736		H04	MER	CIP	GEN	pb1_m3	CIP	1	0.01875	3	0.375	F16	81.1911
								top	PA14	CTZ	PIT	CIP	I6	I	6	pb2_m2	PIT	2	6	2	0.01875	315	0.09		H01	MER	CIP	GEN	pb2_m1	CIP	2	0.1875	1	0.0375	H6	44.5336		H04	MER	CIP	GEN	pb1_m3	CIP	1	0.01875	3	0.375	F5	68.7153
								top	PA14	CTZ	PIT	CIP	I6	I	6	pb2_m2	PIT	2	6	2	0.01875	330	0.094		H01	MER	CIP	GEN	pb2_m1	CIP	2	0.1875	1	0.0375	J18	46.0045		H04	MER	CIP	GEN	pb1_m3	CIP	1	0.01875	3	0.375	H16	63.8627
								top	PA14	CTZ	PIT	CIP	I6	I	6	pb2_m2	PIT	2	6	2	0.01875	345	0.088		H01	MER	CIP	GEN	pb2_m1	CIP	2	0.1875	1	0.0375	J6	51.275		H04	MER	CIP	GEN	pb1_m3	CIP	1	0.01875	3	0.375	H5	76.5061
								top	PA14	CTZ	PIT	CIP	I6	I	6	pb2_m2	PIT	2	6	2	0.01875	360	0.094		H01	MER	CIP	GEN	pb2_m1	CIP	2	0.1875	1	0.0375	L18	50.3383		H04	MER	CIP	GEN	pb1_m3	CIP	1	0.01875	3	0.375	J16	67.7035
								top	PA14	CTZ	PIT	CIP	I6	I	6	pb2_m2	PIT	2	6	2	0.01875	375	0.095		H01	MER	CIP	GEN	pb2_m1	CIP	2	0.1875	1	0.0375	L6	50.9466		H04	MER	CIP	GEN	pb1_m3	CIP	1	0.01875	3	0.375	J5	74.5954
								top	PA14	CTZ	PIT	CIP	I6	I	6	pb2_m2	PIT	2	6	2	0.01875	390	0.099		H01	MER	CIP	GEN	pb2_m1	CIP	2	0.1875	1	0.0375	N18	55.3565		H04	MER	CIP	GEN	pb1_m3	CIP	1	0.01875	3	0.375	L16	88.3579
								top	PA14	CTZ	PIT	CIP	I6	I	6	pb2_m2	PIT	2	6	2	0.01875	405	0.101		H01	MER	CIP	GEN	pb2_m1	CIP	2	0.1875	1	0.0375	N6	55.4735		H04	MER	CIP	GEN	pb1_m3	CIP	1	0.01875	3	0.375	L5	77.2933
								top	PA14	CTZ	PIT	CIP	I6	I	6	pb2_m2	PIT	2	6	2	0.01875	420	0.104		H01	CTZ	PIT	GEN	p0_m1	none	0	0	1	0.0375	B10	53.4701		H04	MER	CIP	GEN	pb1_m3	CIP	1	0.01875	3	0.375	N16	76.7165
								top	PA14	CTZ	PIT	CIP	I6	I	6	pb2_m2	PIT	2	6	2	0.01875	435	0.108		H01	CTZ	PIT	GEN	p0_m1	none	0	0	1	0.0375	B21	51.5009		H04	MER	CIP	GEN	pb1_m3	CIP	1	0.01875	3	0.375	N5	76.5904
								top	PA14	CTZ	PIT	CIP	I6	I	6	pb2_m2	PIT	2	6	2	0.01875	450	0.111		H01	CTZ	PIT	GEN	p0_m1	none	0	0	1	0.0375	D10	53.3516		H04	GEN	CIP	CTZ	pa2_m2	GEN	2	0.75	2	0.3	C11	66.3877
								top	PA14	CTZ	PIT	CIP	I6	I	6	pb2_m2	PIT	2	6	2	0.01875	465	0.115		H01	CTZ	PIT	GEN	p0_m1	none	0	0	1	0.0375	D21	48.7384		H04	GEN	CIP	CTZ	pa2_m2	GEN	2	0.75	2	0.3	C22	78.0416
								top	PA14	CTZ	PIT	CIP	I6	I	6	pb2_m2	PIT	2	6	2	0.01875	480	0.126		H01	CTZ	PIT	GEN	p0_m1	none	0	0	1	0.0375	F10	55.2175		H04	GEN	CIP	CTZ	pa2_m2	GEN	2	0.75	2	0.3	E11	64.7487
								top	PA14	CTZ	PIT	CIP	I6	I	6	pb2_m2	PIT	2	6	2	0.01875	495	0.122		H01	CTZ	PIT	GEN	p0_m1	none	0	0	1	0.0375	F21	55.9528		H04	GEN	CIP	CTZ	pa2_m2	GEN	2	0.75	2	0.3	E22	78.1193
								top	PA14	CTZ	PIT	CIP	I6	I	6	pb2_m2	PIT	2	6	2	0.01875	510	0.123		H01	CTZ	PIT	GEN	p0_m1	none	0	0	1	0.0375	H10	60.7651		H04	GEN	CIP	CTZ	pa2_m2	GEN	2	0.75	2	0.3	G11	62.7885
								top	PA14	CTZ	PIT	CIP	I6	I	6	pb2_m2	PIT	2	6	2	0.01875	525	0.123		H01	CTZ	PIT	GEN	p0_m1	none	0	0	1	0.0375	H21	57.4152		H04	GEN	CIP	CTZ	pa2_m2	GEN	2	0.75	2	0.3	G22	62.5557
								top	PA14	CTZ	PIT	CIP	I6	I	6	pb2_m2	PIT	2	6	2	0.01875	540	0.129		H01	CTZ	PIT	GEN	p0_m1	none	0	0	1	0.0375	J10	50.3272		H04	GEN	CIP	CTZ	pa2_m2	GEN	2	0.75	2	0.3	I11	68.2638
								top	PA14	CTZ	PIT	CIP	I6	I	6	pb2_m2	PIT	2	6	2	0.01875	555	0.137		H01	CTZ	PIT	GEN	p0_m1	none	0	0	1	0.0375	J21	62.6262		H04	GEN	CIP	CTZ	pa2_m2	GEN	2	0.75	2	0.3	I22	60.1484
								top	PA14	CTZ	PIT	CIP	I6	I	6	pb2_m2	PIT	2	6	2	0.01875	570	0.134		H01	CTZ	PIT	GEN	p0_m1	none	0	0	1	0.0375	L10	60.7928		H04	GEN	CIP	CTZ	pa2_m2	GEN	2	0.75	2	0.3	K11	62.3891
								top	PA14	CTZ	PIT	CIP	I6	I	6	pb2_m2	PIT	2	6	2	0.01875	585	0.135		H01	CTZ	PIT	GEN	p0_m1	none	0	0	1	0.0375	L21	72.2838		H04	GEN	CIP	CTZ	pa2_m2	GEN	2	0.75	2	0.3	M11	59.8541
								top	PA14	CTZ	PIT	CIP	I6	I	6	pb2_m2	PIT	2	6	2	0.01875	600	0.141		H01	CTZ	PIT	GEN	p0_m1	none	0	0	1	0.0375	N10	62.0027		H04	GEN	CIP	CTZ	pa2_m2	GEN	2	0.75	2	0.3	M22	60.6399
								top	PA14	CTZ	PIT	CIP	I6	I	6	pb2_m2	PIT	2	6	2	0.01875	615	0.148		H01	CTZ	PIT	GEN	p0_m1	none	0	0	1	0.0375	N21	79.8754		H04	GEN	CIP	CTZ	pa2_m2	GEN	2	0.75	2	0.3	O11	70.4594
								top	PA14	CTZ	PIT	CIP	I6	I	6	pb2_m2	PIT	2	6	2	0.01875	630	0.149		H01	CTZ	PIT	GEN	pa1_m1	CTZ	1	0.3	1	0.0375	B14	63.9573		H04	GEN	CIP	CTZ	pa2_m2	GEN	2	0.75	2	0.3	O22	57.6403
								top	PA14	CTZ	PIT	CIP	I6	I	6	pb2_m2	PIT	2	6	2	0.01875	645	0.151		H01	CTZ	PIT	GEN	pa1_m1	CTZ	1	0.3	1	0.0375	B3	61.9194		H04	GEN	CIP	CTZ	pb1_m2	CIP	1	0.01875	2	0.3	C19	94.847
								top	PA14	CTZ	PIT	CIP	I6	I	6	pb2_m2	PIT	2	6	2	0.01875	660	0.16		H01	CTZ	PIT	GEN	pa1_m1	CTZ	1	0.3	1	0.0375	D14	60.3942		H04	GEN	CIP	CTZ	pb1_m2	CIP	1	0.01875	2	0.3	C7	70.0741
								top	PA14	CTZ	PIT	CIP	I6	I	6	pb2_m2	PIT	2	6	2	0.01875	675	0.168		H01	CTZ	PIT	GEN	pa1_m1	CTZ	1	0.3	1	0.0375	D3	59.5864		H04	GEN	CIP	CTZ	pb1_m2	CIP	1	0.01875	2	0.3	E19	96.1865
								top	PA14	CTZ	PIT	CIP	I6	I	6	pb2_m2	PIT	2	6	2	0.01875	690	0.17		H01	CTZ	PIT	GEN	pa1_m1	CTZ	1	0.3	1	0.0375	F14	64.87		H04	GEN	CIP	CTZ	pb1_m2	CIP	1	0.01875	2	0.3	G19	78.9631
								top	PA14	CTZ	PIT	CIP	I6	I	6	pb2_m2	PIT	2	6	2	0.01875	705	0.165		H01	CTZ	PIT	GEN	pa1_m1	CTZ	1	0.3	1	0.0375	F3	64.5475		H04	GEN	CIP	CTZ	pb1_m2	CIP	1	0.01875	2	0.3	G7	74.3837
								top	PA14	CTZ	PIT	CIP	I6	I	6	pb2_m2	PIT	2	6	2	0.01875	720	0.161		H01	CTZ	PIT	GEN	pa1_m1	CTZ	1	0.3	1	0.0375	H14	69.5241		H04	GEN	CIP	CTZ	pb1_m2	CIP	1	0.01875	2	0.3	I19	91.1087
								top	PA14	CTZ	PIT	CIP	I6	I	6	pb2_m2	PIT	2	6	2	0.01875	735	0.154		H01	CTZ	PIT	GEN	pa1_m1	CTZ	1	0.3	1	0.0375	H3	60.2297		H04	GEN	CIP	CTZ	pb1_m2	CIP	1	0.01875	2	0.3	I7	84.355
								top	PA14	CTZ	PIT	CIP	I9	I	9	ndc	none	0	0	0	0	15	0		H01	CTZ	PIT	GEN	pa1_m1	CTZ	1	0.3	1	0.0375	J14	66.4639		H04	GEN	CIP	CTZ	pb1_m2	CIP	1	0.01875	2	0.3	K19	79.048
								top	PA14	CTZ	PIT	CIP	I9	I	9	ndc	none	0	0	0	0	45	0		H01	CTZ	PIT	GEN	pa1_m1	CTZ	1	0.3	1	0.0375	J3	65.6206		H04	GEN	CIP	CTZ	pb1_m2	CIP	1	0.01875	2	0.3	K7	79.2693
								top	PA14	CTZ	PIT	CIP	I9	I	9	ndc	none	0	0	0	0	60	0		H01	CTZ	PIT	GEN	pa1_m1	CTZ	1	0.3	1	0.0375	L14	68.3048		H04	GEN	CIP	CTZ	pb1_m2	CIP	1	0.01875	2	0.3	M19	74.572
								top	PA14	CTZ	PIT	CIP	I9	I	9	ndc	none	0	0	0	0	75	0.001		H01	CTZ	PIT	GEN	pa1_m1	CTZ	1	0.3	1	0.0375	L3	68.2454		H04	GEN	CIP	CTZ	pb1_m2	CIP	1	0.01875	2	0.3	M7	81.3915
								top	PA14	CTZ	PIT	CIP	I9	I	9	ndc	none	0	0	0	0	90	0.003		H01	CTZ	PIT	GEN	pa1_m1	CTZ	1	0.3	1	0.0375	N14	68.0713		H04	GEN	CIP	CTZ	pb1_m2	CIP	1	0.01875	2	0.3	O19	62.6511
								top	PA14	CTZ	PIT	CIP	I9	I	9	ndc	none	0	0	0	0	105	0.006		H01	CTZ	PIT	GEN	pa1_m1	CTZ	1	0.3	1	0.0375	N3	63.9217		H04	GEN	CIP	PIT	pa2_m1	GEN	2	0.75	1	0.3	B11	120.539
								top	PA14	CTZ	PIT	CIP	I9	I	9	ndc	none	0	0	0	0	120	0.01		H01	CTZ	PIT	GEN	pa2_m1	CTZ	2	3	1	0.0375	B11	56.0921		H04	GEN	CIP	PIT	pa2_m1	GEN	2	0.75	1	0.3	B22	120.875
								top	PA14	CTZ	PIT	CIP	I9	I	9	ndc	none	0	0	0	0	135	0.018		H01	CTZ	PIT	GEN	pa2_m1	CTZ	2	3	1	0.0375	B22	67.1402		H04	GEN	CIP	PIT	pa2_m1	GEN	2	0.75	1	0.3	D11	100.69
								top	PA14	CTZ	PIT	CIP	I9	I	9	ndc	none	0	0	0	0	150	0.032		H01	CTZ	PIT	GEN	pa2_m1	CTZ	2	3	1	0.0375	D11	52.8323		H04	GEN	CIP	PIT	pa2_m1	GEN	2	0.75	1	0.3	D22	134.378
								top	PA14	CTZ	PIT	CIP	I9	I	9	ndc	none	0	0	0	0	165	0.046		H01	CTZ	PIT	GEN	pa2_m1	CTZ	2	3	1	0.0375	D22	67.267		H04	GEN	CIP	PIT	pa2_m1	GEN	2	0.75	1	0.3	F11	135.304
								top	PA14	CTZ	PIT	CIP	I9	I	9	ndc	none	0	0	0	0	180	0.06		H01	CTZ	PIT	GEN	pa2_m1	CTZ	2	3	1	0.0375	F11	62.4396		H04	GEN	CIP	PIT	pa2_m1	GEN	2	0.75	1	0.3	F22	119.173
								top	PA14	CTZ	PIT	CIP	I9	I	9	ndc	none	0	0	0	0	195	0.079		H01	CTZ	PIT	GEN	pa2_m1	CTZ	2	3	1	0.0375	F22	69.6424		H04	GEN	CIP	PIT	pa2_m1	GEN	2	0.75	1	0.3	H11	96.0122
								top	PA14	CTZ	PIT	CIP	I9	I	9	ndc	none	0	0	0	0	210	0.093		H01	CTZ	PIT	GEN	pa2_m1	CTZ	2	3	1	0.0375	H11	62.5273		H04	GEN	CIP	PIT	pa2_m1	GEN	2	0.75	1	0.3	H22	94.0582
								top	PA14	CTZ	PIT	CIP	I9	I	9	ndc	none	0	0	0	0	225	0.114		H01	CTZ	PIT	GEN	pa2_m1	CTZ	2	3	1	0.0375	H22	66.0591		H04	GEN	CIP	PIT	pa2_m1	GEN	2	0.75	1	0.3	J11	113.232
								top	PA14	CTZ	PIT	CIP	I9	I	9	ndc	none	0	0	0	0	240	0.126		H01	CTZ	PIT	GEN	pa2_m1	CTZ	2	3	1	0.0375	J11	53.1643		H04	GEN	CIP	PIT	pa2_m1	GEN	2	0.75	1	0.3	J22	127.302
								top	PA14	CTZ	PIT	CIP	I9	I	9	ndc	none	0	0	0	0	255	0.126		H01	CTZ	PIT	GEN	pa2_m1	CTZ	2	3	1	0.0375	J22	69.9597		H04	GEN	CIP	PIT	pa2_m1	GEN	2	0.75	1	0.3	L11	95.4287
								top	PA14	CTZ	PIT	CIP	I9	I	9	ndc	none	0	0	0	0	270	0.157		H01	CTZ	PIT	GEN	pa2_m1	CTZ	2	3	1	0.0375	L11	56.6373		H04	GEN	CIP	PIT	pa2_m1	GEN	2	0.75	1	0.3	L22	135.69
								top	PA14	CTZ	PIT	CIP	I9	I	9	ndc	none	0	0	0	0	285	0.168		H01	CTZ	PIT	GEN	pa2_m1	CTZ	2	3	1	0.0375	L22	69.5189		H04	GEN	CIP	PIT	pa2_m1	GEN	2	0.75	1	0.3	N11	108.143
								top	PA14	CTZ	PIT	CIP	I9	I	9	ndc	none	0	0	0	0	300	0.181		H01	CTZ	PIT	GEN	pa2_m1	CTZ	2	3	1	0.0375	N11	63.1234		H04	GEN	CIP	PIT	pa2_m1	GEN	2	0.75	1	0.3	N22	129.357
								top	PA14	CTZ	PIT	CIP	I9	I	9	ndc	none	0	0	0	0	315	0.178		H01	CTZ	PIT	GEN	pa2_m1	CTZ	2	3	1	0.0375	N22	68.4179		H04	GEN	CIP	PIT	pb1_m1	CIP	1	0.01875	1	0.3	B19	134.188
								top	PA14	CTZ	PIT	CIP	I9	I	9	ndc	none	0	0	0	0	330	0.175		H01	CTZ	PIT	GEN	pb1_m1	PIT	1	0.6	1	0.0375	B19	44.7022		H04	GEN	CIP	PIT	pb1_m1	CIP	1	0.01875	1	0.3	B7	116.566
								top	PA14	CTZ	PIT	CIP	I9	I	9	ndc	none	0	0	0	0	345	0.183		H01	CTZ	PIT	GEN	pb1_m1	PIT	1	0.6	1	0.0375	B7	58.0175		H04	GEN	CIP	PIT	pb1_m1	CIP	1	0.01875	1	0.3	D19	120.038
								top	PA14	CTZ	PIT	CIP	I9	I	9	ndc	none	0	0	0	0	360	0.189		H01	CTZ	PIT	GEN	pb1_m1	PIT	1	0.6	1	0.0375	D19	56.5597		H04	GEN	CIP	PIT	pb1_m1	CIP	1	0.01875	1	0.3	D7	117.779
								top	PA14	CTZ	PIT	CIP	I9	I	9	ndc	none	0	0	0	0	375	0.193		H01	CTZ	PIT	GEN	pb1_m1	PIT	1	0.6	1	0.0375	D7	56.4574		H04	GEN	CIP	PIT	pb1_m1	CIP	1	0.01875	1	0.3	F19	101.361
								top	PA14	CTZ	PIT	CIP	I9	I	9	ndc	none	0	0	0	0	390	0.194		H01	CTZ	PIT	GEN	pb1_m1	PIT	1	0.6	1	0.0375	F19	65.9654		H04	GEN	CIP	PIT	pb1_m1	CIP	1	0.01875	1	0.3	F7	123.227
								top	PA14	CTZ	PIT	CIP	I9	I	9	ndc	none	0	0	0	0	405	0.2		H01	CTZ	PIT	GEN	pb1_m1	PIT	1	0.6	1	0.0375	F7	58.9614		H04	GEN	CIP	PIT	pb1_m1	CIP	1	0.01875	1	0.3	H19	98.9088
								top	PA14	CTZ	PIT	CIP	I9	I	9	ndc	none	0	0	0	0	420	0.201		H01	CTZ	PIT	GEN	pb1_m1	PIT	1	0.6	1	0.0375	H19	64.7857		H04	GEN	CIP	PIT	pb1_m1	CIP	1	0.01875	1	0.3	H7	102.15
								top	PA14	CTZ	PIT	CIP	I9	I	9	ndc	none	0	0	0	0	435	0.203		H01	CTZ	PIT	GEN	pb1_m1	PIT	1	0.6	1	0.0375	H7	59.4345		H04	GEN	CIP	PIT	pb1_m1	CIP	1	0.01875	1	0.3	J19	125.593
								top	PA14	CTZ	PIT	CIP	I9	I	9	ndc	none	0	0	0	0	450	0.206		H01	CTZ	PIT	GEN	pb1_m1	PIT	1	0.6	1	0.0375	J19	63.3466		H04	GEN	CIP	PIT	pb1_m1	CIP	1	0.01875	1	0.3	J7	119.33
								top	PA14	CTZ	PIT	CIP	I9	I	9	ndc	none	0	0	0	0	465	0.209		H01	CTZ	PIT	GEN	pb1_m1	PIT	1	0.6	1	0.0375	J7	54.0653		H04	GEN	CIP	PIT	pb1_m1	CIP	1	0.01875	1	0.3	L19	127.215
								top	PA14	CTZ	PIT	CIP	I9	I	9	ndc	none	0	0	0	0	480	0.213		H01	CTZ	PIT	GEN	pb1_m1	PIT	1	0.6	1	0.0375	L19	64.622		H04	GEN	CIP	PIT	pb1_m1	CIP	1	0.01875	1	0.3	L7	104.29
								top	PA14	CTZ	PIT	CIP	I9	I	9	ndc	none	0	0	0	0	495	0.216		H01	CTZ	PIT	GEN	pb1_m1	PIT	1	0.6	1	0.0375	L7	64.1417		H04	GEN	CIP	PIT	pb1_m1	CIP	1	0.01875	1	0.3	N19	147.767
								top	PA14	CTZ	PIT	CIP	I9	I	9	ndc	none	0	0	0	0	510	0.219		H01	CTZ	PIT	GEN	pb1_m1	PIT	1	0.6	1	0.0375	N19	66.4827		H04	GEN	CIP	PIT	pb1_m1	CIP	1	0.01875	1	0.3	N7	113.398
								top	PA14	CTZ	PIT	CIP	I9	I	9	ndc	none	0	0	0	0	525	0.222		H01	CTZ	PIT	GEN	pb1_m1	PIT	1	0.6	1	0.0375	N7	62.1254		H04	CTZ	PIT	CIP	pa2_m1	CTZ	2	3	1	0.009375	B11	104.527
								top	PA14	CTZ	PIT	CIP	I9	I	9	ndc	none	0	0	0	0	540	0.224		H01	CTZ	PIT	GEN	pb2_m1	PIT	2	6	1	0.0375	B18	61.7168		H04	CTZ	PIT	CIP	pa2_m1	CTZ	2	3	1	0.009375	B22	92.2601
								top	PA14	CTZ	PIT	CIP	I9	I	9	ndc	none	0	0	0	0	555	0.225		H01	CTZ	PIT	GEN	pb2_m1	PIT	2	6	1	0.0375	B6	67.1722		H04	CTZ	PIT	CIP	pa2_m1	CTZ	2	3	1	0.009375	D11	76.8138
								top	PA14	CTZ	PIT	CIP	I9	I	9	ndc	none	0	0	0	0	570	0.228		H01	CTZ	PIT	GEN	pb2_m1	PIT	2	6	1	0.0375	D18	64.9728		H04	CTZ	PIT	CIP	pa2_m1	CTZ	2	3	1	0.009375	D22	108.928
								top	PA14	CTZ	PIT	CIP	I9	I	9	ndc	none	0	0	0	0	585	0.229		H01	CTZ	PIT	GEN	pb2_m1	PIT	2	6	1	0.0375	D6	69.0939		H04	CTZ	PIT	CIP	pa2_m1	CTZ	2	3	1	0.009375	F11	62.8583
								top	PA14	CTZ	PIT	CIP	I9	I	9	ndc	none	0	0	0	0	600	0.234		H01	CTZ	PIT	GEN	pb2_m1	PIT	2	6	1	0.0375	F18	64.2291		H04	CTZ	PIT	CIP	pa2_m1	CTZ	2	3	1	0.009375	F22	89.234
								top	PA14	CTZ	PIT	CIP	I9	I	9	ndc	none	0	0	0	0	615	0.237		H01	CTZ	PIT	GEN	pb2_m1	PIT	2	6	1	0.0375	F6	65.8279		H04	CTZ	PIT	CIP	pa2_m1	CTZ	2	3	1	0.009375	H11	78.2535
								top	PA14	CTZ	PIT	CIP	I9	I	9	ndc	none	0	0	0	0	630	0.234		H01	CTZ	PIT	GEN	pb2_m1	PIT	2	6	1	0.0375	H18	78.2105		H04	CTZ	PIT	CIP	pa2_m1	CTZ	2	3	1	0.009375	H22	56.676
								top	PA14	CTZ	PIT	CIP	I9	I	9	ndc	none	0	0	0	0	645	0.239		H01	CTZ	PIT	GEN	pb2_m1	PIT	2	6	1	0.0375	H6	66.0609		H04	CTZ	PIT	CIP	pa2_m1	CTZ	2	3	1	0.009375	J11	92.7454
								top	PA14	CTZ	PIT	CIP	I9	I	9	ndc	none	0	0	0	0	660	0.24		H01	CTZ	PIT	GEN	pb2_m1	PIT	2	6	1	0.0375	J18	72.8831		H04	CTZ	PIT	CIP	pa2_m1	CTZ	2	3	1	0.009375	J22	100.035
								top	PA14	CTZ	PIT	CIP	I9	I	9	ndc	none	0	0	0	0	675	0.241		H01	CTZ	PIT	GEN	pb2_m1	PIT	2	6	1	0.0375	J6	61.1821		H04	CTZ	PIT	CIP	pa2_m1	CTZ	2	3	1	0.009375	L11	79.2092
								top	PA14	CTZ	PIT	CIP	I9	I	9	ndc	none	0	0	0	0	690	0.242		H01	CTZ	PIT	GEN	pb2_m1	PIT	2	6	1	0.0375	L18	66.5377		H04	CTZ	PIT	CIP	pa2_m1	CTZ	2	3	1	0.009375	L22	100.304
								top	PA14	CTZ	PIT	CIP	I9	I	9	ndc	none	0	0	0	0	705	0.241		H01	CTZ	PIT	GEN	pb2_m1	PIT	2	6	1	0.0375	L6	66.1167		H04	CTZ	PIT	CIP	pa2_m1	CTZ	2	3	1	0.009375	N11	79.1109
								top	PA14	CTZ	PIT	CIP	I9	I	9	ndc	none	0	0	0	0	720	0.244		H01	CTZ	PIT	GEN	pb2_m1	PIT	2	6	1	0.0375	N18	72.9152		H04	CTZ	PIT	CIP	pa2_m1	CTZ	2	3	1	0.009375	N22	117.079
								top	PA14	CTZ	PIT	CIP	I9	I	9	ndc	none	0	0	0	0	735	0.244		H01	CTZ	PIT	GEN	pb2_m1	PIT	2	6	1	0.0375	N6	70.8856		H04	CTZ	PIT	CIP	pb2_m1	PIT	2	6	1	0.009375	B18	95.3926
								top	PA14	CTZ	PIT	CIP	I10	I	10	p0_m2	none	0	0	2	0.01875	15	0		H01	GEN	CIP	CTZ	p0_m1	none	0	0	1	0.15	B10	44.1842		H04	CTZ	PIT	CIP	pb2_m1	PIT	2	6	1	0.009375	B6	100.719
								top	PA14	CTZ	PIT	CIP	I10	I	10	p0_m2	none	0	0	2	0.01875	30	0		H01	GEN	CIP	CTZ	p0_m1	none	0	0	1	0.15	B21	47.3298		H04	CTZ	PIT	CIP	pb2_m1	PIT	2	6	1	0.009375	D18	82.7607
								top	PA14	CTZ	PIT	CIP	I10	I	10	p0_m2	none	0	0	2	0.01875	45	0		H01	GEN	CIP	CTZ	p0_m1	none	0	0	1	0.15	D10	41.2983		H04	CTZ	PIT	CIP	pb2_m1	PIT	2	6	1	0.009375	D6	105.097
								top	PA14	CTZ	PIT	CIP	I10	I	10	p0_m2	none	0	0	2	0.01875	60	0		H01	GEN	CIP	CTZ	p0_m1	none	0	0	1	0.15	D21	41.8373		H04	CTZ	PIT	CIP	pb2_m1	PIT	2	6	1	0.009375	F18	88.0745
								top	PA14	CTZ	PIT	CIP	I10	I	10	p0_m2	none	0	0	2	0.01875	75	0.001		H01	GEN	CIP	CTZ	p0_m1	none	0	0	1	0.15	F10	49.3067		H04	CTZ	PIT	CIP	pb2_m1	PIT	2	6	1	0.009375	F6	78.4144
								top	PA14	CTZ	PIT	CIP	I10	I	10	p0_m2	none	0	0	2	0.01875	90	0.002		H01	GEN	CIP	CTZ	p0_m1	none	0	0	1	0.15	F21	41.8469		H04	CTZ	PIT	CIP	pb2_m1	PIT	2	6	1	0.009375	H18	58.8073
								top	PA14	CTZ	PIT	CIP	I10	I	10	p0_m2	none	0	0	2	0.01875	105	0.005		H01	GEN	CIP	CTZ	p0_m1	none	0	0	1	0.15	H10	51.4932		H04	CTZ	PIT	CIP	pb2_m1	PIT	2	6	1	0.009375	H6	85.3132
								top	PA14	CTZ	PIT	CIP	I10	I	10	p0_m2	none	0	0	2	0.01875	120	0.008		H01	GEN	CIP	CTZ	p0_m1	none	0	0	1	0.15	H21	45.5737		H04	CTZ	PIT	CIP	pb2_m1	PIT	2	6	1	0.009375	J18	78.827
								top	PA14	CTZ	PIT	CIP	I10	I	10	p0_m2	none	0	0	2	0.01875	135	0.013		H01	GEN	CIP	CTZ	p0_m1	none	0	0	1	0.15	J10	50.825		H04	CTZ	PIT	CIP	pb2_m1	PIT	2	6	1	0.009375	J6	94.8707
								top	PA14	CTZ	PIT	CIP	I10	I	10	p0_m2	none	0	0	2	0.01875	150	0.024		H01	GEN	CIP	CTZ	p0_m1	none	0	0	1	0.15	J21	53.1091		H04	CTZ	PIT	CIP	pb2_m1	PIT	2	6	1	0.009375	L18	95.9557
								top	PA14	CTZ	PIT	CIP	I10	I	10	p0_m2	none	0	0	2	0.01875	165	0.036		H01	GEN	CIP	CTZ	p0_m1	none	0	0	1	0.15	L10	51.1249		H04	CTZ	PIT	CIP	pb2_m1	PIT	2	6	1	0.009375	L6	111.11
								top	PA14	CTZ	PIT	CIP	I10	I	10	p0_m2	none	0	0	2	0.01875	180	0.048		H01	GEN	CIP	CTZ	p0_m1	none	0	0	1	0.15	L21	47.1106		H04	CTZ	PIT	CIP	pb2_m1	PIT	2	6	1	0.009375	N18	60.8841
								top	PA14	CTZ	PIT	CIP	I10	I	10	p0_m2	none	0	0	2	0.01875	195	0.06		H01	GEN	CIP	CTZ	p0_m1	none	0	0	1	0.15	N10	52.1153		H04	CTZ	PIT	CIP	pb2_m1	PIT	2	6	1	0.009375	N6	83.6545
								top	PA14	CTZ	PIT	CIP	I10	I	10	p0_m2	none	0	0	2	0.01875	210	0.073		H01	GEN	CIP	CTZ	p0_m1	none	0	0	1	0.15	N21	50.3553		H04	MER	GEN	CIP	pa1_m2	MER	1	0.01875	2	0.01875	C14	99.2266
								top	PA14	CTZ	PIT	CIP	I10	I	10	p0_m2	none	0	0	2	0.01875	225	0.068		H01	GEN	CIP	CTZ	pa1_m1	GEN	1	0.075	1	0.15	B14	46.7056		H04	MER	GEN	CIP	pa1_m2	MER	1	0.01875	2	0.01875	C3	102.06
								top	PA14	CTZ	PIT	CIP	I10	I	10	p0_m2	none	0	0	2	0.01875	240	0.064		H01	GEN	CIP	CTZ	pa1_m1	GEN	1	0.075	1	0.15	B3	48.2022		H04	MER	GEN	CIP	pa1_m2	MER	1	0.01875	2	0.01875	E14	96.1661
								top	PA14	CTZ	PIT	CIP	I10	I	10	p0_m2	none	0	0	2	0.01875	255	0.064		H01	GEN	CIP	CTZ	pa1_m1	GEN	1	0.075	1	0.15	D14	43.6696		H04	MER	GEN	CIP	pa1_m2	MER	1	0.01875	2	0.01875	E3	104.639
								top	PA14	CTZ	PIT	CIP	I10	I	10	p0_m2	none	0	0	2	0.01875	270	0.064		H01	GEN	CIP	CTZ	pa1_m1	GEN	1	0.075	1	0.15	D3	41.8319		H04	MER	GEN	CIP	pa1_m2	MER	1	0.01875	2	0.01875	G14	90.2979
								top	PA14	CTZ	PIT	CIP	I10	I	10	p0_m2	none	0	0	2	0.01875	285	0.074		H01	GEN	CIP	CTZ	pa1_m1	GEN	1	0.075	1	0.15	F14	44.9964		H04	MER	GEN	CIP	pa1_m2	MER	1	0.01875	2	0.01875	G3	83.2
								top	PA14	CTZ	PIT	CIP	I10	I	10	p0_m2	none	0	0	2	0.01875	300	0.077		H01	GEN	CIP	CTZ	pa1_m1	GEN	1	0.075	1	0.15	F3	41.1374		H04	MER	GEN	CIP	pa1_m2	MER	1	0.01875	2	0.01875	I14	90.7559
								top	PA14	CTZ	PIT	CIP	I10	I	10	p0_m2	none	0	0	2	0.01875	315	0.083		H01	GEN	CIP	CTZ	pa1_m1	GEN	1	0.075	1	0.15	H14	50.6014		H04	MER	GEN	CIP	pa1_m2	MER	1	0.01875	2	0.01875	I3	103.351
								top	PA14	CTZ	PIT	CIP	I10	I	10	p0_m2	none	0	0	2	0.01875	330	0.09		H01	GEN	CIP	CTZ	pa1_m1	GEN	1	0.075	1	0.15	H3	39.5847		H04	MER	GEN	CIP	pa1_m2	MER	1	0.01875	2	0.01875	K14	92.3243
								top	PA14	CTZ	PIT	CIP	I10	I	10	p0_m2	none	0	0	2	0.01875	345	0.091		H01	GEN	CIP	CTZ	pa1_m1	GEN	1	0.075	1	0.15	J14	51.4848		H04	MER	GEN	CIP	pa1_m2	MER	1	0.01875	2	0.01875	K3	106.565
								top	PA14	CTZ	PIT	CIP	I10	I	10	p0_m2	none	0	0	2	0.01875	360	0.097		H01	GEN	CIP	CTZ	pa1_m1	GEN	1	0.075	1	0.15	J3	44.9946		H04	MER	GEN	CIP	pa1_m2	MER	1	0.01875	2	0.01875	M14	98.5194
								top	PA14	CTZ	PIT	CIP	I10	I	10	p0_m2	none	0	0	2	0.01875	375	0.103		H01	GEN	CIP	CTZ	pa1_m1	GEN	1	0.075	1	0.15	L14	46.1882		H04	MER	GEN	CIP	pa1_m2	MER	1	0.01875	2	0.01875	M3	83.7765
								top	PA14	CTZ	PIT	CIP	I10	I	10	p0_m2	none	0	0	2	0.01875	390	0.109		H01	GEN	CIP	CTZ	pa1_m1	GEN	1	0.075	1	0.15	L3	48.6258		H04	MER	GEN	CIP	pa1_m2	MER	1	0.01875	2	0.01875	O14	98.355
								top	PA14	CTZ	PIT	CIP	I10	I	10	p0_m2	none	0	0	2	0.01875	405	0.106		H01	GEN	CIP	CTZ	pa1_m1	GEN	1	0.075	1	0.15	N14	57.7978		H04	MER	GEN	CIP	pa1_m2	MER	1	0.01875	2	0.01875	O3	112.664
								top	PA14	CTZ	PIT	CIP	I10	I	10	p0_m2	none	0	0	2	0.01875	420	0.114		H01	GEN	CIP	CTZ	pa1_m1	GEN	1	0.075	1	0.15	N3	45.5592		H04	MER	GEN	CIP	pb2_m2	GEN	2	0.75	2	0.01875	C18	106.486
								top	PA14	CTZ	PIT	CIP	I10	I	10	p0_m2	none	0	0	2	0.01875	435	0.117		H01	GEN	CIP	CTZ	pa2_m1	GEN	2	0.75	1	0.15	B11	72.0402		H04	MER	GEN	CIP	pb2_m2	GEN	2	0.75	2	0.01875	C6	99.347
								top	PA14	CTZ	PIT	CIP	I10	I	10	p0_m2	none	0	0	2	0.01875	450	0.121		H01	GEN	CIP	CTZ	pa2_m1	GEN	2	0.75	1	0.15	B22	67.5685		H04	MER	GEN	CIP	pb2_m2	GEN	2	0.75	2	0.01875	E18	104.556
								top	PA14	CTZ	PIT	CIP	I10	I	10	p0_m2	none	0	0	2	0.01875	465	0.129		H01	GEN	CIP	CTZ	pa2_m1	GEN	2	0.75	1	0.15	D11	70.4689		H04	MER	GEN	CIP	pb2_m2	GEN	2	0.75	2	0.01875	E6	101.874
								top	PA14	CTZ	PIT	CIP	I10	I	10	p0_m2	none	0	0	2	0.01875	480	0.128		H01	GEN	CIP	CTZ	pa2_m1	GEN	2	0.75	1	0.15	D22	69.6506		H04	MER	GEN	CIP	pb2_m2	GEN	2	0.75	2	0.01875	G18	95.6377
								top	PA14	CTZ	PIT	CIP	I10	I	10	p0_m2	none	0	0	2	0.01875	495	0.136		H01	GEN	CIP	CTZ	pa2_m1	GEN	2	0.75	1	0.15	F11	69.126		H04	MER	GEN	CIP	pb2_m2	GEN	2	0.75	2	0.01875	G6	95.6444
								top	PA14	CTZ	PIT	CIP	I10	I	10	p0_m2	none	0	0	2	0.01875	510	0.137		H01	GEN	CIP	CTZ	pa2_m1	GEN	2	0.75	1	0.15	F22	68.1418		H04	MER	GEN	CIP	pb2_m2	GEN	2	0.75	2	0.01875	I18	98.9493
								top	PA14	CTZ	PIT	CIP	I10	I	10	p0_m2	none	0	0	2	0.01875	540	0.144		H01	GEN	CIP	CTZ	pa2_m1	GEN	2	0.75	1	0.15	H11	76.8754		H04	MER	GEN	CIP	pb2_m2	GEN	2	0.75	2	0.01875	I6	103.482
								top	PA14	CTZ	PIT	CIP	I10	I	10	p0_m2	none	0	0	2	0.01875	585	0.15		H01	GEN	CIP	CTZ	pa2_m1	GEN	2	0.75	1	0.15	H22	69.8561		H04	MER	GEN	CIP	pb2_m2	GEN	2	0.75	2	0.01875	K18	102.396
								top	PA14	CTZ	PIT	CIP	I10	I	10	p0_m2	none	0	0	2	0.01875	600	0.15		H01	GEN	CIP	CTZ	pa2_m1	GEN	2	0.75	1	0.15	J11	75.8415		H04	MER	GEN	CIP	pb2_m2	GEN	2	0.75	2	0.01875	K6	99.7627
								top	PA14	CTZ	PIT	CIP	I10	I	10	p0_m2	none	0	0	2	0.01875	615	0.159		H01	GEN	CIP	CTZ	pa2_m1	GEN	2	0.75	1	0.15	J22	79.4225		H04	MER	GEN	CIP	pb2_m2	GEN	2	0.75	2	0.01875	M18	98.155
								top	PA14	CTZ	PIT	CIP	I10	I	10	p0_m2	none	0	0	2	0.01875	630	0.168		H01	GEN	CIP	CTZ	pa2_m1	GEN	2	0.75	1	0.15	L11	80.6108		H04	MER	GEN	CIP	pb2_m2	GEN	2	0.75	2	0.01875	M6	90.1044
								top	PA14	CTZ	PIT	CIP	I10	I	10	p0_m2	none	0	0	2	0.01875	645	0.169		H01	GEN	CIP	CTZ	pa2_m1	GEN	2	0.75	1	0.15	L22	76.1443		H04	MER	GEN	CIP	pb2_m2	GEN	2	0.75	2	0.01875	O18	105.409
								top	PA14	CTZ	PIT	CIP	I10	I	10	p0_m2	none	0	0	2	0.01875	660	0.162		H01	GEN	CIP	CTZ	pa2_m1	GEN	2	0.75	1	0.15	N11	77.5288		H04	MER	GEN	CIP	pb2_m2	GEN	2	0.75	2	0.01875	O6	102.021
								top	PA14	CTZ	PIT	CIP	I10	I	10	p0_m2	none	0	0	2	0.01875	675	0.167		H01	GEN	CIP	CTZ	pa2_m1	GEN	2	0.75	1	0.15	N22	75.9194		H04	CTZ	MER	PIT	pa2_m1	CTZ	2	3	1	0.3	B11	157.357
								top	PA14	CTZ	PIT	CIP	I10	I	10	p0_m2	none	0	0	2	0.01875	690	0.169		H01	GEN	CIP	CTZ	pb1_m1	CIP	1	0.01875	1	0.15	B19	42.9734		H04	CTZ	MER	PIT	pa2_m1	CTZ	2	3	1	0.3	B22	148.786
								top	PA14	CTZ	PIT	CIP	I10	I	10	p0_m2	none	0	0	2	0.01875	705	0.175		H01	GEN	CIP	CTZ	pb1_m1	CIP	1	0.01875	1	0.15	B7	48.0719		H04	CTZ	MER	PIT	pa2_m1	CTZ	2	3	1	0.3	D11	159.055
								top	PA14	CTZ	PIT	CIP	I10	I	10	p0_m2	none	0	0	2	0.01875	720	0.181		H01	GEN	CIP	CTZ	pb1_m1	CIP	1	0.01875	1	0.15	D19	45.0691		H04	CTZ	MER	PIT	pa2_m1	CTZ	2	3	1	0.3	D22	141.925
								top	PA14	CTZ	PIT	CIP	I10	I	10	p0_m2	none	0	0	2	0.01875	735	0.179		H01	GEN	CIP	CTZ	pb1_m1	CIP	1	0.01875	1	0.15	D7	48.776		H04	CTZ	MER	PIT	pa2_m1	CTZ	2	3	1	0.3	F11	154.499
								top	PA14	CTZ	PIT	CIP	I17	I	17	ndc	none	0	0	0	0	15	0		H01	GEN	CIP	CTZ	pb1_m1	CIP	1	0.01875	1	0.15	F19	51.6074		H04	CTZ	MER	PIT	pa2_m1	CTZ	2	3	1	0.3	F22	147.517
								top	PA14	CTZ	PIT	CIP	I17	I	17	ndc	none	0	0	0	0	30	0		H01	GEN	CIP	CTZ	pb1_m1	CIP	1	0.01875	1	0.15	F7	53.367		H04	CTZ	MER	PIT	pa2_m1	CTZ	2	3	1	0.3	H11	155.65
								top	PA14	CTZ	PIT	CIP	I17	I	17	ndc	none	0	0	0	0	45	0		H01	GEN	CIP	CTZ	pb1_m1	CIP	1	0.01875	1	0.15	H19	57.6084		H04	CTZ	MER	PIT	pa2_m1	CTZ	2	3	1	0.3	H22	139.079
								top	PA14	CTZ	PIT	CIP	I17	I	17	ndc	none	0	0	0	0	60	0		H01	GEN	CIP	CTZ	pb1_m1	CIP	1	0.01875	1	0.15	H7	57.4876		H04	CTZ	MER	PIT	pa2_m1	CTZ	2	3	1	0.3	J11	161.108
								top	PA14	CTZ	PIT	CIP	I17	I	17	ndc	none	0	0	0	0	75	0		H01	GEN	CIP	CTZ	pb1_m1	CIP	1	0.01875	1	0.15	J19	54.0268		H04	CTZ	MER	PIT	pa2_m1	CTZ	2	3	1	0.3	J22	154.45
								top	PA14	CTZ	PIT	CIP	I17	I	17	ndc	none	0	0	0	0	90	0		H01	GEN	CIP	CTZ	pb1_m1	CIP	1	0.01875	1	0.15	J7	65.857		H04	CTZ	MER	PIT	pa2_m1	CTZ	2	3	1	0.3	L11	170.672
								top	PA14	CTZ	PIT	CIP	I17	I	17	ndc	none	0	0	0	0	105	0.003		H01	GEN	CIP	CTZ	pb1_m1	CIP	1	0.01875	1	0.15	L19	50.9524		H04	CTZ	MER	PIT	pa2_m1	CTZ	2	3	1	0.3	L22	170.403
								top	PA14	CTZ	PIT	CIP	I17	I	17	ndc	none	0	0	0	0	120	0.007		H01	GEN	CIP	CTZ	pb1_m1	CIP	1	0.01875	1	0.15	L7	57.6422		H04	CTZ	MER	PIT	pa2_m1	CTZ	2	3	1	0.3	N11	178.546
								top	PA14	CTZ	PIT	CIP	I17	I	17	ndc	none	0	0	0	0	135	0.013		H01	GEN	CIP	CTZ	pb1_m1	CIP	1	0.01875	1	0.15	N19	59.9649		H04	CTZ	MER	PIT	pa2_m1	CTZ	2	3	1	0.3	N22	180.922
								top	PA14	CTZ	PIT	CIP	I17	I	17	ndc	none	0	0	0	0	150	0.026		H01	GEN	CIP	CTZ	pb1_m1	CIP	1	0.01875	1	0.15	N7	58.3282		H04	CTZ	MER	PIT	pb2_m1	MER	2	0.1875	1	0.3	B18	141.231
								top	PA14	CTZ	PIT	CIP	I17	I	17	ndc	none	0	0	0	0	165	0.032		H01	GEN	CIP	CTZ	pb2_m1	CIP	2	0.1875	1	0.15	B18	25.4222		H04	CTZ	MER	PIT	pb2_m1	MER	2	0.1875	1	0.3	B6	148.674
								top	PA14	CTZ	PIT	CIP	I17	I	17	ndc	none	0	0	0	0	180	0.044		H01	GEN	CIP	CTZ	pb2_m1	CIP	2	0.1875	1	0.15	B6	24.6356		H04	CTZ	MER	PIT	pb2_m1	MER	2	0.1875	1	0.3	D18	144.7
								top	PA14	CTZ	PIT	CIP	I17	I	17	ndc	none	0	0	0	0	195	0.059		H01	GEN	CIP	CTZ	pb2_m1	CIP	2	0.1875	1	0.15	D18	22.6053		H04	CTZ	MER	PIT	pb2_m1	MER	2	0.1875	1	0.3	D6	142.62
								top	PA14	CTZ	PIT	CIP	I17	I	17	ndc	none	0	0	0	0	210	0.076		H01	GEN	CIP	CTZ	pb2_m1	CIP	2	0.1875	1	0.15	D6	24.4523		H04	CTZ	MER	PIT	pb2_m1	MER	2	0.1875	1	0.3	F18	142.401
								top	PA14	CTZ	PIT	CIP	I17	I	17	ndc	none	0	0	0	0	225	0.09		H01	GEN	CIP	CTZ	pb2_m1	CIP	2	0.1875	1	0.15	F18	21.56		H04	CTZ	MER	PIT	pb2_m1	MER	2	0.1875	1	0.3	F6	147.529
								top	PA14	CTZ	PIT	CIP	I17	I	17	ndc	none	0	0	0	0	240	0.094		H01	GEN	CIP	CTZ	pb2_m1	CIP	2	0.1875	1	0.15	F6	26.8404		H04	CTZ	MER	PIT	pb2_m1	MER	2	0.1875	1	0.3	H18	138.449
								top	PA14	CTZ	PIT	CIP	I17	I	17	ndc	none	0	0	0	0	255	0.109		H01	GEN	CIP	CTZ	pb2_m1	CIP	2	0.1875	1	0.15	H18	22.5123		H04	CTZ	MER	PIT	pb2_m1	MER	2	0.1875	1	0.3	H6	148.464
								top	PA14	CTZ	PIT	CIP	I17	I	17	ndc	none	0	0	0	0	270	0.111		H01	GEN	CIP	CTZ	pb2_m1	CIP	2	0.1875	1	0.15	H6	24.7092		H04	CTZ	MER	PIT	pb2_m1	MER	2	0.1875	1	0.3	J18	140.535
								top	PA14	CTZ	PIT	CIP	I17	I	17	ndc	none	0	0	0	0	285	0.138		H01	GEN	CIP	CTZ	pb2_m1	CIP	2	0.1875	1	0.15	J18	24.1869		H04	CTZ	MER	PIT	pb2_m1	MER	2	0.1875	1	0.3	J6	156.336
								top	PA14	CTZ	PIT	CIP	I17	I	17	ndc	none	0	0	0	0	300	0.165		H01	GEN	CIP	CTZ	pb2_m1	CIP	2	0.1875	1	0.15	J6	24.3841		H04	CTZ	MER	PIT	pb2_m1	MER	2	0.1875	1	0.3	L18	158.4
								top	PA14	CTZ	PIT	CIP	I17	I	17	ndc	none	0	0	0	0	315	0.172		H01	GEN	CIP	CTZ	pb2_m1	CIP	2	0.1875	1	0.15	L18	28.8184		H04	CTZ	MER	PIT	pb2_m1	MER	2	0.1875	1	0.3	L6	157.389
								top	PA14	CTZ	PIT	CIP	I17	I	17	ndc	none	0	0	0	0	330	0.179		H01	GEN	CIP	CTZ	pb2_m1	CIP	2	0.1875	1	0.15	L6	27.6112		H04	CTZ	MER	PIT	pb2_m1	MER	2	0.1875	1	0.3	N18	171.193
								top	PA14	CTZ	PIT	CIP	I17	I	17	ndc	none	0	0	0	0	345	0.2		H01	GEN	CIP	CTZ	pb2_m1	CIP	2	0.1875	1	0.15	N18	28.1564		H04	CTZ	MER	PIT	pb2_m1	MER	2	0.1875	1	0.3	N6	171.226
								top	PA14	CTZ	PIT	CIP	I17	I	17	ndc	none	0	0	0	0	360	0.227		H01	GEN	CIP	CTZ	pb2_m1	CIP	2	0.1875	1	0.15	N6	28.576		H05	CTZ	PIT	GEN	pa1_m3	CTZ	1	0.3	3	0.375	B20	115.874
								top	PA14	CTZ	PIT	CIP	I17	I	17	ndc	none	0	0	0	0	375	0.225		H01	GEN	CIP	PIT	p0_m1	none	0	0	1	0.3	B10	74.3895		H05	CTZ	PIT	GEN	pa1_m3	CTZ	1	0.3	3	0.375	B8	90.0766
								top	PA14	CTZ	PIT	CIP	I17	I	17	ndc	none	0	0	0	0	390	0.23		H01	GEN	CIP	PIT	p0_m1	none	0	0	1	0.3	B21	71.9651		H05	CTZ	PIT	GEN	pa1_m3	CTZ	1	0.3	3	0.375	D20	110.731
								top	PA14	CTZ	PIT	CIP	I17	I	17	ndc	none	0	0	0	0	405	0.228		H01	GEN	CIP	PIT	p0_m1	none	0	0	1	0.3	D10	69.2327		H05	CTZ	PIT	GEN	pa1_m3	CTZ	1	0.3	3	0.375	D8	86.2877
								top	PA14	CTZ	PIT	CIP	I17	I	17	ndc	none	0	0	0	0	420	0.234		H01	GEN	CIP	PIT	p0_m1	none	0	0	1	0.3	D21	76.5716		H05	CTZ	PIT	GEN	pa1_m3	CTZ	1	0.3	3	0.375	F20	109.441
								top	PA14	CTZ	PIT	CIP	I17	I	17	ndc	none	0	0	0	0	435	0.246		H01	GEN	CIP	PIT	p0_m1	none	0	0	1	0.3	F10	66.1138		H05	CTZ	PIT	GEN	pa1_m3	CTZ	1	0.3	3	0.375	F8	83.381
								top	PA14	CTZ	PIT	CIP	I17	I	17	ndc	none	0	0	0	0	450	0.253		H01	GEN	CIP	PIT	p0_m1	none	0	0	1	0.3	F21	73.813		H05	CTZ	PIT	GEN	pa1_m3	CTZ	1	0.3	3	0.375	H20	117.438
								top	PA14	CTZ	PIT	CIP	I17	I	17	ndc	none	0	0	0	0	465	0.257		H01	GEN	CIP	PIT	p0_m1	none	0	0	1	0.3	H10	73.8599		H05	CTZ	PIT	GEN	pa1_m3	CTZ	1	0.3	3	0.375	H8	94.4608
								top	PA14	CTZ	PIT	CIP	I17	I	17	ndc	none	0	0	0	0	480	0.264		H01	GEN	CIP	PIT	p0_m1	none	0	0	1	0.3	H21	71.234		H05	CTZ	PIT	GEN	pa1_m3	CTZ	1	0.3	3	0.375	J20	114.827
								top	PA14	CTZ	PIT	CIP	I17	I	17	ndc	none	0	0	0	0	495	0.268		H01	GEN	CIP	PIT	p0_m1	none	0	0	1	0.3	J10	68.5092		H05	CTZ	PIT	GEN	pa1_m3	CTZ	1	0.3	3	0.375	J8	87.2669
								top	PA14	CTZ	PIT	CIP	I17	I	17	ndc	none	0	0	0	0	510	0.27		H01	GEN	CIP	PIT	p0_m1	none	0	0	1	0.3	J21	78.4863		H05	CTZ	PIT	GEN	pa1_m3	CTZ	1	0.3	3	0.375	L20	115.505
								top	PA14	CTZ	PIT	CIP	I17	I	17	ndc	none	0	0	0	0	525	0.272		H01	GEN	CIP	PIT	p0_m1	none	0	0	1	0.3	L10	66.9215		H05	CTZ	PIT	GEN	pa1_m3	CTZ	1	0.3	3	0.375	L8	87.1105
								top	PA14	CTZ	PIT	CIP	I17	I	17	ndc	none	0	0	0	0	540	0.275		H01	GEN	CIP	PIT	p0_m1	none	0	0	1	0.3	L21	68.8894		H05	CTZ	PIT	GEN	pa1_m3	CTZ	1	0.3	3	0.375	N20	116.083
								top	PA14	CTZ	PIT	CIP	I17	I	17	ndc	none	0	0	0	0	555	0.283		H01	GEN	CIP	PIT	p0_m1	none	0	0	1	0.3	N10	70.8786		H05	CTZ	PIT	GEN	pa1_m3	CTZ	1	0.3	3	0.375	N8	100.283
								top	PA14	CTZ	PIT	CIP	I17	I	17	ndc	none	0	0	0	0	570	0.281		H01	GEN	CIP	PIT	p0_m1	none	0	0	1	0.3	N21	70.3021		H05	CTZ	PIT	GEN	pb1_m3	PIT	1	1.2	3	0.375	B16	102.812
								top	PA14	CTZ	PIT	CIP	I17	I	17	ndc	none	0	0	0	0	585	0.286		H01	GEN	CIP	PIT	pa1_m1	GEN	1	0.075	1	0.3	B14	68.8697		H05	CTZ	PIT	GEN	pb1_m3	PIT	1	1.2	3	0.375	B5	90.4692
								top	PA14	CTZ	PIT	CIP	I17	I	17	ndc	none	0	0	0	0	600	0.291		H01	GEN	CIP	PIT	pa1_m1	GEN	1	0.075	1	0.3	B3	72.0567		H05	CTZ	PIT	GEN	pb1_m3	PIT	1	1.2	3	0.375	D16	96.5391
								top	PA14	CTZ	PIT	CIP	I17	I	17	ndc	none	0	0	0	0	615	0.29		H01	GEN	CIP	PIT	pa1_m1	GEN	1	0.075	1	0.3	D14	68.7245		H05	CTZ	PIT	GEN	pb1_m3	PIT	1	1.2	3	0.375	D5	88.3416
								top	PA14	CTZ	PIT	CIP	I17	I	17	ndc	none	0	0	0	0	630	0.296		H01	GEN	CIP	PIT	pa1_m1	GEN	1	0.075	1	0.3	D3	67.8168		H05	CTZ	PIT	GEN	pb1_m3	PIT	1	1.2	3	0.375	F16	95.9957
								top	PA14	CTZ	PIT	CIP	I17	I	17	ndc	none	0	0	0	0	645	0.294		H01	GEN	CIP	PIT	pa1_m1	GEN	1	0.075	1	0.3	F14	67.4817		H05	CTZ	PIT	GEN	pb1_m3	PIT	1	1.2	3	0.375	F5	89.925
								top	PA14	CTZ	PIT	CIP	I17	I	17	ndc	none	0	0	0	0	660	0.296		H01	GEN	CIP	PIT	pa1_m1	GEN	1	0.075	1	0.3	F3	71.9701		H05	CTZ	PIT	GEN	pb1_m3	PIT	1	1.2	3	0.375	H16	89.7895
								top	PA14	CTZ	PIT	CIP	I17	I	17	ndc	none	0	0	0	0	675	0.301		H01	GEN	CIP	PIT	pa1_m1	GEN	1	0.075	1	0.3	H14	67.1451		H05	CTZ	PIT	GEN	pb1_m3	PIT	1	1.2	3	0.375	H5	89.2985
								top	PA14	CTZ	PIT	CIP	I17	I	17	ndc	none	0	0	0	0	690	0.301		H01	GEN	CIP	PIT	pa1_m1	GEN	1	0.075	1	0.3	H3	68.8937		H05	CTZ	PIT	GEN	pb1_m3	PIT	1	1.2	3	0.375	J16	90.9035
								top	PA14	CTZ	PIT	CIP	I17	I	17	ndc	none	0	0	0	0	705	0.301		H01	GEN	CIP	PIT	pa1_m1	GEN	1	0.075	1	0.3	J14	72.1378		H05	CTZ	PIT	GEN	pb1_m3	PIT	1	1.2	3	0.375	J5	99.378
								top	PA14	CTZ	PIT	CIP	I17	I	17	ndc	none	0	0	0	0	720	0.304		H01	GEN	CIP	PIT	pa1_m1	GEN	1	0.075	1	0.3	J3	73.4421		H05	CTZ	PIT	GEN	pb1_m3	PIT	1	1.2	3	0.375	L16	96.9679
								top	PA14	CTZ	PIT	CIP	I17	I	17	ndc	none	0	0	0	0	735	0.301		H01	GEN	CIP	PIT	pa1_m1	GEN	1	0.075	1	0.3	L14	73.1635		H05	CTZ	PIT	GEN	pb1_m3	PIT	1	1.2	3	0.375	L5	106.627
								top	PA14	CTZ	PIT	CIP	I18	I	18	pb2_m2	PIT	2	6	2	0.01875	15	0		H01	GEN	CIP	PIT	pa1_m1	GEN	1	0.075	1	0.3	L3	71.6509		H05	CTZ	PIT	GEN	pb1_m3	PIT	1	1.2	3	0.375	N16	106.499
								top	PA14	CTZ	PIT	CIP	I18	I	18	pb2_m2	PIT	2	6	2	0.01875	30	0		H01	GEN	CIP	PIT	pa1_m1	GEN	1	0.075	1	0.3	N14	74.5525		H05	CTZ	PIT	GEN	pb1_m3	PIT	1	1.2	3	0.375	N5	90.5171
								top	PA14	CTZ	PIT	CIP	I18	I	18	pb2_m2	PIT	2	6	2	0.01875	45	0		H01	GEN	CIP	PIT	pa1_m1	GEN	1	0.075	1	0.3	N3	67.319		H05	MER	GEN	CIP	pa1_m2	MER	1	0.075	2	0.01875	C14	114.579
								top	PA14	CTZ	PIT	CIP	I18	I	18	pb2_m2	PIT	2	6	2	0.01875	60	0		H01	GEN	CIP	PIT	pa2_m1	GEN	2	0.75	1	0.3	B11	72.5329		H05	MER	GEN	CIP	pa1_m2	MER	1	0.075	2	0.01875	C3	121.851
								top	PA14	CTZ	PIT	CIP	I18	I	18	pb2_m2	PIT	2	6	2	0.01875	75	0		H01	GEN	CIP	PIT	pa2_m1	GEN	2	0.75	1	0.3	B22	78.1293		H05	MER	GEN	CIP	pa1_m2	MER	1	0.075	2	0.01875	E14	126.582
								top	PA14	CTZ	PIT	CIP	I18	I	18	pb2_m2	PIT	2	6	2	0.01875	90	0		H01	GEN	CIP	PIT	pa2_m1	GEN	2	0.75	1	0.3	D11	65.1718		H05	MER	GEN	CIP	pa1_m2	MER	1	0.075	2	0.01875	E3	133.778
								top	PA14	CTZ	PIT	CIP	I18	I	18	pb2_m2	PIT	2	6	2	0.01875	105	0		H01	GEN	CIP	PIT	pa2_m1	GEN	2	0.75	1	0.3	D22	77.0705		H05	MER	GEN	CIP	pa1_m2	MER	1	0.075	2	0.01875	G14	126.367
								top	PA14	CTZ	PIT	CIP	I18	I	18	pb2_m2	PIT	2	6	2	0.01875	120	0.002		H01	GEN	CIP	PIT	pa2_m1	GEN	2	0.75	1	0.3	F11	59.3186		H05	MER	GEN	CIP	pa1_m2	MER	1	0.075	2	0.01875	G3	127.318
								top	PA14	CTZ	PIT	CIP	I18	I	18	pb2_m2	PIT	2	6	2	0.01875	135	0.007		H01	GEN	CIP	PIT	pa2_m1	GEN	2	0.75	1	0.3	F22	74.146		H05	MER	GEN	CIP	pa1_m2	MER	1	0.075	2	0.01875	I14	130.374
								top	PA14	CTZ	PIT	CIP	I18	I	18	pb2_m2	PIT	2	6	2	0.01875	150	0.023		H01	GEN	CIP	PIT	pa2_m1	GEN	2	0.75	1	0.3	H11	69.89		H05	MER	GEN	CIP	pa1_m2	MER	1	0.075	2	0.01875	I3	134.962
								top	PA14	CTZ	PIT	CIP	I18	I	18	pb2_m2	PIT	2	6	2	0.01875	165	0.026		H01	GEN	CIP	PIT	pa2_m1	GEN	2	0.75	1	0.3	H22	72.8024		H05	MER	GEN	CIP	pa1_m2	MER	1	0.075	2	0.01875	K14	130.06
								top	PA14	CTZ	PIT	CIP	I18	I	18	pb2_m2	PIT	2	6	2	0.01875	180	0.033		H01	GEN	CIP	PIT	pa2_m1	GEN	2	0.75	1	0.3	J11	71.3228		H05	MER	GEN	CIP	pa1_m2	MER	1	0.075	2	0.01875	K3	139.94
								top	PA14	CTZ	PIT	CIP	I18	I	18	pb2_m2	PIT	2	6	2	0.01875	195	0.05		H01	GEN	CIP	PIT	pa2_m1	GEN	2	0.75	1	0.3	J22	78.4348		H05	MER	GEN	CIP	pa1_m2	MER	1	0.075	2	0.01875	M14	132.608
								top	PA14	CTZ	PIT	CIP	I18	I	18	pb2_m2	PIT	2	6	2	0.01875	210	0.052		H01	GEN	CIP	PIT	pa2_m1	GEN	2	0.75	1	0.3	L11	67.0696		H05	MER	GEN	CIP	pa1_m2	MER	1	0.075	2	0.01875	M3	131.247
								top	PA14	CTZ	PIT	CIP	I18	I	18	pb2_m2	PIT	2	6	2	0.01875	225	0.057		H01	GEN	CIP	PIT	pa2_m1	GEN	2	0.75	1	0.3	L22	81.85		H05	MER	GEN	CIP	pa1_m2	MER	1	0.075	2	0.01875	O14	142.171
								top	PA14	CTZ	PIT	CIP	I18	I	18	pb2_m2	PIT	2	6	2	0.01875	240	0.065		H01	GEN	CIP	PIT	pa2_m1	GEN	2	0.75	1	0.3	N11	73.8564		H05	MER	GEN	CIP	pa1_m2	MER	1	0.075	2	0.01875	O3	140.773
								top	PA14	CTZ	PIT	CIP	I18	I	18	pb2_m2	PIT	2	6	2	0.01875	255	0.077		H01	GEN	CIP	PIT	pa2_m1	GEN	2	0.75	1	0.3	N22	82.0589		H05	MER	GEN	CIP	pb1_m2	GEN	1	0.075	2	0.01875	C19	115.117
								top	PA14	CTZ	PIT	CIP	I18	I	18	pb2_m2	PIT	2	6	2	0.01875	270	0.074		H01	GEN	CIP	PIT	pb1_m1	CIP	1	0.01875	1	0.3	B19	75.2932		H05	MER	GEN	CIP	pb1_m2	GEN	1	0.075	2	0.01875	C7	114.327
								top	PA14	CTZ	PIT	CIP	I18	I	18	pb2_m2	PIT	2	6	2	0.01875	285	0.114		H01	GEN	CIP	PIT	pb1_m1	CIP	1	0.01875	1	0.3	B7	71.1342		H05	MER	GEN	CIP	pb1_m2	GEN	1	0.075	2	0.01875	E19	112.435
								top	PA14	CTZ	PIT	CIP	I18	I	18	pb2_m2	PIT	2	6	2	0.01875	300	0.115		H01	GEN	CIP	PIT	pb1_m1	CIP	1	0.01875	1	0.3	D19	69.4872		H05	MER	GEN	CIP	pb1_m2	GEN	1	0.075	2	0.01875	E7	125.621
								top	PA14	CTZ	PIT	CIP	I18	I	18	pb2_m2	PIT	2	6	2	0.01875	315	0.123		H01	GEN	CIP	PIT	pb1_m1	CIP	1	0.01875	1	0.3	D7	69.6843		H05	MER	GEN	CIP	pb1_m2	GEN	1	0.075	2	0.01875	G19	109.627
								top	PA14	CTZ	PIT	CIP	I18	I	18	pb2_m2	PIT	2	6	2	0.01875	330	0.125		H01	GEN	CIP	PIT	pb1_m1	CIP	1	0.01875	1	0.3	F19	68.4405		H05	MER	GEN	CIP	pb1_m2	GEN	1	0.075	2	0.01875	G7	119.565
								top	PA14	CTZ	PIT	CIP	I18	I	18	pb2_m2	PIT	2	6	2	0.01875	345	0.136		H01	GEN	CIP	PIT	pb1_m1	CIP	1	0.01875	1	0.3	F7	77.181		H05	MER	GEN	CIP	pb1_m2	GEN	1	0.075	2	0.01875	I19	105.729
								top	PA14	CTZ	PIT	CIP	I18	I	18	pb2_m2	PIT	2	6	2	0.01875	360	0.144		H01	GEN	CIP	PIT	pb1_m1	CIP	1	0.01875	1	0.3	H19	72.0363		H05	MER	GEN	CIP	pb1_m2	GEN	1	0.075	2	0.01875	I7	133.644
								top	PA14	CTZ	PIT	CIP	I18	I	18	pb2_m2	PIT	2	6	2	0.01875	375	0.131		H01	GEN	CIP	PIT	pb1_m1	CIP	1	0.01875	1	0.3	H7	70.8907		H05	MER	GEN	CIP	pb1_m2	GEN	1	0.075	2	0.01875	K19	106.153
								top	PA14	CTZ	PIT	CIP	I18	I	18	pb2_m2	PIT	2	6	2	0.01875	390	0.119		H01	GEN	CIP	PIT	pb1_m1	CIP	1	0.01875	1	0.3	J19	67.0835		H05	MER	GEN	CIP	pb1_m2	GEN	1	0.075	2	0.01875	K7	118.273
								top	PA14	CTZ	PIT	CIP	I18	I	18	pb2_m2	PIT	2	6	2	0.01875	405	0.118		H01	GEN	CIP	PIT	pb1_m1	CIP	1	0.01875	1	0.3	J7	72.8599		H05	MER	GEN	CIP	pb1_m2	GEN	1	0.075	2	0.01875	M19	116.798
								top	PA14	CTZ	PIT	CIP	I18	I	18	pb2_m2	PIT	2	6	2	0.01875	420	0.12		H01	GEN	CIP	PIT	pb1_m1	CIP	1	0.01875	1	0.3	L19	68.2758		H05	MER	GEN	CIP	pb1_m2	GEN	1	0.075	2	0.01875	M7	124.502
								top	PA14	CTZ	PIT	CIP	I18	I	18	pb2_m2	PIT	2	6	2	0.01875	435	0.131		H01	GEN	CIP	PIT	pb1_m1	CIP	1	0.01875	1	0.3	L7	75.4976		H05	MER	GEN	CIP	pb1_m2	GEN	1	0.075	2	0.01875	O19	118.062
								top	PA14	CTZ	PIT	CIP	I18	I	18	pb2_m2	PIT	2	6	2	0.01875	450	0.127		H01	GEN	CIP	PIT	pb1_m1	CIP	1	0.01875	1	0.3	N19	80.8411		H05	MER	GEN	CIP	pb1_m2	GEN	1	0.075	2	0.01875	O7	112.109
								top	PA14	CTZ	PIT	CIP	I18	I	18	pb2_m2	PIT	2	6	2	0.01875	465	0.129		H01	GEN	CIP	PIT	pb1_m1	CIP	1	0.01875	1	0.3	N7	78.9878		H05	GEN	CIP	PIT	pa1_m2	GEN	1	0.075	2	1.2	C14	117.958
								top	PA14	CTZ	PIT	CIP	I18	I	18	pb2_m2	PIT	2	6	2	0.01875	480	0.136		H01	GEN	CIP	PIT	pb2_m1	CIP	2	0.1875	1	0.3	B18	21.5218		H05	GEN	CIP	PIT	pa1_m2	GEN	1	0.075	2	1.2	C3	105.932
								top	PA14	CTZ	PIT	CIP	I18	I	18	pb2_m2	PIT	2	6	2	0.01875	495	0.139		H01	GEN	CIP	PIT	pb2_m1	CIP	2	0.1875	1	0.3	B6	25.5764		H05	GEN	CIP	PIT	pa1_m2	GEN	1	0.075	2	1.2	E14	120.443
								top	PA14	CTZ	PIT	CIP	I18	I	18	pb2_m2	PIT	2	6	2	0.01875	510	0.14		H01	GEN	CIP	PIT	pb2_m1	CIP	2	0.1875	1	0.3	D18	18.3191		H05	GEN	CIP	PIT	pa1_m2	GEN	1	0.075	2	1.2	E3	95.032
								top	PA14	CTZ	PIT	CIP	I18	I	18	pb2_m2	PIT	2	6	2	0.01875	525	0.139		H01	GEN	CIP	PIT	pb2_m1	CIP	2	0.1875	1	0.3	D6	25.1725		H05	GEN	CIP	PIT	pa1_m2	GEN	1	0.075	2	1.2	G14	104.94
								top	PA14	CTZ	PIT	CIP	I18	I	18	pb2_m2	PIT	2	6	2	0.01875	540	0.141		H01	GEN	CIP	PIT	pb2_m1	CIP	2	0.1875	1	0.3	F18	31.3962		H05	GEN	CIP	PIT	pa1_m2	GEN	1	0.075	2	1.2	G3	116.472
								top	PA14	CTZ	PIT	CIP	I18	I	18	pb2_m2	PIT	2	6	2	0.01875	555	0.143		H01	GEN	CIP	PIT	pb2_m1	CIP	2	0.1875	1	0.3	F6	26.485		H05	GEN	CIP	PIT	pa1_m2	GEN	1	0.075	2	1.2	I14	103.776
								top	PA14	CTZ	PIT	CIP	I18	I	18	pb2_m2	PIT	2	6	2	0.01875	570	0.144		H01	GEN	CIP	PIT	pb2_m1	CIP	2	0.1875	1	0.3	H18	34.733		H05	GEN	CIP	PIT	pa1_m2	GEN	1	0.075	2	1.2	I3	104.714
								top	PA14	CTZ	PIT	CIP	I18	I	18	pb2_m2	PIT	2	6	2	0.01875	585	0.149		H01	GEN	CIP	PIT	pb2_m1	CIP	2	0.1875	1	0.3	H6	30.0475		H05	GEN	CIP	PIT	pa1_m2	GEN	1	0.075	2	1.2	K14	114.696
								top	PA14	CTZ	PIT	CIP	I18	I	18	pb2_m2	PIT	2	6	2	0.01875	600	0.152		H01	GEN	CIP	PIT	pb2_m1	CIP	2	0.1875	1	0.3	J18	24.4845		H05	GEN	CIP	PIT	pa1_m2	GEN	1	0.075	2	1.2	K3	125.318
								top	PA14	CTZ	PIT	CIP	I18	I	18	pb2_m2	PIT	2	6	2	0.01875	615	0.153		H01	GEN	CIP	PIT	pb2_m1	CIP	2	0.1875	1	0.3	J6	25.8253		H05	GEN	CIP	PIT	pa1_m2	GEN	1	0.075	2	1.2	M14	129.201
								top	PA14	CTZ	PIT	CIP	I18	I	18	pb2_m2	PIT	2	6	2	0.01875	630	0.15		H01	GEN	CIP	PIT	pb2_m1	CIP	2	0.1875	1	0.3	L18	30.9181		H05	GEN	CIP	PIT	pa1_m2	GEN	1	0.075	2	1.2	M3	121.478
								top	PA14	CTZ	PIT	CIP	I18	I	18	pb2_m2	PIT	2	6	2	0.01875	645	0.149		H01	GEN	CIP	PIT	pb2_m1	CIP	2	0.1875	1	0.3	L6	31.915		H05	GEN	CIP	PIT	pa1_m2	GEN	1	0.075	2	1.2	O14	108.93
								top	PA14	CTZ	PIT	CIP	I18	I	18	pb2_m2	PIT	2	6	2	0.01875	660	0.152		H01	GEN	CIP	PIT	pb2_m1	CIP	2	0.1875	1	0.3	N18	32.7458		H05	GEN	CIP	PIT	pa1_m2	GEN	1	0.075	2	1.2	O3	137.705
								top	PA14	CTZ	PIT	CIP	I18	I	18	pb2_m2	PIT	2	6	2	0.01875	675	0.154		H01	GEN	CIP	PIT	pb2_m1	CIP	2	0.1875	1	0.3	N6	27.0926		H05	GEN	CIP	PIT	pb1_m2	CIP	1	0.01875	2	1.2	C19	36.9827
								top	PA14	CTZ	PIT	CIP	I18	I	18	pb2_m2	PIT	2	6	2	0.01875	690	0.153		H01	MER	GEN	CIP	p0_m1	none	0	0	1	0.009375	B10	73.0173		H05	GEN	CIP	PIT	pb1_m2	CIP	1	0.01875	2	1.2	C7	36.32
								top	PA14	CTZ	PIT	CIP	I18	I	18	pb2_m2	PIT	2	6	2	0.01875	705	0.154		H01	MER	GEN	CIP	p0_m1	none	0	0	1	0.009375	B21	73.3246		H05	GEN	CIP	PIT	pb1_m2	CIP	1	0.01875	2	1.2	E19	35.7888
								top	PA14	CTZ	PIT	CIP	I18	I	18	pb2_m2	PIT	2	6	2	0.01875	720	0.157		H01	MER	GEN	CIP	p0_m1	none	0	0	1	0.009375	D10	69.8999		H05	GEN	CIP	PIT	pb1_m2	CIP	1	0.01875	2	1.2	E7	59.266
								top	PA14	CTZ	PIT	CIP	I18	I	18	pb2_m2	PIT	2	6	2	0.01875	735	0.174		H01	MER	GEN	CIP	p0_m1	none	0	0	1	0.009375	D21	59.8447		H05	GEN	CIP	PIT	pb1_m2	CIP	1	0.01875	2	1.2	G19	49.3816
								top	PA14	CTZ	PIT	CIP	I21	I	21	p0_m2	none	0	0	2	0.01875	15	0		H01	MER	GEN	CIP	p0_m1	none	0	0	1	0.009375	F10	66.4294		H05	GEN	CIP	PIT	pb1_m2	CIP	1	0.01875	2	1.2	G7	49.2662
								top	PA14	CTZ	PIT	CIP	I21	I	21	p0_m2	none	0	0	2	0.01875	30	0		H01	MER	GEN	CIP	p0_m1	none	0	0	1	0.009375	F21	64.6164		H05	GEN	CIP	PIT	pb1_m2	CIP	1	0.01875	2	1.2	I19	45.8202
								top	PA14	CTZ	PIT	CIP	I21	I	21	p0_m2	none	0	0	2	0.01875	45	0		H01	MER	GEN	CIP	p0_m1	none	0	0	1	0.009375	H10	66.8389		H05	GEN	CIP	PIT	pb1_m2	CIP	1	0.01875	2	1.2	I7	44.7438
								top	PA14	CTZ	PIT	CIP	I21	I	21	p0_m2	none	0	0	2	0.01875	60	0		H01	MER	GEN	CIP	p0_m1	none	0	0	1	0.009375	H21	76.8256		H05	GEN	CIP	PIT	pb1_m2	CIP	1	0.01875	2	1.2	K19	39.5612
								top	PA14	CTZ	PIT	CIP	I21	I	21	p0_m2	none	0	0	2	0.01875	75	0		H01	MER	GEN	CIP	p0_m1	none	0	0	1	0.009375	J10	70.295		H05	GEN	CIP	PIT	pb1_m2	CIP	1	0.01875	2	1.2	K7	53.8867
								top	PA14	CTZ	PIT	CIP	I21	I	21	p0_m2	none	0	0	2	0.01875	90	0		H01	MER	GEN	CIP	p0_m1	none	0	0	1	0.009375	J21	63.5326		H05	GEN	CIP	PIT	pb1_m2	CIP	1	0.01875	2	1.2	M19	44.9525
								top	PA14	CTZ	PIT	CIP	I21	I	21	p0_m2	none	0	0	2	0.01875	105	0		H01	MER	GEN	CIP	p0_m1	none	0	0	1	0.009375	L10	73.4729		H05	GEN	CIP	PIT	pb1_m2	CIP	1	0.01875	2	1.2	M7	56.294
								top	PA14	CTZ	PIT	CIP	I21	I	21	p0_m2	none	0	0	2	0.01875	120	0		H01	MER	GEN	CIP	p0_m1	none	0	0	1	0.009375	L21	69.8692		H05	GEN	CIP	PIT	pb1_m2	CIP	1	0.01875	2	1.2	O19	50.007
								top	PA14	CTZ	PIT	CIP	I21	I	21	p0_m2	none	0	0	2	0.01875	135	0.005		H01	MER	GEN	CIP	p0_m1	none	0	0	1	0.009375	N10	79.7544		H05	GEN	CIP	PIT	pb1_m2	CIP	1	0.01875	2	1.2	O7	44.7892
								top	PA14	CTZ	PIT	CIP	I21	I	21	p0_m2	none	0	0	2	0.01875	150	0.015		H01	MER	GEN	CIP	p0_m1	none	0	0	1	0.009375	N21	75.9525		H05	CTZ	PIT	CIP	pa1_m2	CTZ	1	0.3	2	0.01875	C14	101.186
								top	PA14	CTZ	PIT	CIP	I21	I	21	p0_m2	none	0	0	2	0.01875	165	0.028		H01	MER	GEN	CIP	pa1_m1	MER	1	0.01875	1	0.009375	B14	74.8414		H05	CTZ	PIT	CIP	pa1_m2	CTZ	1	0.3	2	0.01875	C3	101.886
								top	PA14	CTZ	PIT	CIP	I21	I	21	p0_m2	none	0	0	2	0.01875	180	0.035		H01	MER	GEN	CIP	pa1_m1	MER	1	0.01875	1	0.009375	B3	75.8192		H05	CTZ	PIT	CIP	pa1_m2	CTZ	1	0.3	2	0.01875	E14	98.5031
								top	PA14	CTZ	PIT	CIP	I21	I	21	p0_m2	none	0	0	2	0.01875	195	0.039		H01	MER	GEN	CIP	pa1_m1	MER	1	0.01875	1	0.009375	D14	83.0141		H05	CTZ	PIT	CIP	pa1_m2	CTZ	1	0.3	2	0.01875	E3	104.987
								top	PA14	CTZ	PIT	CIP	I21	I	21	p0_m2	none	0	0	2	0.01875	210	0.044		H01	MER	GEN	CIP	pa1_m1	MER	1	0.01875	1	0.009375	D3	76.3619		H05	CTZ	PIT	CIP	pa1_m2	CTZ	1	0.3	2	0.01875	G14	99.6937
								top	PA14	CTZ	PIT	CIP	I21	I	21	p0_m2	none	0	0	2	0.01875	225	0.045		H01	MER	GEN	CIP	pa1_m1	MER	1	0.01875	1	0.009375	F14	73.0633		H05	CTZ	PIT	CIP	pa1_m2	CTZ	1	0.3	2	0.01875	G3	103.024
								top	PA14	CTZ	PIT	CIP	I21	I	21	p0_m2	none	0	0	2	0.01875	240	0.051		H01	MER	GEN	CIP	pa1_m1	MER	1	0.01875	1	0.009375	F3	85.5801		H05	CTZ	PIT	CIP	pa1_m2	CTZ	1	0.3	2	0.01875	I14	104.804
								top	PA14	CTZ	PIT	CIP	I21	I	21	p0_m2	none	0	0	2	0.01875	255	0.052		H01	MER	GEN	CIP	pa1_m1	MER	1	0.01875	1	0.009375	H14	77.6305		H05	CTZ	PIT	CIP	pa1_m2	CTZ	1	0.3	2	0.01875	I3	110.404
								top	PA14	CTZ	PIT	CIP	I21	I	21	p0_m2	none	0	0	2	0.01875	270	0.061		H01	MER	GEN	CIP	pa1_m1	MER	1	0.01875	1	0.009375	H3	69.8131		H05	CTZ	PIT	CIP	pa1_m2	CTZ	1	0.3	2	0.01875	K14	112.438
								top	PA14	CTZ	PIT	CIP	I21	I	21	p0_m2	none	0	0	2	0.01875	285	0.059		H01	MER	GEN	CIP	pa1_m1	MER	1	0.01875	1	0.009375	J14	83.8445		H05	CTZ	PIT	CIP	pa1_m2	CTZ	1	0.3	2	0.01875	K3	110.134
								top	PA14	CTZ	PIT	CIP	I21	I	21	p0_m2	none	0	0	2	0.01875	300	0.057		H01	MER	GEN	CIP	pa1_m1	MER	1	0.01875	1	0.009375	J3	82.366		H05	CTZ	PIT	CIP	pa1_m2	CTZ	1	0.3	2	0.01875	M14	108.837
								top	PA14	CTZ	PIT	CIP	I21	I	21	p0_m2	none	0	0	2	0.01875	315	0.06		H01	MER	GEN	CIP	pa1_m1	MER	1	0.01875	1	0.009375	L14	86.9639		H05	CTZ	PIT	CIP	pa1_m2	CTZ	1	0.3	2	0.01875	M3	105.914
								top	PA14	CTZ	PIT	CIP	I21	I	21	p0_m2	none	0	0	2	0.01875	330	0.073		H01	MER	GEN	CIP	pa1_m1	MER	1	0.01875	1	0.009375	L3	82.4735		H05	CTZ	PIT	CIP	pa1_m2	CTZ	1	0.3	2	0.01875	O14	117.528
								top	PA14	CTZ	PIT	CIP	I21	I	21	p0_m2	none	0	0	2	0.01875	345	0.082		H01	MER	GEN	CIP	pa1_m1	MER	1	0.01875	1	0.009375	N14	93.1817		H05	CTZ	PIT	CIP	pb1_m2	PIT	1	1.2	2	0.01875	C7	99.8873
								top	PA14	CTZ	PIT	CIP	I21	I	21	p0_m2	none	0	0	2	0.01875	360	0.063		H01	MER	GEN	CIP	pa1_m1	MER	1	0.01875	1	0.009375	N3	92.1902		H05	CTZ	PIT	CIP	pb1_m2	PIT	1	1.2	2	0.01875	E19	98.9692
								top	PA14	CTZ	PIT	CIP	I21	I	21	p0_m2	none	0	0	2	0.01875	375	0.073		H01	MER	GEN	CIP	pa2_m1	MER	2	0.1875	1	0.009375	B11	69.1028		H05	CTZ	PIT	CIP	pb1_m2	PIT	1	1.2	2	0.01875	E7	99.0139
								top	PA14	CTZ	PIT	CIP	I21	I	21	p0_m2	none	0	0	2	0.01875	390	0.083		H01	MER	GEN	CIP	pa2_m1	MER	2	0.1875	1	0.009375	B22	54.9819		H05	CTZ	PIT	CIP	pb1_m2	PIT	1	1.2	2	0.01875	G19	85.814
								top	PA14	CTZ	PIT	CIP	I21	I	21	p0_m2	none	0	0	2	0.01875	405	0.092		H01	MER	GEN	CIP	pa2_m1	MER	2	0.1875	1	0.009375	D11	76.5339		H05	CTZ	PIT	CIP	pb1_m2	PIT	1	1.2	2	0.01875	G7	92.0968
								top	PA14	CTZ	PIT	CIP	I21	I	21	p0_m2	none	0	0	2	0.01875	420	0.102		H01	MER	GEN	CIP	pa2_m1	MER	2	0.1875	1	0.009375	D22	59.2939		H05	CTZ	PIT	CIP	pb1_m2	PIT	1	1.2	2	0.01875	I19	96.0209
								top	PA14	CTZ	PIT	CIP	I21	I	21	p0_m2	none	0	0	2	0.01875	435	0.109		H01	MER	GEN	CIP	pa2_m1	MER	2	0.1875	1	0.009375	F11	68.0777		H05	CTZ	PIT	CIP	pb1_m2	PIT	1	1.2	2	0.01875	I7	114.211
								top	PA14	CTZ	PIT	CIP	I21	I	21	p0_m2	none	0	0	2	0.01875	450	0.11		H01	MER	GEN	CIP	pa2_m1	MER	2	0.1875	1	0.009375	F22	62.654		H05	CTZ	PIT	CIP	pb1_m2	PIT	1	1.2	2	0.01875	K19	101.063
								top	PA14	CTZ	PIT	CIP	I21	I	21	p0_m2	none	0	0	2	0.01875	465	0.104		H01	MER	GEN	CIP	pa2_m1	MER	2	0.1875	1	0.009375	H11	69.4997		H05	CTZ	PIT	CIP	pb1_m2	PIT	1	1.2	2	0.01875	K7	105.208
								top	PA14	CTZ	PIT	CIP	I21	I	21	p0_m2	none	0	0	2	0.01875	480	0.09		H01	MER	GEN	CIP	pa2_m1	MER	2	0.1875	1	0.009375	H22	70.7544		H05	CTZ	PIT	CIP	pb1_m2	PIT	1	1.2	2	0.01875	M19	106.966
								top	PA14	CTZ	PIT	CIP	I21	I	21	p0_m2	none	0	0	2	0.01875	495	0.087		H01	MER	GEN	CIP	pa2_m1	MER	2	0.1875	1	0.009375	J11	68.5999		H05	CTZ	PIT	CIP	pb1_m2	PIT	1	1.2	2	0.01875	M7	105.543
								top	PA14	CTZ	PIT	CIP	I21	I	21	p0_m2	none	0	0	2	0.01875	510	0.101		H01	MER	GEN	CIP	pa2_m1	MER	2	0.1875	1	0.009375	J22	69.3377		H05	CTZ	PIT	CIP	pb1_m2	PIT	1	1.2	2	0.01875	O19	97.4855
								top	PA14	CTZ	PIT	CIP	I21	I	21	p0_m2	none	0	0	2	0.01875	525	0.119		H01	MER	GEN	CIP	pa2_m1	MER	2	0.1875	1	0.009375	L11	69.0713		H05	CTZ	PIT	CIP	pb1_m2	PIT	1	1.2	2	0.01875	O7	103.37
								top	PA14	CTZ	PIT	CIP	I21	I	21	p0_m2	none	0	0	2	0.01875	540	0.122		H01	MER	GEN	CIP	pa2_m1	MER	2	0.1875	1	0.009375	L22	85.2503		H05	MER	CIP	GEN	pa1_m3	MER	1	0.075	3	0.375	B20	106.3
								top	PA14	CTZ	PIT	CIP	I21	I	21	p0_m2	none	0	0	2	0.01875	555	0.127		H01	MER	GEN	CIP	pa2_m1	MER	2	0.1875	1	0.009375	N11	83.6255		H05	MER	CIP	GEN	pa1_m3	MER	1	0.075	3	0.375	B8	90.9568
								top	PA14	CTZ	PIT	CIP	I21	I	21	p0_m2	none	0	0	2	0.01875	570	0.132		H01	MER	GEN	CIP	pa2_m1	MER	2	0.1875	1	0.009375	N22	74.9526		H05	MER	CIP	GEN	pa1_m3	MER	1	0.075	3	0.375	D20	113.085
								top	PA14	CTZ	PIT	CIP	I21	I	21	p0_m2	none	0	0	2	0.01875	585	0.105		H01	MER	GEN	CIP	pb1_m1	GEN	1	0.075	1	0.009375	B19	69.3044		H05	MER	CIP	GEN	pa1_m3	MER	1	0.075	3	0.375	D8	83.3855
								top	PA14	CTZ	PIT	CIP	I21	I	21	p0_m2	none	0	0	2	0.01875	600	0.113		H01	MER	GEN	CIP	pb1_m1	GEN	1	0.075	1	0.009375	B7	72.3706		H05	MER	CIP	GEN	pa1_m3	MER	1	0.075	3	0.375	F20	112.071
								top	PA14	CTZ	PIT	CIP	I21	I	21	p0_m2	none	0	0	2	0.01875	615	0.124		H01	MER	GEN	CIP	pb1_m1	GEN	1	0.075	1	0.009375	D19	61.7234		H05	MER	CIP	GEN	pa1_m3	MER	1	0.075	3	0.375	F8	94.1862
								top	PA14	CTZ	PIT	CIP	I21	I	21	p0_m2	none	0	0	2	0.01875	630	0.12		H01	MER	GEN	CIP	pb1_m1	GEN	1	0.075	1	0.009375	D7	73.1072		H05	MER	CIP	GEN	pa1_m3	MER	1	0.075	3	0.375	H20	112.573
								top	PA14	CTZ	PIT	CIP	I21	I	21	p0_m2	none	0	0	2	0.01875	645	0.12		H01	MER	GEN	CIP	pb1_m1	GEN	1	0.075	1	0.009375	F19	78.7463		H05	MER	CIP	GEN	pa1_m3	MER	1	0.075	3	0.375	H8	94.4953
								top	PA14	CTZ	PIT	CIP	I21	I	21	p0_m2	none	0	0	2	0.01875	660	0.125		H01	MER	GEN	CIP	pb1_m1	GEN	1	0.075	1	0.009375	F7	74.59		H05	MER	CIP	GEN	pa1_m3	MER	1	0.075	3	0.375	J20	111.599
								top	PA14	CTZ	PIT	CIP	I21	I	21	p0_m2	none	0	0	2	0.01875	675	0.126		H01	MER	GEN	CIP	pb1_m1	GEN	1	0.075	1	0.009375	H19	71.0301		H05	MER	CIP	GEN	pa1_m3	MER	1	0.075	3	0.375	J8	91.4582
								top	PA14	CTZ	PIT	CIP	I21	I	21	p0_m2	none	0	0	2	0.01875	690	0.122		H01	MER	GEN	CIP	pb1_m1	GEN	1	0.075	1	0.009375	H7	72.9353		H05	MER	CIP	GEN	pa1_m3	MER	1	0.075	3	0.375	L20	101.433
								top	PA14	CTZ	PIT	CIP	I21	I	21	p0_m2	none	0	0	2	0.01875	705	0.124		H01	MER	GEN	CIP	pb1_m1	GEN	1	0.075	1	0.009375	J19	67.5112		H05	MER	CIP	GEN	pa1_m3	MER	1	0.075	3	0.375	L8	99.1006
								top	PA14	CTZ	PIT	CIP	I21	I	21	p0_m2	none	0	0	2	0.01875	720	0.132		H01	MER	GEN	CIP	pb1_m1	GEN	1	0.075	1	0.009375	J7	73.4085		H05	MER	CIP	GEN	pa1_m3	MER	1	0.075	3	0.375	N20	93.1799
								top	PA14	CTZ	PIT	CIP	I21	I	21	p0_m2	none	0	0	2	0.01875	735	0.129		H01	MER	GEN	CIP	pb1_m1	GEN	1	0.075	1	0.009375	L19	72.4472		H05	MER	CIP	GEN	pa1_m3	MER	1	0.075	3	0.375	N8	107.196
								top	PA14	CTZ	PIT	CIP	J9	J	9	ndc	none	0	0	0	0	15	0		H01	MER	GEN	CIP	pb1_m1	GEN	1	0.075	1	0.009375	L7	72.8369		H05	MER	CIP	GEN	pb1_m3	CIP	1	0.01875	3	0.375	B16	117.322
								top	PA14	CTZ	PIT	CIP	J9	J	9	ndc	none	0	0	0	0	45	0		H01	MER	GEN	CIP	pb1_m1	GEN	1	0.075	1	0.009375	N19	76.2176		H05	MER	CIP	GEN	pb1_m3	CIP	1	0.01875	3	0.375	B5	112.017
								top	PA14	CTZ	PIT	CIP	J9	J	9	ndc	none	0	0	0	0	60	0		H01	MER	GEN	CIP	pb1_m1	GEN	1	0.075	1	0.009375	N7	74.4193		H05	MER	CIP	GEN	pb1_m3	CIP	1	0.01875	3	0.375	D16	107.01
								top	PA14	CTZ	PIT	CIP	J9	J	9	ndc	none	0	0	0	0	75	0.001		H01	MER	GEN	CIP	pb2_m1	GEN	2	0.75	1	0.009375	B18	73.1894		H05	MER	CIP	GEN	pb1_m3	CIP	1	0.01875	3	0.375	D5	110.181
								top	PA14	CTZ	PIT	CIP	J9	J	9	ndc	none	0	0	0	0	90	0.003		H01	MER	GEN	CIP	pb2_m1	GEN	2	0.75	1	0.009375	B6	68.8696		H05	MER	CIP	GEN	pb1_m3	CIP	1	0.01875	3	0.375	F16	102.858
								top	PA14	CTZ	PIT	CIP	J9	J	9	ndc	none	0	0	0	0	105	0.006		H01	MER	GEN	CIP	pb2_m1	GEN	2	0.75	1	0.009375	D18	60.5425		H05	MER	CIP	GEN	pb1_m3	CIP	1	0.01875	3	0.375	F5	109.821
								top	PA14	CTZ	PIT	CIP	J9	J	9	ndc	none	0	0	0	0	120	0.01		H01	MER	GEN	CIP	pb2_m1	GEN	2	0.75	1	0.009375	D6	67.4182		H05	MER	CIP	GEN	pb1_m3	CIP	1	0.01875	3	0.375	H16	102.742
								top	PA14	CTZ	PIT	CIP	J9	J	9	ndc	none	0	0	0	0	135	0.02		H01	MER	GEN	CIP	pb2_m1	GEN	2	0.75	1	0.009375	F18	57.2287		H05	MER	CIP	GEN	pb1_m3	CIP	1	0.01875	3	0.375	H5	113.031
								top	PA14	CTZ	PIT	CIP	J9	J	9	ndc	none	0	0	0	0	150	0.031		H01	MER	GEN	CIP	pb2_m1	GEN	2	0.75	1	0.009375	F6	67.6876		H05	MER	CIP	GEN	pb1_m3	CIP	1	0.01875	3	0.375	J16	112.85
								top	PA14	CTZ	PIT	CIP	J9	J	9	ndc	none	0	0	0	0	165	0.043		H01	MER	GEN	CIP	pb2_m1	GEN	2	0.75	1	0.009375	H18	62.8526		H05	MER	CIP	GEN	pb1_m3	CIP	1	0.01875	3	0.375	J5	113.933
								top	PA14	CTZ	PIT	CIP	J9	J	9	ndc	none	0	0	0	0	180	0.06		H01	MER	GEN	CIP	pb2_m1	GEN	2	0.75	1	0.009375	H6	72.4049		H05	MER	CIP	GEN	pb1_m3	CIP	1	0.01875	3	0.375	L16	111.409
								top	PA14	CTZ	PIT	CIP	J9	J	9	ndc	none	0	0	0	0	195	0.075		H01	MER	GEN	CIP	pb2_m1	GEN	2	0.75	1	0.009375	J18	69.7563		H05	MER	CIP	GEN	pb1_m3	CIP	1	0.01875	3	0.375	L5	142.075
								top	PA14	CTZ	PIT	CIP	J9	J	9	ndc	none	0	0	0	0	210	0.089		H01	MER	GEN	CIP	pb2_m1	GEN	2	0.75	1	0.009375	J6	74.1337		H05	MER	CIP	GEN	pb1_m3	CIP	1	0.01875	3	0.375	N5	125.818
								top	PA14	CTZ	PIT	CIP	J9	J	9	ndc	none	0	0	0	0	225	0.103		H01	MER	GEN	CIP	pb2_m1	GEN	2	0.75	1	0.009375	L18	69.3135		H05	CTZ	MER	PIT	pa2_m1	CTZ	2	3	1	0.6	B11	155.59
								top	PA14	CTZ	PIT	CIP	J9	J	9	ndc	none	0	0	0	0	240	0.099		H01	MER	GEN	CIP	pb2_m1	GEN	2	0.75	1	0.009375	L6	70.4368		H05	CTZ	MER	PIT	pa2_m1	CTZ	2	3	1	0.6	B22	163.209
								top	PA14	CTZ	PIT	CIP	J9	J	9	ndc	none	0	0	0	0	255	0.13		H01	MER	GEN	CIP	pb2_m1	GEN	2	0.75	1	0.009375	N18	74.0689		H05	CTZ	MER	PIT	pa2_m1	CTZ	2	3	1	0.6	D11	151.661
								top	PA14	CTZ	PIT	CIP	J9	J	9	ndc	none	0	0	0	0	270	0.163		H01	MER	GEN	CIP	pb2_m1	GEN	2	0.75	1	0.009375	N6	74.4092		H05	CTZ	MER	PIT	pa2_m1	CTZ	2	3	1	0.6	D22	156.279
								top	PA14	CTZ	PIT	CIP	J9	J	9	ndc	none	0	0	0	0	285	0.174		H01	CTZ	PIT	CIP	p0_m1	none	0	0	1	0.009375	B10	66.1033		H05	CTZ	MER	PIT	pa2_m1	CTZ	2	3	1	0.6	F11	148.729
								top	PA14	CTZ	PIT	CIP	J9	J	9	ndc	none	0	0	0	0	300	0.197		H01	CTZ	PIT	CIP	p0_m1	none	0	0	1	0.009375	B21	70.3853		H05	CTZ	MER	PIT	pa2_m1	CTZ	2	3	1	0.6	F22	159.408
								top	PA14	CTZ	PIT	CIP	J9	J	9	ndc	none	0	0	0	0	315	0.198		H01	CTZ	PIT	CIP	p0_m1	none	0	0	1	0.009375	D10	70.8445		H05	CTZ	MER	PIT	pa2_m1	CTZ	2	3	1	0.6	H11	147.575
								top	PA14	CTZ	PIT	CIP	J9	J	9	ndc	none	0	0	0	0	330	0.203		H01	CTZ	PIT	CIP	p0_m1	none	0	0	1	0.009375	D21	66.2367		H05	CTZ	MER	PIT	pa2_m1	CTZ	2	3	1	0.6	H22	155.986
								top	PA14	CTZ	PIT	CIP	J9	J	9	ndc	none	0	0	0	0	345	0.198		H01	CTZ	PIT	CIP	p0_m1	none	0	0	1	0.009375	F10	70.9794		H05	CTZ	MER	PIT	pa2_m1	CTZ	2	3	1	0.6	J11	153.231
								top	PA14	CTZ	PIT	CIP	J9	J	9	ndc	none	0	0	0	0	360	0.204		H01	CTZ	PIT	CIP	p0_m1	none	0	0	1	0.009375	F21	66.6946		H05	CTZ	MER	PIT	pa2_m1	CTZ	2	3	1	0.6	J22	163.965
								top	PA14	CTZ	PIT	CIP	J9	J	9	ndc	none	0	0	0	0	375	0.21		H01	CTZ	PIT	CIP	p0_m1	none	0	0	1	0.009375	H10	67.4675		H05	CTZ	MER	PIT	pa2_m1	CTZ	2	3	1	0.6	L11	159.474
								top	PA14	CTZ	PIT	CIP	J9	J	9	ndc	none	0	0	0	0	390	0.218		H01	CTZ	PIT	CIP	p0_m1	none	0	0	1	0.009375	H21	74.152		H05	CTZ	MER	PIT	pa2_m1	CTZ	2	3	1	0.6	N11	168.717
								top	PA14	CTZ	PIT	CIP	J9	J	9	ndc	none	0	0	0	0	405	0.226		H01	CTZ	PIT	CIP	p0_m1	none	0	0	1	0.009375	J10	72.6772		H05	CTZ	MER	PIT	pa2_m1	CTZ	2	3	1	0.6	N22	162.323
								top	PA14	CTZ	PIT	CIP	J9	J	9	ndc	none	0	0	0	0	420	0.238		H01	CTZ	PIT	CIP	p0_m1	none	0	0	1	0.009375	J21	81.7371		H05	CTZ	MER	PIT	pb1_m1	MER	1	0.075	1	0.6	B19	147.257
								top	PA14	CTZ	PIT	CIP	J9	J	9	ndc	none	0	0	0	0	435	0.248		H01	CTZ	PIT	CIP	p0_m1	none	0	0	1	0.009375	L10	77.5028		H05	CTZ	MER	PIT	pb1_m1	MER	1	0.075	1	0.6	B7	163.838
								top	PA14	CTZ	PIT	CIP	J9	J	9	ndc	none	0	0	0	0	450	0.256		H01	CTZ	PIT	CIP	p0_m1	none	0	0	1	0.009375	L21	72.8133		H05	CTZ	MER	PIT	pb1_m1	MER	1	0.075	1	0.6	D19	147.333
								top	PA14	CTZ	PIT	CIP	J9	J	9	ndc	none	0	0	0	0	465	0.262		H01	CTZ	PIT	CIP	p0_m1	none	0	0	1	0.009375	N10	83.3118		H05	CTZ	MER	PIT	pb1_m1	MER	1	0.075	1	0.6	D7	154.51
								top	PA14	CTZ	PIT	CIP	J9	J	9	ndc	none	0	0	0	0	480	0.271		H01	CTZ	PIT	CIP	p0_m1	none	0	0	1	0.009375	N21	79.79		H05	CTZ	MER	PIT	pb1_m1	MER	1	0.075	1	0.6	F19	145.632
								top	PA14	CTZ	PIT	CIP	J9	J	9	ndc	none	0	0	0	0	495	0.274		H01	CTZ	PIT	CIP	pa1_m1	CTZ	1	0.3	1	0.009375	B14	80.4584		H05	CTZ	MER	PIT	pb1_m1	MER	1	0.075	1	0.6	F7	152.017
								top	PA14	CTZ	PIT	CIP	J9	J	9	ndc	none	0	0	0	0	510	0.278		H01	CTZ	PIT	CIP	pa1_m1	CTZ	1	0.3	1	0.009375	B3	78.7219		H05	CTZ	MER	PIT	pb1_m1	MER	1	0.075	1	0.6	H19	141.787
								top	PA14	CTZ	PIT	CIP	J9	J	9	ndc	none	0	0	0	0	525	0.283		H01	CTZ	PIT	CIP	pa1_m1	CTZ	1	0.3	1	0.009375	D14	80.9984		H05	CTZ	MER	PIT	pb1_m1	MER	1	0.075	1	0.6	H7	154.204
								top	PA14	CTZ	PIT	CIP	J9	J	9	ndc	none	0	0	0	0	540	0.288		H01	CTZ	PIT	CIP	pa1_m1	CTZ	1	0.3	1	0.009375	D3	79.5126		H05	CTZ	MER	PIT	pb1_m1	MER	1	0.075	1	0.6	J19	151.483
								top	PA14	CTZ	PIT	CIP	J9	J	9	ndc	none	0	0	0	0	555	0.293		H01	CTZ	PIT	CIP	pa1_m1	CTZ	1	0.3	1	0.009375	F14	80.7701		H05	CTZ	MER	PIT	pb1_m1	MER	1	0.075	1	0.6	J7	152.645
								top	PA14	CTZ	PIT	CIP	J9	J	9	ndc	none	0	0	0	0	570	0.295		H01	CTZ	PIT	CIP	pa1_m1	CTZ	1	0.3	1	0.009375	F3	78.1314		H05	CTZ	MER	PIT	pb1_m1	MER	1	0.075	1	0.6	L19	149.922
								top	PA14	CTZ	PIT	CIP	J9	J	9	ndc	none	0	0	0	0	585	0.295		H01	CTZ	PIT	CIP	pa1_m1	CTZ	1	0.3	1	0.009375	H14	82.1754		H05	CTZ	MER	PIT	pb1_m1	MER	1	0.075	1	0.6	L7	154.767
								top	PA14	CTZ	PIT	CIP	J9	J	9	ndc	none	0	0	0	0	600	0.299		H01	CTZ	PIT	CIP	pa1_m1	CTZ	1	0.3	1	0.009375	H3	82.0336		H05	CTZ	MER	PIT	pb1_m1	MER	1	0.075	1	0.6	N19	160.504
								top	PA14	CTZ	PIT	CIP	J9	J	9	ndc	none	0	0	0	0	615	0.302		H01	CTZ	PIT	CIP	pa1_m1	CTZ	1	0.3	1	0.009375	J14	76.9249		H05	CTZ	MER	PIT	pb1_m1	MER	1	0.075	1	0.6	N7	151.446
[truncated: 14,101 more rows]

## Sheet: Fig.4B
time_h	ab1	conc1	xMIC1	ab2	conc2	xMIC2	strain	biol.rep	cfu	survival	run
[truncated: 48 more rows]

## Sheet: Fig.4C_and_Fig.S8A
Time-kill data (columns A-N)															AUC data plotted in Fig. 4C and Fig. S8A (columns P-W)
[truncated: 397 more rows]

[truncated: 16 more sheets: Fig.4D_and_Fig.S8B, Fig.4E, Fig.4F, Fig.5A, Fig.5B, Fig.5C, Fig.5D, Fig.5E, Fig.S1, Fig.S2A, Fig.S2B, Fig.S4, Fig.S5, Fig.S7, Fig.S9, Fig.S10]
